# Supplementary material for: The NuRD component CHD3 promotes BMP signalling during cranial neural crest cell specification
Source: EMBO Rep. 2025 Aug 20;26(19):4723–41. doi: 10.1038/s44319-025-00555-w (PMC12508100; doi:10.1038/s44319-025-00555-w)
Supplement: Supplementary file 3 — Dataset EV1 [file 44319_2025_555_MOESM3_ESM.xlsx]

## Sheet: Dataset EV1
	baseMean	log2FoldChange	lfcSE	stat	pvalue	padj
A1BG	103.893	0.0692335	0.497818	0.139074	0.889392	1
A2M	2.14018	-1.39764	1.86733	-0.74847	0.454177	1
A2ML1	383.643	0.498338	0.416818	1.19558	0.231861	1
A4GALT	184.998	0.310931	0.285465	1.08921	0.276062	1
AAAS	1523.39	0.000797884	0.215755	0.0036981	0.997049	1
AACS	1652.85	0.486865	0.254454	1.91337	0.0557004	1
AACSP1	111.07	2.9964	0.614827	4.87357	1.1e-06	0.000447579
AADACL2	1.31737	0.176594	2.0622	0.0856341	0.931757	1
AADACL3	4.26967	-0.214491	1.19858	-0.178954	0.857974	1
AADAT	217.766	-0.474362	0.236044	-2.00963	0.0444699	1
AAGAB	1441.53	-0.0059407	0.220618	-0.0269275	0.978518	1
AAK1	567.405	-0.00234226	0.195506	-0.0119805	0.990441	1
AAMDC	264.326	-0.010545	0.264992	-0.0397936	0.968258	1
AAMP	3092.84	0.0406392	0.258214	0.157386	0.874941	1
AANAT	3.73148	-0.761726	1.036	-0.735257	0.462183	1
AAR2	757.002	-0.0785309	0.298685	-0.262922	0.792611	1
AARD	63.3376	-0.266885	0.342468	-0.7793	0.435803	1
AARS	10785.2	-0.646071	0.307838	-2.09874	0.0358398	1
AARS2	892.351	0.0819035	0.227155	0.360562	0.718427	1
AARSD1	1109.87	-0.000633046	0.18364	-0.00344721	0.99725	1
AASDH	474.666	-0.250753	0.214603	-1.16845	0.242624	1
AASDHPPT	1151.01	-0.118469	0.174044	-0.680684	0.496071	1
AASS	14125.7	0.340616	0.294375	1.15708	0.247239	1
AATF	1726.23	0.0974174	0.200972	0.484732	0.627867	1
AATK	50.5547	-0.523141	0.575733	-0.908652	0.363534	1
ABAT	431.349	-0.0705496	0.185161	-0.381018	0.70319	1
ABCA1	358.183	-0.332251	0.932564	-0.356276	0.721634	1
ABCA10	7.01711	0.420636	1.06714	0.394172	0.693454	1
ABCA11P	81.0049	-0.4828	0.560485	-0.861397	0.38902	1
ABCA13	5.02428	-0.0269889	0.915258	-0.0294878	0.976476	1
ABCA17P	1.89544	1.15599	1.72146	0.671518	0.501891	1
ABCA2	448.286	-0.266249	0.390733	-0.681408	0.495613	1
ABCA3	710.474	0.339792	0.336641	1.00936	0.312801	1
ABCA4	4.69273	0.262171	1.11113	0.23595	0.813471	1
ABCA5	118.282	0.0959208	0.328238	0.29223	0.770111	1
ABCA6	6.23903	0.651037	0.950387	0.685022	0.49333	1
ABCA7	316.015	-0.511582	0.285575	-1.79141	0.0732273	1
ABCA8	3.30003	1.07548	1.40234	0.766918	0.44313	1
ABCA9	14.3393	-0.449525	0.630111	-0.713407	0.475594	1
ABCB1	19.444	0.496468	1.01709	0.488126	0.62546	1
ABCB10	336.104	-0.139727	0.251932	-0.554623	0.579153	1
ABCB10P1	1.92134	1.1263	1.49799	0.751878	0.452124	1
ABCB11	7.04789	-1.04089	0.996185	-1.04488	0.296079	1
ABCB4	26.7016	0.39196	0.543553	0.721107	0.470844	1
ABCB5	2.99552	-0.184245	1.26379	-0.145787	0.884089	1
ABCB6	1019.78	-0.197685	0.246572	-0.80173	0.422709	1
ABCB7	1112.59	0.129433	0.204615	0.632567	0.527016	1
ABCB8	428.036	-0.336596	0.222783	-1.51087	0.130822	1
ABCB9	87.9969	0.0466413	0.249792	0.186721	0.85188	1
ABCC1	873.911	0.405811	0.237527	1.70848	0.0875466	1
ABCC10	458.636	-0.159313	0.248832	-0.640244	0.522014	1
ABCC11	2.65077	0.15678	1.53848	0.101906	0.918831	1
ABCC12	3.11134	-1.14397	1.74841	-0.654294	0.512922	1
ABCC13	4.70984	0.255868	1.04493	0.244866	0.80656	1
ABCC2	22.3819	-0.0783475	0.534471	-0.146589	0.883457	1
ABCC3	15.6597	0.104567	0.608395	0.171873	0.863537	1
ABCC4	411.464	0.32139	0.243042	1.32236	0.186048	1
ABCC5	1201.14	-0.00957632	0.213344	-0.0448868	0.964198	1
ABCC6	14.8344	1.00654	0.776615	1.29606	0.194954	1
ABCC6P1	25.173	0.269974	0.736123	0.366752	0.713804	1
ABCC6P2	5.34236	0.302733	1.33867	0.226146	0.821088	1
ABCC8	55.3339	0.63085	0.325899	1.93572	0.0529017	1
ABCC9	132.914	0.264013	0.316113	0.835185	0.403613	1
ABCD1	105.508	-0.0728026	0.555714	-0.131007	0.89577	1
ABCD2	1.15077	-0.374295	2.49112	-0.150252	0.880566	1
ABCD3	951.116	-0.0723136	0.231185	-0.312795	0.754436	1
ABCD4	1496.71	-0.0101084	0.141387	-0.071495	0.943004	1
ABCE1	4771.79	-0.0585493	0.2099	-0.27894	0.780291	1
ABCF1	239.318	-0.326444	0.305552	-1.06837	0.285352	1
ABCF2	1783.08	-0.0262343	0.17395	-0.150815	0.880121	1
ABCF3	870.003	-0.100897	0.279965	-0.360392	0.718554	1
ABCG1	78.9222	-0.0244157	0.496107	-0.0492146	0.960748	1
ABCG2	128.421	0.0487595	0.302589	0.161141	0.871983	1
ABCG4	46.9688	-0.0940523	0.400023	-0.235117	0.814118	1
ABCG8	14.7917	0.276866	0.557716	0.496428	0.619592	1
ABHD1	14.2964	-0.239392	0.665249	-0.359854	0.718957	1
ABHD10	726.677	-0.173172	0.159052	-1.08878	0.276253	1
ABHD11	332.611	-0.27841	0.311989	-0.892369	0.372195	1
ABHD12	1552.46	-0.0526322	0.211536	-0.248809	0.803508	1
ABHD12B	3183.21	0.374504	0.307445	1.21812	0.223179	1
ABHD13	502.725	-0.242918	0.216509	-1.12198	0.261873	1
ABHD14A	55.9352	-0.550361	0.345947	-1.59088	0.111636	1
ABHD14A-ACY1	23.5631	-0.0356372	0.530358	-0.0671946	0.946427	1
ABHD14B	169.225	0.0894114	0.30584	0.292347	0.770021	1
ABHD15	53.6945	0.325698	0.410252	0.793897	0.427255	1
ABHD16A	9.60087	0.201526	0.708092	0.284604	0.775948	1
ABHD17A	506.245	-0.260437	0.285576	-0.911972	0.361783	1
ABHD17B	876.826	0.116209	0.172333	0.674329	0.500102	1
ABHD17C	598.638	0.312481	0.176315	1.77229	0.0763471	1
ABHD18	566.364	0.0683364	0.188276	0.362959	0.716635	1
ABHD2	938.69	0.0245404	0.328783	0.0746401	0.940501	1
ABHD3	249.459	-0.432334	0.287651	-1.50298	0.132844	1
ABHD4	1347.24	-0.481474	0.243668	-1.97595	0.048161	1
ABHD5	397.817	-0.21759	0.260286	-0.835965	0.403175	1
ABHD6	179.807	0.252679	0.316146	0.799246	0.424148	1
ABHD8	216.393	-0.249997	0.321137	-0.778475	0.436289	1
ABI1	1099.38	0.0655347	0.200465	0.326914	0.743733	1
ABI2	4109.11	0.0577592	0.143187	0.403382	0.686667	1
ABI3	35.7828	-0.472886	0.48507	-0.97488	0.32962	1
ABI3BP	7.5272	1.29644	0.867179	1.49501	0.134913	1
ABL1	2845.55	0.000600154	0.169063	0.00354988	0.997168	1
ABL2	880.826	-0.0569405	0.215274	-0.264503	0.791393	1
ABLIM1	2066.21	0.0821663	0.227097	0.361812	0.717492	1
ABLIM2	42.5413	0.0664383	0.414185	0.160407	0.87256	1
ABLIM3	24.2056	0.156155	0.545362	0.286333	0.774623	1
ABO	13.5273	0.507892	0.702432	0.723048	0.46965	1
ABR	36.9347	-1.28355	0.875733	-1.46568	0.142735	1
ABRA	1.05512	0.871223	2.036	0.42791	0.668716	1
ABRACL	2309.83	-0.105863	0.311574	-0.339769	0.73403	1
ABRAXAS1	1276.86	0.322373	0.18603	1.73291	0.0831109	1
ABRAXAS2	548.835	0.0683758	0.170138	0.401884	0.687769	1
ABT1	697.193	-0.213224	0.231125	-0.922547	0.356244	1
ABTB1	92.0279	-0.68719	0.314721	-2.18349	0.0289998	1
ABTB2	315.008	-0.0209567	0.25249	-0.0830002	0.933851	1
AC000089.1	1.31952	0.618833	2.13327	0.290086	0.77175	1
AC000093.1	5.24364	-0.842971	1.29111	-0.652902	0.513819	1
AC000095.2	1.31747	1.21613	2.17646	0.558766	0.576321	1
AC000095.3	7.26677	0.0545778	0.998562	0.0546564	0.956412	1
AC000120.3	45.0142	1.14632	1.8041	0.6354	0.525168	1
AC000367.1	4.60415	-0.371801	1.2224	-0.304156	0.761009	1
AC001226.2	6.76967	-0.141724	1.0108	-0.14021	0.888494	1
AC002310.5	2.05164	4.87725	3.14057	1.55298	0.120427	1
AC002472.2	17.6295	0.558725	0.551602	1.01291	0.311101	1
AC002472.3	6.75728	0.551412	0.903101	0.610577	0.54148	1
AC002486.1	1.10709	1.63032	2.55609	0.63782	0.523591	1
AC002985.1	3.78729	0.807833	1.47655	0.547109	0.584304	1
AC002996.1	20.0746	-0.294814	3.0952	-0.095249	0.924117	1
AC003002.2	3.05039	-3.82455	2.2793	-1.67795	0.0933567	1
AC003002.3	1.37661	2.11805	2.12895	0.994881	0.319794	1
AC003005.1	10.2525	0.07494	1.0196	0.0734994	0.941409	1
AC003072.1	5.31865	0.33286	1.00001	0.332856	0.739243	1
AC003665.1	113.718	-0.224973	0.290615	-0.774127	0.438856	1
AC003688.1	4.998	1.58123	1.14547	1.38041	0.167459	1
AC004057.1	5494.14	0.223102	0.280211	0.796192	0.425921	1
AC004076.1	4.86297	-0.211773	0.925948	-0.228709	0.819095	1
AC004223.3	2.68484	-3.74917	2.63121	-1.42489	0.15419	1
AC004233.2	11.2626	0.346283	0.644333	0.537428	0.590972	1
AC004383.1	1.26339	-0.455277	2.14987	-0.211769	0.832287	1
AC004386.1	1.16698	2.87982	2.30806	1.24772	0.212133	1
AC004475.1	895.992	-0.2082	0.188311	-1.10562	0.268892	1
AC004556.1	1.10299	4.19036	3.37432	1.24184	0.214296	1
AC004678.1	3.23412	-0.617467	1.26485	-0.488174	0.625427	1
AC004687.2	15.8962	1.229	0.581348	2.11406	0.0345105	1
AC004754.1	4.19805	-0.53045	1.93356	-0.274339	0.783824	1
AC004801.2	3.50119	0.303944	1.42756	0.212912	0.831396	1
AC004832.3	20.7381	0.919586	1.78275	0.515824	0.605977	1
AC004890.1	1.19841	-1.59947	2.18643	-0.731544	0.464447	1
AC004890.2	127.56	0.164851	0.309841	0.532052	0.59469	1
AC004910.1	1.60347	-0.607598	1.82609	-0.332732	0.739337	1
AC004922.1	14.4585	0.799137	1.05779	0.755477	0.449963	1
AC004923.1	23.3711	-0.414095	0.522005	-0.793278	0.427616	1
AC004951.2	11.0287	0.16598	0.704948	0.235449	0.81386	1
AC004951.3	21.0196	-0.225224	0.643903	-0.349779	0.726504	1
AC004967.1	16.2137	-0.142581	0.607593	-0.234665	0.814469	1
AC004980.1	57.8045	0.0279142	0.329986	0.0845919	0.932586	1
AC004997.1	19.7622	1.12575	1.90642	0.590505	0.554852	1
AC005000.1	5.25161	-0.398444	1.11823	-0.356317	0.721603	1
AC005020.2	2.22337	0.876645	2.10707	0.416049	0.677374	1
AC005041.1	16.6176	-0.557406	0.662857	-0.840915	0.400396	1
AC005042.1	1.26214	1.77287	2.32412	0.762814	0.445574	1
AC005077.2	4.87112	-0.320353	1.00333	-0.319291	0.749506	1
AC005077.4	24.8534	-1.18572	0.792858	-1.4955	0.134785	1
AC005086.4	2.55308	-1.18153	1.43314	-0.824435	0.409692	1
AC005154.2	5.56439	-0.0727839	0.982865	-0.0740528	0.940968	1
AC005154.5	19.6925	-0.67946	0.820335	-0.828271	0.407517	1
AC005258.1	4.15269	-1.50839	1.83555	-0.821765	0.411211	1
AC005324.3	0.915864	-2.30381	2.82605	-0.815205	0.414955	1
AC005324.4	16.8597	0.196477	0.956762	0.205356	0.837294	1
AC005363.1	1.59079	-2.38634	2.87976	-0.828658	0.407298	1
AC005410.1	1.1421	2.08321	2.84127	0.733197	0.463438	1
AC005515.1	1.36273	-1.64828	2.30816	-0.714108	0.47516	1
AC005520.1	26.5183	-0.214865	0.957223	-0.224467	0.822394	1
AC005524.1	28.8783	-0.0580413	0.54133	-0.10722	0.914615	1
AC005531.1	3.93164	0.0170088	1.11265	0.0152867	0.987803	1
AC005670.2	109.463	0.100855	0.305789	0.329819	0.741537	1
AC005702.1	3.73876	-1.06376	1.19297	-0.891696	0.372556	1
AC005702.2	1.05275	-1.10176	2.83583	-0.388513	0.697636	1
AC005726.1	168.932	0.00351121	0.384941	0.00912142	0.992722	1
AC005740.1	12.2923	0.194517	0.613745	0.316935	0.751293	1
AC005776.1	1.13149	-2.29323	2.79576	-0.820252	0.412072	1
AC005822.1	0.929434	0.943924	2.63177	0.358665	0.719846	1
AC005832.4	28.4943	-6.01122	1.30438	-4.60849	4.06e-06	0.00149715
AC005833.1	310.209	0.171775	0.251908	0.681898	0.495303	1
AC005865.2	22.1063	0.564388	0.476856	1.18356	0.236587	1
AC005943.1	211.429	-0.199327	0.829459	-0.24031	0.81009	1
AC006001.3	467.547	0.112466	0.246106	0.456982	0.647684	1
AC006001.4	23.894	0.0714248	0.560382	0.127457	0.898578	1
AC006011.1	22.5755	-0.434229	2.42722	-0.1789	0.858016	1
AC006011.2	1.32689	0.571347	1.75498	0.325557	0.744759	1
AC006020.1	4.81609	-0.924443	1.23115	-0.750878	0.452726	1
AC006026.1	6.80723	-0.770529	0.981534	-0.785025	0.432439	1
AC006030.1	7.12589	-0.53497	1.07544	-0.497442	0.618877	1
AC006042.3	6.60016	1.49202	0.849289	1.75679	0.0789541	1
AC006059.2	8.51938	-0.367103	1.14024	-0.321952	0.747489	1
AC006064.6	338.142	-0.33045	0.411024	-0.803968	0.421415	1
AC006116.7	1.4841	-0.581732	1.75796	-0.330913	0.74071	1
AC006144.1	1.88904	0.00623677	1.84441	0.00338145	0.997302	1
AC006195.1	1.10252	2.36308	2.16852	1.08972	0.275836	1
AC006213.1	53.0309	0.167275	0.486137	0.344091	0.730778	1
AC006254.1	50.9156	0.257161	0.394528	0.65182	0.514517	1
AC006272.2	1.00993	-0.292606	2.18702	-0.133792	0.893567	1
AC006453.2	24.3305	0.896894	0.519742	1.72565	0.0844099	1
AC006486.1	1.57758	0.0916327	3.02424	0.0302994	0.975828	1
AC006504.3	2.27662	1.98014	1.59102	1.24457	0.21329	1
AC006509.1	6.74559	-0.211777	1.16648	-0.181552	0.855934	1
AC006511.1	1.08397	-1.12742	2.72328	-0.413994	0.678878	1
AC006511.2	4.30636	1.12824	1.21458	0.928913	0.352934	1
AC006538.2	11.5737	-2.37221	1.22414	-1.93786	0.0526403	1
AC006978.1	133.794	-0.0962402	0.354595	-0.271409	0.786077	1
AC006978.2	4.19749	1.80907	3.79775	0.476354	0.633822	1
AC007000.1	1.18414	0.230145	2.393	0.0961745	0.923382	1
AC007040.2	4.66081	0.599973	1.03003	0.58248	0.560244	1
AC007068.1	19.8654	-0.0593697	0.610194	-0.0972964	0.922491	1
AC007192.1	8.94639	0.161914	3.74128	0.0432777	0.96548	1
AC007225.1	2.03741	-1.2792	1.52485	-0.8389	0.401526	1
AC007229.1	0.923982	0.834915	3.16914	0.263451	0.792203	1
AC007244.1	6.52403	-0.184699	0.991796	-0.186227	0.852267	1
AC007318.1	13.0433	-0.490826	0.752563	-0.652206	0.514269	1
AC007318.2	7.40741	0.068637	0.897736	0.0764557	0.939057	1
AC007325.2	698.666	-0.00905291	0.860633	-0.0105189	0.991607	1
AC007325.4	24.5281	-0.591443	0.69675	-0.84886	0.395959	1
AC007326.4	886.824	0.754913	0.977302	0.772446	0.43985	1
AC007342.3	8.67946	0.43015	0.808458	0.532062	0.594683	1
AC007386.1	2.21748	-0.0155292	1.35646	-0.0114484	0.990866	1
AC007424.1	1.19045	-0.220446	1.99576	-0.110458	0.912047	1
AC007536.1	43.4658	-0.0323246	0.510041	-0.0633766	0.949467	1
AC007546.3	168.042	0.725905	0.291947	2.48643	0.0129032	0.900595
AC007663.1	1.55972	-0.504713	2.4101	-0.209416	0.834124	1
AC007688.1	1.25809	1.71755	2.12358	0.8088	0.41863	1
AC007842.1	17.126	-0.12764	0.737598	-0.173048	0.862614	1
AC007906.2	145.582	-0.262422	0.552946	-0.474589	0.63508	1
AC007923.2	1.82104	-0.0666527	1.78588	-0.037322	0.970228	1
AC007950.1	416.087	-0.448245	0.305983	-1.46494	0.142939	1
AC007969.1	9.72885	-0.698144	0.867392	-0.804878	0.42089	1
AC007998.2	18.718	0.332074	0.649912	0.510952	0.609384	1
AC008012.1	370.945	0.228211	0.284857	0.801141	0.42305	1
AC008013.1	11.5138	0.469172	0.694224	0.675822	0.499154	1
AC008013.2	32.5902	-0.53034	0.495881	-1.06949	0.284849	1
AC008026.1	1.2421	-2.07073	2.42935	-0.852378	0.394004	1
AC008038.1	568.976	0.315226	0.246769	1.27741	0.201456	1
AC008072.1	3.28024	-2.71772	1.72972	-1.5712	0.116137	1
AC008073.3	15.9457	0.155753	0.720897	0.216055	0.828945	1
AC008105.2	3.37322	-0.261319	1.42025	-0.183995	0.854017	1
AC008132.1	8.43643	-0.518804	0.735993	-0.704904	0.48087	1
AC008163.1	3.44187	1.13247	1.18184	0.95822	0.337952	1
AC008267.2	12.2571	-0.151126	0.752208	-0.20091	0.840769	1
AC008267.6	5.08483	0.263165	1.11446	0.236137	0.813326	1
AC008267.7	1.1574	-2.03898	2.16895	-0.940078	0.347178	1
AC008397.1	9.15063	-0.560661	0.685924	-0.81738	0.413711	1
AC008397.2	46.5446	0.365823	0.43481	0.84134	0.400158	1
AC008403.1	272.608	-0.080807	0.408053	-0.198031	0.843021	1
AC008481.1	1.33465	1.71947	2.39933	0.716648	0.473591	1
AC008481.2	2.30426	-1.3889	1.67522	-0.829087	0.407055	1
AC008498.1	1.39413	-0.162261	2.01312	-0.080602	0.935759	1
AC008507.1	7.89078	-0.778167	1.03135	-0.754512	0.450542	1
AC008514.2	9.17006	-0.0464527	0.742342	-0.0625759	0.950104	1
AC008554.1	424.681	0.116157	0.171627	0.676801	0.498532	1
AC008565.1	3.0295	-0.151916	1.33433	-0.113852	0.909355	1
AC008567.1	1.02638	-0.242459	2.44383	-0.0992124	0.92097	1
AC008581.2	103.481	-0.421669	0.56737	-0.7432	0.457361	1
AC008592.3	2.34423	-0.709712	1.52894	-0.464187	0.642514	1
AC008620.2	2.54206	0.0190911	1.58664	0.0120325	0.9904	1
AC008626.1	2.45611	0.0129192	2.21165	0.00584145	0.995339	1
AC008626.2	2.70533	-2.17841	1.51135	-1.44136	0.149482	1
AC008687.4	1.844	0.456528	1.59963	0.285396	0.775341	1
AC008687.8	4.05827	-0.587451	1.58907	-0.369682	0.711619	1
AC008736.1	46.1889	0.195272	0.533599	0.365953	0.7144	1
AC008750.8	1.32088	-0.425715	2.17705	-0.195547	0.844965	1
AC008752.3	10.7052	-0.21266	0.680931	-0.312308	0.754807	1
AC008755.1	968.538	-0.316455	0.242313	-1.30598	0.19156	1
AC008758.1	16.1652	0.168073	3.00387	0.0559521	0.95538	1
AC008758.3	1.53931	-1.20665	2.28849	-0.527269	0.598007	1
AC008758.4	1.8087	0.53703	2.15539	0.249156	0.80324	1
AC008758.5	17.693	-0.321494	0.678826	-0.473602	0.635783	1
AC008758.6	3.92573	2.72844	1.53626	1.77602	0.0757289	1
AC008763.2	18.4622	0.144504	2.08548	0.0692905	0.944758	1
AC008764.4	44.3418	0.0895362	0.76287	0.117368	0.906569	1
AC008770.1	4.42272	1.04354	1.35968	0.767492	0.442789	1
AC008770.2	2.12855	1.13094	1.67715	0.674322	0.500107	1
AC008770.4	145.567	0.296243	0.301792	0.981612	0.326291	1
AC008878.1	52.0309	0.380809	1.38766	0.274425	0.783758	1
AC008982.1	3.39815	-0.342305	2.33683	-0.146483	0.88354	1
AC009053.1	67.081	0.106312	0.304201	0.34948	0.726729	1
AC009070.1	5.01694	0.244215	0.898547	0.271789	0.785784	1
AC009086.2	62.8787	-0.20968	0.772708	-0.271358	0.786116	1
AC009093.3	14.7	-0.419028	0.653626	-0.641083	0.521469	1
AC009093.8	11.5706	0.0108029	0.677558	0.0159439	0.987279	1
AC009093.9	2.82519	4.44623	1.82204	2.44024	0.0146774	0.961494
AC009119.2	36.2903	-0.535658	0.493945	-1.08445	0.278166	1
AC009120.1	7.74088	-0.433444	0.988437	-0.438514	0.661014	1
AC009133.6	386.055	-0.440859	0.37887	-1.16361	0.24458	1
AC009163.2	2.69153	1.23217	2.07683	0.593294	0.552984	1
AC009163.4	3.18302	0.294629	1.81235	0.162568	0.870859	1
AC009220.1	0.957561	-1.75117	2.31128	-0.757662	0.448654	1
AC009244.1	88.1869	0.25592	0.465744	0.549487	0.582671	1
AC009245.1	2.75411	-0.289142	1.17198	-0.246713	0.80513	1
AC009299.1	43.9421	-0.187037	0.563012	-0.332207	0.739733	1
AC009412.1	358.084	2.15324	1.3761	1.56475	0.117643	1
AC009452.1	0.88065	-3.05255	3.32674	-0.91758	0.358839	1
AC009487.2	8.61786	-0.496797	0.911938	-0.54477	0.585912	1
AC009502.2	1.31618	-1.45037	2.09395	-0.692647	0.488531	1
AC009533.1	291.54	-0.228548	0.219137	-1.04294	0.296974	1
AC009690.1	4.15457	0.331456	1.606	0.206385	0.83649	1
AC009779.1	1.00714	-0.260882	1.97367	-0.132181	0.894841	1
AC009779.3	67.0705	-0.462534	0.386401	-1.19703	0.231295	1
AC009879.1	4.06052	-0.665965	1.07613	-0.618852	0.536014	1
AC009879.2	1.15922	-4.10912	3.93186	-1.04508	0.295984	1
AC009879.3	8.57787	0.564911	1.26499	0.446575	0.655182	1
AC009948.1	2.63379	0.731524	1.64147	0.445651	0.65585	1
AC009977.1	12.7197	1.30664	0.709794	1.84087	0.065641	1
AC010132.3	457.853	0.171033	0.221266	0.772974	0.439538	1
AC010186.2	79.2405	-0.309146	0.355112	-0.870561	0.383994	1
AC010197.2	6.72247	-0.491827	0.867618	-0.566871	0.570802	1
AC010200.1	1.07895	-0.882335	2.02917	-0.434825	0.663689	1
AC010203.1	24.8923	0.401917	0.461317	0.871238	0.383624	1
AC010306.1	3.67306	-0.966155	1.125	-0.858802	0.39045	1
AC010319.1	9.12796	0.872845	0.861042	1.01371	0.310722	1
AC010323.1	19.6514	1.3803	3.73403	0.369655	0.71164	1
AC010325.1	3.71057	-0.107056	1.08834	-0.0983668	0.921641	1
AC010326.4	49.5737	-0.0159505	0.382377	-0.0417142	0.966727	1
AC010329.2	1.71479	-1.36881	2.20412	-0.621024	0.534584	1
AC010329.5	0.965811	-1.16533	2.74118	-0.42512	0.670749	1
AC010332.1	1.09972	1.10353	2.21138	0.499023	0.617763	1
AC010343.1	2.78266	-0.347067	1.288	-0.269462	0.787575	1
AC010422.3	6.86152	-0.93284	1.28639	-0.72516	0.468354	1
AC010422.6	10.1359	-2.1926	1.69062	-1.29693	0.194656	1
AC010422.8	85.6447	-0.158046	0.334144	-0.472989	0.636221	1
AC010424.1	7.31727	0.0214281	0.810834	0.0264272	0.978917	1
AC010468.1	3.36451	0.554723	1.24773	0.444587	0.656618	1
AC010487.1	54.7945	0.358917	0.341283	1.05167	0.292951	1
AC010487.3	38.227	-1.90281	1.72067	-1.10586	0.268789	1
AC010507.2	38.5894	-1.41623	0.454456	-3.11632	0.00183124	0.253373
AC010522.1	16.2197	0.735381	0.689828	1.06604	0.286408	1
AC010531.1	1.52879	4.47487	2.72878	1.63988	0.10103	1
AC010542.3	0.979265	-0.273148	2.42391	-0.112689	0.910277	1
AC010547.4	4.23079	0.668981	1.95141	0.34282	0.731734	1
AC010615.1	183.37	0.202223	0.234522	0.862278	0.388534	1
AC010615.4	3.0055	1.11665	2.10553	0.53034	0.595876	1
AC010616.1	4.64243	-0.636876	1.23858	-0.514198	0.607113	1
AC010616.2	3.95301	0	4.08052	0	1	1
AC010618.1	701.293	-0.25708	0.322173	-0.797956	0.424896	1
AC010619.1	1.07136	2.57919	3.76846	0.684415	0.493713	1
AC010620.1	2.99954	-0.813341	1.58418	-0.513415	0.607661	1
AC010627.1	1.12374	1.45956	2.46705	0.59162	0.554105	1
AC010646.1	3.29285	-0.300013	1.99701	-0.150231	0.880583	1
AC010655.3	10.2376	-0.24185	0.845826	-0.285934	0.774929	1
AC010761.1	367.652	-0.375473	0.170333	-2.20435	0.0275	1
AC010867.1	1.69523	-0.836445	1.77726	-0.470637	0.6379	1
AC010886.1	1.75736	0.448535	1.75876	0.255029	0.798701	1
AC010900.1	6.18381	0.0689607	1.04959	0.0657022	0.947615	1
AC010970.1	1.42009	-1.85528	1.87855	-0.987613	0.323342	1
AC010980.1	1.84315	-0.433395	1.4966	-0.289586	0.772133	1
AC011043.1	3105.66	-0.218388	0.16696	-1.30803	0.190864	1
AC011043.2	19.9134	-0.287673	0.511659	-0.562236	0.573955	1
AC011330.3	1.63013	-2.44331	2.05653	-1.18807	0.234805	1
AC011447.1	6.03474	-0.990663	1.89144	-0.523762	0.600444	1
AC011447.4	0.981896	1.62013	2.57602	0.628928	0.529397	1
AC011448.1	54.0243	-0.234149	0.325525	-0.719297	0.471958	1
AC011455.2	25.4325	0.477554	0.931593	0.512621	0.608216	1
AC011460.1	1.20282	2.06701	2.16876	0.953087	0.340546	1
AC011462.1	173.381	-0.0852162	0.305661	-0.278793	0.780404	1
AC011462.2	4.79858	-6.10015	3.91312	-1.55889	0.119021	1
AC011468.4	1.71926	4.46563	2.03221	2.19742	0.0279904	1
AC011475.1	4.07623	0.5913	1.28902	0.458719	0.646436	1
AC011477.1	16.8039	-0.766547	0.570026	-1.34476	0.178703	1
AC011479.1	3.16937	1.1672	1.4213	0.821222	0.41152	1
AC011481.1	3529.37	-0.206228	0.17817	-1.15748	0.247076	1
AC011487.1	4.7925	-0.345404	1.03062	-0.335142	0.737518	1
AC011487.2	1.69643	-0.856389	1.76712	-0.484625	0.627942	1
AC011487.4	1.01717	-0.135203	2.27095	-0.0595358	0.952525	1
AC011497.2	36.4952	0.397146	0.416184	0.954257	0.339954	1
AC011498.4	12.7306	0.0604879	0.634105	0.0953911	0.924004	1
AC011499.1	1.37748	0.111087	2.31794	0.047925	0.961776	1
AC011503.3	38.4406	0.14302	0.35445	0.403497	0.686582	1
AC011511.1	42.518	-0.64994	0.44189	-1.47082	0.141341	1
AC011511.4	397.588	-0.156498	0.335734	-0.466136	0.641118	1
AC011529.1	182.844	0.238159	0.309519	0.769449	0.441627	1
AC011841.1	19.9134	-0.287673	0.511659	-0.562236	0.573955	1
AC011979.1	1.83549	1.16763	1.5614	0.747808	0.454576	1
AC012065.5	1.18931	0.161393	2.11522	0.0763009	0.93918	1
AC012085.1	3.24503	2.39007	1.79577	1.33095	0.183207	1
AC012158.1	4.40062	-1.05968	0.964315	-1.0989	0.271812	1
AC012170.1	0.96792	-2.30291	2.47032	-0.932232	0.351217	1
AC012184.2	90.3212	2.58099	1.89262	1.36372	0.172657	1
AC012213.5	112.032	0.660638	0.521165	1.26762	0.204935	1
AC012254.2	130.757	0.668308	0.348013	1.92035	0.0548132	1
AC012309.1	4.01419	-0.0261424	1.23869	-0.0211049	0.983162	1
AC012358.2	1.45761	-0.859044	1.68987	-0.50835	0.611208	1
AC012368.3	8.7739	0.0817099	0.852063	0.0958965	0.923603	1
AC012435.1	339.199	-0.276671	0.203349	-1.36057	0.173649	1
AC012441.1	11.0833	-1.18802	0.820405	-1.44808	0.147594	1
AC012441.2	2.62575	-1.22915	2.07652	-0.591926	0.5539	1
AC012569.1	3.19716	0.136365	1.33281	0.102314	0.918508	1
AC012618.3	102.243	0.101649	0.233128	0.436021	0.662821	1
AC012651.1	12.3127	-0.80945	0.677517	-1.19473	0.232192	1
AC013268.1	13.8792	0.78569	0.657753	1.19451	0.23228	1
AC013394.1	600.543	-0.0517481	0.245658	-0.210651	0.83316	1
AC013470.2	2.24505	-0.043342	1.51309	-0.0286447	0.977148	1
AC013474.1	1.51755	-0.18853	1.70465	-0.110597	0.911936	1
AC013489.1	51.7762	0.766496	0.394106	1.9449	0.0517871	1
AC013717.1	12.0589	0.047953	0.810751	0.0591464	0.952836	1
AC015802.6	9.86703	-0.441654	0.782271	-0.564579	0.57236	1
AC015813.2	535.078	-0.327396	0.529976	-0.617755	0.536737	1
AC015818.6	23.5522	0.60226	0.617956	0.9746	0.329759	1
AC015910.1	3.5502	0.420566	1.24997	0.33646	0.736524	1
AC015911.4	0.909769	0.767274	2.32803	0.329581	0.741716	1
AC015922.1	1.09351	-1.21151	2.78007	-0.435785	0.662993	1
AC016582.1	60.693	-0.0320866	0.40404	-0.0794145	0.936703	1
AC016582.2	8.39223	0.52501	0.854857	0.614149	0.539117	1
AC016582.3	476.741	0.440751	0.264556	1.666	0.0957131	1
AC016629.1	4.21891	-0.267573	1.08783	-0.245971	0.805705	1
AC016712.1	1.44115	0.950001	2.05543	0.462191	0.643944	1
AC016734.1	1.65273	-0.814122	2.01358	-0.404316	0.68598	1
AC016739.1	3.04476	-1.41146	1.35231	-1.04375	0.296602	1
AC016769.1	2.67572	-3.88376	1.93926	-2.0027	0.0452094	1
AC016769.2	4.57518	-1.83129	1.165	-1.57192	0.115969	1
AC016769.3	1.45181	-3.0003	2.23171	-1.34439	0.178821	1
AC017007.2	5.39914	-0.648737	1.2589	-0.515321	0.606328	1
AC017007.3	3.79201	-0.425427	1.46746	-0.289907	0.771887	1
AC017083.3	6.13987	-1.18094	1.84358	-0.640568	0.521803	1
AC017099.1	2.0819	-1.11914	1.68435	-0.664433	0.506413	1
AC017104.4	20.5184	-0.342567	0.60048	-0.570487	0.568347	1
AC017104.5	16.287	-0.219787	0.658327	-0.333858	0.738487	1
AC018362.3	51.3999	0.384034	0.427008	0.89936	0.368461	1
AC018475.1	4.93238	0.816767	0.909187	0.898349	0.369	1
AC018512.1	2.42508	0.397086	1.61339	0.246119	0.80559	1
AC018523.2	2.72182	-4.30932	2.24376	-1.92058	0.0547849	1
AC018638.2	20.8923	-0.661275	0.595728	-1.11003	0.266987	1
AC018638.4	109.015	-0.599076	0.382039	-1.5681	0.116857	1
AC018638.5	42.3449	-1.05329	0.745481	-1.41289	0.157687	1
AC018638.8	2.71378	-0.729306	1.45939	-0.499732	0.617264	1
AC018641.1	15.2213	0.214193	0.586642	0.365117	0.715024	1
AC018644.1	1.20571	-1.14782	1.98369	-0.578629	0.56284	1
AC018688.1	2.94032	-3.04284	1.57089	-1.93701	0.052744	1
AC018755.3	6.02082	-0.164952	1.16215	-0.141937	0.88713	1
AC018804.1	5.81668	0.0746372	1.36669	0.0546116	0.956448	1
AC019109.1	2.38079	1.16267	1.74175	0.66753	0.504433	1
AC019257.8	32.2287	0.918201	2.61675	0.350893	0.725669	1
AC020612.1	2.19701	1.84837	1.56911	1.17797	0.238807	1
AC020633.1	1.37818	1.15623	1.82124	0.634861	0.525519	1
AC020658.1	0.900256	1.66395	2.61336	0.636709	0.524314	1
AC020779.1	2.90391	0.529941	1.2921	0.41014	0.681703	1
AC020898.1	3.04398	0.606448	1.31571	0.460928	0.64485	1
AC020904.2	16.431	0.0656245	0.81639	0.0803838	0.935932	1
AC020907.6	10.1161	0.050935	0.693779	0.0734168	0.941474	1
AC020909.1	4.10347	3.35279	3.93373	0.852317	0.394038	1
AC020915.1	25.6479	0.427508	0.552696	0.773495	0.439229	1
AC020915.5	172.672	0.25999	0.497393	0.522706	0.601179	1
AC020922.1	8.19551	-0.423872	0.973795	-0.435278	0.663361	1
AC021072.1	1.42321	0.148868	1.77223	0.0840001	0.933056	1
AC021087.5	59.9493	0.827206	0.419883	1.97009	0.0488283	1
AC021097.2	1.29837	-0.777488	2.13636	-0.363931	0.715909	1
AC021106.1	11.3534	0.397326	0.758524	0.523815	0.600407	1
AC021148.1	1.80655	0.218488	1.88689	0.115793	0.907817	1
AC021205.1	1.21998	0.508037	2.04093	0.248924	0.803419	1
AC022080.1	1.75146	-2.31165	1.98204	-1.16629	0.243496	1
AC022137.1	0.946315	2.83859	3.73798	0.759392	0.447618	1
AC022137.3	64.5023	0.318826	0.37047	0.8606	0.389458	1
AC022149.1	172.645	0.567928	1.41301	0.401927	0.687737	1
AC022167.5	1.89581	0.874786	1.69485	0.516143	0.605755	1
AC022182.3	68.8471	0.181509	0.501109	0.362214	0.717192	1
AC022210.1	1.91801	0.675234	1.6019	0.42152	0.673375	1
AC022306.1	1.12057	-1.30181	2.29173	-0.568046	0.570004	1
AC022384.1	130.355	0.468088	1.06281	0.440425	0.659629	1
AC022400.7	97.4587	-0.340223	0.411244	-0.827301	0.408066	1
AC022414.1	28.8219	0.520792	0.569332	0.914743	0.360326	1
AC022415.1	132.767	-0.38917	0.440439	-0.883595	0.376915	1
AC022415.2	354.929	0.221605	0.383341	0.578088	0.563204	1
AC022748.2	1.43778	0.74068	1.78289	0.415438	0.677821	1
AC022826.2	43.9907	0.626482	1.27301	0.492127	0.62263	1
AC023050.4	1.36817	-2.51748	2.1096	-1.19334	0.232734	1
AC023055.1	14.5821	-0.344584	0.974553	-0.353582	0.723652	1
AC023157.1	3.12887	-0.262705	1.50183	-0.174923	0.86114	1
AC023794.4	14.4474	-0.804896	0.577665	-1.39336	0.163511	1
AC024293.1	4.64329	0.79732	1.17842	0.676601	0.498659	1
AC024405.2	3.89521	-0.999953	1.42106	-0.703669	0.481639	1
AC024560.2	1.98515	-0.295751	1.72567	-0.171383	0.863922	1
AC024568.1	2.73693	0.530241	1.24663	0.425341	0.670588	1
AC024592.3	7.48212	-0.0907845	0.838233	-0.108305	0.913754	1
AC024940.2	15.8856	0.183461	0.80942	0.226658	0.82069	1
AC024940.3	3.68341	-0.572817	1.10075	-0.520388	0.602793	1
AC025048.6	5.57679	1.41252	1.15631	1.22158	0.221866	1
AC025165.3	11.0868	-0.80825	1.06172	-0.761265	0.446499	1
AC025423.2	95.3134	0.0842137	0.316312	0.266236	0.790057	1
AC025449.1	11.9359	-0.648824	0.800726	-0.810294	0.417771	1
AC025588.1	10.8939	-0.00501518	0.699623	-0.00716841	0.99428	1
AC025594.1	1.23265	-1.3026	3.4719	-0.375184	0.707524	1
AC025627.3	4.87965	-0.0102287	1.04748	-0.00976506	0.992209	1
AC025881.1	0.925291	0.593483	2.14121	0.277172	0.781648	1
AC025884.2	4.54552	-0.953965	1.11774	-0.85348	0.393393	1
AC026120.1	1.86474	-1.58564	1.67737	-0.945317	0.344497	1
AC026150.2	1.13291	1.52659	2.00582	0.761079	0.44661	1
AC026273.1	2.90464	0.168119	1.2287	0.136827	0.891168	1
AC026316.4	13.9473	0.306093	0.726662	0.421232	0.673585	1
AC026403.1	2.46275	-0.393471	1.64641	-0.238987	0.811116	1
AC026412.1	244.214	-0.202777	0.227048	-0.893099	0.371804	1
AC026436.1	2.87687	-0.862798	1.52042	-0.567475	0.570391	1
AC026458.1	4.47222	1.47866	1.12876	1.30998	0.190203	1
AC026461.4	1.49764	2.12501	2.06673	1.0282	0.303855	1
AC026464.3	13.5598	0.445054	3.17191	0.140311	0.888414	1
AC026464.4	1021.73	0.221282	0.254403	0.869811	0.384404	1
AC026464.6	214.641	-0.0868341	0.314579	-0.276032	0.782523	1
AC026470.1	1182.5	-0.0613569	0.153452	-0.399844	0.689271	1
AC026740.3	10.066	-0.421052	0.675419	-0.623394	0.533025	1
AC026877.1	9.00535	0.0931815	0.835929	0.111471	0.911243	1
AC026954.1	2.76623	0.1615	1.28507	0.125675	0.899989	1
AC026954.2	4.87285	-4.91924	1.7624	-2.79122	0.00525094	0.573043
AC027124.1	1.207	0.568428	2.11266	0.269058	0.787885	1
AC027559.1	34.3702	0.225063	0.390666	0.576101	0.564547	1
AC027612.1	9.69185	0.448892	0.940622	0.477229	0.633199	1
AC027644.1	3.9884	-1.12081	1.10102	-1.01797	0.308692	1
AC027644.4	8.89962	-1.88453	1.50442	-1.25266	0.21033	1
AC027796.2	2.19709	-0.0611442	1.46821	-0.0416453	0.966781	1
AC027796.3	7.75672	-0.0743278	0.791586	-0.0938973	0.925191	1
AC034102.2	142.312	4.21343	1.68237	2.50447	0.0122637	0.878719
AC034236.1	2.06131	-1.5503	1.96522	-0.788872	0.430187	1
AC036214.3	3.31374	-0.0299238	1.48198	-0.0201917	0.98389	1
AC037459.1	6.17776	-0.590874	1.35133	-0.437255	0.661926	1
AC040162.1	91.5339	0.0598793	0.312908	0.191364	0.848241	1
AC040978.1	2.82692	-0.332621	1.27323	-0.261241	0.793907	1
AC044787.1	1.3438	0.209224	2.09602	0.0998192	0.920488	1
AC044860.1	42.3279	0.868746	0.896459	0.969087	0.332502	1
AC048351.1	1.54987	0.117972	2.08305	0.0566341	0.954837	1
AC051619.1	2.78388	0.36489	1.76703	0.206499	0.836401	1
AC051619.3	1.29432	-0.444555	2.39422	-0.185678	0.852697	1
AC055811.2	4.15862	-0.343158	1.40015	-0.245087	0.806389	1
AC055813.1	3.59757	0.0372876	1.225	0.030439	0.975717	1
AC055839.2	152.416	0.445308	0.323867	1.37497	0.16914	1
AC058822.1	13.2731	0.177854	1.29505	0.137333	0.890767	1
AC060766.1	43.8896	-0.357505	0.356727	-1.00218	0.316256	1
AC060766.5	35.202	-0.750481	0.480516	-1.56182	0.118329	1
AC060780.2	4.12725	0.49259	1.04402	0.471819	0.637056	1
AC060780.3	2.25267	3.03832	1.96772	1.54408	0.122569	1
AC060834.1	8.42536	-0.394607	0.79966	-0.493468	0.621682	1
AC063950.1	1.20386	0.134222	1.83366	0.073199	0.941648	1
AC063976.2	1.88397	-0.693383	1.40076	-0.495003	0.620598	1
AC064799.1	14.2963	0.225	0.7404	0.303889	0.761212	1
AC064850.1	5.61324	0.65148	0.998309	0.652583	0.514025	1
AC064862.6	1.65639	-1.47115	1.75939	-0.836169	0.40306	1
AC067752.1	8.17673	0.473092	0.800336	0.591117	0.554442	1
AC067942.1	1.8226	2.36124	1.87107	1.26197	0.206958	1
AC067968.1	59.1989	0.486137	0.474242	1.02508	0.305324	1
AC068134.3	23.1325	0.0624626	0.585146	0.106747	0.91499	1
AC068234.1	1.30389	-1.22721	2.69439	-0.455469	0.648772	1
AC068279.1	12.9055	0.130382	0.589927	0.221014	0.825081	1
AC068446.1	1.2328	0.129111	2.117	0.0609878	0.951369	1
AC068522.1	3.62227	0.17307	1.13244	0.152829	0.878533	1
AC068533.2	1.95897	2.76504	1.77869	1.55454	0.120056	1
AC068533.4	22.1083	0.120728	1.77856	0.0678794	0.945882	1
AC068547.1	195.949	0.394175	0.399441	0.986816	0.323733	1
AC068580.4	30.8779	-0.285793	0.73765	-0.387437	0.698432	1
AC068587.5	3.64085	-0.378231	1.21969	-0.310105	0.756481	1
AC068587.8	12.3026	-0.713863	0.735572	-0.970486	0.331804	1
AC068620.3	4.85165	-0.0739347	1.01888	-0.0725644	0.942153	1
AC068631.2	236.341	-0.00235691	0.258785	-0.0091076	0.992733	1
AC068647.1	1.36079	1.13376	1.78488	0.635202	0.525296	1
AC068831.5	2.40684	-0.25645	1.41774	-0.180887	0.856456	1
AC068831.7	400.733	0.737411	0.208797	3.53171	0.000412878	0.0816988
AC068896.1	6.93774	0.636497	0.909889	0.699533	0.484219	1
AC068946.1	4.80668	-1.33064	1.1153	-1.19307	0.23284	1
AC068946.2	47.4691	-1.20279	0.661905	-1.81717	0.0691916	1
AC069257.2	1.47142	0.462915	1.82486	0.253672	0.799749	1
AC069288.1	126.51	-0.0773373	0.356553	-0.216903	0.828284	1
AC069368.1	6.02624	2.97868	1.52892	1.94822	0.0513889	1
AC069499.1	25.4653	-0.445948	0.496595	-0.898012	0.369179	1
AC069503.2	1.56457	-2.14388	2.20383	-0.972797	0.330654	1
AC072052.1	10.8175	0.0625437	0.878529	0.0711914	0.943245	1
AC073052.1	1.09874	0.166657	1.87687	0.0887954	0.929245	1
AC073063.1	1.39747	-0.263683	1.85534	-0.142121	0.886984	1
AC073065.1	9.97864	0.447591	1.09326	0.40941	0.682239	1
AC073082.1	3.79487	0.275088	0.992254	0.277235	0.7816	1
AC073107.1	15.3571	-0.136472	0.571577	-0.238764	0.811289	1
AC073111.3	13.185	-6.94243	1.38941	-4.99669	5.83e-07	0.000260337
AC073111.5	495.158	-0.278091	0.288463	-0.964042	0.335025	1
AC073343.1	31.7921	0.0615931	0.493961	0.124692	0.900767	1
AC073410.1	3.2912	0.0215755	1.44481	0.014933	0.988086	1
AC073415.1	10.9906	-0.00606792	0.753443	-0.00805359	0.993574	1
AC073508.2	17.1359	-1.7751	1.03501	-1.71506	0.0863351	1
AC073551.1	1.70599	0.626773	1.67475	0.374248	0.70822	1
AC073585.1	5.53385	0.700732	1.02179	0.68579	0.492846	1
AC073585.2	7.36158	1.58893	1.29492	1.22705	0.219804	1
AC073610.1	6.41224	-0.0105578	1.1078	-0.00953042	0.992396	1
AC073610.3	12.5992	0.858968	0.864265	0.993871	0.320286	1
AC073611.1	1.7422	-1.44805	1.71243	-0.84561	0.39777	1
AC073612.1	12.0098	0.691651	2.96582	0.233208	0.8156	1
AC073648.6	1.35872	-3.27235	2.21631	-1.47649	0.139814	1
AC073861.1	2.9467	-0.695528	1.21397	-0.572939	0.566686	1
AC073869.1	515.407	-0.372301	0.323843	-1.14963	0.250295	1
AC073869.8	2.26483	1.1698	1.38546	0.844343	0.398478	1
AC073896.1	171.235	-0.960972	1.0268	-0.93589	0.34933	1
AC073910.1	1.15473	3.79868	2.36554	1.60584	0.108309	1
AC074019.1	2.31128	1.30847	1.83001	0.715009	0.474604	1
AC074141.1	45.3091	-0.351653	0.653602	-0.538024	0.590561	1
AC074143.1	80.1409	-0.932393	0.320817	-2.90631	0.00365717	0.452876
AC074198.1	1.34792	-0.178051	1.86522	-0.0954588	0.92395	1
AC078819.1	3.18818	0.257773	1.54945	0.166365	0.86787	1
AC078857.1	1.17723	-2.05369	2.20224	-0.932547	0.351054	1
AC078899.4	1.19055	0.176415	1.85812	0.0949426	0.92436	1
AC078927.1	11.4982	0.716787	3.73869	0.191721	0.847961	1
AC079140.3	90.5581	0.629341	0.317373	1.98297	0.0473708	1
AC079140.5	25.8151	0.614073	0.41967	1.46323	0.143405	1
AC079250.1	4.69532	-0.3319	1.1778	-0.281797	0.778099	1
AC079363.1	2.26188	-0.24474	1.44571	-0.169287	0.865571	1
AC079414.2	2.74976	0.521161	1.52776	0.341127	0.733008	1
AC079416.1	5.09719	-1.18036	1.01908	-1.15826	0.246759	1
AC079447.1	7.87014	-2.80623	0.995596	-2.81865	0.00482266	0.541322
AC079594.2	60.294	-1.07297	0.724641	-1.48069	0.13869	1
AC079781.1	3.49567	2.01771	1.37135	1.47133	0.141202	1
AC079781.2	1.03363	0.488517	2.20888	0.22116	0.824968	1
AC079781.4	5.41692	-1.37669	0.984375	-1.39854	0.16195	1
AC079804.1	1.16199	-0.774078	2.49586	-0.310145	0.756451	1
AC079944.2	2.82674	0.179505	1.55995	0.115071	0.908389	1
AC080038.1	810.757	-0.243939	0.365467	-0.667472	0.504471	1
AC083873.1	1.36374	0.162933	2.09505	0.0777707	0.93801	1
AC083899.1	183.36	-0.202495	0.299938	-0.675122	0.499598	1
AC083899.2	2.9987	1.28494	1.41351	0.909043	0.363328	1
AC084017.1	2.81093	-0.216064	1.42847	-0.151256	0.879774	1
AC084337.1	1.68076	-0.425121	2.12483	-0.200073	0.841424	1
AC084357.3	1.39046	1.17011	1.86666	0.626847	0.53076	1
AC084824.1	8.29358	0.403759	0.932004	0.433216	0.664858	1
AC084880.1	1.14498	0.176365	2.67887	0.0658353	0.947509	1
AC087289.1	92.2251	-0.443587	0.290125	-1.52895	0.126276	1
AC087289.4	56.5285	-0.083721	0.438714	-0.190833	0.848657	1
AC087343.1	1.75437	0.478828	1.48007	0.323516	0.746304	1
AC087359.1	3.36599	-0.744119	1.13066	-0.658129	0.510455	1
AC087385.2	0.980612	-2.07149	2.07429	-0.998647	0.317966	1
AC087481.2	1.71845	-0.572166	1.97115	-0.29027	0.77161	1
AC087632.1	129.375	-0.258281	0.514561	-0.501945	0.615706	1
AC087633.2	3.52316	0.138769	1.39679	0.0993487	0.920861	1
AC087641.1	3.358	2.25796	1.41984	1.59029	0.111769	1
AC087651.1	18.5545	-0.0322823	0.710688	-0.0454239	0.963769	1
AC087721.2	1800.59	0.169321	0.276593	0.612165	0.540429	1
AC087783.2	28.6416	-0.820288	0.463573	-1.76949	0.0768118	1
AC087894.1	13.9411	-0.215018	0.652366	-0.329598	0.741704	1
AC089987.1	1.55663	-0.325403	1.56578	-0.207822	0.835368	1
AC090004.1	4.93951	1.21749	1.12833	1.07903	0.280575	1
AC090099.1	50.2527	-0.182955	0.431718	-0.423784	0.671723	1
AC090114.3	50.962	-0.192787	0.426249	-0.452287	0.651062	1
AC090227.1	1.56335	0	3.21978	0	1	1
AC090241.1	2.60498	1.0323	1.17977	0.874995	0.381577	1
AC090360.1	18.9534	0.10314	0.626328	0.164674	0.869201	1
AC090517.4	129.11	-0.104842	0.374453	-0.279986	0.779488	1
AC090519.1	2.20865	-0.038064	1.51312	-0.0251559	0.979931	1
AC090607.2	24.1914	0.360602	0.481437	0.749013	0.453849	1
AC090616.2	145.861	0.111501	0.368643	0.302463	0.762299	1
AC090686.1	1.68179	0.650174	1.51424	0.429373	0.667652	1
AC090720.1	3.02463	-1.264	1.44218	-0.87645	0.380786	1
AC090950.1	2.08175	0.177984	1.84702	0.0963628	0.923232	1
AC090971.3	56.8054	-0.761529	0.626853	-1.21484	0.224426	1
AC091042.1	2.23204	0.84226	1.64784	0.511131	0.609259	1
AC091057.4	1.20419	-2.89081	2.23386	-1.29409	0.195635	1
AC091057.5	8.696	1.02211	0.826814	1.23621	0.216382	1
AC091057.6	69.439	0.372746	0.563499	0.661485	0.508301	1
AC091133.4	12.6737	-0.166866	0.642155	-0.259853	0.794977	1
AC091153.1	1.77944	0.120096	1.68528	0.0712619	0.943189	1
AC091167.2	12.743	-0.309452	1.25134	-0.247298	0.804678	1
AC091167.6	2.8059	0.0077511	1.34724	0.00575329	0.99541	1
AC091167.7	3.29391	-3.05773	1.48696	-2.05636	0.0397479	1
AC091390.4	34.2952	-0.102895	0.38799	-0.265201	0.790855	1
AC091429.1	1.15534	2.84273	2.30815	1.23161	0.218096	1
AC091516.1	1.22146	2.62768	2.19023	1.19973	0.230246	1
AC091551.1	6.74767	1.1639	0.898056	1.29602	0.194968	1
AC091564.1	1.49606	0.639435	2.05923	0.310522	0.756164	1
AC091849.1	1.53962	0.668609	2.52282	0.265025	0.79099	1
AC091951.1	4.5087	-0.446892	1.40051	-0.319093	0.749656	1
AC091951.3	5.8861	-0.0839782	0.867992	-0.09675	0.922925	1
AC091959.3	202.002	-0.273634	1.12425	-0.243394	0.807701	1
AC092042.3	9.86785	-0.0761289	0.748396	-0.101723	0.918977	1
AC092053.1	16.3795	-0.697855	0.600524	-1.16208	0.245205	1
AC092070.2	77.6474	0.174504	0.398154	0.438283	0.661181	1
AC092072.1	136.121	-0.113162	0.255917	-0.442182	0.658358	1
AC092073.1	2.17977	1.1744	2.10451	0.558043	0.576815	1
AC092104.1	1.00009	1.15295	2.48738	0.463518	0.642993	1
AC092115.1	1.61156	0.439463	2.30469	0.190682	0.848775	1
AC092143.1	2.44836	-2.05736	2.9369	-0.700521	0.483602	1
AC092155.2	4.61969	-0.688287	0.95896	-0.717743	0.472916	1
AC092299.1	38.4623	-3.48863	1.60873	-2.16857	0.0301155	1
AC092329.3	98.2013	-0.0677362	0.347428	-0.194965	0.84542	1
AC092338.1	1017.92	0.176554	0.145357	1.21463	0.224509	1
AC092427.1	1.30214	-1.02968	1.91411	-0.537944	0.590615	1
AC092447.10	1.52302	-0.632174	1.64967	-0.383213	0.701562	1
AC092474.1	3.3553	-0.504936	1.31479	-0.384044	0.700946	1
AC092506.1	2.57574	0.696252	1.40085	0.49702	0.619175	1
AC092569.1	1.08388	-1.62572	2.68642	-0.605163	0.54507	1
AC092587.1	13.3691	0.411058	0.642074	0.640203	0.522041	1
AC092597.1	1.79241	0.76589	1.60692	0.476622	0.633632	1
AC092647.5	36.2731	-0.0550221	0.547706	-0.100459	0.91998	1
AC092651.1	61.605	-0.992899	0.555106	-1.78867	0.0736683	1
AC092651.2	22.0189	-0.0992234	0.577694	-0.171758	0.863628	1
AC092656.1	11.6234	0.704537	0.655412	1.07495	0.282396	1
AC092681.1	1.79517	-3.52445	2.5246	-1.39604	0.162703	1
AC092685.1	17.1227	0.512339	0.592	0.865437	0.386799	1
AC092718.3	105.202	-0.0477425	0.36443	-0.131006	0.895771	1
AC092718.8	5.48721	1.75321	1.16267	1.50791	0.131577	1
AC092745.2	10.7892	-0.234066	0.612332	-0.382253	0.702274	1
AC092810.1	2.88419	2.33759	1.48212	1.57719	0.114751	1
AC092821.1	50.4462	-0.203322	0.454881	-0.446979	0.65489	1
AC092835.1	37.2756	0.0992377	0.406665	0.244028	0.807209	1
AC092865.3	1.23453	-0.17118	1.8362	-0.0932251	0.925725	1
AC092865.4	2.84973	-0.712207	1.60099	-0.444854	0.656426	1
AC092902.5	4.96488	-0.878497	1.22767	-0.715581	0.47425	1
AC092903.1	1.09861	0.149356	2.24941	0.066398	0.947061	1
AC092933.1	3.49359	-0.666835	1.40059	-0.476111	0.633995	1
AC092953.1	0.929947	2.37647	2.24014	1.06085	0.288756	1
AC093155.3	7.7591	-0.934016	0.853071	-1.09489	0.273566	1
AC093249.4	4.28527	-0.383068	1.3315	-0.287697	0.773579	1
AC093323.1	444.671	0.292002	0.182866	1.5968	0.11031	1
AC093512.2	53.7971	0.457071	0.485385	0.941666	0.346363	1
AC093525.2	2.91676	1.15239	2.85407	0.403772	0.68638	1
AC093591.1	1.39131	2.1292	2.11835	1.00512	0.314839	1
AC093616.1	27.3571	-0.280866	0.591783	-0.474609	0.635066	1
AC093655.2	3.88077	0.8415	1.25091	0.672709	0.501133	1
AC093668.1	1.58943	-1.24213	2.59262	-0.479104	0.631865	1
AC093668.2	15.4472	0.385067	0.904944	0.425515	0.670461	1
AC093668.3	58.5021	0.305221	0.546791	0.558204	0.576705	1
AC093752.1	218.868	-0.444118	0.255619	-1.73742	0.0823132	1
AC093826.2	1.37058	0.923768	2.12807	0.434087	0.664225	1
AC093827.3	1.96691	0.75313	1.50906	0.499074	0.617727	1
AC093827.5	64.7317	0.264736	0.34981	0.7568	0.44917	1
AC093829.1	3.8665	-0.763348	1.05281	-0.725057	0.468417	1
AC093884.1	3.26406	0.430914	2.30649	0.186826	0.851797	1
AC093909.1	22.512	-0.452697	0.680095	-0.665638	0.505642	1
AC096582.3	3.96994	0.510074	1.1401	0.447394	0.654591	1
AC096887.1	3.45518	-1.04836	1.37652	-0.761605	0.446296	1
AC097374.1	2.23599	3.77235	1.79006	2.10738	0.0350843	1
AC097374.2	1.08575	-1.7538	2.49073	-0.704129	0.481352	1
AC097376.1	3.22912	-1.25287	1.32699	-0.94414	0.345098	1
AC097493.2	0.956442	-3.83188	3.6324	-1.05492	0.291463	1
AC097493.4	5.86684	-0.645344	0.902483	-0.715076	0.474562	1
AC097504.1	1.24341	0.173761	1.7424	0.0997254	0.920562	1
AC097523.1	1.91968	1.58002	1.54042	1.02571	0.30503	1
AC097625.2	8.56021	0.304584	0.726751	0.419104	0.67514	1
AC097634.4	0.944728	1.11665	2.82271	0.395594	0.692405	1
AC097636.2	5.6919	0.171237	1.09601	0.156236	0.875847	1
AC097637.1	0.983408	-1.43962	2.67374	-0.538429	0.590281	1
AC097658.1	5.8712	1.01477	0.941791	1.07749	0.281263	1
AC097721.1	0.986664	-1.40666	2.3864	-0.58945	0.55556	1
AC098484.3	65.8499	0.0640002	0.304879	0.20992	0.83373	1
AC098583.1	3.56396	0.174977	1.08409	0.161405	0.871775	1
AC098588.1	5.87136	-0.0811537	1.0005	-0.0811128	0.935352	1
AC098591.2	1.31253	-2.16266	2.15246	-1.00474	0.315022	1
AC098614.3	16.4897	0.0998385	0.648061	0.154057	0.877564	1
AC098650.1	10.1214	0.338925	0.921348	0.367857	0.71298	1
AC098679.2	3.88538	-0.197139	1.28463	-0.153459	0.878036	1
AC098850.3	15.809	0.789676	0.652284	1.21063	0.226036	1
AC098934.1	346.636	0.112995	0.312514	0.361568	0.717675	1
AC098934.2	87.6345	-0.15167	0.301693	-0.50273	0.615154	1
AC098934.3	1.83369	-0.17215	1.57619	-0.109219	0.913029	1
AC099336.2	2.49965	-0.426308	1.64542	-0.259088	0.795567	1
AC099489.1	346.854	0.0517074	0.457922	0.112917	0.910096	1
AC099489.2	2.08883	0.727324	1.52997	0.475385	0.634513	1
AC099548.2	2.11345	1.5054	1.79292	0.839634	0.401114	1
AC099560.2	1.23411	0.14849	2.68171	0.0553715	0.955843	1
AC099811.2	7.60428	-0.926517	3.75988	-0.246422	0.805356	1
AC099850.2	4.84766	-6.17211	3.91282	-1.57741	0.114701	1
AC100757.3	0.947142	1.48403	2.41094	0.615537	0.5382	1
AC100827.2	5.58403	-0.583333	1.20245	-0.485122	0.62759	1
AC100868.1	148.517	0.559211	0.398154	1.40451	0.160167	1
AC103591.2	1.57654	0.60935	1.92231	0.316988	0.751253	1
AC103810.1	8.52302	0.59364	0.729702	0.813538	0.41591	1
AC103810.9	0.973866	-1.43631	2.39172	-0.600536	0.548149	1
AC104066.1	2.68342	-0.974415	1.5829	-0.615587	0.538167	1
AC104109.3	2.46984	-2.32747	1.76151	-1.3213	0.186402	1
AC104162.1	2.67261	1.76263	1.504	1.17196	0.241213	1
AC104304.1	30.9598	0.71077	0.621996	1.14272	0.253153	1
AC104333.2	0.894772	3.04329	2.52455	1.20548	0.228019	1
AC104389.4	38.9744	0.400433	0.403403	0.992638	0.320886	1
AC104452.1	44.1974	0.20894	0.621956	0.335941	0.736916	1
AC104472.3	4.10868	0.513146	1.7701	0.289896	0.771896	1
AC104563.1	1.16775	0.598639	3.16278	0.189276	0.849876	1
AC104619.3	2.66439	0.179957	1.2591	0.142925	0.88635	1
AC104662.2	86.856	0.132014	0.550999	0.239591	0.810648	1
AC104758.1	1.50576	0.37989	1.96045	0.193777	0.846351	1
AC104758.3	20.1441	-0.564473	0.73686	-0.766052	0.443645	1
AC104763.1	6.29507	0.460429	1.09487	0.420532	0.674097	1
AC104772.1	4.13408	-0.279851	1.25857	-0.222356	0.824037	1
AC104805.1	1.49533	-2.13957	2.62809	-0.814115	0.415579	1
AC104986.1	2.3261	0.431867	1.39736	0.309059	0.757277	1
AC105036.1	1.08488	-2.32502	2.42334	-0.959427	0.337344	1
AC105052.1	4.42078	-0.418972	3.75496	-0.111578	0.911158	1
AC105052.2	14.26	-0.331325	0.611206	-0.542083	0.587761	1
AC105052.3	310.871	-0.318342	0.290204	-1.09696	0.27266	1
AC105233.3	4.62349	0.365555	1.07273	0.34077	0.733276	1
AC105233.4	2.83754	-0.865614	1.80028	-0.480821	0.630643	1
AC105339.1	4.20299	0.744187	1.33071	0.55924	0.575998	1
AC105339.4	1.1789	0.673437	2.41894	0.278402	0.780704	1
AC106782.1	4.55209	-1.09119	0.993341	-1.0985	0.271986	1
AC106782.7	2.07033	-0.682015	1.4109	-0.48339	0.628819	1
AC106795.1	573.738	-0.146851	0.255568	-0.574606	0.565558	1
AC106865.1	15.8202	0.742361	0.624375	1.18897	0.234452	1
AC106886.5	549.608	-0.8555	0.363834	-2.35135	0.0187054	1
AC107032.1	4.77724	0.890194	1.15626	0.769889	0.441366	1
AC107871.1	241.92	-0.323472	0.311974	-1.03686	0.299803	1
AC107918.4	32.8765	-0.571709	0.533357	-1.07191	0.283761	1
AC107954.1	6.65572	-0.31885	0.956438	-0.333373	0.738853	1
AC107956.1	8.8587	0.210479	0.768179	0.273997	0.784087	1
AC107959.5	5.89061	-0.912929	0.862831	-1.05806	0.290027	1
AC107983.1	1.68325	0.773016	2.2503	0.343517	0.731209	1
AC108463.1	1.97795	0.73418	1.53948	0.4769	0.633433	1
AC108488.2	10.3839	-0.102851	0.717364	-0.143373	0.885995	1
AC108693.1	3.18209	-0.413092	1.61612	-0.255607	0.798255	1
AC109454.1	1.27508	-3.68017	2.57725	-1.42794	0.153308	1
AC109583.2	1.26453	0.1689	2.37352	0.0711601	0.94327	1
AC109583.3	44.5353	-0.197074	0.471387	-0.418073	0.675894	1
AC109992.1	1.75016	0.380811	1.97612	0.192707	0.847189	1
AC110079.1	214.717	-0.0707134	0.334931	-0.211128	0.832787	1
AC110926.1	6.37427	-0.347536	0.866992	-0.400852	0.688529	1
AC111200.1	4.13846	-0.104881	1.04491	-0.100374	0.920048	1
AC112128.1	16.2066	0.244893	0.718074	0.341041	0.733073	1
AC112184.1	16.7664	0.0506202	0.566264	0.0893933	0.928769	1
AC112198.2	3.81797	1.0475	1.44012	0.727367	0.467001	1
AC112206.3	6.69764	1.05036	0.930437	1.12889	0.258943	1
AC112206.4	11.15	-0.77556	0.763044	-1.0164	0.309437	1
AC112229.1	11.3903	-1.70053	1.00504	-1.69201	0.0906449	1
AC112484.2	1.23937	-0.397981	1.78952	-0.222396	0.824006	1
AC112777.1	21.3608	0.3311	0.616649	0.536934	0.591314	1
AC113348.2	1.81347	0.104691	2.10439	0.0497488	0.960323	1
AC113385.3	1.58299	-0.863737	1.68633	-0.512199	0.608512	1
AC113554.1	1.92525	1.73844	1.73744	1.00058	0.317031	1
AC113935.1	3.98929	-3.66405	1.47231	-2.48863	0.0128236	0.900595
AC114267.1	40.0074	0.353125	0.387538	0.911203	0.362188	1
AC114490.1	10.6383	0.936403	0.924397	1.01299	0.311066	1
AC114490.2	70.3999	-0.0421634	0.663084	-0.0635868	0.949299	1
AC114490.3	12.7169	-1.03474	0.671252	-1.5415	0.123195	1
AC114495.2	9.28152	0.551343	0.749267	0.735843	0.461826	1
AC114728.1	1.07898	-1.45869	2.28707	-0.637799	0.523605	1
AC114801.3	3017.73	0.311541	0.759148	0.410382	0.681525	1
AC114812.3	5.14795	-0.228405	1.01088	-0.225947	0.821242	1
AC115223.1	162.061	0.013549	0.35901	0.03774	0.969895	1
AC116337.2	1.09982	-1.44019	1.9574	-0.735765	0.461874	1
AC116366.3	293.337	0.246178	0.525838	0.468164	0.639668	1
AC116553.1	2.40633	-0.709418	1.36619	-0.519266	0.603575	1
AC116562.4	124.277	-0.293929	0.388895	-0.755805	0.449766	1
AC117378.1	65.9082	-0.0833066	0.549636	-0.151567	0.879529	1
AC117409.1	1.59118	2.35075	2.05107	1.14611	0.25175	1
AC117529.1	17.2946	0.401503	0.579154	0.693257	0.488148	1
AC117529.2	5.72222	0.0863924	0.830361	0.104042	0.917136	1
AC118549.1	1506.46	-0.00205463	0.207251	-0.0099137	0.99209	1
AC118553.2	77.2115	-0.15838	0.532058	-0.297674	0.765952	1
AC118754.1	51.7987	0.879662	0.350919	2.50674	0.0121851	0.878719
AC119674.2	6.34094	0.984664	0.981266	1.00346	0.315638	1
AC120114.4	126.298	-0.188602	0.30945	-0.609476	0.542209	1
AC121758.1	6.49626	-0.744096	1.18306	-0.628961	0.529375	1
AC122718.1	5.13244	-0.897369	1.16171	-0.772456	0.439844	1
AC123912.3	1.61905	2.50228	1.96422	1.27393	0.20269	1
AC124242.2	3.86147	0.051405	1.02082	0.0503564	0.959838	1
AC124312.1	727.292	0.0570608	0.202088	0.282356	0.777671	1
AC124319.1	2867.1	-0.145814	0.209529	-0.695913	0.486484	1
AC124856.1	1.51423	0.901508	1.84961	0.487405	0.625971	1
AC124944.3	151.515	0.265582	0.296852	0.894662	0.370968	1
AC125232.1	336.552	-0.348727	0.262954	-1.32619	0.184777	1
AC125604.1	1.72093	-0.425216	1.68323	-0.25262	0.800562	1
AC125611.2	1.40283	0.127794	2.0578	0.0621022	0.950481	1
AC125807.1	0.979982	0.765154	2.53354	0.302009	0.762645	1
AC126177.6	31.4039	0.351218	0.598054	0.587268	0.557024	1
AC126283.2	3.92357	-0.301684	1.08121	-0.279024	0.780226	1
AC126603.1	1.43896	-0.866131	1.84733	-0.468857	0.639172	1
AC126755.1	257.562	-0.795543	0.50442	-1.57714	0.114762	1
AC127502.1	2.60496	0.630806	1.48264	0.425461	0.670501	1
AC127526.3	1.28547	0.784599	1.93628	0.40521	0.685323	1
AC129492.1	668.919	-0.0575006	0.287383	-0.200083	0.841415	1
AC129492.4	3.7314	0.556722	2.65725	0.209511	0.834049	1
AC129492.6	1.01082	-0.704508	2.59185	-0.271817	0.785763	1
AC129492.7	0.909774	3.58539	2.68974	1.33299	0.182536	1
AC131097.2	4.93036	0.226599	1.1471	0.19754	0.843405	1
AC131160.1	13.5549	6.56815	3.91247	1.67877	0.0931962	1
AC131206.1	77.8772	0.700892	0.342448	2.04671	0.0406864	1
AC131235.1	1.58598	0.131361	1.95584	0.0671635	0.946452	1
AC131392.1	62.2905	0.157353	0.319662	0.492248	0.622544	1
AC132008.2	273.329	0.306383	0.229715	1.33375	0.182284	1
AC132942.1	1.26974	-2.27742	2.73392	-0.833025	0.404831	1
AC133041.1	2.8226	0.155315	1.13725	0.13657	0.89137	1
AC133435.1	0.924583	0.197455	2.64414	0.0746764	0.940472	1
AC133473.1	1.13022	0.496438	2.29666	0.216157	0.828866	1
AC133548.2	2.99468	0.884168	1.2744	0.693792	0.487813	1
AC133552.1	3.46011	0.058776	1.25728	0.0467485	0.962714	1
AC133552.2	20.6732	0.258431	0.469808	0.550076	0.582267	1
AC133555.3	1.00699	-1.45733	2.10767	-0.691442	0.489288	1
AC133555.5	2.07033	-0.682015	1.4109	-0.48339	0.628819	1
AC134684.6	2.2022	-4.01263	1.75896	-2.28125	0.0225334	1
AC135050.2	8.58082	0.0586035	1.46134	0.0401025	0.968011	1
AC135178.2	24.7227	0.4557	0.903496	0.504374	0.613999	1
AC135352.1	1.40009	3.33786	2.00123	1.6679	0.0953355	1
AC135506.1	27.0106	-0.219719	0.559833	-0.392473	0.694709	1
AC135721.1	7.77072	-0.967664	0.909424	-1.06404	0.28731	1
AC135721.2	5.58369	-0.877929	1.1523	-0.761892	0.446125	1
AC135977.1	103.625	0.712112	0.339035	2.10041	0.0356932	1
AC135983.2	65.4762	0.208673	0.355257	0.587388	0.556943	1
AC136443.1	1.9577	-4.12712	2.18756	-1.88663	0.0592098	1
AC136628.3	5.23564	0.00750074	1.05175	0.00713169	0.99431	1
AC136632.1	1.41987	-1.23953	1.66689	-0.743621	0.457106	1
AC136632.2	1.42716	-0.159588	1.7586	-0.0907469	0.927694	1
AC137695.1	1.153	-0.229077	3.17348	-0.0721846	0.942455	1
AC137695.2	17.9207	0.438803	0.544157	0.806392	0.420017	1
AC137834.1	11.346	0.466419	1.31679	0.354207	0.723183	1
AC137936.2	2.98745	-1.2399	1.4686	-0.844275	0.398516	1
AC138207.3	1.8287	1.32836	1.85271	0.716983	0.473385	1
AC138207.8	14.5359	0.0424722	0.702076	0.0604951	0.951761	1
AC138356.2	3.71202	-0.0076763	1.11088	-0.0069101	0.994487	1
AC138393.1	136.829	-0.411483	0.310134	-1.32679	0.184578	1
AC138409.2	345.553	0.0943095	0.241156	0.391073	0.695743	1
AC138811.2	97.7543	0.635808	1.52262	0.417576	0.676257	1
AC138866.1	61.9422	-0.621708	0.441327	-1.40872	0.158917	1
AC138866.2	10.0012	0.18407	1.22545	0.150206	0.880602	1
AC138894.1	10.0525	0.256047	0.924026	0.2771	0.781703	1
AC138932.1	86.4124	-0.63749	1.63456	-0.390007	0.696532	1
AC138932.3	3.19671	-0.393319	1.1248	-0.349679	0.72658	1
AC138969.1	768.117	-0.217387	0.242505	-0.896424	0.370026	1
AC138969.2	9.79768	0.473037	0.819567	0.577179	0.563819	1
AC139256.1	5.55576	0.564588	1.07426	0.525561	0.599194	1
AC139426.1	0.906978	1.16517	2.25173	0.517454	0.604839	1
AC139491.5	8.14648	0.636462	0.748941	0.849816	0.395427	1
AC139491.6	6.78112	0.922008	1.22819	0.750703	0.452832	1
AC139491.7	5.14179	5.41935	1.68494	3.21635	0.00129832	0.187369
AC139530.1	28.3278	-0.871264	0.450737	-1.93298	0.0532393	1
AC139530.3	47.8788	0.848867	2.65573	0.319636	0.749244	1
AC139768.1	185.835	-0.394535	0.375655	-1.05026	0.293598	1
AC139769.1	483.299	0.155203	0.294457	0.527083	0.598136	1
AC139769.3	2.46125	1.32884	1.76785	0.751669	0.45225	1
AC139795.1	56.5491	0.0997644	0.311832	0.31993	0.749021	1
AC140479.2	19.9527	-0.214222	0.658185	-0.325474	0.744822	1
AC140479.4	8.17868	-0.0713072	0.907846	-0.0785455	0.937394	1
AC141557.1	7.33152	-0.53831	0.937639	-0.574113	0.565891	1
AC141586.1	200.639	-0.067432	0.394531	-0.170917	0.864289	1
AC142086.6	11.4903	-0.804538	0.862058	-0.933276	0.350677	1
AC142381.3	12.0454	-0.557254	0.860394	-0.647673	0.517196	1
AC144530.1	2.48305	-0.100357	1.44936	-0.0692423	0.944797	1
AC144573.1	2.45539	-1.61669	2.09549	-0.771507	0.440407	1
AC145285.1	1.83399	-0.162525	1.83763	-0.0884423	0.929525	1
AC146507.2	1.45972	0.417127	1.63077	0.255785	0.798117	1
AC146944.2	2.41383	-0.703282	1.52103	-0.462373	0.643814	1
AC211476.3	13.1439	-0.0694917	2.24367	-0.0309724	0.975292	1
AC211476.4	4.46789	-3.70662	3.93989	-0.940794	0.346811	1
AC211485.1	2.64757	0.741995	1.22647	0.604985	0.545189	1
AC213203.2	26.1934	0.138001	0.5772	0.239088	0.811037	1
AC226119.2	17.2111	-0.0635614	0.637753	-0.0996647	0.920611	1
AC231533.2	2.86753	-0.00615757	1.35685	-0.00453815	0.996379	1
AC233702.4	1.38427	-0.237539	1.9428	-0.122266	0.902688	1
AC233723.1	1.0572	-3.84401	2.99754	-1.28239	0.199705	1
AC233968.1	95.524	-0.700823	0.483596	-1.44919	0.147285	1
AC233992.2	3.87699	0.280616	1.02973	0.272515	0.785226	1
AC234031.1	230.999	-0.111492	0.32602	-0.341979	0.732367	1
AC234771.4	1.58811	0.652854	1.72425	0.378631	0.704962	1
AC234775.2	1.18928	-0.430827	2.03362	-0.211852	0.832222	1
AC234781.5	2.61062	0.840803	1.47494	0.570058	0.568638	1
AC234782.1	1.92587	2.63601	1.78099	1.48007	0.138853	1
AC234782.3	2.00193	0.409691	1.51115	0.271111	0.786305	1
AC234783.1	12.8549	0.232465	0.583345	0.398504	0.690259	1
AC235565.2	6.24836	0.699184	1.31724	0.530793	0.595562	1
AC239798.1	14.9876	-0.726289	1.0382	-0.699565	0.484199	1
AC239800.3	2.03955	-2.1518	1.57604	-1.36532	0.172152	1
AC239811.1	15.9822	-0.725546	0.666306	-1.08891	0.276195	1
AC239868.1	100.455	0.203196	0.302414	0.671911	0.50164	1
AC240274.1	500.68	0.187567	0.312759	0.599717	0.548695	1
AC241377.2	18.1225	-1.02157	0.947476	-1.0782	0.280944	1
AC241377.4	1.95281	0.427211	1.51753	0.281518	0.778313	1
AC241584.1	7.15553	0.226722	0.97652	0.232174	0.816403	1
AC241585.3	8.48711	-0.24978	1.1508	-0.21705	0.82817	1
AC241952.1	137.317	0.440278	0.314076	1.40182	0.160969	1
AC242376.2	101.859	0.155624	0.367308	0.423687	0.671794	1
AC242842.2	1.64223	-0.883774	2.62273	-0.336967	0.736142	1
AC242842.3	2.3753	0.324762	2.97833	0.109042	0.913169	1
AC242843.1	78.692	-0.355542	0.350199	-1.01526	0.309982	1
AC243547.3	1.90568	-0.851923	1.50438	-0.566295	0.571193	1
AC243562.1	1.30774	-0.286584	2.12984	-0.134557	0.892962	1
AC243772.3	35.1292	-1.00327	0.772332	-1.29901	0.193939	1
AC244034.1	1.37712	2.06182	2.00566	1.028	0.303948	1
AC244093.1	1.11246	-0.129618	2.32327	-0.0557912	0.955508	1
AC244102.2	1.89572	0.343795	1.68067	0.204558	0.837917	1
AC244154.1	73.8786	-0.0558269	0.408127	-0.136788	0.891198	1
AC244197.3	84.8165	0.0707508	0.664031	0.106547	0.915148	1
AC244258.1	6.66939	-0.643188	0.798566	-0.805429	0.420572	1
AC244517.10	2.57737	0.515758	2.07732	0.24828	0.803918	1
AC244517.3	1.93226	-1.81899	1.72201	-1.05632	0.290822	1
AC244636.2	2.84094	-1.21274	1.59496	-0.760361	0.447039	1
AC244669.1	133.983	-0.0434118	0.356546	-0.121756	0.903092	1
AC245060.4	258.888	0.203061	0.175555	1.15668	0.247401	1
AC245096.1	1.4412	-0.439288	1.98792	-0.220979	0.825109	1
AC245100.4	21.1931	0.1453	0.566948	0.256284	0.797732	1
AC245297.1	3.08202	0.153943	1.33899	0.114969	0.908469	1
AC246785.2	1.36466	-2.32772	1.97522	-1.17846	0.238613	1
AC246787.1	3.46205	0.622906	1.14727	0.542945	0.587168	1
AC253536.1	1.73576	-0.634559	1.89882	-0.334186	0.738239	1
AC253572.1	6.96205	-0.140499	1.1118	-0.126371	0.899438	1
ACAA1	545.619	0.013689	0.273033	0.0501367	0.960013	1
ACAA2	3704.73	0.0703933	0.200874	0.350435	0.726012	1
ACACA	797.803	0.131137	0.274921	0.476998	0.633363	1
ACACB	432.468	0.0931123	0.198964	0.467986	0.639795	1
ACAD10	638.538	0.0240116	0.26655	0.0900831	0.928221	1
ACAD11	597.073	0.103209	0.426429	0.24203	0.808757	1
ACAD8	1165	0.0429458	0.234772	0.182925	0.854857	1
ACAD9	777.381	-0.0707487	0.156514	-0.452027	0.65125	1
ACADL	29.0589	0.896122	0.57832	1.54953	0.121255	1
ACADM	1543.05	-0.0858058	0.232108	-0.36968	0.711621	1
ACADS	168.229	-0.346778	0.384506	-0.901878	0.367122	1
ACADSB	663.023	-0.347814	0.303507	-1.14598	0.251803	1
ACADVL	3084.97	-0.434894	0.233202	-1.86488	0.062198	1
ACAN	66.0242	0.997982	0.336273	2.96777	0.00299968	0.37726
ACAP1	812.638	-0.259406	0.320835	-0.808536	0.418782	1
ACAP2	1164.72	-0.0303564	0.214501	-0.141521	0.887458	1
ACAP3	347.255	-0.473289	0.360372	-1.31333	0.189071	1
ACAT1	1049.72	-0.108402	0.180271	-0.601328	0.547622	1
ACAT2	2990.29	0.370709	0.664896	0.557544	0.577156	1
ACBD3	1043.23	0.169237	0.194117	0.871832	0.3833	1
ACBD4	209.245	-0.300052	0.385524	-0.778297	0.436394	1
ACBD5	485.376	0.200887	0.263224	0.763176	0.445358	1
ACBD6	1456.43	0.0958616	0.188725	0.507942	0.611494	1
ACBD7	603.205	0.179808	0.240413	0.747914	0.454512	1
ACCS	115.8	-0.162236	0.331763	-0.489012	0.624833	1
ACD	533.652	-0.209071	0.228786	-0.913828	0.360807	1
ACE	118.371	-0.299587	0.42656	-0.702334	0.482471	1
ACE2	0.986926	0.533773	2.46068	0.216921	0.82827	1
ACER1	1.71343	1.76699	1.83717	0.9618	0.33615	1
ACER2	154.223	0.126066	0.427022	0.295221	0.767825	1
ACER3	558.699	-0.217727	0.239333	-0.909723	0.362968	1
ACHE	47.1716	0.059263	0.541513	0.10944	0.912854	1
ACIN1	6467.61	-0.0247447	0.245651	-0.100731	0.919764	1
ACKR1	3.52964	0.292045	1.05985	0.275554	0.782891	1
ACKR2	7.31142	0.21613	0.834919	0.258864	0.795741	1
ACKR3	43.997	0.972937	0.48575	2.00296	0.0451816	1
ACLY	9585.17	0.185102	0.360829	0.512991	0.607958	1
ACO1	1953.01	0.1564	0.23804	0.657031	0.511161	1
ACO2	2116.17	0.125116	0.202256	0.618602	0.536178	1
ACOT1	62.3663	0.119746	0.407499	0.293857	0.768867	1
ACOT11	174.292	-0.0851533	0.244866	-0.347754	0.728025	1
ACOT12	2.72217	-0.715382	1.47644	-0.484532	0.628009	1
ACOT13	1801.04	-0.160231	0.243616	-0.657722	0.510717	1
ACOT2	164.166	0.447796	0.317689	1.40954	0.158675	1
ACOT4	43.5964	0.277655	0.398681	0.696435	0.486156	1
ACOT7	2518.74	-0.115362	0.179204	-0.643748	0.519739	1
ACOT8	576.485	0.142304	0.223694	0.636153	0.524677	1
ACOT9	1060.96	0.0167676	0.144998	0.11564	0.907938	1
ACOX1	601.812	0.213535	0.213665	0.999389	0.317606	1
ACOX2	24.4593	-0.486134	0.448732	-1.08335	0.278653	1
ACOX3	175.472	-0.320983	0.386102	-0.831342	0.405781	1
ACOXL	287.467	-0.236682	0.280366	-0.844189	0.398564	1
ACP1	3625.76	0.0529398	0.158492	0.334021	0.738364	1
ACP2	366.017	-0.164419	0.238473	-0.689467	0.49053	1
ACP5	183.643	-0.104644	0.296992	-0.352346	0.724579	1
ACP6	383.463	0.156796	0.241776	0.648519	0.516649	1
ACP7	15.6246	0.0662222	0.545494	0.121398	0.903375	1
ACPP	23.3024	0.467282	0.646379	0.722923	0.469727	1
ACRBP	47.4147	-0.193181	0.673562	-0.286805	0.774261	1
ACSBG1	135.616	0.233369	0.334606	0.697443	0.485526	1
ACSF2	302.507	-0.0925987	0.219045	-0.422738	0.672486	1
ACSF3	459.253	-0.160792	0.304505	-0.528044	0.597469	1
ACSL1	230.006	0.525677	0.444022	1.1839	0.236453	1
ACSL3	2458.99	0.148727	0.226547	0.656496	0.511505	1
ACSL4	1215.74	0.25656	0.311448	0.823764	0.410074	1
ACSL6	97.6165	0.235992	0.353647	0.667308	0.504575	1
ACSM1	18.0724	0.206882	0.709865	0.291438	0.770716	1
ACSM2A	11.1947	-0.547679	0.880656	-0.621899	0.534009	1
ACSM2B	3.95067	0.465259	1.60127	0.290557	0.77139	1
ACSM3	234.758	-0.0867611	0.325036	-0.266928	0.789525	1
ACSM6	6.0704	-0.684834	0.90631	-0.755629	0.449872	1
ACSS1	55.5738	0.455437	0.473311	0.962237	0.335931	1
ACSS2	417	0.587187	0.423936	1.38508	0.166027	1
ACSS3	902.129	0.185668	0.195014	0.952075	0.341059	1
ACTA1	45.8874	-0.520928	0.770126	-0.676419	0.498775	1
ACTA2	47.8185	1.15136	0.418507	2.75111	0.00593939	0.603042
ACTB	85376.2	-0.209406	0.276236	-0.758069	0.44841	1
ACTBP13	1.58257	-1.67199	1.98996	-0.840214	0.400789	1
ACTBP7	1.08025	-2.08716	2.26743	-0.920497	0.357313	1
ACTC1	491.776	-0.114927	0.415658	-0.276494	0.782169	1
ACTG1	58621.3	-0.12706	0.355249	-0.357664	0.720595	1
ACTG1P1	3.27548	-0.184456	1.13811	-0.162072	0.871249	1
ACTG1P14	0.995703	-0.57741	2.32276	-0.248588	0.803679	1
ACTG1P17	18.5901	0.275113	0.680222	0.404445	0.685885	1
ACTG1P20	2.41425	0.327726	1.40906	0.232584	0.816084	1
ACTG1P24	1.97477	-1.46302	1.72976	-0.845793	0.397668	1
ACTG1P3	2.01041	0.108373	1.73476	0.0624712	0.950188	1
ACTG1P9	4.57779	0.265737	0.98954	0.268546	0.788279	1
ACTG2	56.9378	-0.503169	0.52715	-0.954507	0.339827	1
ACTL10	6.78228	-1.61204	0.909775	-1.77192	0.0764085	1
ACTL6A	2184.77	-0.172879	0.206703	-0.836367	0.402949	1
ACTL6B	39.6265	0.49253	0.585702	0.840923	0.400391	1
ACTL8	14.6291	-0.310428	0.791058	-0.392421	0.694747	1
ACTN1	6654.67	-0.0234273	0.204648	-0.114476	0.90886	1
ACTN2	83.2932	0.232314	0.351334	0.661235	0.508462	1
ACTN3	1795.54	0.396157	0.442872	0.894517	0.371045	1
ACTN4	3780.79	-0.23031	0.234815	-0.980817	0.326683	1
ACTR10	821.746	-0.121479	0.191695	-0.63371	0.52627	1
ACTR1A	2630.52	-0.0705302	0.254947	-0.276647	0.782052	1
ACTR1B	1186.97	0.0937299	0.200052	0.468528	0.639407	1
ACTR2	7206.5	-0.0307247	0.202791	-0.151509	0.879574	1
ACTR3	4716.36	-0.0524488	0.21646	-0.242303	0.808546	1
ACTR3B	672.718	0.0346173	0.196846	0.175859	0.860404	1
ACTR3C	5.10222	-1.32792	0.978116	-1.35763	0.17458	1
ACTR5	389.487	-0.157265	0.219881	-0.715228	0.474468	1
ACTR6	1013.54	-0.0445439	0.189157	-0.235487	0.813831	1
ACTR8	597.063	0.0928061	0.171722	0.540444	0.588891	1
ACTRT3	145.37	-0.157542	0.447138	-0.352334	0.724588	1
ACVR1	443.258	0.0556405	0.181166	0.307124	0.758749	1
ACVR1B	924.068	-0.00988533	0.24893	-0.0397113	0.968323	1
ACVR1C	55.0643	0.34595	0.372561	0.928572	0.353111	1
ACVR2A	396.88	0.0253746	0.16763	0.151373	0.879682	1
ACVR2B	3905.16	-0.0309495	0.152316	-0.203193	0.838984	1
ACVRL1	9.81791	-0.861384	0.864866	-0.995975	0.319263	1
ACY1	793.068	-0.144357	0.265548	-0.543619	0.586704	1
ACY3	2.73859	2.44879	1.57036	1.55938	0.118906	1
ACYP1	224.325	-0.098819	0.317829	-0.310919	0.755862	1
ACYP2	143.984	0.30171	0.208102	1.44982	0.147109	1
AD000091.1	2.01301	-0.269266	1.52049	-0.177092	0.859436	1
AD000671.1	17.2917	0.124474	1.17271	0.106142	0.91547	1
AD000671.2	10.6198	2.2664	1.49257	1.51845	0.128901	1
AD000864.1	107.509	-0.0610599	0.354296	-0.172342	0.863169	1
ADA	584.786	0.341189	0.233311	1.46238	0.143638	1
ADA2	578.126	0.270055	0.220447	1.22504	0.220561	1
ADAD2	12.9467	-0.0152918	0.658512	-0.0232218	0.981473	1
ADAL	290.54	-0.327203	0.240079	-1.3629	0.172915	1
ADAM10	3338.94	0.0786962	0.212335	0.370623	0.710918	1
ADAM11	123.745	-0.135554	0.351716	-0.385409	0.699934	1
ADAM12	7.09043	0.0676187	0.890447	0.075938	0.939468	1
ADAM15	868.359	-0.180639	0.18168	-0.994271	0.320091	1
ADAM17	1132.44	-0.0980769	0.20292	-0.483328	0.628863	1
ADAM19	410.092	-0.269209	0.28914	-0.931067	0.351819	1
ADAM1A	3.36372	5.79978	3.07542	1.88585	0.0593153	1
ADAM1B	1.35096	-0.152504	1.79517	-0.0849525	0.932299	1
ADAM20	1.31503	-0.833781	2.34778	-0.355136	0.722488	1
ADAM20P1	12.3776	-0.564795	0.657082	-0.85955	0.390037	1
ADAM21	2.863	-0.359838	1.19199	-0.301879	0.762744	1
ADAM22	460.247	0.134617	0.255632	0.526604	0.598468	1
ADAM23	677.7	-0.135894	0.210838	-0.644544	0.519223	1
ADAM28	33.5346	-0.294575	0.528119	-0.557781	0.576994	1
ADAM29	2.08291	0.389113	1.56604	0.248469	0.803772	1
ADAM32	33.288	0.910131	0.904021	1.00676	0.314051	1
ADAM33	116.596	-0.0208675	0.344683	-0.060541	0.951725	1
ADAM3A	3.79799	8.75e-06	1.22272	7.15e-06	0.999994	1
ADAM8	56.6369	-0.578883	0.304377	-1.90186	0.0571894	1
ADAM9	831.929	-0.118541	0.301095	-0.3937	0.693803	1
ADAMTS1	319.235	0.109973	0.312603	0.351796	0.724991	1
ADAMTS10	161.275	-0.136032	0.421047	-0.323079	0.746635	1
ADAMTS12	485.576	0.0376525	0.290908	0.129431	0.897017	1
ADAMTS13	76.3001	-0.0520564	0.538245	-0.0967149	0.922953	1
ADAMTS14	71.3358	0.395987	0.320422	1.23583	0.216522	1
ADAMTS15	133.847	0.152214	0.52248	0.29133	0.770799	1
ADAMTS16	247.943	0.375951	0.325268	1.15582	0.247755	1
ADAMTS17	47.7281	0.528793	0.570336	0.92716	0.353843	1
ADAMTS18	5.49989	0.0647267	0.98934	0.0654242	0.947836	1
ADAMTS19	920.674	0.0114494	0.207043	0.0552995	0.9559	1
ADAMTS2	97.4499	1.04076	0.295725	3.51935	0.000432603	0.0830339
ADAMTS20	274.776	0.369579	0.233872	1.58026	0.114048	1
ADAMTS3	174.991	0.0810895	0.285061	0.284464	0.776055	1
ADAMTS4	246.247	-0.443279	0.331259	-1.33817	0.180842	1
ADAMTS5	19.2095	0.281192	0.87453	0.321535	0.747805	1
ADAMTS6	57.0007	-0.0126104	0.353497	-0.0356733	0.971543	1
ADAMTS7	1069.5	-0.0295843	0.276175	-0.107122	0.914692	1
ADAMTS7P1	0.994762	-3.32046	3.17233	-1.04669	0.295241	1
ADAMTS7P3	6.84159	0.282783	1.03622	0.272899	0.784931	1
ADAMTS7P4	8.56733	0.338623	0.972595	0.348164	0.727717	1
ADAMTS8	426.784	0.382531	0.434808	0.879769	0.378984	1
ADAMTS9	14.3191	0.398557	0.573446	0.695021	0.487042	1
ADAMTSL1	47.6623	0.418385	0.355902	1.17556	0.23977	1
ADAMTSL2	51.0738	-0.885131	0.567145	-1.56068	0.1186	1
ADAMTSL3	214.704	0.1873	0.20577	0.91024	0.362696	1
ADAMTSL4	223.182	-0.207637	0.438429	-0.473593	0.63579	1
ADAMTSL5	11.236	-0.636323	0.720405	-0.883285	0.377083	1
ADAP1	112.788	-0.913591	0.516067	-1.77029	0.0766781	1
ADAP2	12.0689	0.0159338	0.74284	0.0214499	0.982887	1
ADAR	8641.07	0.161281	0.251837	0.640418	0.521901	1
ADARB1	267.741	0.0976098	0.199078	0.490309	0.623915	1
ADARB2	73.1645	-0.0875675	0.346247	-0.252905	0.800342	1
ADAT1	400.733	0.00905583	0.215242	0.0420727	0.966441	1
ADAT2	419.833	-0.0311592	0.279126	-0.111631	0.911116	1
ADAT3	34.8547	-0.364096	0.84686	-0.429937	0.667242	1
ADCK1	298.392	0.0140536	0.289744	0.0485037	0.961315	1
ADCK2	254.739	-0.123571	0.27128	-0.455509	0.648743	1
ADCK5	47.9638	-0.3146	0.472903	-0.665252	0.505889	1
ADCY1	1058.06	0.359685	0.269876	1.33278	0.182604	1
ADCY10	1.35602	1.05633	2.19412	0.481439	0.630205	1
ADCY10P1	114.517	0.704987	0.42091	1.67491	0.0939514	1
ADCY2	3048.13	0.60974	0.459692	1.32641	0.184705	1
ADCY3	719.779	-0.259881	0.205121	-1.26696	0.205168	1
ADCY4	10.1529	-0.0184866	0.888589	-0.0208044	0.983402	1
ADCY5	563.329	-0.17004	0.422454	-0.402506	0.687311	1
ADCY6	545.328	-0.196372	0.309938	-0.633585	0.526352	1
ADCY7	175.704	0.0260041	0.266119	0.0977159	0.922158	1
ADCY8	146.818	-0.224234	0.532352	-0.421213	0.673599	1
ADCY9	332.765	0.356899	0.312648	1.14154	0.253646	1
ADCYAP1R1	568.143	0.439591	0.229632	1.91433	0.0555784	1
ADD1	2741.24	-0.0708981	0.197773	-0.358483	0.719982	1
ADD2	5494.33	0.10365	0.233809	0.443311	0.657541	1
ADD3	3482.8	-0.00898232	0.214127	-0.0419485	0.96654	1
ADGB	3.87311	-0.722689	1.06594	-0.677982	0.497783	1
ADGRA1	4.01803	-1.67403	1.22438	-1.36725	0.171548	1
ADGRA2	102.742	0.194204	0.318555	0.609642	0.542099	1
ADGRA3	1953.31	0.0468148	0.185604	0.252229	0.800864	1
ADGRB1	136.672	-0.203515	0.415282	-0.490065	0.624088	1
ADGRB2	484.54	-0.181413	0.292945	-0.619274	0.535736	1
ADGRB3	32.9558	0.550646	0.585513	0.94045	0.346987	1
ADGRD1	33.2491	-0.886282	0.9087	-0.975331	0.329396	1
ADGRD2	15.7819	-0.0581109	0.74672	-0.0778216	0.93797	1
ADGRE1	0.992881	-1.27877	3.34742	-0.382016	0.70245	1
ADGRE2	152.558	-0.0642903	0.278492	-0.230852	0.81743	1
ADGRE4P	1.3731	1.05633	2.19414	0.481433	0.630209	1
ADGRE5	107.305	-0.145712	0.306903	-0.474783	0.634941	1
ADGRF1	6.78265	-0.828517	0.918089	-0.902437	0.366825	1
ADGRF2	1.15981	-2.34832	2.45907	-0.954962	0.339597	1
ADGRF3	7.49314	-0.424012	0.834394	-0.508167	0.611336	1
ADGRF5P1	5.89649	0.754841	0.933339	0.808753	0.418657	1
ADGRG1	58.5428	-1.39919	0.431314	-3.24401	0.00117859	0.175363
ADGRG2	394.807	0.627577	0.229704	2.73211	0.006293	0.613136
ADGRG3	15.2794	-0.272574	0.913265	-0.298461	0.765352	1
ADGRG4	6.70655	-0.902696	0.862987	-1.04601	0.295555	1
ADGRG5	215.774	-0.132055	0.26325	-0.501635	0.615924	1
ADGRG6	108.077	0.0833985	0.449811	0.185408	0.852909	1
ADGRL1	3147.22	-0.0980934	0.296518	-0.330818	0.740782	1
ADGRL2	3641.91	0.200084	0.187246	1.06856	0.285268	1
ADGRL3	352.338	0.566227	0.263306	2.15046	0.0315192	1
ADGRL4	40.8579	-0.300935	0.691786	-0.435013	0.663553	1
ADGRV1	1378.41	0.0793276	0.196728	0.403235	0.686775	1
ADH1B	1.04523	0.891693	2.0729	0.430166	0.667075	1
ADH4	5.15632	0.774846	0.946513	0.818632	0.412996	1
ADH5	9553.88	-0.0897115	0.172875	-0.518938	0.603804	1
ADH6	1.22157	3.04634	2.34991	1.29636	0.19485	1
ADHFE1	55.6871	-0.364339	0.607516	-0.599719	0.548694	1
ADI1	1068.3	0.284481	0.272372	1.04446	0.296274	1
ADIPOQ	3.32774	-0.130706	1.32544	-0.0986136	0.921445	1
ADIPOR1	1857.73	0.154415	0.176177	0.876477	0.380771	1
ADIPOR2	745.39	0.0150545	0.248016	0.0606998	0.951598	1
ADIRF	1.84957	-0.842528	1.69903	-0.495888	0.619973	1
ADK	783.175	-0.079256	0.262367	-0.30208	0.762591	1
ADM	1109.16	-0.608253	0.763752	-0.796401	0.425799	1
ADM2	480.575	-0.716324	0.525232	-1.36382	0.172623	1
ADM5	31.4004	-1.63381	0.461718	-3.53854	0.00040234	0.0804429
ADNP	4534.82	-0.0919175	0.150395	-0.611175	0.541084	1
ADNP2	2078.68	0.0634427	0.224363	0.282769	0.777354	1
ADO	1356.83	0.00991453	0.201902	0.0491057	0.960835	1
ADORA1	92.1077	-0.0424296	0.35746	-0.118698	0.905515	1
ADORA2A	224.308	0.255248	0.327057	0.780439	0.435132	1
ADORA2B	87.6818	-0.629824	0.382414	-1.64697	0.0995643	1
ADORA3	0.880603	1.68885	2.92484	0.577415	0.563659	1
ADPGK	1097.49	-0.150913	0.208533	-0.72369	0.469256	1
ADPRH	138.644	-0.0549756	0.275414	-0.199611	0.841785	1
ADPRHL1	28.8973	-0.16757	0.428896	-0.390702	0.696018	1
ADPRHL2	673.224	-0.00796308	0.247268	-0.0322043	0.974309	1
ADPRM	167.341	0.109205	0.255267	0.427809	0.66879	1
ADRA1A	12.0852	0.476095	0.97373	0.48894	0.624885	1
ADRA1D	7.64045	-1.53976	1.25015	-1.23166	0.218075	1
ADRA2A	137.226	1.23844	0.444603	2.7855	0.00534448	0.574802
ADRA2B	173.293	0.165219	0.209965	0.786891	0.431346	1
ADRA2C	249.708	-0.0955546	0.385442	-0.247909	0.804205	1
ADRB1	3.46393	1.00261	1.33292	0.752192	0.451935	1
ADRB2	23.3817	0.394194	0.667153	0.59086	0.554615	1
ADRB3	2.86994	0.531201	1.26958	0.418406	0.67565	1
ADRM1	2498.84	-0.462272	0.248811	-1.85793	0.063179	1
ADSL	4169.71	0.157962	0.238615	0.661994	0.507975	1
ADSS	2823.31	-0.0317373	0.207028	-0.1533	0.878162	1
ADSSL1	229.422	0.129278	0.378814	0.341271	0.7329	1
ADTRP	6.78883	0.083268	0.935753	0.088985	0.929094	1
AEBP1	1051.45	0.028931	0.159642	0.181225	0.856191	1
AEBP2	1298.68	0.0924839	0.316941	0.291802	0.770438	1
AEN	3563.31	0.0701006	0.198319	0.353473	0.723734	1
AES	3503.75	-0.0308867	0.279193	-0.110628	0.911911	1
AF107885.1	1.47697	0.486657	1.70312	0.285745	0.775074	1
AF131216.2	2.74955	-0.00942966	1.3553	-0.00695764	0.994449	1
AF186192.2	17.6939	-0.0193083	0.541212	-0.0356761	0.971541	1
AF196969.1	3.12692	-1.17578	1.31028	-0.897351	0.369532	1
AF228730.4	1.64592	1.4365	2.56973	0.559006	0.576158	1
AF228730.5	115.885	-0.442706	0.260045	-1.70242	0.0886759	1
AF228730.6	1.40911	-2.74678	1.88329	-1.4585	0.144703	1
AF274858.1	10.1133	-0.304585	0.715213	-0.425866	0.670206	1
AFAP1	494.947	0.000136173	0.219285	0.000620985	0.999505	1
AFAP1L1	164.49	0.0973255	0.39955	0.243588	0.80755	1
AFAP1L2	177.981	-0.387906	0.391806	-0.990047	0.322151	1
AFDN	5685.97	-0.0865374	0.174176	-0.496838	0.619304	1
AFF1	1489.07	0.0593819	0.182585	0.325229	0.745008	1
AFF2	288.558	0.37403	0.23352	1.6017	0.109221	1
AFF3	50.5603	0.0975067	0.509791	0.191268	0.848316	1
AFF4	2141.46	-0.0945809	0.182384	-0.518582	0.604052	1
AFG1L	187.61	0.148138	0.326313	0.453974	0.649847	1
AFG3L1P	345.886	-0.262126	0.275846	-0.950265	0.341978	1
AFG3L2	2843.35	0.142375	0.249786	0.569987	0.568686	1
AFMID	621.328	-0.131927	0.284386	-0.4639	0.642719	1
AFP	36.7011	0.918571	0.890073	1.03202	0.302064	1
AFTPH	617.669	-0.141274	0.210431	-0.671355	0.501995	1
AGA	228.825	-0.579268	0.324633	-1.78438	0.0743623	1
AGAP1	1322.03	0.176581	0.225406	0.783392	0.433397	1
AGAP10P	14.003	-0.100504	0.692359	-0.145162	0.884583	1
AGAP12P	23.9026	-0.360126	0.686532	-0.524559	0.59989	1
AGAP13P	3.15096	-0.510806	1.13623	-0.449561	0.653027	1
AGAP14P	1.14391	0.241786	2.78187	0.086915	0.930739	1
AGAP2	107.331	-1.01672	0.574738	-1.76901	0.0768927	1
AGAP3	1035.89	-0.129847	0.208529	-0.622681	0.533494	1
AGAP4	311.12	-0.187239	0.312514	-0.599138	0.549081	1
AGAP5	137.577	-0.00721716	0.370343	-0.0194878	0.984452	1
AGAP6	377.37	-0.405039	0.367635	-1.10174	0.270574	1
AGAP7P	36.0258	0.284246	0.40842	0.695964	0.486452	1
AGAP9	28.2219	0.198211	0.48579	0.408018	0.68326	1
AGBL1	4.72422	-0.65198	0.923878	-0.7057	0.480375	1
AGBL2	31.4928	-0.210894	0.440184	-0.479105	0.631864	1
AGBL3	38.9777	-0.271738	0.389536	-0.697594	0.485431	1
AGBL4	2.94611	1.6384	1.26346	1.29675	0.194716	1
AGBL5	1559.18	0.108869	0.236856	0.459644	0.645772	1
AGER	5.21073	-0.546701	0.913749	-0.598305	0.549636	1
AGFG1	2333.32	-0.0737297	0.139659	-0.527926	0.597551	1
AGFG2	116.441	-0.00293265	0.306188	-0.00957794	0.992358	1
AGGF1	990.911	-0.0236396	0.195497	-0.120921	0.903754	1
AGGF1P3	1.50007	2.3454	2.10952	1.11181	0.266218	1
AGK	1106.02	0.0101413	0.191374	0.0529919	0.957738	1
AGL	1093.83	-0.0659849	0.248005	-0.266063	0.790191	1
AGMAT	197.224	0.114297	0.210595	0.542734	0.587313	1
AGMO	35.2136	0.399692	0.516328	0.774104	0.438869	1
AGO1	1891.84	-0.0825177	0.185395	-0.44509	0.656255	1
AGO2	2474.43	-0.040018	0.240023	-0.166726	0.867586	1
AGO3	517.245	0.00317482	0.225333	0.0140894	0.988759	1
AGO4	460.248	-0.139429	0.209946	-0.66412	0.506614	1
AGPAT1	5.72835	3.85953	1.32318	2.91685	0.00353581	0.44069
AGPAT2	402.97	-0.498002	0.36053	-1.3813	0.167185	1
AGPAT3	140.564	0.187155	0.455295	0.411063	0.681026	1
AGPAT4	853.184	0.162349	0.20157	0.805423	0.420576	1
AGPAT5	1862.63	0.0329904	0.189014	0.174539	0.861442	1
AGPS	2420.32	-0.0314932	0.1799	-0.175059	0.861033	1
AGRN	4015.32	-0.303986	0.449098	-0.676881	0.498482	1
AGT	1.63925	-2.31268	2.04702	-1.12978	0.258569	1
AGTPBP1	2245.46	0.0131878	0.204751	0.064409	0.948645	1
AGTR1	2.06331	-0.205456	1.3964	-0.147133	0.883027	1
AGTRAP	1122.96	-0.338567	0.239581	-1.41316	0.157609	1
AGXT	2.3576	-0.844674	1.40995	-0.599082	0.549118	1
AHCTF1	2533.11	-0.120373	0.206362	-0.583314	0.559682	1
AHCY	11876.6	0.116862	0.243851	0.479235	0.631772	1
AHCYL1	4150.57	0.163546	0.151452	1.07985	0.280207	1
AHCYL2	907.464	0.394612	0.20508	1.92418	0.0543316	1
AHDC1	465.896	-0.180538	0.283324	-0.637216	0.523984	1
AHI1	580.576	-0.0989738	0.17832	-0.555035	0.578871	1
AHNAK	658.214	-0.397322	0.962365	-0.41286	0.679709	1
AHNAK2	116.141	-0.119833	0.402876	-0.297445	0.766127	1
AHR	195.816	0.295953	0.239731	1.23452	0.217008	1
AHRR	35.1325	-0.230511	0.414969	-0.555489	0.57856	1
AHSA1	2701.71	0.0988739	0.321484	0.307555	0.758421	1
AHSA2P	852.104	-0.108667	0.297194	-0.365642	0.714632	1
AHSG	9.31767	-0.492926	0.761993	-0.646891	0.517703	1
AHSP	11.2352	0.875326	0.799729	1.09453	0.273724	1
AICDA	4.93503	-0.0278775	0.974037	-0.0286206	0.977167	1
AIDA	4312.19	-0.12385	0.155702	-0.795432	0.426362	1
AIF1	18.4158	0.832413	0.592218	1.40559	0.159847	1
AIF1L	5123.51	-0.049405	0.173672	-0.284473	0.776048	1
AIFM1	1520.19	0.109014	0.257226	0.423805	0.671708	1
AIFM2	203.515	-0.729524	0.282505	-2.58234	0.00981328	0.79633
AIFM3	26.6222	0.0738369	0.5675	0.130109	0.89648	1
AIG1	1156.44	0.237236	0.16307	1.45481	0.145721	1
AIM2	44.1591	-0.117845	0.557405	-0.211417	0.832562	1
AIMP1	1585.99	-0.0481631	0.162539	-0.296318	0.766988	1
AIMP2	1221.39	-0.0440634	0.177799	-0.247826	0.804269	1
AIP	619.705	0.174119	0.305629	0.569709	0.568875	1
AIPL1	22.1392	1.07681	0.558411	1.92835	0.0538121	1
AIRE	2.4208	0.00241092	1.46018	0.00165112	0.998683	1
AJAP1	108.201	-0.399523	0.521218	-0.766518	0.443368	1
AJM1	16.6715	-0.150537	0.647054	-0.23265	0.816033	1
AJUBA	1785.78	-0.209117	0.424068	-0.493121	0.621927	1
AK1	334.346	-0.413585	0.274606	-1.5061	0.132041	1
AK2	3126.1	0.0389	0.165524	0.235011	0.8142	1
AK3	1610.63	0.309215	0.15683	1.97166	0.048648	1
AK3P3	14.719	0.389625	0.663152	0.587534	0.556845	1
AK4	4937.17	0.050255	0.385612	0.130325	0.896309	1
AK4P1	154.274	0.0651786	0.485837	0.134157	0.893278	1
AK5	226.498	0.342457	0.353283	0.969356	0.332368	1
AK6	561.169	-0.0483751	0.286716	-0.168721	0.866016	1
AK7	132.454	-0.0516702	0.32703	-0.157998	0.874458	1
AK8	14.3625	-0.00718302	0.745325	-0.00963743	0.992311	1
AK9	117.649	0.16492	0.393593	0.419011	0.675208	1
AKAP1	2039.29	0.0952598	0.375702	0.253551	0.799842	1
AKAP10	650.472	-0.0284801	0.1587	-0.179459	0.857578	1
AKAP11	1089.13	0.0245819	0.273932	0.0897373	0.928496	1
AKAP12	3979.5	0.105353	0.259496	0.405992	0.684749	1
AKAP13	1208.89	-0.0621927	0.21449	-0.289956	0.77185	1
AKAP14	11.9538	0.95727	0.635697	1.50586	0.132104	1
AKAP17A	1092.97	0.0708942	0.216843	0.326937	0.743715	1
AKAP17BP	11.3821	0.502417	0.881235	0.570128	0.568591	1
AKAP2	1622.66	-0.0260901	0.282777	-0.092264	0.926488	1
AKAP3	26.0785	0.0052535	0.576832	0.00910749	0.992733	1
AKAP5	212.471	0.202323	0.29879	0.677141	0.498316	1
AKAP6	21.0388	0.556539	0.563603	0.987466	0.323414	1
AKAP7	706.371	0.472402	0.442133	1.06846	0.285313	1
AKAP8	929.87	-0.123873	0.164595	-0.752593	0.451694	1
AKAP8L	2151.18	0.0341506	0.264152	0.129284	0.897133	1
AKAP9	1340.56	-0.133446	0.211984	-0.629508	0.529016	1
AKIP1	321.542	0.039115	0.30407	0.128638	0.897644	1
AKIRIN1	7495.9	0.235526	0.131165	1.79564	0.072552	1
AKIRIN2	1373.97	-0.0551759	0.209962	-0.26279	0.792712	1
AKNA	1292.98	-0.884142	0.731113	-1.20931	0.226544	1
AKNAD1	1.22264	-0.816635	1.83718	-0.444505	0.656677	1
AKR1A1	4263.46	0.0216078	0.209314	0.103232	0.917779	1
AKR1B1	3797.02	0.068077	0.217225	0.313394	0.753982	1
AKR1B10	2.64385	-0.498241	1.23434	-0.403651	0.68647	1
AKR1B15	47.0709	-0.536521	0.333862	-1.60701	0.108051	1
AKR1C1	55.4395	-0.326651	0.381282	-0.856719	0.3916	1
AKR1C2	16.2661	0.426097	0.590174	0.721986	0.470303	1
AKR1C3	75.7431	-0.482664	0.489589	-0.985856	0.324204	1
AKR1D1	5.1557	-0.295632	0.920454	-0.321181	0.748073	1
AKR1E2	39.6146	0.295132	0.493074	0.598556	0.549469	1
AKR7A2	556.505	-0.229343	0.238332	-0.962287	0.335906	1
AKR7A3	7.62161	-0.350601	0.827746	-0.423561	0.671886	1
AKR7L	10.798	0.311479	0.742397	0.419559	0.674808	1
AKT1	1594.14	-0.130496	0.168992	-0.772203	0.439994	1
AKT1S1	837.972	-0.0742911	0.211393	-0.351436	0.725261	1
AKT2	2154.28	-0.164212	0.172592	-0.951443	0.34138	1
AKT3	622.178	0.0385058	0.213203	0.180606	0.856677	1
AKTIP	382.671	-0.00600195	0.19327	-0.0310548	0.975226	1
AL008707.1	1.97544	-0.292152	2.60658	-0.112083	0.910758	1
AL009174.1	1.24164	-0.852767	1.84562	-0.462049	0.644046	1
AL020996.2	1.44671	1.51182	2.27846	0.663525	0.506995	1
AL020997.1	2.27909	2.49066	1.51627	1.64262	0.100461	1
AL021068.2	1.70119	0.550913	1.65423	0.333032	0.73911	1
AL021407.3	1.07708	0.104983	2.28462	0.045952	0.963348	1
AL021546.1	5.28565	-4.6837	2.07356	-2.25877	0.0238978	1
AL021920.2	35.3892	0.0615074	0.699012	0.0879919	0.929883	1
AL022238.4	79.1456	-0.277815	0.342031	-0.81225	0.416648	1
AL022318.4	148.435	-0.88665	0.583985	-1.51828	0.128945	1
AL022324.2	6.85013	1.08996	1.05369	1.03442	0.300939	1
AL022578.1	0.988907	-1.18589	2.17794	-0.544499	0.586098	1
AL022721.1	1.45166	-0.816625	1.8379	-0.444326	0.656807	1
AL024498.2	0.917839	-0.498466	3.11296	-0.160126	0.872782	1
AL031274.1	2.44681	1.90111	1.48365	1.28137	0.200062	1
AL031281.3	130.235	-0.179598	0.245156	-0.732586	0.463811	1
AL031282.1	4.88821	-0.00103913	0.944773	-0.00109987	0.999122	1
AL031284.1	3.95707	0.968862	1.33822	0.723993	0.46907	1
AL031315.1	41.7632	-0.114135	0.414114	-0.275613	0.782845	1
AL031432.2	4.17744	-0.965627	1.1407	-0.846524	0.397261	1
AL031708.1	41.0705	0.316561	0.472669	0.669732	0.503029	1
AL031727.1	5.21626	0.401559	0.987068	0.40682	0.68414	1
AL031729.1	3.2398	1.57474	1.39191	1.13135	0.257908	1
AL031777.1	1.15949	1.1879	2.23046	0.53258	0.594324	1
AL031847.2	2.50857	-1.44665	1.79429	-0.806255	0.420096	1
AL033529.1	71.5874	0.319961	0.512603	0.624188	0.532504	1
AL034379.1	1.2404	0.153263	1.86845	0.0820265	0.934626	1
AL034430.1	178.669	0.195994	0.338793	0.578508	0.562921	1
AL034430.2	64.5502	0.0618414	0.401926	0.153863	0.877718	1
AL035078.4	343.203	-1.26468	2.20548	-0.573428	0.566355	1
AL035411.1	0.887539	1.20527	2.81001	0.42892	0.667981	1
AL035425.2	22.9402	-0.0544259	0.47149	-0.115434	0.908101	1
AL035461.3	70.5497	1.58504	1.1761	1.34771	0.177751	1
AL035555.1	3.35422	-1.05659	1.3529	-0.780978	0.434816	1
AL035685.1	1.76692	-2.55336	1.90078	-1.34332	0.179168	1
AL049629.2	3.15474	0.927191	1.72569	0.537286	0.59107	1
AL049650.1	2.01046	-0.0416668	2.55438	-0.0163119	0.986986	1
AL049697.1	13.1407	-0.173742	0.750391	-0.231535	0.816899	1
AL049779.1	2.21996	0.832362	1.59195	0.522859	0.601073	1
AL049839.2	0.992548	0.708351	2.27271	0.311676	0.755286	1
AL049873.1	1.09599	2.04744	2.08667	0.981198	0.326495	1
AL050335.1	1.0341	0.571263	1.96872	0.290169	0.771687	1
AL078644.1	4.443	1.24822	1.11726	1.11721	0.263903	1
AL080243.2	1.67662	0.181394	1.85754	0.097653	0.922208	1
AL096700.1	9.09251	0.0572976	0.821111	0.0697806	0.944368	1
AL096701.1	1.15237	-0.378888	2.21866	-0.170773	0.864402	1
AL096711.2	300.371	0.27758	0.333227	0.833005	0.404842	1
AL109618.1	1.03975	-0.254852	3.64155	-0.0699844	0.944206	1
AL109809.1	1.60824	1.18459	1.69743	0.697872	0.485257	1
AL109811.3	35.4425	-0.436109	0.602072	-0.724348	0.468852	1
AL109918.1	450.322	0.00838131	0.274648	0.0305166	0.975655	1
AL110118.2	1.883	-0.548657	2.52278	-0.217481	0.827834	1
AL117339.5	17.9488	0.832186	0.605656	1.37402	0.169434	1
AL117692.1	2.24876	0.71835	1.42066	0.505647	0.613105	1
AL121594.1	18.6399	2.25197	3.03639	0.741663	0.458292	1
AL121722.1	2.91381	-0.19833	1.35385	-0.146493	0.883532	1
AL121753.1	1.26412	0.792832	2.5178	0.314891	0.752844	1
AL121768.1	46.4063	0.527936	0.443964	1.18914	0.234384	1
AL121845.2	6.45632	-2.3674	1.12214	-2.10971	0.0348829	1
AL121845.3	37.4732	-0.279576	0.576877	-0.484637	0.627934	1
AL121871.1	1.39401	-1.42761	1.90012	-0.751325	0.452457	1
AL121899.2	4.77124	0.867572	1.08822	0.797236	0.425314	1
AL121900.2	28.0101	1.54071	3.20739	0.480363	0.63097	1
AL132656.1	7.35402	0.674393	0.865132	0.779526	0.43567	1
AL132780.3	141.701	-0.199215	0.548774	-0.363018	0.716591	1
AL133153.1	1.2512	0.462912	1.82545	0.253588	0.799814	1
AL133163.1	1.08138	-0.264576	2.15826	-0.122588	0.902433	1
AL133216.2	28.1774	-0.884436	0.562919	-1.57116	0.116146	1
AL133260.1	3.13157	0.750702	1.13064	0.663961	0.506715	1
AL133352.1	16.3132	-2.34155	0.703724	-3.32737	0.000876686	0.139067
AL133353.2	23.8942	1.02111	0.506996	2.01403	0.0440063	1
AL133412.1	2.60591	-0.848142	1.42536	-0.595036	0.551819	1
AL133461.1	34.5525	-5.2253	1.72508	-3.02903	0.00245343	0.320347
AL133500.1	2.72268	-4.11137	2.62729	-1.56487	0.117613	1
AL133517.1	21.2236	-0.799281	0.527581	-1.51499	0.129775	1
AL135786.1	0.964293	-3.28828	2.36783	-1.38873	0.164914	1
AL135905.2	1067.91	0.0722233	0.249237	0.289777	0.771987	1
AL136038.4	7.13653	0.303637	0.826661	0.367306	0.713391	1
AL136116.3	28.6599	0.575529	0.684873	0.840343	0.400716	1
AL136126.1	11.8696	-0.0173385	0.825575	-0.0210017	0.983244	1
AL136295.3	1.1728	-1.15253	2.02846	-0.568183	0.569911	1
AL136295.4	8.79711	-1.0584	0.785299	-1.34776	0.177735	1
AL136295.5	63.0159	0.0982903	0.379909	0.258721	0.795851	1
AL136454.1	1.45238	1.47175	2.01534	0.730276	0.465221	1
AL136531.2	0.936201	1.42798	2.41279	0.591838	0.553959	1
AL136981.1	1.66679	-1.41804	1.86102	-0.761969	0.446079	1
AL136981.2	6.76437	-0.537539	0.763602	-0.703952	0.481462	1
AL136982.4	18.0624	0.183036	0.589787	0.310343	0.7563	1
AL137058.1	19.1802	0.316144	0.63579	0.497245	0.619016	1
AL137784.1	5.26691	0.888987	1.12064	0.793288	0.42761	1
AL137798.3	1.79354	4.71812	2.1361	2.20875	0.027192	1
AL137803.1	4.29049	0.139834	1.11487	0.125427	0.900186	1
AL137845.1	3.69719	-0.482563	1.35349	-0.356533	0.721442	1
AL137845.2	16.8024	0.253032	0.528328	0.47893	0.631988	1
AL138752.2	15.1971	-0.0838968	1.05598	-0.0794494	0.936675	1
AL138787.1	1.33308	0.459917	1.66366	0.276449	0.782204	1
AL138799.1	5.26202	0.347406	0.908285	0.382486	0.702101	1
AL138900.3	3.40725	0.551217	1.1797	0.467252	0.64032	1
AL139011.2	96.4738	-0.523275	0.61769	-0.847148	0.396913	1
AL139082.2	8.61076	-2.96904	1.10398	-2.68939	0.00715835	0.660565
AL139094.1	5.26036	0.0751471	0.954579	0.0787228	0.937253	1
AL139095.2	1.32126	2.08265	2.18263	0.95419	0.339988	1
AL139100.1	1.51291	-0.245064	1.72051	-0.142437	0.886735	1
AL139142.2	2.30783	3.04585	2.28408	1.33351	0.182363	1
AL139220.1	2.60246	-1.61577	1.75294	-0.921748	0.35666	1
AL139260.3	34.8755	0.613072	1.48824	0.411945	0.68038	1
AL139300.1	552.616	0.00284573	0.532094	0.00534817	0.995733	1
AL139344.1	1.6143	-1.98816	1.86854	-1.06402	0.28732	1
AL139353.1	14.88	-0.229419	0.78178	-0.293457	0.769173	1
AL157392.5	33.5744	0.259675	0.428094	0.606585	0.544126	1
AL157400.5	2.17246	0.163992	2.88858	0.0567725	0.954726	1
AL157712.1	1.30954	-1.03944	2.0799	-0.499753	0.617249	1
AL157791.1	0.946723	-0.44879	2.14272	-0.209449	0.834098	1
AL157893.1	8.25693	-0.443285	0.736384	-0.601976	0.54719	1
AL157935.2	55.3071	0.418648	0.717989	0.583085	0.559836	1
AL159163.1	3.44105	1.39268	2.01731	0.690367	0.489964	1
AL160191.3	3.6951	0.167918	1.15689	0.145146	0.884595	1
AL160269.1	1.02927	-0.189635	3.65068	-0.0519449	0.958573	1
AL160272.2	3.61222	-1.16371	1.35102	-0.861358	0.389041	1
AL161909.1	2.51465	-0.249139	1.84456	-0.135067	0.892559	1
AL161911.1	3.51718	-1.54386	1.3476	-1.14564	0.251944	1
AL162171.1	420.325	0.629448	0.202364	3.11048	0.00186783	0.254264
AL162231.1	122.604	-0.141537	0.350632	-0.403662	0.686461	1
AL162377.3	12.4739	-0.171048	0.669492	-0.255489	0.798345	1
AL162726.3	4.08889	1.39907	1.23574	1.13217	0.257563	1
AL163540.1	4.9268	0.536739	1.3791	0.389196	0.697131	1
AL163636.2	6.09782	-1.15975	1.74889	-0.663136	0.507244	1
AL353588.1	2.48249	-0.695256	1.76127	-0.394748	0.693029	1
AL353625.1	24.9882	0.0580136	0.588422	0.0985917	0.921462	1
AL353662.2	1.04761	0.184406	3.24653	0.056801	0.954704	1
AL353662.3	1.27019	0.76417	2.38764	0.320053	0.748928	1
AL353729.1	6.90479	-1.48133	1.26383	-1.17209	0.24116	1
AL353743.1	69.9538	0.217855	0.310553	0.701507	0.482987	1
AL353752.1	9.25057	0.488007	0.752337	0.648655	0.516561	1
AL353807.3	1.27122	-1.42216	2.32818	-0.610847	0.541301	1
AL353813.1	14.9501	0.0927275	0.630998	0.146954	0.883169	1
AL354707.3	6.05991	0.330033	0.817411	0.403754	0.686394	1
AL354710.1	1.19549	-1.40952	1.98241	-0.71101	0.477078	1
AL354714.2	1.5078	-0.24857	1.85709	-0.133849	0.893522	1
AL354718.1	3.22078	-0.0584074	1.48962	-0.0392096	0.968723	1
AL354751.1	20.6224	0.447818	0.599755	0.746669	0.455263	1
AL354798.1	8.95147	0.998384	1.58732	0.628973	0.529367	1
AL354822.1	2.13037	0.419364	1.54534	0.271374	0.786104	1
AL355032.1	1.12558	-1.38186	2.65618	-0.520243	0.602894	1
AL355149.1	5.23474	-0.420311	1.08583	-0.387085	0.698693	1
AL355312.1	1.80916	-0.874188	1.92432	-0.454284	0.649624	1
AL355312.6	18.4356	-0.370291	0.668401	-0.553995	0.579582	1
AL355315.1	3.9247	0.866388	2.20689	0.392583	0.694628	1
AL355355.1	3.12349	1.16921	1.19703	0.976762	0.328687	1
AL355802.1	5.3045	-1.25313	0.984543	-1.2728	0.203088	1
AL355877.1	50.0783	-0.0674926	0.354607	-0.190331	0.84905	1
AL355877.3	1.09086	-0.889685	2.49218	-0.35699	0.721099	1
AL355916.3	58.8733	0.425591	0.361607	1.17694	0.239218	1
AL355922.2	1.37268	-2.05609	1.94755	-1.05573	0.29109	1
AL355987.3	1.02755	0.516203	2.60603	0.19808	0.842982	1
AL355994.2	2.19102	-0.00945842	1.61929	-0.00584108	0.99534	1
AL356095.3	3.88973	0.145682	1.11104	0.131122	0.895679	1
AL356235.1	15.7517	0.281125	0.632993	0.44412	0.656956	1
AL356317.1	2.37823	-0.512179	1.29087	-0.396772	0.691536	1
AL356534.1	78.4253	-0.00969952	0.293925	-0.0329999	0.973675	1
AL356535.1	1.20384	0.167402	3.50265	0.047793	0.961881	1
AL356801.1	1.42187	-0.81859	2.31327	-0.353867	0.723439	1
AL357143.1	6.93714	0.488394	0.807048	0.605161	0.545072	1
AL357315.2	1.7405	-1.43671	2.12696	-0.675476	0.499374	1
AL357673.1	2.73176	-1.03675	1.65369	-0.626933	0.530703	1
AL358075.4	7.05274	-0.690338	3.75094	-0.184044	0.853979	1
AL358113.1	72.8479	0.657668	0.351422	1.87145	0.0612827	1
AL358472.6	21.4691	0.00421043	0.60167	0.0069979	0.994417	1
AL358472.7	0.987735	-3.87657	3.93623	-0.984843	0.324701	1
AL359641.1	5.13798	-0.897632	0.965995	-0.92923	0.35277	1
AL359694.1	1.22865	0.855898	1.90003	0.450465	0.652375	1
AL359955.1	10.9085	-0.384263	0.813586	-0.472308	0.636707	1
AL359976.1	3.96942	0.242208	1.23651	0.195879	0.844705	1
AL360181.3	7.9428	0.80854	2.73114	0.296045	0.767196	1
AL365205.1	71.5276	0.0773098	0.294895	0.26216	0.793198	1
AL365273.2	2.8282	0.746296	1.63467	0.456542	0.648	1
AL365357.1	8.25918	0.691248	0.990395	0.697952	0.485207	1
AL365436.1	1.28465	-0.413751	2.41033	-0.171657	0.863707	1
AL365440.1	0.955168	-3.5162	3.10011	-1.13422	0.256703	1
AL390198.2	1.92712	0.01276	2.14878	0.00593827	0.995262	1
AL390334.1	15.3647	-0.0968751	0.674754	-0.143571	0.885839	1
AL390719.1	47.2348	-0.150316	0.440257	-0.341427	0.732782	1
AL390726.5	13.9929	0.29917	0.883315	0.33869	0.734843	1
AL390726.6	1.36742	2.57794	2.30387	1.11896	0.263158	1
AL390728.2	0.909206	-2.26173	2.4971	-0.905743	0.365072	1
AL390728.3	0.904816	0.765342	2.56499	0.29838	0.765413	1
AL390728.4	429.11	0.132202	0.203505	0.649628	0.515932	1
AL390879.1	98.3145	-1.15678	0.355193	-3.25676	0.0011269	0.169163
AL391058.1	3.17219	0.572692	1.42436	0.402069	0.687633	1
AL391666.1	9.52982	-1.13103	0.829305	-1.36383	0.17262	1
AL391822.1	1.87492	-0.352516	1.76496	-0.19973	0.841692	1
AL391840.1	1.22232	-0.431729	2.20483	-0.19581	0.844759	1
AL391987.2	37.4297	-1.75188	0.760666	-2.30309	0.0212736	1
AL391994.1	1.77827	0.145269	1.52483	0.095269	0.924101	1
AL441992.2	49.6327	0.275875	0.62337	0.442554	0.658089	1
AL442003.2	15.6692	-0.450122	0.813882	-0.553056	0.580225	1
AL442663.4	3.37965	-1.07343	1.25261	-0.856959	0.391468	1
AL445183.3	1.08642	1.15664	2.24335	0.515587	0.606143	1
AL445423.2	34.6858	-0.631454	0.761223	-0.829525	0.406807	1
AL445670.1	46.1697	-0.0816658	0.402702	-0.202795	0.839295	1
AL445685.3	767.839	-0.529818	0.347233	-1.52583	0.127052	1
AL449266.1	1.31551	-1.14674	2.11691	-0.541702	0.588024	1
AL449283.1	5.42649	-0.123665	0.965133	-0.128133	0.898044	1
AL450124.1	20.9679	0.168639	0.615125	0.274155	0.783966	1
AL450405.1	3.7162	-0.695304	1.31691	-0.52798	0.597513	1
AL450998.1	3.7432	-0.378329	1.40916	-0.268478	0.788331	1
AL451007.3	1.97281	1.41482	1.73418	0.815841	0.414591	1
AL451062.3	2.65276	-3.87641	2.63245	-1.47255	0.140872	1
AL451074.1	4.05858	-0.760709	1.06741	-0.712668	0.476052	1
AL451081.2	0.968289	-1.73202	2.90629	-0.595953	0.551206	1
AL500527.1	1.80644	-0.664829	1.96111	-0.339006	0.734605	1
AL512590.2	48.2152	0.0742463	0.504513	0.147164	0.883002	1
AL512646.1	2.85725	-0.822833	1.67838	-0.490256	0.623953	1
AL512785.2	17.104	-0.947893	1.11272	-0.851868	0.394287	1
AL513165.2	23.7663	-0.532283	0.987076	-0.539253	0.589712	1
AL513175.1	1.14514	-0.338501	2.75439	-0.122895	0.90219	1
AL513477.1	36.0234	0.300755	0.490805	0.612779	0.540023	1
AL513523.1	3.27226	-0.43131	1.10196	-0.391403	0.695499	1
AL513523.2	4.45461	1.40637	1.00971	1.39284	0.163669	1
AL589666.1	46.297	-0.287803	0.529276	-0.543768	0.586601	1
AL589674.1	0.882784	1.614	2.62178	0.615613	0.53815	1
AL589743.1	49.8513	0.302756	0.342236	0.884639	0.376351	1
AL589843.2	17.8813	0.125525	0.565959	0.221791	0.824477	1
AL589987.1	20.8421	-0.28259	0.541174	-0.522179	0.601546	1
AL589993.1	0.882657	1.66174	2.35507	0.705602	0.480436	1
AL590065.1	14.5616	-0.222636	0.642627	-0.346447	0.729007	1
AL590139.1	3.60697	0.990875	1.29358	0.765994	0.44368	1
AL590240.2	1.17918	-1.1627	2.00867	-0.578843	0.562695	1
AL590327.1	86.7186	0.0124279	0.281413	0.0441623	0.964775	1
AL590399.4	0.955171	-1.15294	2.48554	-0.463859	0.642748	1
AL590426.1	4.3242	-0.939377	1.37161	-0.684873	0.493424	1
AL590560.1	4.01221	1.21563	1.1776	1.03229	0.301936	1
AL590762.2	1.33689	0.896118	1.86657	0.480088	0.631165	1
AL590867.2	9.91889	0.153029	0.838946	0.182406	0.855264	1
AL591379.1	2.37724	-0.0429569	1.61087	-0.0266669	0.978725	1
AL591499.1	8.82687	-0.159454	0.811237	-0.196557	0.844175	1
AL591806.3	195.743	0.321507	1.15864	0.277487	0.781406	1
AL591846.1	13.7617	0.33475	0.625596	0.535089	0.592588	1
AL591926.4	0.961056	1.61445	2.54306	0.634844	0.52553	1
AL591926.6	0.913553	0.763478	2.59907	0.293751	0.768948	1
AL592148.2	1.03712	2.62411	2.38139	1.10192	0.270496	1
AL592183.1	6.93822	6.84399	1.49864	4.5668	4.95e-06	0.00176023
AL592293.1	4.5464	0.715585	1.40008	0.511103	0.609279	1
AL603832.3	27.0925	1.33161	0.795057	1.67486	0.0939608	1
AL604028.2	9.2394	0.874399	0.690926	1.26555	0.205675	1
AL606490.2	1.20151	0.163264	2.19363	0.0744265	0.940671	1
AL627230.1	2.10349	0.120787	1.69228	0.0713753	0.943099	1
AL627309.6	66.4914	-2.6231	1.43743	-1.82485	0.0680236	1
AL627309.7	12.3518	-3.16417	0.97166	-3.25646	0.00112811	0.169163
AL627389.1	1.07543	-1.43453	2.1621	-0.663492	0.507015	1
AL645728.2	2.04244	-1.12787	1.94383	-0.580231	0.561759	1
AL645924.2	3.83986	0.0635032	1.08244	0.0586668	0.953218	1
AL645929.3	5.52978	0.854407	0.991903	0.861382	0.389028	1
AL645937.1	1.83193	1.7252	1.59317	1.08287	0.278866	1
AL645949.1	1.22647	1.13926	2.40036	0.474621	0.635057	1
AL645998.1	1.72432	-0.670085	1.56568	-0.427985	0.668662	1
AL662899.2	5.79117	0.952893	1.61339	0.590616	0.554778	1
AL663070.1	5.62348	-0.0181581	0.843943	-0.0215158	0.982834	1
AL669831.1	907.528	-1.12727	0.370236	-3.04473	0.00232888	0.306168
AL669831.3	21.2736	0.717838	0.602898	1.19064	0.233793	1
AL669831.4	2.77292	-0.534275	1.37155	-0.389541	0.696876	1
AL669831.7	0.956819	0.129152	2.32681	0.055506	0.955735	1
AL669918.1	17.6301	1.41395	0.962866	1.46848	0.141975	1
AL671883.2	0.947244	-2.04683	2.49076	-0.82177	0.411208	1
AL691432.1	1.09617	-1.18562	2.15519	-0.550122	0.582235	1
AL691442.1	4.24431	-2.10944	1.45283	-1.45195	0.146515	1
AL713999.1	34.8354	-0.229029	0.48657	-0.470702	0.637854	1
AL732372.2	505.522	-0.658447	0.291084	-2.26205	0.0236945	1
AL732372.3	44.8464	-0.650201	0.631693	-1.0293	0.30334	1
AL772337.1	1.66169	-0.839116	1.56846	-0.534995	0.592653	1
AL773545.3	2.38914	-2.60516	2.10123	-1.23982	0.215041	1
AL807752.1	4.41342	-0.142008	1.02407	-0.13867	0.889711	1
AL807752.6	2.40304	0.563324	1.56092	0.360892	0.71818	1
AL845552.1	1.92666	-3.06281	1.74263	-1.75758	0.0788187	1
AL928711.1	7.64538	0.626353	0.774007	0.809234	0.41838	1
AL954705.1	3.74823	0.266542	1.24003	0.214948	0.829808	1
ALAD	517.955	0.136906	0.241356	0.567236	0.570554	1
ALAS1	1159.39	0.0401407	0.16854	0.238167	0.811752	1
ALAS2	4.24493	-1.59253	1.28329	-1.24098	0.214614	1
ALB	1.19041	-0.820713	2.26429	-0.362459	0.717009	1
ALCAM	1695.46	0.565183	0.299767	1.88541	0.0593745	1
ALDH16A1	764.408	-0.201213	0.291109	-0.691194	0.489444	1
ALDH18A1	4181.84	0.249036	0.191559	1.30005	0.193586	1
ALDH1A1	62.3301	-0.183812	0.485395	-0.378686	0.704921	1
ALDH1A2	6.4764	1.84358	1.04056	1.77172	0.0764408	1
ALDH1A3	185.895	0.0785423	0.388588	0.202122	0.839821	1
ALDH1B1	2175.11	0.265148	0.259766	1.02072	0.307387	1
ALDH1L1	60.3827	0.224029	0.410857	0.545271	0.585567	1
ALDH1L2	403.475	-0.464496	0.791264	-0.587031	0.557183	1
ALDH2	1358.68	-0.483489	0.202944	-2.38237	0.0172014	1
ALDH3A1	9.85753	-0.280114	0.721436	-0.388273	0.697814	1
ALDH3A2	1903.35	0.115701	0.174062	0.66471	0.506236	1
ALDH3B1	19.8067	-0.540316	0.514043	-1.05111	0.293208	1
ALDH3B2	1.55105	0.131974	1.60667	0.0821414	0.934534	1
ALDH4A1	1382.19	0.00522785	0.249707	0.0209359	0.983297	1
ALDH5A1	196.181	0.0419203	0.251592	0.16662	0.867669	1
ALDH6A1	1000.83	0.351148	0.216867	1.61918	0.105408	1
ALDH7A1	4712.33	0.280273	0.15546	1.80286	0.0714102	1
ALDH8A1	8.84993	-0.495173	0.782475	-0.632829	0.526845	1
ALDH9A1	2135.72	0.0582915	0.204144	0.285541	0.775229	1
ALDOA	24076.5	0.149072	0.360325	0.413716	0.679082	1
ALDOB	1.03032	0.164645	2.27319	0.0724291	0.94226	1
ALDOC	1484.97	0.544339	0.397853	1.36819	0.171252	1
ALG1	755.076	-0.23663	0.222038	-1.06572	0.286551	1
ALG10	139.402	0.140708	0.240781	0.584382	0.558964	1
ALG10B	359.988	0.0157788	0.308467	0.0511522	0.959204	1
ALG11	1357.83	0.148395	0.220768	0.672179	0.50147	1
ALG12	642.035	-0.12738	0.227706	-0.559406	0.575884	1
ALG13	1093.59	-0.00679102	0.214681	-0.0316331	0.974765	1
ALG14	106.428	-0.020642	0.275662	-0.0748816	0.940309	1
ALG1L	21.8428	-0.327219	0.484371	-0.675554	0.499324	1
ALG1L2	6.56356	0.150283	0.827895	0.181524	0.855956	1
ALG1L7P	1.72219	0.117565	2.05964	0.0570803	0.954481	1
ALG2	642.069	0.0707228	0.166899	0.423746	0.671751	1
ALG3	800.303	-0.312843	0.190066	-1.64597	0.0997696	1
ALG5	426.268	-0.24691	0.193591	-1.27542	0.202161	1
ALG6	854.365	-0.191162	0.172319	-1.10935	0.26728	1
ALG8	1521.61	-0.267793	0.165893	-1.61425	0.106473	1
ALG9	351.685	0.124833	0.168351	0.741506	0.458387	1
ALK	2.65737	1.16664	1.40541	0.830108	0.406478	1
ALKAL1	6.7528	-0.829503	0.940651	-0.881839	0.377864	1
ALKAL2	55.8507	0.277974	0.406938	0.683086	0.494553	1
ALKBH1	390.56	-0.0796074	0.166234	-0.478887	0.632019	1
ALKBH2	372.819	-0.12628	0.309407	-0.408134	0.683175	1
ALKBH3	232.157	-0.253161	0.369947	-0.684318	0.493775	1
ALKBH4	453.687	-0.153587	0.188851	-0.813271	0.416063	1
ALKBH5	1457.41	0.170235	0.173728	0.979895	0.327138	1
ALKBH6	324.712	-0.0539604	0.206433	-0.261394	0.793789	1
ALKBH7	530.643	-0.341146	0.418919	-0.814348	0.415445	1
ALKBH8	492.444	-0.134079	0.28571	-0.469283	0.638867	1
ALMS1	1866.12	-0.0463991	0.275667	-0.168315	0.866335	1
ALMS1P1	14.8925	-0.276729	0.643871	-0.42979	0.667349	1
ALOX12	41.8705	0.094481	0.389027	0.242865	0.80811	1
ALOX12B	6.64012	1.04845	0.946603	1.1076	0.268036	1
ALOX12P2	118.19	-1.3984	0.246896	-5.6639	1.48e-08	8.11e-06
ALOX15	27.2042	0.594975	0.603411	0.986019	0.324124	1
ALOX15B	13.3682	0.542953	0.683131	0.794801	0.426729	1
ALOX15P1	44.1777	-0.0516669	0.468232	-0.110345	0.912136	1
ALOX5	6.63206	-0.462586	1.03863	-0.445379	0.656046	1
ALOXE3	9.86264	-0.276883	0.744302	-0.372004	0.70989	1
ALPG	61.3789	0.293363	0.784695	0.373856	0.708511	1
ALPK1	19.7	0.168907	0.566045	0.298398	0.765399	1
ALPK2	19.5879	-1.40983	1.05993	-1.33012	0.183478	1
ALPK3	1173.12	-0.18943	0.27696	-0.683962	0.493999	1
ALPL	5507.61	0.101279	0.210123	0.482001	0.629805	1
ALPP	6.925	0.329638	0.920069	0.358276	0.720137	1
ALS2	1540.91	-0.0634929	0.175828	-0.361108	0.718019	1
ALS2CL	286.461	0.413533	0.239538	1.72638	0.0842794	1
ALS2CR12	1.87443	-0.315316	1.41922	-0.222175	0.824178	1
ALX1	13.9213	0.307713	0.577775	0.532582	0.594323	1
ALX3	1.67797	0.965711	1.45574	0.663381	0.507087	1
ALYREF	2486.03	-0.122045	0.202887	-0.601541	0.54748	1
AMACR	297.894	-0.107789	0.28598	-0.376911	0.70624	1
AMBP	91.9592	-0.730611	0.341092	-2.14198	0.0321954	1
AMBRA1	869.66	-0.0732938	0.226781	-0.323193	0.746549	1
AMD1	5051.44	0.19732	0.369805	0.533578	0.593633	1
AMD1P1	1.1081	-0.891442	2.81703	-0.316447	0.751663	1
AMD1P3	2.18437	-0.10812	1.40759	-0.0768121	0.938773	1
AMD1P4	2.93126	-0.00455984	1.21714	-0.00374635	0.997011	1
AMDHD1	15.4127	-0.0164312	0.59436	-0.0276451	0.977945	1
AMDHD2	455.029	-0.382602	0.235484	-1.62475	0.104217	1
AMER1	460.906	0.0735698	0.320596	0.229478	0.818497	1
AMER2	6.77533	0.655258	0.803736	0.815265	0.41492	1
AMER3	4.79835	0.945326	1.2464	0.758445	0.448185	1
AMFR	662.549	0.0209096	0.195537	0.106934	0.914841	1
AMH	1.13657	-0.726957	2.25266	-0.322711	0.746914	1
AMHR2	1.1854	-0.279035	1.91892	-0.145412	0.884386	1
AMIGO1	134.516	-0.12551	0.287464	-0.436611	0.662393	1
AMIGO2	74.2756	-0.611358	0.448415	-1.36337	0.172765	1
AMIGO3	81.099	0.807972	1.88175	0.429372	0.667652	1
AMMECR1	907.271	0.13027	0.169365	0.769164	0.441796	1
AMMECR1L	1012.55	0.0675908	0.143609	0.470659	0.637884	1
AMN	8.06962	0.339258	0.787325	0.4309	0.666541	1
AMN1	291.074	-0.242835	0.277778	-0.874207	0.382006	1
AMOT	241.009	0.123114	0.299763	0.410704	0.68129	1
AMOTL1	808.569	0.149293	0.396987	0.376064	0.706869	1
AMOTL2	995.071	-0.529594	0.354911	-1.49219	0.13565	1
AMPD2	744.508	0.0739097	0.258241	0.286204	0.774722	1
AMPD3	122.792	-0.301643	0.267452	-1.12784	0.259389	1
AMPH	256.252	0.549819	0.258112	2.13016	0.0331588	1
AMT	1008.61	-0.275585	0.198059	-1.39143	0.164096	1
AMY1A	1.21113	-0.282811	1.95286	-0.144819	0.884854	1
AMY1B	1.21113	-0.282811	1.95286	-0.144819	0.884854	1
AMY2B	69.0095	-0.423943	0.613471	-0.691055	0.489531	1
AMZ1	27.0701	0.110444	0.59229	0.186469	0.852077	1
AMZ2	1361.19	0.0948972	0.195191	0.486177	0.626842	1
AMZ2P1	208.245	-0.0208836	0.299043	-0.0698347	0.944325	1
ANAPC1	3454.23	-0.011017	0.216427	-0.0509041	0.959402	1
ANAPC10	438.221	-0.28451	0.251832	-1.12976	0.258577	1
ANAPC11	1814.91	-0.342009	0.258858	-1.32122	0.186427	1
ANAPC13	779.931	-0.0120159	0.190749	-0.0629929	0.949772	1
ANAPC15	1023.3	0.236279	0.244505	0.966354	0.333867	1
ANAPC16	2229.88	-0.219469	0.294121	-0.746189	0.455553	1
ANAPC1P1	4.60041	1.22575	1.31196	0.934289	0.350155	1
ANAPC2	621.023	-0.315753	0.210665	-1.49884	0.133915	1
ANAPC4	944.533	-0.0948216	0.183889	-0.515645	0.606102	1
ANAPC5	2811.89	0.133469	0.150613	0.886168	0.375527	1
ANAPC7	2115.71	0.0489677	0.151485	0.32325	0.746506	1
ANG	44.3553	-0.247509	0.513378	-0.482118	0.629722	1
ANGEL1	861.988	0.307941	0.175394	1.75571	0.0791377	1
ANGEL2	881.321	-0.173898	0.171076	-1.0165	0.309392	1
ANGPT1	36.051	-0.228408	0.681866	-0.334975	0.737644	1
ANGPT2	5.22394	-0.130676	1.3289	-0.098334	0.921667	1
ANGPT4	15.5968	-0.196525	0.571433	-0.343916	0.730909	1
ANGPTL2	241.445	-0.0641566	0.342528	-0.187303	0.851423	1
ANGPTL4	53.416	-0.601585	0.514486	-1.16929	0.242286	1
ANGPTL6	3.82269	1.15284	1.38615	0.831686	0.405586	1
ANK1	320.32	0.188161	0.363189	0.518079	0.604403	1
ANK2	811.985	-0.447694	0.200118	-2.23715	0.0252764	1
ANK3	1629.35	0.0658138	0.20007	0.328954	0.74219	1
ANKAR	23.4996	-0.224188	0.599218	-0.374134	0.708305	1
ANKDD1A	109.657	-0.281817	0.322021	-0.875149	0.381493	1
ANKDD1B	3.56294	-1.40447	1.34511	-1.04413	0.296425	1
ANKEF1	408.12	-0.0180039	0.264732	-0.0680079	0.945779	1
ANKFY1	1696.1	-0.154252	0.205031	-0.752334	0.45185	1
ANKH	243.666	0.2922	0.19919	1.46694	0.142393	1
ANKHD1	2322.04	0.182585	0.183639	0.994261	0.320096	1
ANKHD1-EIF4EBP3	710.172	-0.329454	0.384113	-0.857701	0.391058	1
ANKIB1	1616.11	-0.0843072	0.201767	-0.417845	0.676061	1
ANKK1	2.17048	-1.30385	1.57323	-0.828775	0.407232	1
ANKLE1	242.112	0.629785	0.222355	2.83234	0.00462093	0.527941
ANKLE2	1732.48	-0.0746041	0.158332	-0.471189	0.637506	1
ANKMY1	98.762	0.0701663	0.354071	0.19817	0.842912	1
ANKMY2	509.727	0.234371	0.185513	1.26337	0.206456	1
ANKRA2	326.161	-0.0920025	0.256091	-0.359257	0.719403	1
ANKRD1	1.52135	0.228082	2.03454	0.112105	0.91074	1
ANKRD10	1991.23	0.0211122	0.300593	0.0702352	0.944006	1
ANKRD11	4908.35	-0.230893	0.298084	-0.77459	0.438582	1
ANKRD12	2357.08	0.0978114	0.371213	0.263492	0.792172	1
ANKRD13A	543.312	0.122864	0.267071	0.460043	0.645485	1
ANKRD13B	489.245	-0.0259716	0.370292	-0.0701382	0.944084	1
ANKRD13C	639.19	0.0195033	0.163312	0.119424	0.90494	1
ANKRD13D	402.732	-0.469154	0.265786	-1.76516	0.0775375	1
ANKRD16	196.597	-0.205285	0.244615	-0.839215	0.401348	1
ANKRD17	3409.3	-0.0654329	0.220205	-0.297145	0.766356	1
ANKRD18A	107.409	0.335811	0.364031	0.922479	0.356279	1
ANKRD18B	188.823	0.225661	0.360001	0.626836	0.530767	1
ANKRD18CP	318.12	0.193514	0.353827	0.546918	0.584435	1
ANKRD18DP	1.11693	0.141289	2.70766	0.0521811	0.958384	1
ANKRD19P	23.9138	-0.639444	0.596711	-1.07161	0.283894	1
ANKRD20A1	10.9334	-0.184772	0.909556	-0.203145	0.839022	1
ANKRD20A17P	5.00041	6.37124	1.61848	3.93657	8.27e-05	0.0214392
ANKRD20A18P	1.24573	-0.483231	2.18334	-0.221326	0.824839	1
ANKRD20A19P	14.1944	-0.364469	0.580819	-0.627508	0.530326	1
ANKRD20A2	2.69354	-3.29131	2.6081	-1.26196	0.206963	1
ANKRD20A21P	1.29512	2.16268	2.49357	0.867306	0.385774	1
ANKRD20A3	18.8001	2.31409	0.59938	3.8608	0.000113016	0.0278107
ANKRD20A4	8.58487	4.16722	1.06274	3.9212	8.81e-05	0.0225486
ANKRD20A5P	6.64145	4.76239	1.38405	3.44091	0.000579755	0.103035
ANKRD20A8P	9.92399	1.81329	0.815823	2.22265	0.0262395	1
ANKRD22	2.83006	2.14633	1.64597	1.30399	0.192237	1
ANKRD23	73.5112	-0.0592003	0.317587	-0.186406	0.852126	1
ANKRD24	453.157	0.284554	0.310115	0.917576	0.358841	1
ANKRD26	719.365	-0.283454	0.238456	-1.18871	0.234555	1
ANKRD26P1	0.993241	2.02672	2.26102	0.896376	0.370052	1
ANKRD27	2079.55	0.0687281	0.181248	0.379194	0.704544	1
ANKRD28	1835.79	0.167912	0.168228	0.998122	0.31822	1
ANKRD29	91.0311	0.272067	0.279695	0.97273	0.330688	1
ANKRD30B	3.04384	2.58634	1.55275	1.66565	0.0957836	1
ANKRD30BL	21.4403	-0.662055	0.876772	-0.755104	0.450186	1
ANKRD30BP2	1.906	0.47231	1.87052	0.252502	0.800653	1
ANKRD31	13.8174	-1.03355	0.923746	-1.11887	0.263196	1
ANKRD33	20.8223	-0.0884649	0.628224	-0.140817	0.888014	1
ANKRD33B	496.469	0.00836522	0.342363	0.0244338	0.980507	1
ANKRD34A	9.17677	-0.103143	0.806684	-0.127861	0.898259	1
ANKRD34B	175.572	-0.186704	0.343151	-0.544088	0.586381	1
ANKRD35	151.85	-0.173762	0.363409	-0.478145	0.632547	1
ANKRD36	238.062	-0.166354	0.415463	-0.400405	0.688858	1
ANKRD36B	125.914	-0.557372	0.347074	-1.60592	0.108292	1
ANKRD36BP1	1.75185	-0.12239	1.53686	-0.0796362	0.936527	1
ANKRD36BP2	28.7533	0.726116	0.656525	1.106	0.268727	1
ANKRD36C	85.7809	-0.49297	0.44111	-1.11757	0.263752	1
ANKRD37	84.1601	0.745989	0.595387	1.25295	0.210225	1
ANKRD39	239.068	-0.204671	0.192717	-1.06203	0.288222	1
ANKRD40	1771.41	0.0589902	0.150606	0.391686	0.69529	1
ANKRD40CL	5.77706	0.0938725	0.857549	0.109466	0.912833	1
ANKRD42	132.141	0.163423	0.233019	0.701332	0.483096	1
ANKRD44	21.9292	0.102651	0.517035	0.198537	0.842625	1
ANKRD45	47.6833	0.0505124	0.591747	0.0853616	0.931974	1
ANKRD46	677.626	-0.0259617	0.194695	-0.133346	0.89392	1
ANKRD49	327.822	-0.0534926	0.208333	-0.256765	0.79736	1
ANKRD50	1169.15	-0.0849412	0.205707	-0.412924	0.679662	1
ANKRD52	1168.49	-0.0634845	0.269122	-0.235895	0.813514	1
ANKRD53	7.59115	-0.190051	0.804724	-0.236169	0.813302	1
ANKRD54	334.179	-0.215389	0.17085	-1.26069	0.20742	1
ANKRD6	291.371	-0.170009	0.210598	-0.807266	0.419513	1
ANKRD61	2.66223	0.349044	1.2447	0.280425	0.779152	1
ANKRD62	4.33104	-0.539153	1.01557	-0.530887	0.595497	1
ANKRD65	22.6517	-0.328008	0.562239	-0.583396	0.559627	1
ANKRD7	23.9093	-1.39576	0.723418	-1.9294	0.0536817	1
ANKRD9	660.921	0.188223	0.222986	0.844102	0.398612	1
ANKS1A	1396.38	-0.00830978	0.25235	-0.0329295	0.973731	1
ANKS1B	53.9372	0.499123	0.334499	1.49215	0.13566	1
ANKS3	401.257	-0.143614	0.321555	-0.446623	0.655147	1
ANKS4B	4.15779	0.806668	1.08946	0.740427	0.459041	1
ANKS6	1866.36	0.0925056	0.198644	0.465685	0.641441	1
ANKUB1	3.31067	-1.31592	1.4799	-0.889192	0.3739	1
ANKZF1	1213.21	0.0255304	0.201007	0.127013	0.89893	1
ANLN	2705.87	-0.00750381	0.205313	-0.0365481	0.970845	1
ANO1	161.927	-0.434678	0.286959	-1.51477	0.12983	1
ANO10	1127.25	0.146595	0.15819	0.926708	0.354078	1
ANO2	65.0488	0.272182	0.335685	0.810827	0.417465	1
ANO4	19.9291	-0.25565	0.807137	-0.316737	0.751443	1
ANO5	414.624	-0.0361326	0.257338	-0.140409	0.888337	1
ANO6	1712.81	-0.0361364	0.288951	-0.125061	0.900476	1
ANO7	46.8117	0.128884	0.409074	0.315062	0.752714	1
ANO7L1	2.89624	-0.451674	1.26682	-0.356541	0.721436	1
ANO8	420.563	-0.0806732	0.352963	-0.22856	0.819211	1
ANO9	346.971	-0.524731	0.357783	-1.46662	0.14248	1
ANOS1	3003.67	-0.0993129	0.216205	-0.459345	0.645986	1
ANOS2P	644.089	0.0113676	0.162286	0.0700463	0.944157	1
ANP32A	8146.28	0.239125	0.194465	1.22965	0.218827	1
ANP32AP1	1.55166	-1.08483	2.03148	-0.534009	0.593335	1
ANP32B	3235.01	0.117061	0.204119	0.573496	0.566309	1
ANP32E	6815.52	-0.0640415	0.24066	-0.266108	0.790156	1
ANPEP	69.3763	-0.182953	0.347726	-0.526141	0.59879	1
ANTXR1	1348.53	0.025193	0.233062	0.108096	0.91392	1
ANTXR2	200.023	0.263501	0.523799	0.503058	0.614923	1
ANXA1	46.4726	-0.149303	0.358059	-0.416978	0.676694	1
ANXA11	1491.02	-0.0458345	0.170711	-0.268492	0.78832	1
ANXA13	7.65903	0.345058	0.926156	0.37257	0.709469	1
ANXA2	4179.04	-0.594492	0.216601	-2.74464	0.00605779	0.603042
ANXA2P2	1.17097	1.36237	1.91307	0.71214	0.476378	1
ANXA3	420.548	-0.697604	0.552292	-1.26311	0.20655	1
ANXA4	235.004	0.172182	0.233425	0.737633	0.460738	1
ANXA5	4502.88	0.0141242	0.202314	0.0698134	0.944342	1
ANXA6	3267.57	-0.0624732	0.205734	-0.303661	0.761386	1
ANXA7	2028.57	-0.260314	0.144477	-1.80176	0.0715831	1
ANXA8	1.87218	0.147438	2.19496	0.0671712	0.946445	1
ANXA8L1	1.51216	-4.40003	2.1733	-2.02459	0.04291	1
ANXA9	45.1647	-0.900084	0.393254	-2.28881	0.0220903	1
AOAH	4.10895	-0.15324	1.2447	-0.123114	0.902017	1
AOC1	6.33228	-0.633033	1.0435	-0.606645	0.544087	1
AOC2	155.171	-0.170146	0.35763	-0.475759	0.634246	1
AOC3	102.27	-0.19223	0.466564	-0.412013	0.68033	1
AOC4P	3.1627	-1.0697	1.48171	-0.721939	0.470332	1
AOX1	373.519	0.214757	0.288034	0.745597	0.455911	1
AOX2P	0.915663	-0.577563	2.33012	-0.247868	0.804236	1
AP000295.1	31.7226	0.686432	0.93096	0.737338	0.460917	1
AP000311.1	23.0595	-0.320444	0.745053	-0.430096	0.667126	1
AP000344.1	1.13021	0.889087	2.08322	0.426786	0.669535	1
AP000346.2	93.8275	-0.57602	0.487945	-1.1805	0.237801	1
AP000347.1	512.645	-0.0149052	0.250544	-0.0594915	0.952561	1
AP000356.3	20.6643	-0.666079	0.546774	-1.2182	0.223148	1
AP000553.5	12.6171	0.00358549	0.978783	0.00366321	0.997077	1
AP000580.1	18.2556	-0.0532165	0.5087	-0.104613	0.916683	1
AP000646.1	8.27417	-0.718525	0.795133	-0.903653	0.36618	1
AP000705.2	0.99958	-1.44575	2.38057	-0.607313	0.543643	1
AP000769.1	14.1409	0.120252	0.552018	0.21784	0.827554	1
AP000781.2	12.1434	-1.76639	1.12318	-1.57267	0.115796	1
AP000812.5	4.34985	0.491931	1.15467	0.426038	0.67008	1
AP000873.1	2.99803	0.258959	1.83919	0.1408	0.888028	1
AP000902.1	2.25202	0.578105	1.31311	0.440255	0.659752	1
AP000936.3	2.57451	0.520554	1.40576	0.370301	0.711158	1
AP000944.2	317.663	-0.325143	0.515708	-0.630478	0.528382	1
AP001000.1	3.9903	-0.153466	1.18351	-0.12967	0.896827	1
AP001034.1	2.47566	-0.968264	1.38025	-0.701513	0.482983	1
AP001267.5	93.5003	0.0237166	0.35563	0.066689	0.946829	1
AP001273.2	46.8807	1.16378	2.55584	0.455342	0.648863	1
AP001453.5	38.1383	0.379714	0.584616	0.649511	0.516008	1
AP001636.2	3.40833	2.27854	1.36281	1.67193	0.0945373	1
AP001781.2	9.56608	3.423	1.49857	2.28418	0.0223612	1
AP001893.2	1.33221	0.553652	1.78516	0.310142	0.756453	1
AP001931.1	9.35749	-0.424736	1.0687	-0.397432	0.691049	1
AP001992.1	6.59286	-1.10698	0.854466	-1.29552	0.195139	1
AP002001.1	4.15063	-1.86319	1.21877	-1.52875	0.126327	1
AP002373.1	1.88067	4.01044	2.36358	1.69677	0.0897405	1
AP002381.1	0.897817	-1.47088	2.65372	-0.554269	0.579395	1
AP002387.1	3.10954	1.18096	1.39819	0.844633	0.398316	1
AP002414.2	5.62482	-0.854866	1.03306	-0.827506	0.40795	1
AP002495.2	48.7269	0.0637525	0.357503	0.178327	0.858466	1
AP002512.3	1.65047	-1.16936	2.23387	-0.523471	0.600647	1
AP002748.4	10.1801	-1.16456	3.7499	-0.310559	0.756136	1
AP002812.1	1.39869	-1.03366	2.0664	-0.500224	0.616917	1
AP002884.3	1.17622	-3.86866	2.18761	-1.76844	0.0769872	1
AP002956.1	555.551	0.213089	0.217876	0.978028	0.32806	1
AP002981.1	4.01743	1.54291	1.32288	1.16632	0.243483	1
AP002990.1	142.971	0.174039	0.417771	0.416588	0.67698	1
AP003041.1	1.44123	0.732545	1.92771	0.380008	0.703939	1
AP003084.1	3.74862	0.279147	1.03972	0.268482	0.788328	1
AP003108.2	219.389	-0.0953765	0.255844	-0.372791	0.709304	1
AP003170.1	14.5036	0.456573	0.635794	0.718115	0.472686	1
AP003419.1	83.9972	0.281793	0.383524	0.734747	0.462494	1
AP003716.2	2.4535	0.143096	1.41507	0.101123	0.919453	1
AP005018.2	14.6223	-0.222192	1.01735	-0.218403	0.827115	1
AP005061.1	6.78275	0.29026	1.10885	0.261766	0.793502	1
AP005264.5	11.5451	0.373225	0.750508	0.497296	0.61898	1
AP005901.1	1.06837	-1.1359	2.17975	-0.521112	0.602289	1
AP006222.1	79.8875	0.635581	0.274632	2.3143	0.0206511	1
AP006294.2	2.79841	-0.626392	1.29299	-0.484453	0.628065	1
AP1AR	846.498	0.0628562	0.211756	0.296834	0.766594	1
AP1B1	2345.94	-0.00487309	0.196109	-0.0248489	0.980176	1
AP1G1	2047.29	-0.0449592	0.221702	-0.202791	0.839298	1
AP1G2	995.781	-0.268475	0.192188	-1.39694	0.162431	1
AP1M1	737.031	0.0567595	0.18933	0.299791	0.764336	1
AP1M2	3081.52	0.127547	0.155616	0.819628	0.412428	1
AP1S1	1325.23	-0.0492817	0.18211	-0.270615	0.786687	1
AP1S2	6797.73	0.305712	0.307073	0.99557	0.319459	1
AP1S3	275.226	0.170738	0.236321	0.722485	0.469996	1
AP2A1	2556.91	0.0611717	0.190454	0.321189	0.748067	1
[truncated: 17,195 more rows]

## Sheet: Legend
Dataset EV1. The output from DESeq2 showing the relative expression of each gene in CHD3-KO iPSCs relative to CHD3-WT iPSCs.
