# Supplementary material for: The NuRD component CHD3 promotes BMP signalling during cranial neural crest cell specification
Source: EMBO Rep. 2025 Aug 20;26(19):4723–41. doi: 10.1038/s44319-025-00555-w (PMC12508100; doi:10.1038/s44319-025-00555-w)
Supplement: Supplementary file 4 — Dataset EV2 [file 44319_2025_555_MOESM4_ESM.xlsx]

## Sheet: Dataset EV2
	baseMean	log2FoldChange	lfcSE	stat	pvalue	padj
A1BG	110.985	-0.302103	0.597941	-0.505239	0.613391	1
A1CF	2.09429	-0.476179	1.88472	-0.252652	0.800537	1
A2ML1	36.5242	-0.586754	0.795295	-0.737781	0.460648	1
A4GALT	221.415	-0.562124	0.515991	-1.08941	0.275975	1
AAAS	1847.45	-0.185913	0.136916	-1.35786	0.174509	1
AACS	1451.68	-0.278308	0.176011	-1.58119	0.113834	1
AACSP1	69.0748	-0.100068	0.410494	-0.243775	0.807405	1
AADAT	453.824	0.178154	0.275287	0.647158	0.51753	1
AAGAB	2243.88	0.151096	0.149183	1.01282	0.311144	1
AAK1	557.344	0.174048	0.213455	0.815384	0.414853	1
AAMDC	325.386	-0.11643	0.239399	-0.486342	0.626725	1
AAMP	2894.55	-0.206556	0.167814	-1.23086	0.218374	1
AANAT	2.45856	-2.5142	1.6129	-1.55881	0.119042	1
AAR2	962.818	-0.01548	0.155208	-0.0997366	0.920553	1
AARD	51.6702	-0.378433	0.4048	-0.934864	0.349859	1
AARS	5563.04	-0.344045	0.216496	-1.58915	0.112026	1
AARS2	1082.12	-0.0658444	0.146769	-0.448626	0.653701	1
AARSD1	993.288	0.0162865	0.173715	0.0937541	0.925304	1
AASDH	579.082	-0.113391	0.196725	-0.576394	0.564349	1
AASDHPPT	1886.57	0.290131	0.155655	1.86394	0.0623304	1
AASS	5004.05	-0.050051	0.17597	-0.284428	0.776082	1
AATF	1722.26	-0.0453805	0.240788	-0.188467	0.850511	1
AATK	89.3895	0.0635395	0.389616	0.163082	0.870454	1
ABAT	520.284	-0.591409	0.185195	-3.19345	0.00140585	0.179645
ABCA1	1248.6	0.366152	0.232786	1.57291	0.11574	1
ABCA10	9.72333	1.11896	0.755828	1.48044	0.138755	1
ABCA11P	133.118	0.156524	0.403503	0.387914	0.69808	1
ABCA12	3.29246	1.35359	1.33512	1.01383	0.310662	1
ABCA13	8.75656	-0.281338	0.831573	-0.33832	0.735122	1
ABCA17P	2.3115	1.70643	1.83808	0.928378	0.353212	1
ABCA2	722.11	0.104284	0.262651	0.397046	0.691334	1
ABCA3	792.314	-0.231913	0.233837	-0.991772	0.321309	1
ABCA4	22.3855	1.15168	0.707173	1.62857	0.103405	1
ABCA5	148.347	0.965036	0.45635	2.11469	0.0344567	0.867254
ABCA6	6.16436	-0.186663	0.924623	-0.201881	0.84001	1
ABCA7	272.673	-0.061839	0.263515	-0.23467	0.814465	1
ABCA8	2.58649	0.815537	1.31812	0.618713	0.536106	1
ABCA9	15.9577	-0.427125	0.553353	-0.771885	0.440182	1
ABCB1	10.2574	1.13921	0.866257	1.31509	0.188479	1
ABCB10	494.319	0.0586325	0.2198	0.266753	0.789659	1
ABCB10P3	2.42677	-2.00318	3.17903	-0.630125	0.528613	1
ABCB11	10.0471	-0.00678379	0.793412	-0.00855014	0.993178	1
ABCB4	45.5595	0.433097	0.366985	1.18015	0.237941	1
ABCB5	4.00641	-0.227759	1.10365	-0.206369	0.836502	1
ABCB6	541.732	-0.00353767	0.164701	-0.0214793	0.982863	1
ABCB7	1237.04	0.0097201	0.143237	0.0678602	0.945897	1
ABCB8	552.947	-0.0604797	0.187918	-0.321842	0.747573	1
ABCB9	94.6136	0.0743641	0.299509	0.248286	0.803913	1
ABCC1	755.054	0.0640617	0.175741	0.364524	0.715467	1
ABCC10	559.532	0.139885	0.157658	0.887267	0.374935	1
ABCC11	3.56484	0.502191	1.16892	0.429619	0.667473	1
ABCC12	3.79572	-0.840213	1.07941	-0.778401	0.436333	1
ABCC13	2.38773	0.284995	1.38676	0.205511	0.837173	1
ABCC2	15.6585	-0.343227	0.55979	-0.613135	0.539787	1
ABCC3	22.4401	-0.0459065	0.68662	-0.0668587	0.946694	1
ABCC4	748.183	0.704205	0.368393	1.91156	0.0559329	1
ABCC5	1673.8	-0.0518698	0.13508	-0.383994	0.700983	1
ABCC6	22.3682	0.338081	0.729656	0.463342	0.643119	1
ABCC6P1	22.5007	0.113799	0.487026	0.233662	0.815247	1
ABCC6P2	7.59349	-0.28293	1.28781	-0.219699	0.826106	1
ABCC8	35.6572	-1.00811	0.523864	-1.92438	0.054307	1
ABCC9	91.0717	-0.268069	0.280635	-0.955224	0.339465	1
ABCD1	127.177	0.472601	0.31621	1.49458	0.135024	1
ABCD2	3.82024	1.00473	1.27786	0.786261	0.431714	1
ABCD3	1399.49	0.153338	0.124105	1.23555	0.216624	1
ABCD4	1955.9	0.106792	0.120507	0.886192	0.375514	1
ABCE1	3993.48	0.0756535	0.158536	0.4772	0.63322	1
ABCF1	205.612	-0.662118	0.219486	-3.01668	0.00255558	0.261509
ABCF2	1882.7	-0.0513139	0.231872	-0.221303	0.824857	1
ABCF3	943.252	-0.0908343	0.18336	-0.495388	0.620326	1
ABCG1	62.144	-0.354494	0.402445	-0.880851	0.378398	1
ABCG2	48.6364	-0.715173	0.607349	-1.17753	0.238983	1
ABCG4	46.1108	-0.78097	0.62132	-1.25695	0.208771	1
ABCG8	13.95	0.32863	0.556989	0.590011	0.555183	1
ABHD1	12.5997	-0.851429	0.739649	-1.15113	0.24968	1
ABHD10	911.961	0.00917408	0.165483	0.055438	0.955789	1
ABHD11	358.03	-0.213132	0.195367	-1.09093	0.275303	1
ABHD12	1111.67	-0.0594768	0.19023	-0.312658	0.754541	1
ABHD12B	129.57	0.103668	0.567048	0.18282	0.854939	1
ABHD13	674.431	0.279984	0.177276	1.57937	0.114251	1
ABHD14A	132.118	-0.0292887	0.325906	-0.0898684	0.928392	1
ABHD14A-ACY1	32.8243	0.495883	0.654807	0.757296	0.448872	1
ABHD14B	112.031	-0.199555	0.316169	-0.631167	0.527931	1
ABHD15	58.1985	0.122095	0.392053	0.311425	0.755477	1
ABHD16A	14.5238	0.669744	0.709948	0.943369	0.345492	1
ABHD17A	726.833	-0.0272193	0.413796	-0.0657795	0.947553	1
ABHD17B	1019.03	-0.0500739	0.135246	-0.370243	0.711201	1
ABHD17C	594.28	-0.0598006	0.201682	-0.296509	0.766841	1
ABHD18	434.834	0.0340164	0.145289	0.23413	0.814884	1
ABHD2	1139.32	0.0609381	0.158965	0.383344	0.701465	1
ABHD3	200.805	-0.0191429	0.180258	-0.106197	0.915426	1
ABHD4	1409.93	-0.125398	0.229856	-0.545547	0.585377	1
ABHD5	408.032	0.173467	0.204652	0.847619	0.39665	1
ABHD6	312.092	-0.181636	0.26048	-0.697312	0.485607	1
ABHD8	219.639	0.114311	0.26831	0.426042	0.670078	1
ABI1	1257.49	0.0410421	0.14111	0.290851	0.771165	1
ABI2	7329.71	0.0520305	0.133492	0.389764	0.696711	1
ABI3	16.9986	-0.428359	0.762665	-0.56166	0.574347	1
ABI3BP	8.13478	0.995001	0.767615	1.29622	0.194898	1
ABL1	3856.18	-0.160315	0.167015	-0.959884	0.337114	1
ABL2	1263.33	-0.0512537	0.203594	-0.251744	0.801239	1
ABLIM1	3345.36	-0.0948611	0.236213	-0.401592	0.687984	1
ABLIM2	33.1286	-0.324163	0.456339	-0.710355	0.477484	1
ABLIM3	14.0522	-0.542665	0.662086	-0.819629	0.412427	1
ABO	13.6261	-1.00232	0.595723	-1.68252	0.0924679	1
ABR	20.4901	0.790309	0.794308	0.994965	0.319753	1
ABRACL	2041.78	0.325519	0.139676	2.33052	0.0197785	0.696468
ABRAXAS1	1402.17	0.0486842	0.19352	0.251572	0.801372	1
ABRAXAS2	591.161	0.196342	0.139649	1.40596	0.159735	1
ABT1	790.194	0.068673	0.158759	0.432562	0.665333	1
ABTB1	193.205	-0.279907	0.296828	-0.942994	0.345684	1
ABTB2	496.014	0.0928094	0.290639	0.319328	0.749478	1
AC000093.1	41.7314	0.861011	0.527345	1.63273	0.102526	1
AC000095.3	3.48712	-0.151453	1.13271	-0.133708	0.893634	1
AC000120.3	80.6994	-0.290738	0.573354	-0.507083	0.612097	1
AC000367.1	5.12119	0.996521	0.924938	1.07739	0.281305	1
AC001226.2	8.49197	0.173241	0.84078	0.206048	0.836754	1
AC002310.5	4.83836	-1.2883	2.17213	-0.593106	0.55311	1
AC002472.2	37.1871	-0.127949	0.413812	-0.309197	0.757172	1
AC002472.3	16.5683	-0.103407	0.569331	-0.181629	0.855874	1
AC002486.1	2.07767	0.312755	1.51358	0.206633	0.836297	1
AC002985.1	5.24966	0.460554	1.07551	0.428217	0.668493	1
AC002996.1	21.7985	-0.361467	3.73523	-0.0967724	0.922907	1
AC003002.2	3.4483	0.513041	1.78271	0.287787	0.77351	1
AC003002.3	3.1514	-0.619515	1.33876	-0.462754	0.64354	1
AC003005.1	16.8629	0.290892	0.801386	0.362987	0.716615	1
AC003072.1	8.92611	-0.029423	0.691859	-0.0425275	0.966078	1
AC003665.1	154.778	-0.199365	0.233469	-0.853924	0.393147	1
AC003688.1	1.97862	-0.992521	2.59701	-0.382178	0.702329	1
AC004057.1	5664.22	-0.154348	0.179989	-0.857542	0.391146	1
AC004076.1	4.93913	-0.351306	1.11932	-0.313858	0.753629	1
AC004223.3	8.79768	1.64944	2.29788	0.71781	0.472875	1
AC004233.2	4.61661	-0.539698	1.40488	-0.384161	0.700859	1
AC004383.1	2.80674	0.715365	1.37217	0.52134	0.60213	1
AC004475.1	977.5	-0.109456	0.113717	-0.962527	0.335785	1
AC004593.3	2.00918	-3.644	3.27726	-1.1119	0.26618	1
AC004678.1	2.53257	-0.244177	1.39032	-0.175627	0.860587	1
AC004687.2	5.14154	1.40066	1.66235	0.842578	0.399464	1
AC004754.1	3.40339	1.70446	1.47219	1.15777	0.246958	1
AC004801.2	2.91581	-0.325006	1.50181	-0.216409	0.828669	1
AC004805.1	2.11516	0.260667	3.66863	0.0710529	0.943356	1
AC004890.1	1.88972	-0.0434692	1.63103	-0.0266513	0.978738	1
AC004890.2	137.582	-0.253207	0.249391	-1.0153	0.309963	1
AC004922.1	19.3231	0.0743162	0.948183	0.0783775	0.937528	1
AC004923.1	21.868	-0.1048	0.85025	-0.123258	0.901903	1
AC004951.2	19.5737	0.266862	0.528002	0.505418	0.613265	1
AC004951.3	30.7317	0.149344	0.458975	0.325386	0.744889	1
AC004967.1	13.6304	0.269366	0.683009	0.394381	0.6933	1
AC004980.1	82.6493	-0.0332905	0.299757	-0.111058	0.91157	1
AC004997.1	24.7309	0.460309	1.2981	0.354601	0.722888	1
AC005000.1	2.82234	0.0590399	1.54039	0.0383278	0.969426	1
AC005020.2	2.18595	1.05533	2.21775	0.475857	0.634176	1
AC005041.1	15.9918	0.455523	0.672333	0.677526	0.498072	1
AC005077.2	3.05149	0.236059	1.31568	0.179421	0.857607	1
AC005077.4	15.0538	0.199084	1.16849	0.170378	0.864713	1
AC005086.4	2.52639	0.616243	1.66523	0.370064	0.711335	1
AC005154.2	7.24539	0.286966	0.827431	0.346816	0.72873	1
AC005154.5	21.8692	0.509875	0.525825	0.969667	0.332213	1
AC005258.1	2.6904	-5.23245	2.83144	-1.84798	0.0646053	1
AC005324.4	62.0993	0.235849	0.524697	0.449495	0.653074	1
AC005410.1	1.98566	1.06633	1.64481	0.648297	0.516793	1
AC005520.1	41.2213	0.544415	0.593827	0.916792	0.359252	1
AC005524.1	28.0775	-0.267161	0.469808	-0.568661	0.569586	1
AC005531.1	2.33074	-0.845482	1.32403	-0.638565	0.523106	1
AC005670.2	143.033	-0.132749	0.317739	-0.417791	0.6761	1
AC005702.1	2.07714	-0.553697	1.57262	-0.352086	0.724774	1
AC005702.3	2.8978	-0.717714	1.72369	-0.416383	0.67713	1
AC005726.1	175.344	-0.157582	0.301102	-0.523351	0.60073	1
AC005740.1	11.8344	0.667945	0.702505	0.950804	0.341704	1
AC005833.1	307.438	0.0107327	0.177425	0.0604911	0.951764	1
AC005865.2	14.9812	-0.865571	0.693055	-1.24892	0.211694	1
AC005943.1	342.672	-0.0817444	0.467942	-0.174689	0.861324	1
AC006001.3	587.565	0.0117915	0.162499	0.0725635	0.942153	1
AC006001.4	32.7168	0.503351	0.547291	0.919714	0.357722	1
AC006011.1	10.2202	-0.519174	1.55247	-0.334418	0.738064	1
AC006026.1	6.63559	0.239374	0.853009	0.280623	0.778999	1
AC006030.1	19.2647	0.578439	0.581053	0.995502	0.319492	1
AC006042.3	5.14238	0.286425	1.36444	0.209921	0.833729	1
AC006059.2	9.19017	-0.677244	0.88304	-0.766946	0.443114	1
AC006064.6	288.148	-0.0333475	0.518028	-0.064374	0.948672	1
AC006116.1	1.99334	-0.0249948	1.73064	-0.0144425	0.988477	1
AC006116.7	2.9265	0.729621	1.43379	0.508875	0.61084	1
AC006195.1	4.7285	1.08836	1.35767	0.80164	0.422762	1
AC006213.1	72.9691	0.162315	0.43038	0.377144	0.706067	1
AC006254.1	60.436	-0.257706	0.459593	-0.560728	0.574983	1
AC006453.2	97.6065	-0.238107	0.288065	-0.826575	0.408478	1
AC006486.1	2.48653	-1.10709	3.1953	-0.346475	0.728986	1
AC006504.3	2.60134	-0.441623	1.77847	-0.248316	0.80389	1
AC006509.1	7.75572	-0.104594	0.908643	-0.11511	0.908358	1
AC006511.2	3.13958	-0.397616	1.55344	-0.255958	0.797983	1
AC006538.2	11.2641	1.67191	1.4506	1.15256	0.24909	1
AC006557.4	2.23316	-1.4004	2.24521	-0.623728	0.532806	1
AC006978.1	133.787	-0.354283	0.367112	-0.965055	0.334518	1
AC006978.2	2.89722	-2.12168	2.68428	-0.79041	0.429288	1
AC007000.1	3.31932	-1.34725	1.63086	-0.826095	0.40875	1
AC007040.2	5.78201	-0.72199	0.907813	-0.795307	0.426435	1
AC007068.1	30.8116	0.0351676	0.469253	0.0749438	0.940259	1
AC007192.1	6.0472	0.906354	2.41884	0.374705	0.70788	1
AC007225.1	4.10598	-1.70072	1.14731	-1.48235	0.138247	1
AC007244.1	6.23574	-0.207665	0.811695	-0.255842	0.798073	1
AC007318.1	9.98475	0.95404	1.00779	0.946666	0.343809	1
AC007318.2	11.6605	0.127892	0.629031	0.203315	0.838888	1
AC007325.2	325.6	-1.00911	0.386724	-2.60937	0.00907078	0.520586
AC007325.4	14.0181	-0.24537	0.681985	-0.359789	0.719005	1
AC007326.4	239.014	0.0828516	0.452963	0.18291	0.854868	1
AC007342.3	7.71962	-0.272653	0.950017	-0.286998	0.774114	1
AC007386.1	2.27959	-1.3038	1.42097	-0.917544	0.358858	1
AC007536.1	5.91095	2.28522	1.93125	1.18328	0.236698	1
AC007546.3	34.0479	-0.343136	0.370039	-0.927298	0.353772	1
AC007842.1	16.3082	-0.0707546	0.639828	-0.110584	0.911946	1
AC007846.2	3.19658	-0.291259	1.78968	-0.162743	0.87072	1
AC007906.2	302.539	-0.362027	0.366257	-0.988449	0.322933	1
AC007950.1	1673.95	-0.07514	0.275725	-0.272518	0.785223	1
AC007969.1	8.55797	-0.320762	0.777313	-0.412655	0.67986	1
AC007998.2	13.6592	0.0901689	0.807424	0.111675	0.911081	1
AC008012.1	441.755	0.121725	0.188399	0.646102	0.518213	1
AC008013.1	13.1	0.102912	0.605153	0.170059	0.864964	1
AC008013.2	46.2943	-0.530238	0.41204	-1.28686	0.198143	1
AC008038.1	835.463	-0.149892	0.164071	-0.913582	0.360936	1
AC008072.1	3.9662	-1.52614	1.55998	-0.978303	0.327924	1
AC008073.3	13.7801	-0.326263	0.673119	-0.484704	0.627887	1
AC008105.2	2.69531	-0.385826	1.30873	-0.294809	0.76814	1
AC008132.1	5.32758	-0.0654077	1.02114	-0.0640533	0.948928	1
AC008267.2	14.2038	0.223074	0.58313	0.382546	0.702056	1
AC008267.6	5.76034	0.0347864	0.939117	0.0370416	0.970452	1
AC008267.7	1.77329	0.84183	1.83232	0.459433	0.645923	1
AC008397.2	11.4781	-1.25088	0.979721	-1.27678	0.201681	1
AC008403.1	209.498	-0.211116	0.469143	-0.450003	0.652709	1
AC008481.1	2.34288	-1.0266	1.5566	-0.659518	0.509563	1
AC008481.2	3.88095	-0.464284	1.2861	-0.361001	0.718099	1
AC008507.1	6.58512	0.959844	1.30124	0.737636	0.460736	1
AC008514.2	5.56061	-0.884441	1.02182	-0.865558	0.386733	1
AC008554.1	528.25	0.200967	0.227112	0.884884	0.376219	1
AC008565.1	1.74777	-0.456787	1.73772	-0.262866	0.792654	1
AC008581.2	140.944	-0.172579	0.736957	-0.234178	0.814847	1
AC008687.4	1.81119	-0.1365	1.89119	-0.0721767	0.942461	1
AC008687.8	7.1144	1.14399	1.78156	0.642127	0.520791	1
AC008736.1	22.4742	-0.636616	0.771487	-0.82518	0.409269	1
AC008750.8	4.76287	-0.439555	0.972989	-0.451758	0.651444	1
AC008752.3	13.0776	0.0879556	0.668585	0.131555	0.895336	1
AC008755.1	1074.36	-0.0511698	0.177004	-0.289088	0.772514	1
AC008758.1	27.0705	-2.33322	1.24576	-1.87292	0.0610793	1
AC008758.3	2.84054	-0.866002	2.30277	-0.376069	0.706865	1
AC008758.4	9.91161	-0.142153	0.766843	-0.185375	0.852935	1
AC008758.5	31.0504	0.524583	0.54227	0.967383	0.333353	1
AC008758.6	6.3551	-0.446022	0.864615	-0.515863	0.60595	1
AC008763.2	13.7329	0.0561943	3.01386	0.0186453	0.985124	1
AC008764.4	43.7035	-0.833126	0.529188	-1.57435	0.115407	1
AC008770.2	5.27864	-1.8589	1.18397	-1.57006	0.116402	1
AC008770.4	159.728	0.126055	0.194696	0.647445	0.517344	1
AC008878.1	55.8853	-0.0349156	0.833837	-0.0418735	0.9666	1
AC008982.1	1.844	2.8357	2.87369	0.986782	0.32375	1
AC009053.1	85.8661	-0.190764	0.288746	-0.660663	0.508828	1
AC009070.1	10.2874	0.40404	0.669561	0.603441	0.546215	1
AC009086.2	81.0378	-0.16359	0.854455	-0.191455	0.848169	1
AC009093.3	15.573	-0.520894	0.648511	-0.803215	0.421851	1
AC009093.8	11.272	-0.0524239	0.742584	-0.0705967	0.943719	1
AC009093.9	2.85444	-0.454423	1.7003	-0.267261	0.789268	1
AC009119.2	26.3793	-0.175833	0.470376	-0.373813	0.708543	1
AC009120.1	8.79712	-0.181604	0.807758	-0.224825	0.822115	1
AC009133.6	558.53	-0.11512	0.230747	-0.498903	0.617848	1
AC009163.2	4.35124	-2.41436	1.80322	-1.33891	0.180599	1
AC009163.4	2.26419	-0.661324	1.98388	-0.333349	0.73887	1
AC009220.2	1.68779	3.55765	1.93806	1.83568	0.0664052	1
AC009244.1	111.713	-0.0371442	0.411221	-0.0903265	0.928028	1
AC009245.1	3.45096	0.118711	1.05835	0.112166	0.910692	1
AC009299.1	14.0499	-0.259122	0.748234	-0.346312	0.729108	1
AC009412.1	491.857	0.332557	0.560768	0.593038	0.553156	1
AC009452.1	1.69273	0.494156	2.76662	0.178614	0.858241	1
AC009487.2	11.2366	0.142526	0.65203	0.218588	0.826971	1
AC009533.1	337.742	-0.107876	0.210926	-0.51144	0.609043	1
AC009690.1	4.76039	-1.67552	1.90831	-0.878011	0.379938	1
AC009779.3	125.482	0.0593573	0.300667	0.197419	0.8435	1
AC009879.1	2.21297	0.458279	1.47553	0.310585	0.756116	1
AC009879.2	1.82458	4.79476	2.29352	2.09056	0.0365671	0.878129
AC009879.3	13.4079	0.0350243	1.00477	0.0348582	0.972193	1
AC009948.1	2.57218	-0.299652	1.4117	-0.212264	0.831901	1
AC009977.1	9.61566	-0.116422	0.737554	-0.157848	0.874576	1
AC010132.3	571.62	0.273514	0.17295	1.58147	0.113771	1
AC010186.2	105.397	-0.141746	0.289602	-0.489452	0.624521	1
AC010197.2	7.17319	-0.112458	0.925585	-0.121499	0.903296	1
AC010203.1	33.7299	0.0496332	0.470483	0.105494	0.915984	1
AC010306.1	3.40443	-0.460617	1.27157	-0.362244	0.71717	1
AC010319.1	10.2965	-0.531907	0.638446	-0.833127	0.404773	1
AC010325.1	6.77452	0.907595	0.923653	0.982615	0.325797	1
AC010326.2	2.57326	-0.60539	2.64396	-0.22897	0.818892	1
AC010326.4	52.8396	0.139513	0.383975	0.363338	0.716352	1
AC010329.2	2.62668	1.02897	2.13568	0.481802	0.629947	1
AC010332.1	1.75405	0.658267	1.78246	0.369302	0.711903	1
AC010343.1	3.73053	1.1458	1.06228	1.07862	0.280756	1
AC010422.3	4.8586	-1.76108	1.24272	-1.41712	0.156448	1
AC010422.6	9.87932	-0.474683	1.85054	-0.25651	0.797557	1
AC010422.8	116.973	-0.266902	0.310596	-0.859322	0.390163	1
AC010424.1	1.94199	0.618853	1.48437	0.416912	0.676742	1
AC010468.1	5.20656	-1.71338	1.06631	-1.60683	0.108092	1
AC010487.1	49.8837	-0.273189	0.455445	-0.599828	0.548621	1
AC010487.3	72.8661	0.131808	0.526971	0.250124	0.802491	1
AC010507.2	19.479	-0.394002	0.525605	-0.749617	0.453485	1
AC010522.1	23.3474	0.306991	0.451857	0.679398	0.496886	1
AC010531.1	3.91072	-1.53779	1.73624	-0.8857	0.375779	1
AC010547.4	7.95706	0.0111164	1.43734	0.00773401	0.993829	1
AC010615.1	159.92	0.267236	0.215084	1.24247	0.214062	1
AC010615.4	3.68648	4.85039	1.74961	2.77228	0.0055666	0.395299
AC010616.1	3.39424	0.00427231	1.61614	0.00264353	0.997891	1
AC010616.2	2.79577	5.56217	3.91685	1.42006	0.155589	1
AC010618.1	901.052	-0.105154	0.249438	-0.421565	0.673342	1
AC010646.1	2.19864	2.10675	1.93446	1.08906	0.276125	1
AC010655.3	17.5226	-0.177329	0.646791	-0.274167	0.783956	1
AC010761.1	349.093	-0.200144	0.293618	-0.681648	0.495462	1
AC010867.1	1.9352	-1.26443	2.07321	-0.609892	0.541933	1
AC010886.1	2.18172	0.973399	1.41764	0.686633	0.492314	1
AC010900.1	5.22234	-0.516162	1.07242	-0.481304	0.6303	1
AC010980.1	90.9909	0.206673	0.67934	0.304226	0.760956	1
AC011043.1	3354.42	0.212032	0.124277	1.70612	0.0879853	1
AC011043.2	13.7617	-0.360182	0.546193	-0.659441	0.509612	1
AC011448.1	78.6191	0.00432563	0.276854	0.0156243	0.987534	1
AC011455.2	28.0189	-1.31242	3.24469	-0.404482	0.685858	1
AC011462.1	126.644	-0.0562237	0.316467	-0.177661	0.85899	1
AC011462.2	18.0851	0.377302	1.27557	0.29579	0.76739	1
AC011475.1	2.53273	-0.172674	1.15246	-0.149831	0.880898	1
AC011477.1	23.2101	0.173245	0.51182	0.338487	0.734996	1
AC011479.1	1.89348	-0.792245	2.3527	-0.336738	0.736314	1
AC011481.1	2741.24	0.00316548	0.194017	0.0163155	0.986983	1
AC011487.1	4.01882	-0.969371	1.29713	-0.747322	0.454869	1
AC011487.2	1.79575	-0.549842	1.75688	-0.312965	0.754307	1
AC011497.2	30.5897	-0.118679	0.407573	-0.291184	0.77091	1
AC011498.4	14.2774	-0.302078	0.578982	-0.52174	0.601851	1
AC011503.3	27.072	0.319145	0.429359	0.743305	0.457297	1
AC011511.1	40.2104	-0.10777	0.506449	-0.212796	0.831486	1
AC011511.4	293.41	0.0579041	0.553042	0.104701	0.916613	1
AC011529.1	234.456	-0.524661	0.303101	-1.73098	0.0834555	1
AC011530.1	1.75811	0.586402	1.64829	0.355763	0.722018	1
AC011841.1	13.7617	-0.360182	0.546193	-0.659441	0.509612	1
AC011979.1	3.28515	-0.376265	1.16962	-0.321697	0.747682	1
AC012158.1	4.76639	-1.08222	1.11976	-0.966474	0.333807	1
AC012184.2	110.021	-0.935538	1.10704	-0.84508	0.398066	1
AC012213.5	87.1664	-0.289258	0.604161	-0.478776	0.632098	1
AC012254.2	167.417	-0.345705	0.342266	-1.01005	0.312472	1
AC012309.1	5.39839	-0.454409	0.93537	-0.485806	0.627105	1
AC012435.1	132.165	0.00476437	0.319972	0.01489	0.98812	1
AC012441.1	6.91474	-0.189354	0.975215	-0.194167	0.846045	1
AC012441.2	1.90837	1.17739	1.98969	0.591746	0.554021	1
AC012569.1	4.27743	-0.186655	1.09881	-0.16987	0.865112	1
AC012618.3	127.7	0.155716	0.2307	0.674972	0.499694	1
AC012651.1	6.67754	-0.371591	1.06297	-0.349579	0.726655	1
AC013268.1	6.59819	0.109892	1.08847	0.10096	0.919583	1
AC013271.1	3.86966	1.10211	1.35002	0.816364	0.414292	1
AC013394.1	963.462	0.0950861	0.134996	0.704361	0.481208	1
AC013470.2	2.37079	1.3181	1.49994	0.878769	0.379526	1
AC013489.1	53.7332	0.203642	0.491855	0.414029	0.678853	1
AC013717.1	11.0071	-0.226182	0.708588	-0.319202	0.749574	1
AC015688.4	1.83017	-0.0583785	3.36542	-0.0173466	0.98616	1
AC015802.6	6.17523	-0.293946	0.913164	-0.321898	0.74753	1
AC015813.2	386.505	0.060913	0.384799	0.158298	0.874222	1
AC015818.6	34.6314	-0.464344	0.52947	-0.876998	0.380488	1
AC015910.1	2.43806	-0.479304	1.94003	-0.24706	0.804862	1
AC016582.1	18.4656	-1.14713	0.725588	-1.58096	0.113886	1
AC016582.2	16.2339	-0.265716	0.532899	-0.498624	0.618044	1
AC016582.3	407.298	0.231604	0.161673	1.43255	0.151988	1
AC016629.1	6.9218	0.078894	0.855334	0.0922377	0.926509	1
AC016739.1	3.61451	0.251883	1.12904	0.223096	0.823461	1
AC016769.2	2.69919	-0.391987	1.15349	-0.339827	0.733987	1
AC017007.1	3.38908	0.0953937	1.19834	0.0796048	0.936552	1
AC017007.2	3.67088	0.203419	1.36329	0.149212	0.881386	1
AC017083.3	6.82138	-1.52074	1.90049	-0.800183	0.423605	1
AC017099.1	2.25073	-0.766711	1.78121	-0.430443	0.666873	1
AC017104.4	12.8123	-0.175376	0.732633	-0.239378	0.810813	1
AC017104.5	10.6777	-0.469582	0.686154	-0.684368	0.493743	1
AC018362.3	23.004	0.603296	0.670644	0.899577	0.368345	1
AC018475.1	6.87827	-0.583865	0.947494	-0.61622	0.537749	1
AC018523.2	5.24731	-0.0173076	1.7487	-0.00989744	0.992103	1
AC018638.2	27.4506	-0.324294	0.470122	-0.689807	0.490316	1
AC018638.4	114.092	-0.12533	0.253747	-0.493916	0.621365	1
AC018638.5	38.2241	-0.136571	0.660424	-0.206793	0.836171	1
AC018638.8	3.09751	-0.150912	1.4122	-0.106863	0.914898	1
AC018641.1	8.61036	-0.109823	0.924533	-0.118787	0.905444	1
AC018688.1	5.14318	-0.977543	0.9221	-1.06013	0.289087	1
AC018755.2	2.34692	-0.857941	1.98065	-0.433161	0.664898	1
AC018755.3	5.53869	0.295929	1.12212	0.263722	0.791994	1
AC018804.1	5.30393	2.08273	1.51964	1.37054	0.170519	1
AC019257.8	39.1718	-2.79946	2.51058	-1.11506	0.264824	1
AC020612.1	3.03265	-0.102826	1.5679	-0.0655817	0.947711	1
AC020779.1	4.03605	-0.611227	1.31896	-0.463416	0.643066	1
AC020898.1	3.97819	0.312395	1.14188	0.273579	0.784408	1
AC020904.2	26.0154	-0.622949	0.724144	-0.860256	0.389648	1
AC020907.6	2.76465	1.71272	1.88375	0.909208	0.36324	1
AC020915.1	57.8666	-0.266733	0.477675	-0.558399	0.576572	1
AC020915.5	178.638	0.135099	0.395545	0.341551	0.732689	1
AC020922.1	1.84355	0.382118	2.05127	0.186284	0.852222	1
AC021072.1	2.25588	0.216498	1.83783	0.117801	0.906225	1
AC021087.5	79.1364	0.0209128	0.421072	0.0496656	0.960389	1
AC021097.2	1.68405	0.323362	2.00304	0.161436	0.87175	1
AC021106.1	11.0991	-0.0590027	0.682131	-0.0864976	0.931071	1
AC021148.1	2.64553	-1.35986	1.32705	-1.02472	0.305493	1
AC022080.1	2.20565	-1.83436	1.61056	-1.13895	0.254722	1
AC022137.3	59.6043	-0.0937051	0.315668	-0.296847	0.766583	1
AC022149.1	163.749	0.671341	0.416755	1.61088	0.107207	1
AC022167.5	1.90877	0.521425	1.74717	0.29844	0.765367	1
AC022182.3	81.3643	-0.117034	0.334423	-0.349959	0.72637	1
AC022384.1	154.138	0.0156618	0.557333	0.0281013	0.977581	1
AC022400.7	99.8166	0.041864	0.29518	0.141825	0.887218	1
AC022414.1	31.7108	-0.227042	0.479304	-0.47369	0.635721	1
AC022415.1	135.977	0.0806558	0.285996	0.282018	0.77793	1
AC022415.2	399.2	-0.0979846	0.241116	-0.406379	0.684464	1
AC022826.2	62.6384	0.399888	0.384657	1.0396	0.298527	1
AC023055.1	20.3582	0.984982	0.89204	1.10419	0.269511	1
AC023794.4	4.21632	-1.78936	1.26792	-1.41126	0.158169	1
AC023934.1	2.09908	0.531735	1.77991	0.298743	0.765136	1
AC024293.1	5.22965	1.39103	0.998258	1.39346	0.163482	1
AC024405.2	3.47338	0.346417	1.09212	0.317196	0.751095	1
AC024560.2	4.27972	-0.106905	0.939543	-0.113784	0.909409	1
AC024568.1	3.46811	0.701525	1.06952	0.655923	0.511874	1
AC024592.3	15.4428	1.2944	0.803785	1.61038	0.107315	1
AC024940.2	23.5042	-0.173928	0.524892	-0.331361	0.740372	1
AC024940.3	4.84384	-0.333709	0.971066	-0.343652	0.731108	1
AC025165.3	9.46195	-1.40661	1.14263	-1.23103	0.218312	1
AC025423.2	93.9659	0.0862522	0.286851	0.300686	0.763654	1
AC025449.1	8.87202	-0.143782	0.752382	-0.191102	0.848446	1
AC025588.1	7.71144	0.637834	0.724898	0.879895	0.378916	1
AC025594.1	2.8474	4.01427	2.57399	1.55955	0.118865	1
AC025627.3	2.8387	0.451799	1.55481	0.290582	0.771371	1
AC025884.2	8.02412	0.244469	0.841243	0.290604	0.771354	1
AC026273.1	5.0809	0.0544914	0.921704	0.0591202	0.952856	1
AC026316.4	11.0255	0.533231	0.6583	0.810012	0.417933	1
AC026412.1	234.557	-0.215022	0.202943	-1.05952	0.289364	1
AC026436.1	2.0198	-1.06148	2.00798	-0.528632	0.597061	1
AC026458.1	4.21768	0.119926	1.09598	0.109423	0.912867	1
AC026464.3	15.1146	-0.0732679	1.44746	-0.0506182	0.95963	1
AC026464.4	1366.76	-0.156271	0.144053	-1.08482	0.278003	1
AC026464.6	185.169	-0.221142	0.381239	-0.580062	0.561873	1
AC026470.1	1317.69	-0.01827	0.107004	-0.170741	0.864427	1
AC026740.3	7.34221	-0.692143	0.938459	-0.737532	0.460799	1
AC026877.1	10.0967	0.531628	0.861745	0.61692	0.537288	1
AC026954.2	5.6632	-1.07246	2.00755	-0.534217	0.593192	1
AC027559.1	32.6077	0.141486	0.576074	0.245603	0.805989	1
AC027612.1	21.7982	-2.46119	0.922326	-2.66846	0.00761995	0.480386
AC027644.1	2.75031	0.461971	1.35343	0.341333	0.732853	1
AC027644.4	14.7842	1.17387	0.681889	1.7215	0.0851596	1
AC027796.2	1.85197	-0.285205	2.08808	-0.136587	0.891357	1
AC027796.3	12.3728	0.675901	1.06362	0.635471	0.525121	1
AC034102.2	165.668	0.730647	1.43672	0.508551	0.611067	1
AC036214.3	1.94128	-1.62787	2.30414	-0.706496	0.47988	1
AC037459.1	11.4844	0.709171	1.02139	0.694322	0.48748	1
AC040162.1	55.4978	-0.389522	0.514445	-0.757169	0.448949	1
AC044787.1	3.03711	0.156539	1.41664	0.1105	0.912013	1
AC044860.1	56.5547	-0.271016	0.337909	-0.802039	0.42253	1
AC046176.1	1.92579	-1.49004	1.68062	-0.886604	0.375292	1
AC051619.1	2.20896	-1.50052	1.77039	-0.847565	0.39668	1
AC055811.2	10.4866	0.0362433	0.703674	0.0515058	0.958922	1
AC055813.1	4.90933	0.683855	0.90271	0.757558	0.448716	1
AC055839.2	682.074	0.124546	0.300001	0.41515	0.678032	1
AC058822.1	8.83712	-2.05275	1.437	-1.4285	0.153148	1
AC060766.1	112.494	0.697181	0.386159	1.80542	0.0710083	1
AC060766.5	79.3374	1.04447	0.321101	3.25278	0.0011428	0.161879
AC060780.2	5.29876	-0.549467	0.966811	-0.568329	0.569812	1
AC060780.3	4.02588	-0.380567	0.980466	-0.388149	0.697906	1
AC060834.1	14.4067	-0.158354	0.664215	-0.238408	0.811565	1
AC061975.5	1.95601	-1.27341	1.45869	-0.872988	0.38267	1
AC063976.2	1.72839	0.207347	1.55449	0.133386	0.893888	1
AC064799.1	15.7332	0.354026	0.579132	0.611305	0.540998	1
AC064850.1	3.72458	-0.164126	1.12061	-0.146461	0.883557	1
AC064862.1	1.79229	0.512679	1.59887	0.320651	0.748475	1
AC064862.6	4.09697	-1.32349	1.465	-0.903407	0.36631	1
AC067752.1	7.04925	0.865951	0.985093	0.879056	0.379371	1
AC067968.1	84.5034	0.226792	0.271292	0.83597	0.403172	1
AC068134.3	34.5552	0.225887	0.447412	0.504875	0.613646	1
AC068279.1	4.18749	-2.15666	1.5584	-1.38389	0.166392	1
AC068446.1	3.6106	1.54035	1.30781	1.17781	0.238871	1
AC068522.1	3.70813	2.07945	1.37823	1.50878	0.131355	1
AC068533.2	1.95177	2.05009	1.68398	1.2174	0.22345	1
AC068533.4	28.4117	-0.00913833	0.677876	-0.0134808	0.989244	1
AC068547.1	239.767	0.411897	0.26501	1.55427	0.120119	1
AC068580.4	57.1075	0.333191	0.703377	0.473701	0.635713	1
AC068587.5	2.47295	-3.18346	1.99238	-1.59782	0.110084	1
AC068587.8	6.58434	-1.34746	1.18657	-1.13558	0.25613	1
AC068620.3	5.38945	-0.282083	0.934693	-0.301791	0.762811	1
AC068631.2	252.891	0.436913	0.31655	1.38023	0.167515	1
AC068647.1	2.50603	0.858485	1.25674	0.683107	0.494539	1
AC068831.7	631.154	0.0451101	0.258529	0.174488	0.861482	1
AC068896.1	17.1309	0.0105007	0.810055	0.0129629	0.989657	1
AC068946.1	4.57743	0.825986	1.16789	0.707246	0.479413	1
AC068946.2	48.6425	0.00254061	0.510606	0.00497568	0.99603	1
AC069257.2	3.33899	0.83077	1.21736	0.682438	0.494962	1
AC069257.3	6.65038	-0.210603	1.20484	-0.174797	0.861239	1
AC069288.1	142.834	0.283278	0.297765	0.951347	0.341428	1
AC069368.1	9.62308	3.59106	1.10853	3.23948	0.00119746	0.165868
AC069444.2	2.41552	1.0396	3.57201	0.291041	0.77102	1
AC069499.1	34.1382	-0.215771	0.388428	-0.555499	0.578553	1
AC072052.1	2.84134	-2.39294	1.69347	-1.41304	0.157643	1
AC073065.1	8.46034	0.184177	0.838526	0.219644	0.826148	1
AC073082.1	2.48483	-0.168969	1.40627	-0.120154	0.904361	1
AC073107.1	20.1537	-0.418939	0.474063	-0.883719	0.376848	1
AC073111.3	7.86002	3.64955	1.39384	2.61834	0.00883581	0.515202
AC073111.5	166.697	0.14606	0.233451	0.625656	0.531541	1
AC073343.1	34.9182	-0.542351	0.473253	-1.14601	0.251792	1
AC073415.1	23.3866	0.410353	0.574979	0.713684	0.475423	1
AC073508.2	40.7247	0.166551	0.555098	0.300038	0.764148	1
AC073585.2	2.09111	-3.34044	3.05985	-1.0917	0.274965	1
AC073610.1	6.17335	-0.269466	0.814041	-0.331023	0.740627	1
AC073610.3	16.141	0.135919	0.828961	0.163963	0.86976	1
AC073611.1	26.8852	-0.0379124	0.494975	-0.0765946	0.938946	1
AC073612.1	16.114	0.655548	1.32355	0.495295	0.620392	1
AC073861.1	2.05031	-1.91735	1.62076	-1.183	0.23681	1
AC073869.1	492.065	-0.131312	0.155541	-0.844224	0.398544	1
AC073869.8	1.83835	0.715375	1.57941	0.452938	0.650594	1
AC073896.1	163.322	-0.494717	1.11692	-0.442931	0.657816	1
AC074019.1	1.72418	3.99383	2.65998	1.50145	0.133239	1
AC074141.1	38.3727	-0.152523	0.505514	-0.301718	0.762867	1
AC074143.1	100.783	0.0127759	0.292208	0.043722	0.965126	1
AC074198.1	1.80051	-1.79526	1.72352	-1.04163	0.297585	1
AC078819.1	2.48995	-4.6983	2.45711	-1.91213	0.0558602	1
AC078927.1	5.98192	-1.2867	2.51732	-0.511138	0.609254	1
AC079140.3	56.7783	-0.221298	0.373542	-0.592433	0.55356	1
AC079140.5	14.3265	0.473423	0.609165	0.777167	0.43706	1
AC079250.1	3.93645	0.497172	1.50516	0.330312	0.741164	1
AC079363.1	2.93452	0.332668	1.17492	0.283141	0.777069	1
AC079414.2	2.08862	0.830169	1.74169	0.476645	0.633615	1
AC079416.1	4.97811	-0.493028	0.915518	-0.538524	0.590216	1
AC079447.1	13.8474	0.338921	0.710163	0.477245	0.633188	1
AC079594.2	92.1858	-0.353559	0.306524	-1.15345	0.248726	1
AC079781.1	2.4814	0.752687	1.48118	0.508167	0.611336	1
AC079781.4	9.10401	0.571954	0.978395	0.584584	0.558828	1
AC079944.2	5.53359	-0.138403	0.87825	-0.157589	0.874781	1
AC080038.1	1853.12	0.317051	0.233368	1.35859	0.174277	1
AC083873.1	1.74138	0.721428	1.92221	0.375311	0.707429	1
AC083899.1	146.91	-0.0777219	0.220551	-0.352399	0.724539	1
AC084337.1	2.22566	-0.535588	1.44254	-0.37128	0.710429	1
AC084337.2	2.00027	1.85078	2.21357	0.836108	0.403094	1
AC084824.1	8.76745	-0.163845	0.79299	-0.206617	0.836309	1
AC087289.1	64.7859	-0.730592	0.491492	-1.48648	0.137152	1
AC087289.4	89.8805	-0.555125	0.349327	-1.58913	0.112031	1
AC087359.1	1.71887	-0.0534861	1.50432	-0.0355549	0.971637	1
AC087481.2	5.44345	0.290126	1.22348	0.237131	0.812555	1
AC087632.1	279.754	-0.230269	0.331296	-0.695057	0.48702	1
AC087633.2	2.98483	1.66055	1.85975	0.892887	0.371918	1
AC087641.1	3.86713	0.501139	1.50394	0.333217	0.738971	1
AC087651.1	18.0401	-0.383795	0.859932	-0.446308	0.655375	1
AC087721.2	2270.5	-0.177832	0.171018	-1.03984	0.298414	1
AC087783.2	48.6721	0.125488	0.385462	0.325553	0.744763	1
AC087894.1	10.0939	0.659117	0.730085	0.902795	0.366635	1
AC089987.1	2.1379	-0.451436	1.499	-0.301158	0.763294	1
AC090004.1	3.85668	0.828307	1.15784	0.715389	0.474369	1
AC090099.1	64.4347	0.259251	0.374621	0.692036	0.488915	1
AC090114.3	68.3449	0.0402036	0.344034	0.116859	0.906972	1
AC090241.1	2.05	-1.06609	1.43641	-0.742186	0.457974	1
AC090360.1	28.7785	0.485828	0.433983	1.11946	0.262943	1
AC090517.4	125.83	0.0820723	0.341209	0.240534	0.809916	1
AC090519.1	1.71956	-2.00901	1.64643	-1.22022	0.222381	1
AC090607.2	22.5882	-0.10638	0.495817	-0.214555	0.830115	1
AC090616.2	141.436	-0.448702	0.583525	-0.768951	0.441922	1
AC090720.1	3.07558	-0.225411	1.13772	-0.198126	0.842947	1
AC090971.3	100.084	-0.379828	0.37239	-1.01997	0.307742	1
AC091042.1	2.51099	1.88258	1.74601	1.07822	0.280938	1
AC091057.4	2.32481	1.51637	1.63241	0.928915	0.352933	1
AC091057.5	16.6202	-0.672762	0.58156	-1.15682	0.247345	1
AC091057.6	85.3997	0.563728	0.520462	1.08313	0.27875	1
AC091133.4	12.8878	0.474004	0.736939	0.643207	0.52009	1
AC091153.1	2.381	0.0955354	1.30349	0.0732919	0.941574	1
AC091167.2	10.9057	-0.859341	1.19696	-0.717936	0.472797	1
AC091167.7	5.1514	-0.0137021	1.25641	-0.0109058	0.991299	1
AC091390.4	49.7482	-0.081105	0.35218	-0.230294	0.817863	1
AC091551.1	16.342	0.913588	0.86323	1.05834	0.289902	1
AC091951.1	1.69476	-1.86404	2.28007	-0.817535	0.413623	1
AC091951.3	4.16879	-0.959961	1.16112	-0.826754	0.408377	1
AC091959.3	261.07	0.0538267	0.524717	0.102582	0.918294	1
AC092042.3	11.7554	-0.207882	0.803949	-0.258576	0.795963	1
AC092045.1	1.89887	1.98856	1.55436	1.27934	0.200778	1
AC092053.1	3.57365	-1.49621	1.34189	-1.115	0.26485	1
AC092070.2	55.1632	-0.585881	0.34147	-1.71576	0.0862058	1
AC092072.1	182.647	0.0172609	0.18526	0.093171	0.925768	1
AC092155.2	7.0347	0.635611	0.845968	0.751343	0.452446	1
AC092299.1	8.19211	1.20183	1.78527	0.673192	0.500825	1
AC092329.3	213.263	0.204895	0.379914	0.53932	0.589666	1
AC092338.1	756.239	-0.0785855	0.157054	-0.500373	0.616812	1
AC092474.1	3.85546	0.562755	1.32555	0.424545	0.671168	1
AC092506.1	2.03568	0.11306	1.53586	0.0736132	0.941318	1
AC092573.2	2.60738	-0.483502	1.36894	-0.353195	0.723942	1
AC092587.1	10.8503	0.58233	0.984109	0.591733	0.55403	1
AC092597.1	3.32341	1.00698	1.1949	0.842731	0.399379	1
AC092647.5	64.3919	0.359984	0.285269	1.26191	0.206981	1
AC092651.1	31.3535	-0.325218	0.660704	-0.492229	0.622557	1
AC092651.2	22.8366	-0.0261205	0.451821	-0.0578116	0.953899	1
AC092656.1	8.68402	-0.110212	0.902183	-0.122161	0.902771	1
AC092685.1	12.4744	0.244582	0.741666	0.329774	0.741571	1
AC092718.3	189.521	0.17367	0.260699	0.666171	0.505302	1
AC092718.8	3.92609	-0.167418	1.05193	-0.159153	0.873548	1
AC092745.2	11.0457	-0.599392	0.628961	-0.952986	0.340597	1
AC092747.2	2.10268	0.588353	1.52196	0.386575	0.699071	1
AC092821.1	100.915	-0.0989835	0.30506	-0.324473	0.74558	1
AC092835.1	70.0352	-0.20847	0.399739	-0.521514	0.602008	1
AC092865.3	2.60361	-1.98425	2.4237	-0.818686	0.412966	1
AC092865.4	3.95293	-2.61801	1.87561	-1.39582	0.162769	1
AC092902.5	8.45751	-0.994107	1.37953	-0.720615	0.471147	1
AC092933.1	2.91995	-0.696156	1.46907	-0.473874	0.63559	1
AC093155.3	1.9176	-1.52446	2.7434	-0.555682	0.578429	1
AC093227.2	2.30107	2.2101	2.38785	0.925561	0.354674	1
AC093249.4	5.72096	0.0229565	1.68545	0.0136204	0.989133	1
AC093323.1	525.796	-0.012243	0.150588	-0.0813015	0.935202	1
AC093512.2	88.2257	0.190009	0.356657	0.532751	0.594206	1
AC093525.2	7.04075	1.65916	1.60638	1.03286	0.301671	1
AC093616.1	70.2262	1.11522	0.576387	1.93485	0.0530086	1
AC093655.2	5.19471	-1.1032	1.00508	-1.09762	0.27237	1
AC093668.2	42.6821	-1.3621	1.06883	-1.27438	0.202527	1
AC093668.3	41.1667	0.832813	0.425959	1.95515	0.0505652	0.985838
AC093752.1	289.709	0.0101746	0.251131	0.0405152	0.967682	1
AC093827.5	32.9035	-0.127537	0.432518	-0.294872	0.768092	1
AC093829.1	3.00049	0.241447	1.08537	0.222455	0.82396	1
AC093884.1	4.0931	-6.14526	2.79161	-2.20134	0.0277123	0.788165
AC093899.2	9.0591	-0.137803	1.2291	-0.112117	0.910731	1
AC093909.1	19.3198	-0.0060174	0.656494	-0.00916595	0.992687	1
AC096582.3	3.03444	-0.162331	1.55713	-0.10425	0.916971	1
AC096887.1	4.48791	0.592077	1.02766	0.576143	0.564518	1
AC097104.1	1.96895	4.84098	3.75692	1.28855	0.197555	1
AC097374.1	1.85439	-2.23303	1.99146	-1.12131	0.262157	1
AC097376.1	2.14619	-0.695861	1.45503	-0.478245	0.632476	1
AC097493.4	6.44717	-0.503774	1.35042	-0.37305	0.709111	1
AC097625.2	8.12129	-0.635792	0.909305	-0.699206	0.484423	1
AC097634.4	2.49979	3.03551	2.00629	1.513	0.130281	1
AC097636.2	4.85585	-0.553018	1.13754	-0.486152	0.626859	1
AC097637.1	3.38192	-2.44543	1.88469	-1.29752	0.194453	1
AC097658.1	5.79252	-0.97389	0.963395	-1.01089	0.312067	1
AC098484.3	72.6969	0.00614319	0.280548	0.0218972	0.98253	1
AC098583.1	5.6548	-0.0437462	1.02599	-0.042638	0.96599	1
AC098588.1	6.38281	0.889038	1.00153	0.887678	0.374714	1
AC098591.1	1.69915	1.47868	2.02979	0.728488	0.466315	1
AC098614.3	9.52461	0.345557	0.668883	0.516618	0.605423	1
AC098650.1	6.00279	-1.47039	1.10639	-1.329	0.183848	1
AC098679.2	4.0063	1.52272	1.14522	1.32963	0.183639	1
AC098850.3	8.47792	0.313246	0.720459	0.434787	0.663717	1
AC098934.1	379.085	-0.0675054	0.273788	-0.246561	0.805248	1
AC098934.2	73.9705	-0.406277	0.322727	-1.25889	0.208072	1
AC099336.2	3.56173	1.49598	1.46578	1.0206	0.307443	1
AC099489.1	283.001	-0.555976	0.575299	-0.966412	0.333838	1
AC099811.2	11.6323	-0.604348	1.76464	-0.342477	0.731992	1
AC100827.2	4.3342	-1.18005	1.36149	-0.86674	0.386085	1
AC100868.1	17.8752	-0.018669	0.760584	-0.0245457	0.980417	1
AC103810.1	9.15075	-0.286914	0.656464	-0.437059	0.662068	1
AC104066.1	3.01276	-0.871703	1.2934	-0.673963	0.500335	1
AC104109.3	3.56398	-0.42533	1.24384	-0.341948	0.73239	1
AC104162.1	2.93288	-0.14168	1.3528	-0.104731	0.916589	1
AC104304.1	3.23818	0	2.3265	0	1	1
AC104389.4	26.5103	0.322084	0.593604	0.54259	0.587412	1
AC104452.1	131.516	0.781126	0.490437	1.59271	0.111224	1
AC104472.3	10.6673	-0.00158406	1.80641	-0.000876915	0.9993	1
AC104619.3	2.52291	0.23912	1.25772	0.190121	0.849214	1
AC104662.2	104.234	0.0126748	0.341498	0.0371153	0.970393	1
AC104758.3	6.99046	-0.0400184	1.37316	-0.0291433	0.97675	1
AC104772.1	2.60714	-0.0258197	1.35114	-0.0191096	0.984754	1
AC104986.1	2.57631	0.4762	1.33218	0.357458	0.720749	1
AC105052.1	5.84978	-1.01423	3.13174	-0.323856	0.746047	1
AC105052.2	15.2162	-0.231103	0.600735	-0.3847	0.70046	1
AC105052.3	497.56	-0.265396	0.252694	-1.05026	0.293596	1
AC105233.3	4.31472	-0.210045	1.06294	-0.197608	0.843352	1
AC105339.1	2.01707	0.230495	1.90744	0.12084	0.903818	1
AC106782.1	4.49276	-0.350898	0.930911	-0.37694	0.706218	1
AC106795.1	602.471	-0.191746	0.183106	-1.04719	0.295012	1
AC106865.1	10.1157	0.351243	0.706405	0.497226	0.61903	1
AC106886.5	553.229	-0.236609	0.309456	-0.764597	0.444511	1
AC107032.1	5.15771	0.386735	0.946996	0.408381	0.682994	1
AC107871.1	219.225	-0.0591761	0.337255	-0.175464	0.860715	1
AC107918.4	46.1128	-0.788673	0.529192	-1.49033	0.136137	1
AC107954.1	2.01939	1.02345	2.22933	0.459082	0.646176	1
AC107956.1	7.48316	0.379169	0.841038	0.450834	0.652109	1
AC107959.5	10.4437	-0.529867	0.868747	-0.609921	0.541914	1
AC107983.1	1.82568	-0.558335	2.24147	-0.249094	0.803288	1
AC108448.2	2.09769	-0.158957	1.46502	-0.108501	0.913598	1
AC108463.1	5.02834	1.7496	1.1179	1.56507	0.117565	1
AC108488.2	13.9635	-0.412098	0.621903	-0.66264	0.507561	1
AC109583.3	36.2855	-0.639796	0.38505	-1.66159	0.0965948	1
AC109992.1	3.00514	0.23987	1.1573	0.207266	0.835802	1
AC110079.1	232.009	-0.279886	0.179982	-1.55508	0.119928	1
AC110926.1	7.1584	0.381657	0.890004	0.428826	0.66805	1
AC111200.1	2.22943	0.868963	1.55394	0.5592	0.576025	1
AC112128.1	69.6144	0.581717	0.499808	1.16388	0.244473	1
AC112184.1	15.9747	0.0320883	0.577331	0.0555805	0.955676	1
AC112206.3	4.85464	-0.528571	1.06173	-0.497838	0.618598	1
AC112206.4	6.12941	1.21668	0.982637	1.23818	0.215648	1
AC112229.1	4.05992	-0.171925	2.20948	-0.0778125	0.937977	1
AC112484.2	2.10289	0.21313	1.54132	0.138277	0.890021	1
AC112777.1	63.294	-0.132377	0.42241	-0.313385	0.753988	1
AC113385.3	2.41414	0.0594811	1.31104	0.0453693	0.963813	1
AC113935.1	4.08486	1.17212	1.00551	1.1657	0.243737	1
AC114267.1	29.4837	-0.0812329	0.587062	-0.138372	0.889946	1
AC114490.1	23.7504	-0.0944902	0.53708	-0.175933	0.860346	1
AC114490.2	82.0372	-0.650701	0.581318	-1.11936	0.262989	1
AC114490.3	23.3624	-0.403693	0.768515	-0.52529	0.599382	1
AC114495.2	6.62365	-0.461427	0.832563	-0.554225	0.579425	1
AC114728.1	1.69942	-0.729186	1.65342	-0.441017	0.659201	1
AC114801.3	1865.49	0.320399	0.731527	0.437986	0.661397	1
AC115223.1	198.5	0.0348885	0.260833	0.133758	0.893594	1
AC116337.2	2.94427	-0.260217	1.5274	-0.170365	0.864723	1
AC116366.3	318.372	-0.303676	1.46621	-0.207116	0.83592	1
AC116533.1	647.168	-0.518785	3.72526	-0.139261	0.889244	1
AC116562.4	58.0985	0.134714	0.42207	0.319174	0.749594	1
AC117378.1	63.3315	0.0444184	0.468525	0.0948046	0.92447	1
AC117498.3	2.04976	0.475351	1.53246	0.310188	0.756418	1
AC117529.1	29.2832	0.258833	0.456032	0.567576	0.570323	1
AC117529.2	3.34408	-0.548397	1.33136	-0.411907	0.680408	1
AC118549.1	1849.05	0.117676	0.127463	0.923216	0.355895	1
AC118553.2	114.892	0.208305	0.428583	0.486032	0.626945	1
AC118754.1	23.5476	-0.482748	0.77694	-0.621346	0.534372	1
AC119674.2	5.327	-0.323971	1.05491	-0.307106	0.758762	1
AC120114.4	86.5774	0.0974673	0.560317	0.17395	0.861905	1
AC121758.1	4.65122	0.0430943	1.04588	0.0412038	0.967133	1
AC122718.1	5.29243	0.00427164	1.7749	0.00240669	0.99808	1
AC124242.2	3.24863	-0.222014	1.42145	-0.156189	0.875884	1
AC124312.1	330.623	0.225825	0.291988	0.773405	0.439283	1
AC124319.1	2847.51	-0.223742	0.2225	-1.00558	0.314617	1
AC124856.1	2.71048	-0.471468	1.19609	-0.394175	0.693452	1
AC124944.3	184.526	0.123475	0.295926	0.41725	0.676495	1
AC125232.1	287.365	-0.157816	0.290688	-0.542906	0.587195	1
AC125604.1	1.95499	1.4161	1.5161	0.934042	0.350282	1
AC126177.6	14.4747	-1.0466	0.860364	-1.21646	0.22381	1
AC126283.2	2.87429	0.178098	1.88258	0.0946031	0.92463	1
AC126755.1	308.853	-0.0733124	0.481014	-0.152412	0.878862	1
AC129492.1	702.691	0.237569	0.178984	1.32732	0.184402	1
AC129492.4	4.83256	-1.4206	1.83709	-0.773287	0.439353	1
AC131097.2	4.39292	-0.591701	1.38865	-0.426097	0.670037	1
AC131160.1	30.004	0.877064	3.7299	0.235144	0.814097	1
AC131206.1	42.9799	-0.470304	0.406004	-1.15837	0.246711	1
AC131392.1	97.1667	-0.368184	0.340077	-1.08265	0.278963	1
AC132008.2	316.103	0.0860533	0.177289	0.485385	0.627404	1
AC132942.1	2.07729	-0.870157	1.45072	-0.599812	0.548631	1
AC133548.2	6.13243	0.00447062	0.85405	0.00523461	0.995823	1
AC133552.1	2.81172	0.855814	1.41427	0.605129	0.545093	1
AC133552.2	19.6125	-0.0644901	0.455732	-0.141509	0.887468	1
AC135050.2	14.6913	-0.373291	0.999046	-0.373648	0.708667	1
AC135178.2	27.089	-1.10401	0.844209	-1.30774	0.190961	1
AC135352.1	1.99274	-0.425104	1.51627	-0.280361	0.779201	1
AC135506.1	22.2778	0.194978	0.568773	0.342804	0.731746	1
AC135721.1	5.66331	-0.137892	0.914718	-0.150748	0.880175	1
AC135721.2	5.3284	0.164807	0.938536	0.1756	0.860608	1
AC135977.1	91.824	-0.189368	0.322057	-0.587995	0.556536	1
AC135983.2	43.2857	0.325098	0.425524	0.763996	0.44487	1
AC136632.1	1.83934	0.686119	2.06543	0.332192	0.739744	1
AC136632.2	1.89953	1.50035	2.10004	0.714442	0.474954	1
AC137695.1	3.21286	-0.33003	1.36634	-0.241542	0.809135	1
AC137695.2	13.0917	-0.123681	0.589683	-0.209742	0.833869	1
AC137834.1	13.4846	0.642906	1.25751	0.511255	0.609172	1
AC138207.8	12.6948	0.0798222	0.683128	0.116848	0.90698	1
AC138356.2	5.25798	-5.87303	1.47534	-3.9808	6.87e-05	0.0241361
AC138393.1	65.0817	-0.0572386	0.458814	-0.124753	0.900719	1
AC138409.2	402.947	-0.286315	0.371827	-0.770021	0.441287	1
AC138696.1	1.94664	0.444764	3.76242	0.118212	0.905899	1
AC138811.2	229.264	-0.160576	1.16456	-0.137885	0.890331	1
AC138866.1	121.344	-0.112539	0.270088	-0.416677	0.676915	1
AC138866.2	10.4019	-2.26679	1.22361	-1.85254	0.0639484	1
AC138894.1	12.273	0.00877565	1.22386	0.00717048	0.994279	1
AC138932.1	128.426	-0.809786	1.07452	-0.753625	0.451075	1
AC138932.3	2.71158	-0.257402	1.37253	-0.187538	0.851239	1
AC138969.1	907.548	-0.0866287	0.193248	-0.448278	0.653952	1
AC138969.2	16.0875	0.223031	0.724229	0.307957	0.758115	1
AC139256.1	6.52023	0.0363547	1.04244	0.0348747	0.97218	1
AC139491.5	4.50863	0.565983	0.97482	0.580603	0.561508	1
AC139491.6	14.769	2.2411	0.822462	2.72486	0.00643278	0.438605
AC139530.1	12.8106	-0.921095	0.940166	-0.979716	0.327226	1
AC139530.3	46.4413	0.968204	2.70372	0.3581	0.720268	1
AC139768.1	76.3796	-0.307873	0.352685	-0.87294	0.382696	1
AC139769.1	530.929	-0.0363154	0.190257	-0.190875	0.848623	1
AC139769.3	4.01405	1.43924	1.06356	1.35323	0.175982	1
AC139795.1	63.5118	-0.0462671	0.372443	-0.124226	0.901136	1
AC140134.1	5.96987	0.996081	2.39188	0.416442	0.677086	1
AC140479.2	5.72516	0.0965947	1.34327	0.07191	0.942674	1
AC140479.4	2.58371	-1.37475	1.80867	-0.760089	0.447202	1
AC141557.1	13.0272	-0.621256	0.639965	-0.970764	0.331666	1
AC141586.1	168.301	-0.0526033	0.202036	-0.260366	0.794582	1
AC142086.6	11.6939	0.0479869	0.816538	0.0587687	0.953136	1
AC142381.3	15.1762	-0.078543	0.622668	-0.126139	0.899622	1
AC144530.1	3.20385	-1.50883	1.3901	-1.08541	0.277742	1
AC144573.1	2.37033	0.141006	1.35075	0.104391	0.916859	1
AC145138.1	4.04774	-4.41322	3.45533	-1.27722	0.201524	1
AC145285.1	3.00708	1.34939	1.25804	1.07262	0.283443	1
AC146944.2	3.48378	0.151787	1.74343	0.0870621	0.930622	1
AC211476.3	11.3072	-6.505	3.91222	-1.66274	0.0963649	1
AC211476.4	10.9257	1.52007	1.24531	1.22064	0.222223	1
AC211485.1	2.16827	1.2208	1.5914	0.767123	0.443008	1
AC211486.3	4.92869	1.56825	2.09882	0.747206	0.454939	1
AC213203.2	61.4608	0.0231036	0.33436	0.0690979	0.944912	1
AC226119.2	9.89453	0.00373593	0.983479	0.00379868	0.996969	1
AC231533.2	3.37248	-0.0617435	1.13897	-0.0542097	0.956768	1
AC233699.1	2.74829	-0.411831	2.22963	-0.184708	0.853458	1
AC233702.4	3.10324	-0.55763	1.23137	-0.452855	0.650653	1
AC233723.1	5.41031	-0.363458	0.976527	-0.372194	0.709748	1
AC233968.1	176.58	0.104947	0.253622	0.413794	0.679025	1
AC233992.2	5.77779	-0.264237	0.810757	-0.325914	0.74449	1
AC234031.1	304.392	0.0417552	0.290262	0.143854	0.885616	1
AC234781.5	4.30339	-0.0543231	1.29328	-0.0420041	0.966495	1
AC234782.1	2.56365	-0.53594	1.20098	-0.446251	0.655416	1
AC234782.3	4.01995	0.135254	1.09301	0.123745	0.901518	1
AC234783.1	40.005	-0.027402	0.488502	-0.056094	0.955267	1
AC235565.2	6.59836	-1.00484	1.10167	-0.912108	0.361712	1
AC239600.1	1.98717	-1.06006	1.53113	-0.692341	0.488723	1
AC239800.3	1.86337	0.247523	1.44402	0.171413	0.863899	1
AC239811.1	20.6656	0.402984	0.603782	0.667433	0.504496	1
AC239859.6	3.20998	0.355793	1.4991	0.237337	0.812395	1
AC239868.1	108.285	-0.046133	0.277322	-0.166352	0.86788	1
AC240274.1	1190.4	0.0594763	0.480173	0.123864	0.901423	1
AC241377.4	2.22017	0.0522174	1.49164	0.0350066	0.972074	1
AC241584.1	6.14641	0.600036	1.33821	0.448387	0.653874	1
AC241952.1	160.255	0.199348	0.25471	0.782647	0.433835	1
AC242376.2	115.768	-0.0823216	0.240903	-0.341721	0.732561	1
AC242842.3	3.00433	1.9349	2.60056	0.744034	0.456856	1
AC242843.1	194.348	0.112087	0.252443	0.444011	0.657035	1
AC243562.1	3.35869	-0.92087	1.28968	-0.714031	0.475208	1
AC243772.3	5.29042	0.570252	1.27966	0.445627	0.655867	1
AC244034.1	2.02102	1.29204	1.70532	0.757651	0.44866	1
AC244154.1	141.852	-0.125803	0.360053	-0.349402	0.726788	1
AC244197.3	227.826	-0.27785	0.324814	-0.855413	0.392323	1
AC244258.1	5.03578	-1.09947	1.10725	-0.992965	0.320727	1
AC244517.10	5.50809	1.37389	1.52574	0.900479	0.367865	1
AC244669.1	38.0746	0.0831538	0.551239	0.150849	0.880095	1
AC245033.1	2.22008	-0.502617	2.71563	-0.185083	0.853164	1
AC245060.4	396.746	0.210606	0.148951	1.41393	0.157383	1
AC245100.4	39.6716	0.217943	0.321775	0.677317	0.498205	1
AC245297.1	5.47123	-0.110098	0.837376	-0.13148	0.895395	1
AC245748.1	2.95429	-4.33909	2.03287	-2.13446	0.032805	0.842427
AC246785.2	3.72003	0.496837	1.16078	0.428018	0.668638	1
AC246787.1	3.4569	-0.77054	1.16782	-0.659812	0.509375	1
AC253572.1	19.2198	0.690797	0.631545	1.09382	0.274034	1
ACAA1	534.406	0.094879	0.263187	0.360501	0.718473	1
ACAA2	2642.45	-0.217436	0.179144	-1.21375	0.224845	1
ACACA	784.273	0.00935379	0.32696	0.0286083	0.977177	1
ACACB	566.856	0.0692389	0.205625	0.336724	0.736325	1
ACAD10	791.673	-0.112033	0.157255	-0.712433	0.476196	1
ACAD11	559.093	-0.270278	0.200267	-1.34959	0.177147	1
ACAD8	1090.93	-0.130539	0.174697	-0.747231	0.454924	1
ACAD9	907.723	-0.031552	0.178402	-0.176859	0.859619	1
ACADL	20.7103	-0.117623	0.596983	-0.197028	0.843805	1
ACADM	1947.13	0.0940348	0.13293	0.707403	0.479316	1
ACADS	105.819	-0.543251	0.374535	-1.45047	0.146928	1
ACADSB	679.737	-0.140558	0.184382	-0.762318	0.44587	1
ACADVL	3210.84	0.0771907	0.141298	0.546296	0.584862	1
ACAN	42.535	0.147068	0.418832	0.351137	0.725485	1
ACAP1	241.841	-0.563729	0.63421	-0.888869	0.374074	1
ACAP2	1652.06	0.054752	0.150292	0.364303	0.715632	1
ACAP3	647.262	0.279463	0.260087	1.0745	0.282599	1
ACAT1	837.306	0.0323032	0.194668	0.16594	0.868204	1
ACAT2	5101.88	0.142997	0.216291	0.661132	0.508528	1
ACBD3	1049.39	0.176252	0.135286	1.30281	0.192639	1
ACBD4	156.246	-0.561498	0.431549	-1.30112	0.193217	1
ACBD5	543.206	0.0570947	0.158989	0.35911	0.719513	1
ACBD6	1373.26	-0.0124669	0.162608	-0.0766685	0.938887	1
ACBD7	1182.67	-0.0474247	0.254011	-0.186703	0.851893	1
ACCS	117.35	-0.295873	0.228648	-1.29401	0.195662	1
ACD	531.296	-0.223497	0.219509	-1.01817	0.308599	1
ACE	47.2567	-1.0502	0.613589	-1.71156	0.0869769	1
ACE2	5.3888	0.26405	1.02434	0.257775	0.796581	1
ACER2	199.107	0.0313974	0.19829	0.158341	0.874188	1
ACER3	613.137	0.0699181	0.154571	0.452336	0.651027	1
ACHE	36.7614	0.615694	0.412565	1.49236	0.135606	1
ACIN1	7836.25	-0.113791	0.153424	-0.741678	0.458282	1
ACKR1	16.6773	0.123965	0.724529	0.171098	0.864147	1
ACKR2	8.53983	0.0842274	0.72902	0.115535	0.908021	1
ACKR3	130.12	0.500365	0.442023	1.13199	0.257639	1
ACLY	11582.6	-0.00661221	0.170255	-0.0388371	0.96902	1
ACO1	1892.35	-0.24956	0.231642	-1.07735	0.281323	1
ACO2	2199.09	0.014184	0.147274	0.0963103	0.923274	1
ACOT1	53.3007	1.11837	0.362138	3.08824	0.00201347	0.228523
ACOT11	176.296	-0.205803	0.262581	-0.783771	0.433174	1
ACOT12	4.86269	0.348051	1.05969	0.328447	0.742574	1
ACOT13	1229.93	-0.168794	0.274021	-0.615989	0.537902	1
ACOT2	157.783	0.718395	0.274668	2.61551	0.00890953	0.515202
ACOT4	22.2124	-0.218116	0.521245	-0.418452	0.675617	1
ACOT7	2696.54	-0.135028	0.236395	-0.571199	0.567865	1
ACOT8	292.767	-0.00246662	0.244559	-0.010086	0.991953	1
ACOT9	979.953	0.0272807	0.142486	0.191462	0.848163	1
ACOX1	388.364	-0.0563687	0.196566	-0.286767	0.77429	1
ACOX2	90.1268	-0.0644737	0.344933	-0.186917	0.851726	1
ACOX3	286.038	0.0487853	0.186405	0.261717	0.793539	1
ACOXL	176.282	-0.0302159	0.71968	-0.0419852	0.96651	1
ACP1	3634.55	0.148382	0.0926125	1.60218	0.109116	1
ACP2	655.341	0.000364301	0.218304	0.00166877	0.998669	1
ACP5	61.4626	-0.0273106	0.716946	-0.0380931	0.969613	1
ACP6	311.805	-0.175527	0.182236	-0.963182	0.335456	1
ACP7	10.9518	-0.93848	0.812309	-1.15532	0.247958	1
ACPP	10.2709	-0.344288	0.825466	-0.417083	0.676618	1
ACR	2.01729	-0.800463	1.88579	-0.424472	0.671222	1
ACRBP	51.1552	-0.404534	0.457637	-0.883962	0.376717	1
ACSBG1	61.4595	-0.230846	0.313672	-0.735947	0.461763	1
ACSF2	324.828	-0.0941362	0.147695	-0.637371	0.523883	1
ACSF3	528.685	-0.143186	0.180443	-0.793527	0.427471	1
ACSL1	88.38	-0.215894	0.564425	-0.382502	0.702089	1
ACSL3	3285.6	-0.00375669	0.15613	-0.0240612	0.980804	1
ACSL4	2564.04	0.299467	0.156558	1.91283	0.0557703	1
ACSL6	37.6549	-0.313572	0.594141	-0.527773	0.597657	1
ACSM1	14.5351	0.157215	0.710115	0.221393	0.824786	1
ACSM2A	12.2426	0.176961	0.76011	0.23281	0.815909	1
ACSM2B	3.69402	-0.69196	1.12466	-0.615264	0.53838	1
ACSM3	116.845	-0.19697	0.464169	-0.42435	0.671311	1
ACSM6	2.62709	0.238351	1.27827	0.186465	0.852081	1
ACSS1	22.2927	-0.746095	0.706273	-1.05638	0.290793	1
ACSS2	508.666	-0.073647	0.364616	-0.201985	0.839928	1
ACSS3	909.391	0.0325987	0.168884	0.193024	0.84694	1
ACTA2	1066.62	1.86289	1.10375	1.68778	0.0914534	1
ACTB	75577.6	-0.0638868	0.186473	-0.342606	0.731895	1
ACTBP13	2.78386	-0.512501	1.43625	-0.356834	0.721216	1
ACTC1	185.861	1.33612	0.959993	1.39181	0.163981	1
ACTG1	62840.1	0.272914	0.237757	1.14787	0.251022	1
ACTG1P1	6.52298	0.0221323	0.919331	0.0240744	0.980793	1
ACTG1P17	17.5685	-0.733532	0.576257	-1.27292	0.203045	1
ACTG1P20	6.01671	-0.1394	0.938366	-0.148556	0.881904	1
ACTG1P24	3.4486	1.62468	1.64882	0.98536	0.324447	1
ACTG1P9	5.65753	0.0506643	0.985959	0.0513858	0.959018	1
ACTG2	22.548	1.17873	1.51238	0.779387	0.435752	1
ACTL10	4.65165	0.541847	0.927271	0.584346	0.558987	1
ACTL6A	2921.96	0.0175083	0.15992	0.109482	0.912821	1
ACTL6B	22.8837	-1.1253	0.960816	-1.1712	0.241519	1
ACTL8	6.69535	-0.262038	1.02028	-0.25683	0.79731	1
ACTN1	7808.01	-0.00340797	0.181612	-0.0187651	0.985028	1
ACTN2	48.1387	-0.328416	0.359155	-0.914413	0.3605	1
ACTN3	940.3	-0.0691386	0.809114	-0.0854498	0.931904	1
ACTN4	4053.37	0.159075	0.215319	0.738786	0.460037	1
ACTR10	1307.17	0.275491	0.173897	1.58422	0.113143	1
ACTR1A	3793.13	0.0547702	0.115571	0.473909	0.635565	1
ACTR1B	1347.6	-0.0475516	0.151061	-0.314784	0.752925	1
ACTR2	10090.6	-0.0720349	0.152144	-0.473466	0.635881	1
ACTR3	5324.3	0.284468	0.13176	2.15899	0.0308511	0.828875
ACTR3B	890.027	-0.00560705	0.139344	-0.040239	0.967903	1
ACTR3C	4.32386	0.192611	0.930135	0.207078	0.835949	1
ACTR5	413.52	-0.303066	0.183296	-1.65342	0.0982446	1
ACTR6	1273.01	0.189667	0.148083	1.28081	0.200259	1
ACTR8	733.168	0.0451207	0.171719	0.262759	0.792737	1
ACTRT3	65.3857	0.118552	0.337819	0.350935	0.725637	1
ACVR1	475.198	0.105994	0.170855	0.620374	0.535012	1
ACVR1B	1402.5	-0.153367	0.161847	-0.94761	0.343328	1
ACVR1C	19.4264	0.191848	0.578979	0.331356	0.740375	1
ACVR2A	376.794	0.1479	0.1576	0.938458	0.348009	1
ACVR2B	4099.24	-0.107057	0.146391	-0.731309	0.46459	1
ACVRL1	26.1595	0.0976148	0.6254	0.156084	0.875967	1
ACY1	682.77	-0.224411	0.208583	-1.07588	0.28198	1
ACYP1	359.448	-0.137825	0.212719	-0.647919	0.517037	1
ACYP2	122.074	0.0175245	0.252344	0.069447	0.944634	1
AD000091.1	1.67383	-0.510238	1.85552	-0.274984	0.783329	1
AD000671.1	30.9427	-0.0216117	0.750802	-0.0287848	0.977036	1
AD000671.2	7.76629	1.80315	0.927217	1.94469	0.0518125	0.998465
AD000864.1	87.8894	-0.0974134	0.312074	-0.312149	0.754928	1
ADA	684.716	-0.0641605	0.3061	-0.209606	0.833975	1
ADA2	491.696	-0.343901	0.217208	-1.58328	0.113358	1
ADAD1	1.85595	-0.0222672	1.95567	-0.011386	0.990916	1
ADAD2	6.79959	-0.469057	1.11675	-0.42002	0.674471	1
ADAL	459.837	-0.0575185	0.13801	-0.416771	0.676846	1
ADAM10	4409.8	0.0619133	0.108039	0.573063	0.566602	1
ADAM11	297.329	-0.319543	0.347328	-0.920003	0.357571	1
ADAM12	50.6184	0.678408	0.627277	1.08151	0.279469	1
ADAM15	1316.33	0.589916	0.273752	2.15493	0.0311677	0.829006
ADAM17	2142.05	0.185747	0.171218	1.08485	0.277986	1
ADAM19	1245.28	0.298029	0.223427	1.3339	0.182237	1
ADAM1B	2.07741	-0.559124	1.43843	-0.388704	0.697495	1
ADAM20P1	5.45397	-0.483884	0.97935	-0.494087	0.621245	1
ADAM21	6.02034	0.106489	0.957877	0.111172	0.91148	1
ADAM22	486.307	0.0310185	0.146122	0.212278	0.83189	1
ADAM23	1409.43	-0.182406	0.262024	-0.696143	0.486339	1
ADAM28	11.551	-0.255882	0.790163	-0.323834	0.746064	1
ADAM29	2.43646	-1.0059	1.32229	-0.760729	0.446819	1
ADAM32	33.4418	-0.0373363	0.805059	-0.0463771	0.96301	1
ADAM33	224.323	-0.349129	0.381141	-0.91601	0.359661	1
ADAM3A	2.10164	0.501364	1.28741	0.389437	0.696953	1
ADAM8	52.9753	-0.0287928	0.528427	-0.0544878	0.956547	1
ADAM9	1223.21	0.551426	0.17619	3.12973	0.00174966	0.208102
ADAMTS1	400.782	0.37181	0.280651	1.32481	0.185234	1
ADAMTS10	421.732	-0.17002	0.254702	-0.667524	0.504437	1
ADAMTS12	1327.82	0.691245	0.242571	2.84965	0.00437667	0.350767
ADAMTS13	111.318	-0.285136	0.353031	-0.807681	0.419274	1
ADAMTS14	33.3243	-0.566441	0.501555	-1.12937	0.258742	1
ADAMTS15	125.453	2.43615	0.734912	3.31489	0.000916802	0.13843
ADAMTS16	72.3856	-0.172493	0.438348	-0.393507	0.693945	1
ADAMTS17	28.9125	-0.471988	0.630146	-0.749014	0.453849	1
ADAMTS18	5.84748	-0.99636	1.58798	-0.627438	0.530372	1
ADAMTS19	675.179	-0.379845	0.31343	-1.2119	0.225552	1
ADAMTS2	90.3112	-0.485311	0.509964	-0.951657	0.341271	1
ADAMTS20	168.064	-0.694814	0.303104	-2.29233	0.0218866	0.722805
ADAMTS3	174.92	0.149687	0.273351	0.5476	0.583967	1
ADAMTS4	259.503	0.201226	0.367699	0.547256	0.584203	1
ADAMTS5	11.2244	0.443616	0.887903	0.499622	0.617341	1
ADAMTS6	219.197	-0.0444334	0.226436	-0.196229	0.844431	1
ADAMTS7	2005.54	-0.0386192	0.31637	-0.12207	0.902844	1
ADAMTS7P1	2.31512	1.22787	2.69132	0.456234	0.648222	1
ADAMTS7P3	15.063	0.123247	0.949696	0.129775	0.896744	1
ADAMTS7P4	15.9651	-0.0180698	0.51904	-0.0348138	0.972228	1
ADAMTS8	133.246	-0.166754	0.695863	-0.239636	0.810613	1
ADAMTS9	1057.75	-0.231297	0.503965	-0.458954	0.646267	1
ADAMTSL1	25.8598	-0.502644	0.445985	-1.12704	0.259724	1
ADAMTSL2	38.553	0.402246	0.528331	0.761352	0.446447	1
ADAMTSL3	172.383	-0.0304469	0.216525	-0.140616	0.888173	1
ADAMTSL4	81.5669	0.179379	0.588511	0.304801	0.760518	1
ADAMTSL5	4.26902	-0.498227	1.10731	-0.449942	0.652752	1
ADAP1	52.2103	-0.580032	0.576807	-1.00559	0.314612	1
ADAP2	22.4396	-0.0749213	0.558133	-0.134235	0.893216	1
ADAR	8392.35	-0.113758	0.159803	-0.711866	0.476548	1
ADARB1	547.89	0.137761	0.142307	0.968058	0.333015	1
ADARB2	45.8889	-0.105711	0.455759	-0.231945	0.816581	1
ADAT1	590.221	0.0679518	0.208556	0.32582	0.74456	1
ADAT2	420.725	-0.154913	0.203017	-0.763057	0.445429	1
ADAT3	25.2828	-0.00195658	0.863154	-0.00226678	0.998191	1
ADCK1	268.416	-0.034272	0.200724	-0.170742	0.864427	1
ADCK2	161.071	-0.347774	0.262042	-1.32717	0.184452	1
ADCK5	56.3724	-0.208353	0.385766	-0.540102	0.589126	1
ADCY1	815.241	-0.200978	0.194112	-1.03537	0.300495	1
ADCY10	2.28039	-0.794639	1.61043	-0.493432	0.621707	1
ADCY10P1	117.169	-0.607848	0.304114	-1.99875	0.0456356	0.953252
ADCY2	287.33	1.16268	0.880456	1.32054	0.186655	1
ADCY3	925.895	-0.208469	0.123938	-1.68204	0.0925614	1
ADCY4	4.40998	-0.540065	1.01483	-0.532175	0.594604	1
ADCY5	182.904	-0.162501	0.434302	-0.374165	0.708282	1
ADCY6	1975.14	-0.202241	0.193782	-1.04365	0.296647	1
ADCY7	135.669	-0.283741	0.310648	-0.913387	0.361039	1
ADCY8	13.9675	0.723327	0.605145	1.1953	0.231972	1
ADCY9	272.186	-0.146597	0.206264	-0.710725	0.477255	1
ADCYAP1	5.0101	-1.91671	1.50718	-1.27172	0.203473	1
ADCYAP1R1	660.991	-1.28525	0.40671	-3.16012	0.00157701	0.193401
ADD1	4963.11	-0.0115349	0.176092	-0.0655052	0.947772	1
ADD2	4691.17	-0.57633	0.306537	-1.88013	0.0600902	1
ADD3	4738.14	-0.0942122	0.17407	-0.54123	0.588349	1
ADGB	7.28123	-0.106206	0.806784	-0.131641	0.895268	1
ADGRA1	3.3208	0.00727228	1.36546	0.00532588	0.995751	1
ADGRA2	105.752	0.011862	0.333291	0.0355907	0.971609	1
ADGRA3	3530.95	0.107392	0.106678	1.00669	0.314083	1
ADGRB1	308.009	-0.273476	0.379372	-0.720865	0.470993	1
ADGRB2	824.996	-0.114161	0.373466	-0.30568	0.759849	1
ADGRB3	49.3975	0.597526	0.376	1.58916	0.112023	1
ADGRD1	71.7943	3.22643	0.820766	3.931	8.46e-05	0.0271644
ADGRD2	16.9577	-0.102407	0.703315	-0.145606	0.884232	1
ADGRE2	44.8317	-0.267976	0.627386	-0.427131	0.669284	1
ADGRE5	122.723	0.27183	0.245022	1.10941	0.267253	1
ADGRF1	5.81988	-0.297896	1.0321	-0.28863	0.772864	1
ADGRF2	3.15727	-1.84484	1.85857	-0.992614	0.320898	1
ADGRF3	16.9792	-0.333679	0.477492	-0.698815	0.484668	1
ADGRF5P1	19.6836	-0.035549	0.814155	-0.0436636	0.965173	1
ADGRG1	642.016	0.212091	0.311773	0.680275	0.496331	1
ADGRG2	170.179	-0.155194	0.574108	-0.270322	0.786913	1
ADGRG3	13.8027	-1.51145	1.21708	-1.24187	0.214286	1
ADGRG5	165.453	-0.041305	0.370156	-0.111588	0.91115	1
ADGRG6	70.9999	0.516912	0.404022	1.27941	0.200751	1
ADGRL1	5227.37	-0.287582	0.251817	-1.14203	0.253443	1
ADGRL2	7100.38	-0.171072	0.180459	-0.947981	0.343139	1
ADGRL3	1107.33	0.370706	0.341772	1.08466	0.278072	1
ADGRL4	240.168	1.37394	0.454485	3.02308	0.00250219	0.259596
ADGRV1	1067.85	-0.218299	0.18519	-1.17878	0.238484	1
ADH1B	2.01336	1.42631	1.57723	0.904311	0.36583	1
ADH4	5.35557	1.26177	0.949199	1.3293	0.183749	1
ADH5	11561.7	0.130112	0.135405	0.960909	0.336598	1
ADH7	2.48535	2.20898	1.52525	1.44828	0.147539	1
ADHFE1	76.0986	-0.187514	0.309815	-0.605247	0.545015	1
ADI1	1393.07	0.0777165	0.220659	0.352202	0.724687	1
ADIPOQ	3.81282	-0.746475	1.06615	-0.700161	0.483827	1
ADIPOR1	1800.66	0.037756	0.163266	0.231255	0.817117	1
ADIPOR2	1093.31	0.0390392	0.137693	0.283523	0.776776	1
ADIRF	2.87013	-0.100309	1.25048	-0.0802165	0.936065	1
ADK	969.639	0.0719203	0.152331	0.472131	0.636834	1
ADM	862.031	-0.214062	0.424959	-0.503723	0.614456	1
ADM2	293.46	-0.430114	0.310575	-1.38489	0.166085	1
ADM5	45.6202	0.222071	0.410778	0.540611	0.588776	1
ADNP	5787.04	-0.11134	0.156359	-0.712077	0.476417	1
ADNP2	2835.27	-0.0526708	0.17482	-0.301285	0.763197	1
ADO	1185.56	-0.00770041	0.126982	-0.0606417	0.951645	1
ADORA1	109.733	-0.428297	0.318136	-1.34627	0.178216	1
ADORA2A	98.5095	0.497358	0.738359	0.673599	0.500566	1
ADORA2B	83.2254	-0.621796	0.428033	-1.45268	0.146312	1
ADPGK	1148.14	-0.00907687	0.196382	-0.0462205	0.963135	1
ADPRH	129.704	-0.312294	0.292946	-1.06605	0.286403	1
ADPRHL1	32.326	-0.360351	0.589602	-0.611177	0.541082	1
ADPRHL2	799.556	-0.156597	0.178258	-0.878487	0.37968	1
ADPRM	127.509	0.478208	0.227068	2.10601	0.0352031	0.87202
ADRA1A	3.57238	0.603609	1.11172	0.542948	0.587165	1
ADRA1B	2.9448	-0.900107	1.36925	-0.657374	0.51094	1
ADRA1D	4.31384	1.50614	1.97895	0.761077	0.446611	1
ADRA2A	22.0986	-1.1882	0.781252	-1.5209	0.128286	1
ADRA2B	155.409	-0.286354	0.519658	-0.551044	0.581604	1
ADRA2C	172.358	-0.297969	0.518613	-0.574549	0.565596	1
ADRB1	2.67047	1.24856	1.67085	0.747262	0.454905	1
ADRB2	19.7948	0.152402	0.602491	0.252954	0.800304	1
ADRB3	3.48292	-0.00139877	1.3297	-0.00105194	0.999161	1
ADRM1	2081.22	-0.0146482	0.282919	-0.0517753	0.958708	1
ADSL	3676.27	-0.0700681	0.202734	-0.345616	0.729631	1
ADSS	2610.14	0.164753	0.140874	1.1695	0.242202	1
ADSSL1	512.293	-0.0957752	0.257723	-0.371621	0.710175	1
ADTRP	4.20581	-0.148362	1.19675	-0.12397	0.901339	1
AEBP1	1420.79	0.042424	0.227552	0.186437	0.852102	1
AEBP2	1167.4	-0.0772316	0.282242	-0.273636	0.784364	1
AEN	3733.1	-0.0519296	0.185312	-0.280227	0.779303	1
AES	3478.84	0.378364	0.345898	1.09386	0.274016	1
AF131216.2	2.44899	0.510705	1.33855	0.381536	0.702805	1
AF186192.2	27.0684	-0.653826	0.404526	-1.61627	0.106035	1
AF196969.1	7.88353	0.662998	0.835692	0.793352	0.427573	1
AF228730.4	2.11469	-0.0307413	2.27678	-0.0135021	0.989227	1
AF228730.5	126.503	-0.209282	0.259555	-0.806308	0.420065	1
AF274858.1	18.3959	-0.0568883	0.518249	-0.10977	0.912592	1
AFAP1	553.387	0.101684	0.145138	0.700605	0.48355	1
AFAP1L1	95.9277	0.665284	0.594306	1.11943	0.262957	1
AFAP1L2	364.901	-0.110287	0.38865	-0.28377	0.776586	1
AFDN	7534.18	-0.231763	0.147884	-1.5672	0.117069	1
AFF1	1576.55	-0.0127421	0.233023	-0.054682	0.956392	1
AFF2	472.168	0.17775	0.276015	0.643988	0.519583	1
AFF3	167.341	0.203896	0.44933	0.453778	0.649989	1
AFF4	2936.71	0.206725	0.193596	1.06782	0.285602	1
AFG1L	162.542	0.186171	0.218326	0.85272	0.393814	1
AFG3L1P	452.066	0.0895216	0.187966	0.476265	0.633886	1
AFG3L2	2135.57	-0.0660121	0.162792	-0.4055	0.68511	1
AFMID	588.946	-0.391877	0.133052	-2.94529	0.0032265	0.30868
AFP	18.6239	1.50258	0.956715	1.57056	0.116285	1
AFTPH	751.941	0.0535979	0.131771	0.40675	0.684192	1
AGA	240.633	0.0155999	0.222466	0.0701224	0.944096	1
AGAP1	1966.96	-0.179288	0.121604	-1.47436	0.140384	1
AGAP10P	19.8838	-0.18173	0.483583	-0.375799	0.707066	1
AGAP12P	30.6474	-0.0704587	0.598428	-0.11774	0.906274	1
AGAP13P	2.95183	0.0210961	1.38275	0.0152566	0.987827	1
AGAP14P	2.61667	-0.0703222	1.29345	-0.054368	0.956642	1
AGAP2	139.64	-0.210596	0.589358	-0.357331	0.720844	1
AGAP3	1611.44	-0.0463063	0.180279	-0.256859	0.797288	1
AGAP4	372.331	0.0620417	0.19113	0.324605	0.74548	1
AGAP5	182.461	0.0693192	0.24936	0.277988	0.781021	1
AGAP6	394.443	0.0271167	0.168691	0.160747	0.872292	1
AGAP7P	38.839	-0.418832	0.401307	-1.04367	0.296638	1
AGAP9	30.3552	-0.0875166	0.585875	-0.149378	0.881256	1
AGBL1	5.25492	0.410716	1.01116	0.406182	0.684609	1
AGBL2	40.7993	-0.930062	0.395645	-2.35075	0.0187357	0.683347
AGBL3	59.3985	0.0443343	0.350706	0.126414	0.899404	1
AGBL4	3.8389	-0.612828	1.12445	-0.545003	0.585751	1
AGBL5	3069.74	-0.0474129	0.111284	-0.426054	0.670069	1
AGER	7.92626	-0.351222	0.824914	-0.425768	0.670277	1
AGFG1	2464.56	-0.0805574	0.137314	-0.586666	0.557428	1
AGFG2	121.762	-0.0386202	0.262832	-0.146939	0.883181	1
AGGF1	1389.95	-0.0541783	0.159475	-0.339729	0.73406	1
AGK	1019.24	-0.0191366	0.145567	-0.131463	0.895409	1
AGL	931.721	0.0301785	0.209208	0.144251	0.885302	1
AGMAT	104.092	-0.0831253	0.312405	-0.266082	0.790176	1
AGMO	30.3125	-0.389608	0.480456	-0.810912	0.417416	1
AGO1	1855.76	-0.0977296	0.183396	-0.532889	0.59411	1
AGO2	1842.21	-0.0682114	0.191559	-0.356086	0.721776	1
AGO3	681.659	0.0834651	0.171291	0.48727	0.626067	1
AGO4	1123.12	0.0873	0.202074	0.432021	0.665726	1
AGPAT1	2.81514	0.585	1.16418	0.502498	0.615317	1
AGPAT2	276.04	-0.624184	0.861486	-0.724543	0.468732	1
AGPAT3	201.831	0.103375	0.524981	0.196911	0.843897	1
AGPAT4	1701.18	0.196616	0.143393	1.37117	0.170322	1
AGPAT5	1694.3	-0.0915291	0.135673	-0.674632	0.499909	1
AGPS	2811.51	0.100347	0.146854	0.68331	0.494411	1
AGRN	6024.64	-0.0616536	0.362392	-0.17013	0.864908	1
AGT	10.1579	-0.0519314	0.808893	-0.0642006	0.94881	1
AGTPBP1	2833.34	0.0357025	0.120269	0.296856	0.766577	1
AGTRAP	937.699	-0.141372	0.238313	-0.593217	0.553036	1
AHCTF1	3010.32	0.0604072	0.164889	0.36635	0.714104	1
AHCY	10379.8	-0.201787	0.210289	-0.959569	0.337272	1
AHCYL1	4424	-0.0864376	0.132678	-0.651484	0.514734	1
AHCYL2	1318.15	0.0622874	0.1486	0.419163	0.675097	1
AHDC1	1137.56	0.103569	0.265664	0.38985	0.696647	1
AHI1	856.089	0.0659059	0.181885	0.362349	0.717091	1
AHNAK	3158.44	1.19492	0.477021	2.50497	0.0122463	0.577637
AHNAK2	124.65	-0.561182	0.42128	-1.33209	0.182831	1
AHR	96.7832	1.00247	0.325713	3.07777	0.00208558	0.233803
AHRR	35.945	0.335763	0.399532	0.840391	0.400689	1
AHSA1	2681.25	-0.114504	0.189353	-0.604714	0.545369	1
AHSA2P	1487.04	-0.21658	0.249524	-0.867972	0.38541	1
AHSG	3.63715	0.931772	1.73258	0.537795	0.590718	1
AHSP	6.96415	0.675738	1.88688	0.358124	0.72025	1
AICDA	5.44494	-0.159833	1.11657	-0.143146	0.886175	1
AIDA	4475.48	0.0649426	0.124938	0.519801	0.603203	1
AIF1	24.0392	-1.04007	0.704764	-1.47577	0.140005	1
AIF1L	5666.08	-0.0127539	0.153626	-0.0830191	0.933836	1
AIFM1	1595.02	-0.16218	0.126162	-1.28549	0.198622	1
AIFM2	79.9249	0.0939482	0.461414	0.203609	0.838659	1
AIFM3	69.8259	-0.289407	0.472533	-0.612459	0.540234	1
AIG1	840.845	0.112107	0.156243	0.717516	0.473056	1
AIM2	94.5465	-0.259514	0.304522	-0.852199	0.394104	1
AIMP1	1592.59	0.129204	0.139159	0.928468	0.353165	1
AIMP2	1119.28	-0.178484	0.155484	-1.14793	0.250999	1
AIP	794.005	0.0807066	0.258346	0.312398	0.754738	1
AIPL1	19.1168	-0.110695	0.557497	-0.198558	0.842609	1
AIRE	2.69823	0.291168	1.26232	0.23066	0.817579	1
AJAP1	152.641	-0.904782	0.52817	-1.71305	0.0867032	1
AJM1	22.051	0.060061	0.54497	0.11021	0.912243	1
AJUBA	3014.76	0.544159	0.283233	1.92124	0.0547012	1
AK1	494.996	-0.0755054	0.23077	-0.327189	0.743525	1
AK2	3140.45	-0.14625	0.163186	-0.896216	0.370137	1
AK3	1392.61	0.0745969	0.220259	0.338677	0.734853	1
AK3P3	18.9639	0.88642	0.590904	1.50011	0.133587	1
AK4	4891.66	-0.56319	0.622975	-0.904033	0.365978	1
AK4P1	144.278	-0.582637	0.601753	-0.968233	0.332928	1
AK5	100.165	-0.323144	0.380565	-0.849117	0.395816	1
AK6	547.155	0.124141	0.191062	0.649745	0.515857	1
AK7	124.767	-0.510396	0.386386	-1.32095	0.186518	1
AK8	39.6045	-0.138777	0.388006	-0.357666	0.720593	1
AK9	119.893	0.369155	0.310975	1.18709	0.235193	1
AKAP1	1115.83	-0.116322	0.216198	-0.538036	0.590552	1
AKAP10	740.677	0.102689	0.131133	0.783092	0.433573	1
AKAP11	1509.93	0.19207	0.210195	0.913771	0.360837	1
AKAP12	4842.22	0.2988	0.23646	1.26364	0.206361	1
AKAP13	2074.73	-0.164096	0.198193	-0.827961	0.407692	1
AKAP14	6.21409	0.166429	1.20965	0.137584	0.890569	1
AKAP17A	1032	-0.153277	0.178803	-0.857238	0.391313	1
AKAP17BP	1.96934	-2.62659	2.0291	-1.29446	0.195507	1
AKAP2	2840.91	0.113504	0.222196	0.510828	0.609471	1
AKAP3	33.7268	-0.125849	0.43618	-0.288525	0.772945	1
AKAP5	136.492	0.625123	0.276183	2.26344	0.0236085	0.748954
AKAP6	86.5626	0.234529	0.396635	0.591298	0.554321	1
AKAP7	201.181	0.0399215	0.263735	0.15137	0.879684	1
AKAP8	973.554	-0.0677397	0.136148	-0.497545	0.618805	1
AKAP8L	2330.06	-0.137074	0.239209	-0.573029	0.566625	1
AKAP9	1962.9	0.0305717	0.217601	0.140494	0.88827	1
AKIP1	454.602	0.023516	0.171904	0.136797	0.891191	1
AKIRIN1	4767.72	0.0375468	0.117002	0.320907	0.748281	1
AKIRIN2	1312.12	-0.148886	0.145448	-1.02364	0.306007	1
AKNA	1038.06	-0.419154	0.277992	-1.50779	0.131608	1
AKR1A1	4230.51	-0.255519	0.180527	-1.41541	0.156949	1
AKR1B1	5111.51	-0.0973484	0.170072	-0.572396	0.567054	1
AKR1B10	2.0994	-0.862389	2.02606	-0.425649	0.670364	1
AKR1B15	86.4854	-0.114263	0.339356	-0.336706	0.736339	1
AKR1C1	42.3572	0.310193	0.425401	0.729179	0.465892	1
AKR1C2	42.2254	-0.348278	0.4466	-0.779843	0.435483	1
AKR1C3	40.0372	0.276765	0.553138	0.500355	0.616825	1
AKR1D1	3.90717	-1.34073	1.0445	-1.2836	0.199281	1
AKR1E2	34.0907	-0.316327	0.399883	-0.791049	0.428916	1
AKR7A2	983.877	-0.100826	0.11784	-0.855616	0.39221	1
AKR7A3	12.3019	-0.200142	0.615569	-0.325134	0.74508	1
AKR7L	13.8471	-0.547896	0.643924	-0.85087	0.394841	1
AKT1	3024.32	0.198565	0.157595	1.25997	0.20768	1
AKT1S1	942.069	-0.0385447	0.16718	-0.230557	0.817659	1
AKT2	2753.73	-0.15701	0.139937	-1.122	0.261861	1
AKT3	1276.13	0.552071	0.265926	2.07603	0.0378913	0.887676
AKTIP	383.092	0.122715	0.166892	0.735295	0.46216	1
AL021068.2	1.73367	-0.0370936	1.49285	-0.0248475	0.980177	1
AL021546.1	6.56404	4.13956	1.82048	2.27389	0.0229727	0.742109
AL021920.2	16.1667	-1.34818	0.614323	-2.19458	0.0281935	0.792584
AL021997.3	1.99255	1.25288	2.97943	0.420509	0.674114	1
AL022238.4	90.174	0.00460626	0.476442	0.00966804	0.992286	1
AL022318.4	46.8075	-2.7006	2.48015	-1.08889	0.276204	1
AL022324.2	6.56227	-0.621186	0.918181	-0.67654	0.498698	1
AL022721.1	2.86155	1.05528	1.726	0.611402	0.540933	1
AL024498.2	1.82151	-2.76405	2.33665	-1.18291	0.236844	1
AL031274.1	3.00157	-0.440117	1.36622	-0.322141	0.747346	1
AL031281.3	127.477	0.0324892	0.289847	0.112091	0.910751	1
AL031282.1	5.49598	0.698049	1.05957	0.658807	0.51002	1
AL031284.1	3.63995	0.602653	1.85271	0.325282	0.744968	1
AL031315.1	37.2078	0.374093	0.412968	0.905865	0.365008	1
AL031432.2	5.84609	-1.10964	1.09212	-1.01604	0.309611	1
AL031708.1	53.7381	0.430216	0.38684	1.11213	0.266082	1
AL031727.1	2.53805	0.254721	1.54016	0.165385	0.868641	1
AL031729.1	4.36541	0.314612	1.33307	0.236005	0.813429	1
AL031777.3	5.47325	-0.301356	0.919776	-0.327641	0.743183	1
AL033529.1	96.4457	-0.0794136	0.405876	-0.19566	0.844877	1
AL034379.1	2.30709	0.131164	1.47334	0.0890248	0.929062	1
AL034430.1	144.029	-0.187807	0.300908	-0.624133	0.53254	1
AL034430.2	63.4308	0.341899	0.430969	0.793327	0.427587	1
AL035078.4	962.278	-0.0984038	0.389674	-0.252529	0.800632	1
AL035425.2	138.939	0.305374	0.49669	0.614817	0.538675	1
AL035461.3	108.071	1.08984	0.795657	1.36974	0.170768	1
AL035555.1	3.092	-0.00869619	1.15391	-0.00753628	0.993987	1
AL049629.2	3.94565	1.16367	1.59751	0.728425	0.466353	1
AL049650.1	9.52241	2.00292	1.05166	1.90453	0.056841	1
AL049697.1	23.4232	-0.181152	0.819593	-0.221027	0.825072	1
AL049839.2	3.92956	-1.33566	1.22853	-1.0872	0.276948	1
AL078644.1	3.68442	-0.170247	0.975581	-0.174508	0.861466	1
AL080243.2	2.69079	1.06668	1.41132	0.755803	0.449768	1
AL096700.1	4.54735	-0.338019	1.15356	-0.293023	0.769505	1
AL096711.2	448.388	0.229413	0.276911	0.828473	0.407403	1
AL109809.1	3.63796	-0.294078	1.26103	-0.233205	0.815602	1
AL109811.3	45.8528	0.309967	0.395005	0.784718	0.432619	1
AL109918.1	1160.6	-0.036878	0.149137	-0.247277	0.804694	1
AL110118.2	2.76464	1.60552	1.53719	1.04445	0.296277	1
AL117339.5	20.7881	-0.480797	0.510592	-0.941646	0.346374	1
AL117692.1	3.08773	-2.26185	1.46419	-1.54478	0.1224	1
AL121594.1	57.3845	0.49713	0.618747	0.803447	0.421717	1
AL121722.1	2.42909	0.332848	1.39357	0.238846	0.811225	1
AL121753.1	2.38182	-0.259004	1.83387	-0.141234	0.887685	1
AL121758.1	2.1356	-5.20549	3.92021	-1.32786	0.184224	1
AL121768.1	58.4693	-0.457878	0.327749	-1.39704	0.162402	1
AL121845.2	2.71694	0.0210758	1.73287	0.0121624	0.990296	1
AL121845.3	91.4784	-0.103041	0.343989	-0.299546	0.764523	1
AL121899.2	8.78268	0.320492	0.975168	0.328653	0.742418	1
AL121900.2	38.406	-0.0105023	1.14453	-0.00917604	0.992679	1
AL132656.1	12.2314	0.43429	0.700322	0.620129	0.535173	1
AL132780.3	103.867	0.542589	1.25636	0.431874	0.665833	1
AL133216.2	25.7667	-0.0989676	0.500344	-0.197799	0.843202	1
AL133260.1	1.89353	-0.512572	1.95811	-0.261768	0.7935	1
AL133352.1	25.2198	-1.13799	0.715834	-1.58973	0.111895	1
AL133353.2	36.6433	-0.244356	0.48108	-0.507931	0.611502	1
AL133461.1	67.2189	0.602656	0.555902	1.08411	0.278318	1
AL133500.1	3.08088	3.95985	2.87552	1.37709	0.168485	1
AL133517.1	44.7737	-0.122441	0.344675	-0.355238	0.722412	1
AL135905.2	1321.31	0.128787	0.183078	0.703451	0.481775	1
AL136038.4	10.2542	-0.151646	0.710643	-0.213392	0.831021	1
AL136116.3	26.2856	-0.0198016	0.615702	-0.032161	0.974344	1
AL136126.1	10.9153	-0.200595	1.03492	-0.193827	0.846311	1
AL136295.1	144.73	-0.0394626	0.468584	-0.0842167	0.932884	1
AL136295.4	16.9868	0.0964129	0.619205	0.155704	0.876266	1
AL136295.5	96.199	0.25702	0.27468	0.935705	0.349425	1
AL136531.2	3.04746	-1.11828	1.46797	-0.761791	0.446185	1
AL136981.1	9.72452	-1.58024	1.05112	-1.50339	0.132738	1
AL136981.2	7.82828	-1.19543	0.860621	-1.38903	0.164823	1
AL136982.4	20.9976	0.336281	0.460403	0.730405	0.465143	1
AL137058.1	13.0709	-0.111828	0.70882	-0.157766	0.874641	1
AL137784.1	10.9261	-0.575584	0.900251	-0.639359	0.522589	1
AL137798.3	3.36565	-0.138191	1.53938	-0.0897706	0.92847	1
AL137803.1	3.51131	-0.258921	1.04456	-0.247876	0.804231	1
AL137845.1	5.52248	0.161138	1.09126	0.147663	0.882609	1
AL137845.2	20.0407	-0.605992	0.5269	-1.15011	0.250099	1
AL138752.2	20.8032	0.692505	0.699567	0.989906	0.32222	1
AL138787.1	2.55453	-0.873439	1.29426	-0.674854	0.499768	1
AL138799.1	7.17408	-0.412995	0.787028	-0.524753	0.599755	1
AL139011.2	88.8152	-0.137913	0.536859	-0.256889	0.797264	1
AL139082.2	10.187	0.20143	1.08795	0.185146	0.853114	1
AL139094.1	5.25701	1.17047	0.86536	1.35258	0.17619	1
AL139142.2	5.11827	0.758074	1.504	0.504038	0.614235	1
AL139220.1	2.35237	0.529296	1.26707	0.417733	0.676142	1
AL139260.3	59.3154	-1.03955	0.535428	-1.94153	0.0521942	1
AL139300.1	912.19	-0.069215	0.180706	-0.383024	0.701702	1
AL139353.1	22.4014	-0.857055	0.643697	-1.33146	0.183039	1
AL157392.5	25.4046	0.112081	0.472308	0.237306	0.81242	1
AL157400.5	8.64529	0.520288	3.76053	0.138355	0.88996	1
AL157893.1	19.41	0.0313676	0.640294	0.0489894	0.960928	1
AL157935.2	57.2295	0.470629	0.837322	0.562065	0.574072	1
AL159163.1	3.05827	-1.2403	1.76852	-0.701317	0.483105	1
AL160269.1	1.70479	4.50077	3.88649	1.15806	0.246841	1
AL160272.2	5.51161	1.02874	1.25327	0.820842	0.411736	1
AL160286.1	3.29847	0.590288	1.46985	0.401597	0.687981	1
AL161911.1	2.50196	0.420067	1.35568	0.309856	0.75667	1
AL162171.1	766.376	0.535004	0.199323	2.68411	0.00727241	0.466276
AL162231.1	150.802	-0.123673	0.238314	-0.518951	0.603795	1
AL162377.3	8.70301	-0.531432	0.776509	-0.684386	0.493731	1
AL162417.1	8.83473	2.2528	3.74861	0.600969	0.54786	1
AL163540.1	3.66702	-0.636768	1.85543	-0.343192	0.731454	1
AL163636.2	9.37182	5.97047	1.62423	3.67587	0.000237038	0.0627738
AL353588.1	2.06559	1.06426	2.21685	0.480078	0.631172	1
AL353625.1	29.196	0.243612	0.406164	0.599787	0.548648	1
AL353729.1	12.9395	-0.58836	0.882467	-0.666721	0.50495	1
AL353743.1	126.585	-0.00131147	0.280039	-0.00468316	0.996263	1
AL353813.1	55.0259	0.103545	0.358737	0.288639	0.772858	1
AL354707.3	1.93951	-1.58455	1.8366	-0.862762	0.388268	1
AL354718.1	21.6219	0.293362	0.627205	0.467729	0.639978	1
AL354751.1	32.943	-0.420323	0.563394	-0.746055	0.455634	1
AL354798.1	2.5744	0.103412	2.14775	0.0481489	0.961598	1
AL355312.6	12.4178	-0.408552	0.644315	-0.634087	0.526024	1
AL355315.1	27.7706	-1.25282	1.1095	-1.12917	0.258826	1
AL355355.1	3.71615	0.269937	1.1481	0.235116	0.814119	1
AL355802.1	4.43215	-0.378756	1.06043	-0.357173	0.720962	1
AL355877.1	19.4485	-0.131283	0.648289	-0.202507	0.839521	1
AL355916.3	39.6945	-0.0882161	0.414951	-0.212594	0.831644	1
AL355987.3	1.81447	1.60472	2.33935	0.68597	0.492732	1
AL355994.2	3.94729	0.319807	1.02933	0.310693	0.756034	1
AL356095.3	3.83849	0.00186	1.27039	0.00146412	0.998832	1
AL356235.1	17.1351	0.244011	0.503165	0.484952	0.62771	1
AL356432.3	4.2134	0.603435	1.59529	0.378261	0.705237	1
AL356534.1	62.9427	0.0993371	0.310903	0.319511	0.749339	1
AL356801.1	6.32916	0.135148	0.844545	0.160024	0.872862	1
AL357143.1	3.50544	-0.963855	1.13987	-0.845585	0.397784	1
AL357315.2	2.16503	2.43035	1.82256	1.33348	0.182373	1
AL357673.1	4.10343	-1.22335	1.22627	-0.997622	0.318463	1
AL358075.4	45.5817	1.21079	1.91157	0.633401	0.526472	1
AL358113.1	76.2246	0.103548	0.462335	0.223967	0.822783	1
AL358472.6	32.5498	0.0272679	0.516703	0.0527729	0.957913	1
AL358472.7	3.9541	0	3.89164	0	1	1
AL359641.1	3.95976	1.30809	1.08467	1.20598	0.227825	1
AL359736.1	8.72131	-1.14009	1.14972	-0.991619	0.321383	1
AL359955.1	28.1491	0.481364	0.381536	1.26165	0.207076	1
AL359976.1	3.66184	0.866657	1.25968	0.687995	0.491456	1
AL360181.3	6.2941	-0.849988	2.08519	-0.407631	0.683544	1
AL365205.1	197.411	-0.189366	0.263472	-0.718732	0.472306	1
AL365357.1	7.54259	0.727656	0.939491	0.774521	0.438623	1
AL365440.1	2.80929	-0.156616	1.24334	-0.125964	0.89976	1
AL390198.2	3.65328	0.772638	2.13585	0.361747	0.717541	1
AL390334.1	4.80834	0.36366	1.18381	0.307196	0.758694	1
AL390719.1	53.834	-0.174948	0.289535	-0.604239	0.545685	1
AL390726.5	7.61789	0.601923	1.68228	0.357803	0.720491	1
AL390726.6	2.82667	-0.626906	1.93508	-0.323969	0.745961	1
AL390728.3	2.3135	-0.516385	1.50359	-0.343435	0.731272	1
AL390728.4	456.511	0.0860845	0.168389	0.511223	0.609195	1
AL390879.1	148.807	0.213947	0.261725	0.817447	0.413673	1
AL391058.1	5.32452	0.749074	1.21393	0.617066	0.537192	1
AL391650.1	14.3639	-0.811938	0.85891	-0.945312	0.3445	1
AL391666.1	2.75228	-0.620841	1.36497	-0.454838	0.649226	1
AL391822.1	1.72248	-2.23495	1.86549	-1.19805	0.230899	1
AL391825.1	1.81339	-0.224388	1.79294	-0.125151	0.900404	1
AL391987.2	73.1731	-0.786189	0.345782	-2.27366	0.0229866	0.742109
AL441992.2	81.0201	-0.501859	0.56694	-0.885208	0.376045	1
AL442003.2	17.4412	1.2789	0.969356	1.31933	0.187059	1
AL442663.4	1.89315	0.0891804	1.58959	0.0561027	0.95526	1
AL445423.2	31.193	-1.82456	0.69706	-2.6175	0.00885762	0.515202
AL445487.1	1.66882	2.99309	2.09465	1.42892	0.153026	1
AL445670.1	11.9006	-0.47167	0.810056	-0.582269	0.560385	1
AL445685.3	577.722	0.21166	0.347844	0.60849	0.542862	1
AL449266.1	1.67171	-0.780318	2.14707	-0.363434	0.71628	1
AL449283.1	4.35323	0.774255	1.14052	0.678862	0.497225	1
AL450124.1	28.2298	-0.0514349	0.468381	-0.109814	0.912557	1
AL450405.1	5.13729	0.17606	1.08738	0.161912	0.871375	1
AL450998.1	2.96123	0.410094	1.62292	0.252688	0.800509	1
AL451050.1	1.8641	0.554656	1.73915	0.318924	0.749784	1
AL451062.3	4.24868	1.18585	2.58924	0.457992	0.646958	1
AL451074.1	3.37187	0.162995	1.42294	0.114548	0.908803	1
AL500527.1	1.7669	0.151389	1.65885	0.0912615	0.927285	1
AL512590.2	37.3574	-0.294713	0.370207	-0.796076	0.425988	1
AL512646.1	2.47548	-0.671741	1.66409	-0.403668	0.686457	1
AL512785.2	15.2753	-0.392844	0.833718	-0.471195	0.637502	1
AL513165.2	54.8532	-1.63131	0.500246	-3.26103	0.0011101	0.161879
AL513477.1	71.0748	0.175413	0.342089	0.512772	0.608111	1
AL513523.2	11.2832	-1.12866	0.942408	-1.19764	0.231057	1
AL589666.1	45.8783	0.0806048	0.456119	0.176719	0.859729	1
AL589743.1	53.6376	0.309291	0.342237	0.903733	0.366137	1
AL589843.2	8.94873	-1.28518	0.821265	-1.56488	0.11761	1
AL589987.1	22.3908	-0.366839	0.461743	-0.794466	0.426924	1
AL589993.1	2.05176	-0.424519	1.71724	-0.24721	0.804746	1
AL590065.1	17.3772	0.240508	0.559099	0.43017	0.667072	1
AL590139.1	3.03618	-0.507456	1.31203	-0.386771	0.698926	1
AL590327.1	77.577	-0.18911	0.573875	-0.329532	0.741754	1
AL590399.4	6.99221	-0.0425639	1.02053	-0.0417076	0.966732	1
AL590867.2	9.69274	0.324202	1.03169	0.314243	0.753336	1
AL591379.1	2.17314	1.44669	1.89446	0.763641	0.445081	1
AL591499.1	7.58341	0.372654	0.756795	0.492411	0.622429	1
AL591806.3	185.615	-0.484267	0.611545	-0.791875	0.428433	1
AL591846.1	17.0835	0.291959	0.60797	0.480219	0.631071	1
AL592148.2	1.67553	0.576658	1.77698	0.324516	0.745547	1
AL592183.1	5.98942	-0.992531	1.98088	-0.501056	0.616331	1
AL592293.1	6.79931	-0.0914476	0.781991	-0.116942	0.906906	1
AL592295.1	1.9579	-1.30947	1.51178	-0.866175	0.386394	1
AL603832.3	15.6954	1.14687	0.795275	1.44211	0.149273	1
AL604028.2	7.5479	0.0482963	0.759943	0.0635525	0.949327	1
AL627230.1	2.78968	0.29232	1.42754	0.204772	0.83775	1
AL627309.6	20.8246	-2.02655	2.51092	-0.807095	0.419612	1
AL627309.7	6.96572	-2.07631	0.939559	-2.20988	0.0271134	0.787667
AL627389.1	5.76346	0.708389	0.994351	0.712413	0.476209	1
AL645929.3	12.7113	-0.550277	0.57794	-0.952134	0.341029	1
AL645949.1	3.18428	0.39741	1.36501	0.29114	0.770944	1
AL662899.2	4.50547	0.294366	1.89814	0.155081	0.876757	1
AL663070.1	4.17431	-0.351824	1.23724	-0.284361	0.776134	1
AL669831.1	714.969	-0.0186049	0.192832	-0.0964824	0.923137	1
AL669831.3	24.1233	-0.392151	0.48619	-0.80658	0.419908	1
AL669831.4	6.18336	-1.39481	0.847026	-1.64671	0.0996168	1
AL669918.1	10.9618	-4.83569	3.92413	-1.23229	0.217839	1
AL691442.1	5.12108	-0.930449	1.40038	-0.664425	0.506418	1
AL713999.1	12.3574	-0.788324	1.0069	-0.782923	0.433672	1
AL732372.2	439.838	-0.0879505	0.225614	-0.389827	0.696665	1
AL732372.3	33.6947	-0.257942	0.851849	-0.302802	0.762041	1
AL773545.3	2.09815	-1.43971	1.68328	-0.855302	0.392384	1
AL807752.1	3.56204	-0.084747	1.17769	-0.0719601	0.942634	1
AL928711.1	15.0537	-1.68147	0.759978	-2.21253	0.0269302	0.787667
AL954705.1	3.65618	0.770524	1.13809	0.677034	0.498384	1
ALAD	749.439	-0.0614093	0.133117	-0.461317	0.644571	1
ALAS1	1213.99	-0.0809783	0.117149	-0.69124	0.489414	1
ALAS2	1.92565	1.65497	1.96779	0.841033	0.40033	1
ALB	3.69108	0.924914	1.28627	0.719066	0.4721	1
ALCAM	1100.54	1.18655	0.331911	3.57489	0.00035037	0.0771362
ALDH16A1	818.86	-0.221426	0.330799	-0.669366	0.503262	1
ALDH18A1	4127.4	0.058137	0.225814	0.257455	0.796827	1
ALDH1A1	14.4758	-2.04339	0.712217	-2.86905	0.00411709	0.336723
ALDH1A2	28.4416	-0.674612	0.676879	-0.996651	0.318934	1
ALDH1A3	156.612	0.633216	0.523037	1.21065	0.226028	1
ALDH1B1	1836.84	-0.160355	0.168336	-0.952589	0.340798	1
ALDH1L1	33.5308	-0.615246	0.497208	-1.2374	0.215938	1
ALDH1L2	61.1805	-1.01238	0.725125	-1.39615	0.16267	1
ALDH2	1672.83	0.159411	0.186457	0.854949	0.392579	1
ALDH3A1	5.8392	-0.208123	1.00259	-0.207584	0.835554	1
ALDH3A2	2309.32	0.110508	0.137755	0.802204	0.422435	1
ALDH3B1	18.738	-0.885836	0.486513	-1.82078	0.0686396	1
ALDH4A1	1701.66	-0.387075	0.297729	-1.30009	0.19357	1
ALDH5A1	289.095	0.0491529	0.292137	0.168253	0.866384	1
ALDH6A1	1335.18	-0.23338	0.154546	-1.51011	0.131016	1
ALDH7A1	6128.76	-0.322539	0.181611	-1.77599	0.0757348	1
ALDH8A1	8.44365	0.0348818	0.775042	0.0450064	0.964102	1
ALDH9A1	2839.09	-0.0358225	0.136607	-0.26223	0.793144	1
ALDOA	14111	-0.214007	0.209623	-1.02091	0.307295	1
ALDOC	568.502	-0.829198	0.483744	-1.71413	0.0865053	1
ALG1	644.467	-0.20871	0.215862	-0.966868	0.33361	1
ALG10	204.102	0.102363	0.228859	0.447275	0.654676	1
ALG10B	467.643	0.0645485	0.287513	0.224506	0.822363	1
ALG11	1841.18	0.117943	0.183096	0.64416	0.519472	1
ALG12	597.498	-0.0160576	0.192429	-0.0834469	0.933496	1
ALG13	1055.14	0.0162582	0.201885	0.0805319	0.935814	1
ALG14	153.869	0.239944	0.236596	1.01415	0.31051	1
ALG1L	16.9288	-0.166256	0.550814	-0.301836	0.762777	1
ALG1L2	8.5813	0.0925946	0.720996	0.128426	0.897812	1
ALG2	619.296	0.129651	0.173476	0.747368	0.454842	1
ALG3	601.505	-0.150222	0.168719	-0.890367	0.373269	1
ALG5	484.155	0.185068	0.156805	1.18024	0.237905	1
ALG6	897.88	0.00555763	0.162192	0.0342659	0.972665	1
ALG8	1648.81	0.0935416	0.0993866	0.94119	0.346608	1
ALG9	580.037	0.171286	0.256965	0.666574	0.505044	1
ALK	6.95471	-0.592109	0.924627	-0.640376	0.521928	1
ALKAL1	7.28762	-1.00355	0.975231	-1.02904	0.303461	1
ALKAL2	10.5997	1.14664	1.04697	1.0952	0.273429	1
ALKBH1	407.899	-0.0200663	0.156677	-0.128075	0.89809	1
ALKBH2	416.38	-0.243678	0.186315	-1.30788	0.190914	1
ALKBH3	254.118	-0.0371406	0.177826	-0.20886	0.834558	1
ALKBH4	426.596	-0.105191	0.19954	-0.527166	0.598079	1
ALKBH5	1400.43	-0.0808589	0.154368	-0.523807	0.600413	1
ALKBH6	323.56	0.00134476	0.161022	0.00835142	0.993337	1
ALKBH7	736.741	-0.121397	0.436837	-0.2779	0.781089	1
ALKBH8	418.956	-0.0859798	0.222044	-0.38722	0.698593	1
ALMS1	2379.94	-0.10541	0.217637	-0.484339	0.628145	1
ALMS1P1	33.1007	0.0140155	0.537759	0.0260628	0.979207	1
ALOX12	40.3802	-0.759151	0.552584	-1.37382	0.169497	1
ALOX12B	4.15829	0.235595	1.06878	0.220434	0.825533	1
ALOX12P2	102.383	0.337647	0.297183	1.13616	0.25589	1
ALOX15	38.4378	-0.839961	0.550114	-1.52689	0.126789	1
ALOX15B	3.64962	0.966579	1.28407	0.752749	0.451601	1
ALOX15P1	22.2053	0.461109	0.685381	0.672777	0.501089	1
ALOX5	3.88951	-1.05002	1.69455	-0.619643	0.535493	1
ALOXE3	2.30539	0.580066	2.00237	0.28969	0.772054	1
ALPG	10.9967	-0.979779	1.90399	-0.514594	0.606837	1
ALPK1	28.1475	-0.222282	0.48613	-0.457249	0.647492	1
ALPK2	69.4615	1.96238	0.93925	2.0893	0.0366804	0.878129
ALPK3	1063.9	0.281067	0.210237	1.3369	0.181254	1
ALPL	6575.35	-0.0843943	0.121954	-0.692019	0.488925	1
ALPP	4.05454	-0.0944158	1.11756	-0.0844838	0.932672	1
ALS2	2286.6	0.300915	0.185177	1.62502	0.104159	1
ALS2CL	116.742	-0.0694076	0.358969	-0.193353	0.846683	1
ALS2CR12	2.47316	-1.03574	1.49074	-0.69478	0.487193	1
ALX1	7.89959	0.230894	0.796247	0.289977	0.771833	1
ALX3	2.53577	0.838954	1.58018	0.530922	0.595473	1
ALX4	2.8745	0.0479417	1.14468	0.0418823	0.966593	1
ALYREF	2767.64	-0.0144853	0.176109	-0.0822522	0.934446	1
AMACR	346.726	0.152374	0.211818	0.719363	0.471917	1
AMBN	9.2263	2.76333	1.43386	1.92719	0.0539561	1
AMBP	69.5832	-0.395854	0.711772	-0.556153	0.578106	1
AMBRA1	1198.17	0.000765053	0.185671	0.00412047	0.996712	1
AMD1	4613.37	0.146198	0.161818	0.903475	0.366274	1
AMD1P3	2.44655	0.0580113	1.50468	0.0385539	0.969246	1
AMD1P4	1.79488	1.7234	1.7122	1.00654	0.314155	1
AMDHD1	20.919	-0.80762	0.51798	-1.55917	0.118956	1
AMDHD2	450.138	-0.131581	0.285136	-0.461467	0.644464	1
AMER1	842.084	-0.0828283	0.23163	-0.357589	0.720651	1
AMER2	33.2011	0.888512	0.635355	1.39845	0.161978	1
AMER3	3.18716	-0.181448	1.20252	-0.15089	0.880062	1
AMFR	1059.1	-0.0429023	0.181076	-0.23693	0.812711	1
AMH	7.81288	0.423441	0.968439	0.43724	0.661937	1
AMHR2	13.333	-0.41945	0.882981	-0.475039	0.634759	1
AMIGO1	310.143	-0.0431513	0.236572	-0.182403	0.855267	1
AMIGO2	346.611	0.758521	0.321591	2.35865	0.0183415	0.679436
AMIGO3	32.7155	-0.437869	1.05686	-0.414311	0.678647	1
AMMECR1	778.067	-0.150258	0.147692	-1.01737	0.308977	1
AMMECR1L	1365.36	0.0547857	0.164615	0.332812	0.739276	1
AMN	3.93022	-0.402286	1.41311	-0.284682	0.775888	1
AMN1	234.813	0.253589	0.285058	0.889604	0.373678	1
AMOT	978.347	0.30413	0.346959	0.876561	0.380725	1
AMOTL1	2688.11	-0.0418413	0.243682	-0.171705	0.863669	1
AMOTL2	2833.73	0.47712	0.301205	1.58404	0.113185	1
AMPD2	937.241	0.335991	0.153286	2.19193	0.0283847	0.794295
AMPD3	96.2856	-0.0832976	0.327889	-0.254042	0.799463	1
AMPH	997.364	-0.0262917	0.237768	-0.110577	0.911952	1
AMT	1088.68	-0.568838	0.160585	-3.54229	0.000396674	0.0824638
AMY2B	33.6347	-0.337653	0.466814	-0.723314	0.469487	1
AMZ1	16.1144	-0.398255	0.857872	-0.464236	0.642478	1
AMZ2	1950.39	0.0175502	0.130416	0.13457	0.892952	1
AMZ2P1	323.449	0.0782409	0.242155	0.323103	0.746617	1
ANAPC1	3203.15	-0.17961	0.162766	-1.10348	0.269817	1
ANAPC10	502.682	0.220986	0.178045	1.24118	0.214539	1
ANAPC11	1857.16	-0.197069	0.29719	-0.663108	0.507262	1
ANAPC13	1324.42	0.338828	0.177572	1.90812	0.0563762	1
ANAPC15	1133.83	-0.0560424	0.2047	-0.273779	0.784255	1
ANAPC16	2624.75	-0.03154	0.122236	-0.258026	0.796387	1
ANAPC1P1	2.69622	-0.254339	1.19364	-0.213078	0.831266	1
ANAPC2	800.969	-0.0296189	0.192517	-0.153851	0.877727	1
ANAPC4	1031.03	0.0329544	0.156047	0.211183	0.832744	1
ANAPC5	2971.12	-0.0721801	0.113534	-0.635761	0.524933	1
ANAPC7	2058.04	-0.0914457	0.141703	-0.645334	0.518711	1
ANG	21.9312	0.00882576	0.612432	0.014411	0.988502	1
ANGEL1	1205.59	-0.155383	0.141477	-1.09829	0.272077	1
ANGEL2	960.043	-0.024143	0.184086	-0.131151	0.895656	1
ANGPT1	96.2374	-0.777511	1.14097	-0.681449	0.495588	1
ANGPT2	19.3621	-0.146575	0.744116	-0.196979	0.843844	1
ANGPT4	25.4632	0.0364666	0.520734	0.0700292	0.94417	1
ANGPTL1	5.88195	2.15461	1.83536	1.17395	0.240417	1
ANGPTL2	623.371	-0.264769	0.242236	-1.09302	0.274385	1
ANGPTL4	31.18	0.229784	0.494355	0.464815	0.642064	1
ANGPTL6	3.43128	-0.929817	1.4251	-0.652459	0.514105	1
ANGPTL7	3.81538	2.51749	1.2864	1.957	0.0503479	0.982913
ANK1	307.388	0.0833052	0.311667	0.267289	0.789246	1
ANK2	1846.5	0.0826225	0.291116	0.283813	0.776554	1
ANK3	1383.75	0.276558	0.179188	1.5434	0.122734	1
ANKAR	34.1961	0.174442	0.403945	0.431845	0.665854	1
ANKDD1A	103.117	-0.452525	0.283388	-1.59684	0.110301	1
ANKDD1B	3.1658	-0.947216	1.26347	-0.749696	0.453438	1
ANKEF1	355.58	0.122797	0.183537	0.669061	0.503457	1
ANKFN1	5.29876	0.173255	0.997527	0.173685	0.862113	1
ANKFY1	2490.82	-0.0433171	0.183215	-0.236427	0.813101	1
ANKH	142.822	-0.551601	0.354261	-1.55705	0.119459	1
ANKHD1	2939.7	-0.0361821	0.125931	-0.287317	0.77387	1
ANKHD1-EIF4EBP3	1552.75	-0.0491264	0.30961	-0.158672	0.873927	1
ANKIB1	1922.05	0.0149773	0.15175	0.0986971	0.921379	1
ANKK1	2.90701	-0.590994	1.20868	-0.48896	0.62487	1
ANKLE1	158.17	0.184197	0.262816	0.700858	0.483392	1
ANKLE2	2089.96	0.0245302	0.141305	0.173598	0.862182	1
ANKMY1	139.053	-0.0318049	0.2322	-0.136972	0.891053	1
ANKMY2	1381.61	0.506004	0.181873	2.78218	0.00539951	0.388446
ANKRA2	535.947	0.136082	0.205323	0.662771	0.507478	1
ANKRD1	475.808	1.78442	1.36373	1.30849	0.190708	1
ANKRD10	1933.84	0.0212055	0.175223	0.12102	0.903675	1
ANKRD11	4452.72	-0.0451637	0.12739	-0.354531	0.722941	1
ANKRD12	1689.47	-0.0995237	0.26413	-0.376799	0.706323	1
ANKRD13A	683.767	0.165255	0.181218	0.91191	0.361816	1
ANKRD13B	387.505	0.0593329	0.233629	0.253962	0.799525	1
ANKRD13C	828.87	0.155794	0.145473	1.07094	0.284195	1
ANKRD13D	565.881	-0.0601219	0.171499	-0.350568	0.725913	1
ANKRD16	210.631	-0.0281507	0.176282	-0.159692	0.873124	1
ANKRD17	4218.21	-0.122514	0.177456	-0.690389	0.48995	1
ANKRD18A	125.994	-0.478971	0.346132	-1.38378	0.166426	1
ANKRD18B	242.517	-0.199064	0.252046	-0.789792	0.429649	1
ANKRD18CP	63.5758	0.432089	0.421896	1.02416	0.305759	1
ANKRD18DP	2.65171	0.482177	1.39283	0.346186	0.729203	1
ANKRD19P	10.2564	-0.652593	1.32775	-0.491501	0.623072	1
ANKRD20A1	15.9403	0.0436603	0.586664	0.0744213	0.940675	1
ANKRD20A17P	7.23025	0	1.99411	0	1	1
ANKRD20A18P	1.79515	-1.28458	1.81607	-0.707339	0.479356	1
ANKRD20A19P	11.2818	-0.70781	0.658082	-1.07556	0.282123	1
ANKRD20A2	1.92515	1.40903	1.80652	0.779967	0.435411	1
ANKRD20A3	19.409	0.774691	0.802433	0.965428	0.334331	1
ANKRD20A4	8.89989	-2.11302	1.39053	-1.51957	0.128618	1
ANKRD20A5P	4.00155	0.208167	1.18129	0.176221	0.860121	1
ANKRD20A8P	5.37687	-1.94806	1.98287	-0.982446	0.32588	1
ANKRD22	3.57418	-1.2731	1.37059	-0.928868	0.352957	1
ANKRD23	53.3452	-0.0962296	0.323804	-0.297184	0.766326	1
ANKRD24	352.807	-0.939686	0.541573	-1.7351	0.0827226	1
ANKRD26	982.006	0.0842857	0.234574	0.359313	0.719361	1
ANKRD27	1353.5	-0.205886	0.207849	-0.990557	0.321902	1
ANKRD28	1289.22	0.0434178	0.16802	0.258408	0.796092	1
ANKRD29	34.8845	-0.233634	0.475145	-0.491711	0.622924	1
ANKRD30B	2.95852	2.19905	1.732	1.26966	0.204206	1
ANKRD30BL	17.3647	0.863444	1.19045	0.72531	0.468262	1
ANKRD31	18.4285	-0.203413	0.755399	-0.269278	0.787715	1
ANKRD33	5.50101	0.141434	1.02241	0.138334	0.889976	1
ANKRD33B	702.91	-0.291229	0.208906	-1.39407	0.163297	1
ANKRD34A	2.56338	-0.482449	1.32715	-0.363524	0.716214	1
ANKRD34B	56.6239	-0.247605	0.431239	-0.574171	0.565852	1
ANKRD35	165.568	-0.299124	0.216105	-1.38416	0.16631	1
ANKRD36	364.934	-0.103407	0.286594	-0.360813	0.718239	1
ANKRD36B	251.276	-0.0819392	0.315574	-0.259651	0.795133	1
ANKRD36BP2	35.91	-0.48559	0.503829	-0.9638	0.335146	1
ANKRD36C	198.11	-0.40593	0.309506	-1.31154	0.189676	1
ANKRD37	42.5	-0.260344	0.505539	-0.514983	0.606565	1
ANKRD39	214.902	0.141336	0.228298	0.619083	0.535861	1
ANKRD40	2017.4	-0.0152834	0.14038	-0.108872	0.913304	1
ANKRD40CL	4.08358	0.0927008	1.04205	0.0889599	0.929114	1
ANKRD42	178.383	0.0831056	0.231078	0.359643	0.719114	1
ANKRD44	72.0168	0.698338	0.39513	1.76736	0.0771674	1
ANKRD45	96.7546	0.303126	0.503358	0.602207	0.547036	1
ANKRD46	1115.58	0.235641	0.161319	1.46072	0.144093	1
ANKRD49	367.219	0.083909	0.207438	0.404502	0.685844	1
ANKRD50	2087.96	0.140741	0.235215	0.598351	0.549606	1
ANKRD52	2030.79	0.215834	0.185585	1.16299	0.244833	1
ANKRD53	6.0071	0.298848	1.31433	0.227377	0.820131	1
ANKRD54	398.626	0.00023599	0.185814	0.00127003	0.998987	1
ANKRD6	569.745	-0.418981	0.18811	-2.22732	0.025926	0.779187
ANKRD61	4.89383	0.680013	1.02278	0.664869	0.506134	1
ANKRD62	4.18407	0.907766	1.20012	0.756393	0.449414	1
ANKRD65	26.8565	-0.704467	0.560011	-1.25795	0.208409	1
ANKRD7	11.1515	0.601774	0.710702	0.846733	0.397144	1
ANKRD9	687.311	-0.0709525	0.278854	-0.254443	0.799153	1
ANKS1A	1942.86	-0.0171944	0.136238	-0.126208	0.899567	1
ANKS1B	51.922	0.561315	0.391166	1.43498	0.151293	1
ANKS3	372.184	0.0380909	0.220253	0.172942	0.862697	1
ANKS4B	5.9879	0.387347	0.846872	0.457386	0.647394	1
ANKS6	1849.09	-0.0567606	0.154704	-0.366897	0.713696	1
ANKUB1	2.99853	0.535996	1.14244	0.469169	0.638949	1
ANKZF1	949.189	-0.149304	0.119322	-1.25127	0.210837	1
ANLN	4438.76	0.00561653	0.171581	0.0327341	0.973887	1
ANO1	139.521	-0.242816	0.486408	-0.499203	0.617636	1
ANO10	1237.95	-0.0813077	0.194873	-0.417235	0.676506	1
ANO2	122.385	-0.135012	0.25605	-0.527288	0.597994	1
ANO3	70.0913	-0.96251	0.636934	-1.51116	0.130747	1
ANO4	56.4046	1.14963	0.493904	2.32765	0.0199307	0.698992
ANO5	510.703	-0.286664	0.228281	-1.25575	0.209207	1
ANO6	2079.65	0.00158739	0.138993	0.0114207	0.990888	1
ANO7	31.9762	-0.423987	0.498023	-0.85134	0.394581	1
ANO8	608.354	0.126143	0.228452	0.552165	0.580836	1
ANO9	176.934	-0.711761	0.553713	-1.28543	0.198641	1
ANOS1	2649.49	-0.443219	0.333479	-1.32908	0.183823	1
ANOS2P	360.894	-0.245826	0.210429	-1.16821	0.242722	1
ANP32A	12546.6	-0.168564	0.155467	-1.08425	0.278256	1
ANP32B	5390.41	-0.134134	0.194069	-0.691164	0.489462	1
ANP32E	7695.29	0.187361	0.212159	0.883116	0.377173	1
ANPEP	113.041	-0.430556	0.735775	-0.585173	0.558432	1
ANTXR1	1783.52	0.122771	0.299435	0.410008	0.6818	1
ANTXR2	865.118	0.4572	0.298325	1.53256	0.125385	1
ANXA1	418.192	1.91024	1.21049	1.57807	0.11455	1
ANXA11	1035.51	-0.033103	0.266744	-0.1241	0.901236	1
ANXA13	4.72437	1.31409	1.2303	1.06811	0.285473	1
ANXA2	4052.13	0.736233	0.379374	1.94066	0.0523001	1
ANXA3	357.07	2.64863	1.05435	2.51211	0.0120011	0.575579
ANXA4	232.967	-0.191855	0.314782	-0.609486	0.542202	1
ANXA5	8044.3	0.153525	0.204929	0.749163	0.453759	1
ANXA6	4204.18	-0.162107	0.178667	-0.907317	0.364239	1
ANXA7	1830.32	-0.0812028	0.171508	-0.473464	0.635882	1
ANXA8	2.36651	1.8862	1.69278	1.11427	0.265165	1
ANXA9	32.3783	-0.778049	0.562431	-1.38337	0.166552	1
AOAH	6.70236	-0.674638	1.09357	-0.616915	0.537291	1
AOC1	4.42736	-0.884078	1.35767	-0.651171	0.514936	1
AOC2	91.9213	0.00621979	0.305379	0.0203675	0.98375	1
AOC3	64.9138	0.273135	0.418771	0.65223	0.514253	1
AOC4P	2.44863	0.39594	1.43186	0.276522	0.782147	1
AOX1	248.585	-0.544306	0.320313	-1.6993	0.0892635	1
AP000295.1	58.5367	-0.405054	0.947983	-0.427279	0.669176	1
AP000311.1	11.7894	-0.693314	0.774298	-0.895409	0.370568	1
AP000344.1	2.01452	-1.19724	1.36029	-0.880139	0.378784	1
AP000346.2	78.5374	-0.0122077	0.257172	-0.0474692	0.962139	1
AP000347.1	798.44	-0.113439	0.138983	-0.816207	0.414382	1
AP000356.3	19.5862	0.0173753	0.491536	0.035349	0.971801	1
AP000553.5	27.864	-0.092338	0.560102	-0.164859	0.869055	1
AP000580.1	8.31023	0.0671919	1.34682	0.0498895	0.96021	1
AP000646.1	18.5366	-0.195345	0.710455	-0.274957	0.783349	1
AP000769.1	15.83	-0.677177	0.541107	-1.25147	0.210765	1
AP000781.2	13.7874	-1.13848	0.90362	-1.25992	0.2077	1
AP000812.5	15.4784	0.184355	0.662521	0.278263	0.780811	1
AP000867.4	1.88515	-0.992525	2.44536	-0.40588	0.684831	1
AP000873.1	5.52362	1.26126	1.6419	0.768167	0.442388	1
AP000902.1	2.51632	-0.468457	1.28055	-0.365824	0.714497	1
AP000936.3	1.90607	-0.579532	2.09277	-0.276921	0.781841	1
AP000944.2	436.116	-0.279025	0.249859	-1.11673	0.26411	1
AP001000.1	1.81951	1.37701	1.8622	0.739453	0.459632	1
AP001267.5	113.96	-0.263174	0.324006	-0.812251	0.416648	1
AP001273.2	57.5446	0.16134	1.73134	0.093188	0.925754	1
AP001453.5	44.6172	-0.453572	0.477055	-0.950776	0.341718	1
AP001636.1	1.67774	-0.746315	1.70348	-0.438112	0.661305	1
AP001636.2	6.87297	0.471933	0.849856	0.555309	0.578683	1
AP001781.2	6.21396	-0.970773	2.15859	-0.449726	0.652908	1
AP001931.1	8.84063	-0.498857	1.20323	-0.414597	0.678437	1
AP001992.1	10.638	-0.364989	0.719611	-0.507203	0.612012	1
AP002001.1	1.75081	1.89911	1.94024	0.978803	0.327677	1
AP002373.1	1.99821	3.78136	2.56654	1.47333	0.140662	1
AP002387.1	3.57382	1.03646	1.22379	0.846931	0.397033	1
AP002414.2	6.12953	0.653295	0.88562	0.73767	0.460715	1
AP002414.4	1.72802	0.472501	1.9418	0.243331	0.807749	1
AP002495.2	54.3554	-0.0633801	0.363137	-0.174535	0.861445	1
AP002512.3	2.48639	0.293602	1.24735	0.23538	0.813914	1
AP002748.4	25.8851	-0.0101111	2.74574	-0.00368248	0.997062	1
AP002956.1	664.13	0.443382	0.341824	1.29711	0.194594	1
AP002981.1	3.38763	0.996786	1.2293	0.810857	0.417448	1
AP002990.1	151.592	-0.264734	0.275132	-0.962208	0.335945	1
AP003084.1	9.45068	-0.263724	0.734076	-0.35926	0.719401	1
AP003108.2	289.694	0.134864	0.172848	0.780244	0.435247	1
AP003170.1	7.99547	0.209735	0.858201	0.244389	0.80693	1
AP003419.1	78.7719	0.398467	0.354099	1.1253	0.260462	1
AP003716.2	1.8013	0.0569326	1.92015	0.0296501	0.976346	1
AP005018.2	10.0427	-0.145668	1.03229	-0.141111	0.887782	1
AP005061.1	22.6535	-0.241762	0.677114	-0.357048	0.721056	1
AP005264.5	3.35175	-0.34288	1.14446	-0.299599	0.764483	1
AP005901.1	2.59853	-0.600277	1.50101	-0.399916	0.689218	1
AP006222.1	116.034	0.40437	0.305452	1.32384	0.185556	1
AP1AR	898.921	0.361314	0.15628	2.31197	0.0207793	0.705763
AP1B1	2805.67	-0.0627148	0.141557	-0.443036	0.65774	1
AP1G1	2620.44	0.0997123	0.156746	0.636139	0.524686	1
AP1G2	775.993	-0.349781	0.162895	-2.14728	0.0317708	0.829355
AP1M1	1305.85	0.051006	0.127177	0.401064	0.688373	1
AP1M2	587.796	-0.0434312	0.756766	-0.0573906	0.954234	1
AP1S1	1839.66	0.0407283	0.237636	0.171389	0.863918	1
AP1S2	4036.99	0.51527	0.14381	3.58299	0.000339681	0.0757356
AP1S3	198.897	0.0527221	0.240498	0.21922	0.826479	1
AP2A1	3058.93	-0.00900029	0.181783	-0.0495113	0.960512	1
AP2A2	634.346	-0.00321979	0.183031	-0.0175915	0.985965	1
AP2B1	9326.75	-0.124173	0.148472	-0.836343	0.402962	1
AP2M1	9979.04	-0.127939	0.189672	-0.674528	0.499976	1
AP2S1	2260.15	-0.0470562	0.189704	-0.24805	0.804096	1
AP3B1	3002.5	-0.0527722	0.203611	-0.259182	0.795495	1
AP3B2	131.126	-0.81956	0.346166	-2.36753	0.0179071	0.675345
AP3D1	5117.87	-0.108177	0.135228	-0.799963	0.423732	1
AP3M1	2577.56	0.128781	0.1734	0.742684	0.457673	1
AP3M2	914.905	-0.145541	0.223193	-0.652086	0.514346	1
AP3S1	2060.76	0.00807782	0.199718	0.0404462	0.967737	1
AP3S2	1154.22	-0.0866748	0.218897	-0.395962	0.692133	1
AP4B1	382.803	0.0461855	0.202588	0.227978	0.819663	1
AP4E1	540.917	0.0627191	0.181722	0.345137	0.729991	1
AP4M1	445.367	-0.0296129	0.164503	-0.180014	0.857141	1
AP4S1	289.672	0.0535023	0.22139	0.241665	0.80904	1
AP5B1	289.305	-0.158858	0.379544	-0.418551	0.675544	1
AP5M1	1300.37	0.0332355	0.119422	0.278302	0.78078	1
AP5S1	110.929	0.00259896	0.302457	0.00859282	0.993144	1
AP5Z1	372.875	0.155342	0.288031	0.539322	0.589664	1
APAF1	1211	0.0619705	0.171843	0.360624	0.718381	1
APBA1	70.4119	-0.265336	0.794928	-0.333786	0.738541	1
APBA2	741.299	-0.00152899	0.295845	-0.00516821	0.995876	1
APBA3	270.481	-0.0192008	0.260747	-0.0736376	0.941299	1
APBB1	1554.88	0.0240873	0.153263	0.157163	0.875116	1
APBB2	1832.19	0.068599	0.16919	0.405457	0.685142	1
APBB3	313.694	0.000627311	0.234338	0.00267696	0.997864	1
APC	1052.66	0.178958	0.235044	0.76138	0.44643	1
APC2	54.1222	0.207495	0.463016	0.448137	0.654054	1
APCDD1	161.474	-0.312187	0.394858	-0.790631	0.429159	1
APCDD1L	39.1835	-0.774875	0.98424	-0.787283	0.431116	1
APEH	4721.84	-0.125194	0.183907	-0.680744	0.496033	1
APELA	496.609	0.0420707	0.450162	0.0934567	0.925541	1
APEX1	8755.06	-0.13266	0.216199	-0.6136	0.53948	1
APEX2	698.623	-0.0960928	0.154661	-0.621314	0.534393	1
APH1A	3353.58	0.142391	0.163067	0.873207	0.382551	1
APH1B	299.642	-0.510589	0.29418	-1.73564	0.0826282	1
API5	6754.7	-0.0687037	0.134397	-0.511201	0.60921	1
APIP	609.553	-0.0581584	0.160955	-0.361334	0.71785	1
APLF	200.286	-0.00511354	0.220801	-0.023159	0.981523	1
APLN	214.05	1.34088	0.578741	2.3169	0.0205092	0.702143
APLNR	129.656	-1.46102	0.497382	-2.93743	0.00330943	0.311723
APLP1	2672.33	0.0611996	0.238105	0.257028	0.797157	1
APLP2	15196.8	0.142369	0.138037	1.03138	0.302361	1
APMAP	3169.97	0.0439792	0.14496	0.303388	0.761594	1
APOA1	18.8986	0.556776	0.685766	0.811904	0.416847	1
APOB	20.5938	-0.791714	0.723308	-1.09457	0.273704	1
APOBEC3A	2.98945	-0.693288	1.30484	-0.531321	0.595196	1
APOBEC3B	171.932	-0.591885	0.475368	-1.24511	0.213091	1
APOBEC3C	677.097	-0.450758	0.329783	-1.36683	0.171678	1
APOBEC3D	43.3623	-0.53023	0.517392	-1.02481	0.305452	1
APOBEC3F	69.1461	-0.370092	0.295487	-1.25248	0.210395	1
APOBEC3G	32.7644	0.391091	0.418224	0.935122	0.349726	1
APOBEC3H	15.5355	-1.19729	0.895712	-1.33669	0.181324	1
APOBR	2.14739	0.717001	1.44657	0.495656	0.620137	1
APOC1	380.985	-0.272814	0.367103	-0.743154	0.457389	1
APOC1P1	7.34948	-1.01104	0.836757	-1.20829	0.226937	1
APOC4	2.40409	-1.85533	1.62628	-1.14084	0.253935	1
APOD	1.68835	1.52249	2.36999	0.642404	0.520611	1
APOE	5210.67	-0.239266	0.455186	-0.525643	0.599136	1
APOF	1.83272	-2.04061	1.74544	-1.16911	0.242358	1
APOL1	5.79431	0.361059	1.06565	0.338815	0.734749	1
APOL2	393.339	-0.263128	0.260134	-1.01151	0.311772	1
APOL3	3.00292	-0.6673	1.57921	-0.422554	0.672621	1
APOL4	49.8507	0.413461	0.360635	1.14648	0.251596	1
APOL6	25.2338	0.130228	0.430898	0.302224	0.762481	1
APOLD1	238.636	0.450177	0.515353	0.873531	0.382374	1
APOM	10.7682	-0.294809	0.641009	-0.459913	0.645578	1
APOO	740.946	-0.0440197	0.183741	-0.239574	0.81066	1
APOOL	534.994	0.200773	0.244287	0.821873	0.411149	1
APOPT1	590.188	0.177923	0.188914	0.941819	0.346285	1
APP	18425.5	0.115676	0.0998237	1.15881	0.246536	1
APPBP2	1158.56	0.336201	0.261386	1.28623	0.198364	1
APPL1	1622.13	-0.0138094	0.159859	-0.0863848	0.931161	1
APPL2	1090.61	0.0620387	0.202274	0.306706	0.759067	1
APRT	1788.09	-0.326438	0.281847	-1.15821	0.246779	1
APTX	1179.62	-0.0703372	0.152343	-0.461702	0.644295	1
AQP1	16.813	0.717817	0.626994	1.14485	0.25227	1
AQP11	19.3218	-0.303328	0.463922	-0.653835	0.513218	1
AQP3	37.3731	0.00485013	0.441145	0.0109944	0.991228	1
AQP4	24.9243	-0.410393	0.634602	-0.646693	0.517831	1
AQP5	18.5267	-0.00788923	0.698347	-0.011297	0.990986	1
AQP6	2.77525	-1.41103	1.64432	-0.858126	0.390823	1
AQP7	4.43233	0.670601	1.2577	0.533194	0.593899	1
AQR	2297.42	-0.117246	0.11399	-1.02856	0.303685	1
AR	462.567	0.0947593	0.191968	0.493621	0.621574	1
ARAF	1069.34	-0.0360241	0.13579	-0.265293	0.790783	1
ARAP1	1621.23	-0.29038	0.287669	-1.00943	0.312771	1
ARAP2	47.4106	0.845339	0.470604	1.79629	0.0724491	1
ARAP3	1856.62	-0.146527	0.187755	-0.780414	0.435147	1
ARC	291.947	-1.29615	0.829336	-1.56288	0.11808	1
ARCN1	4630.29	0.0368052	0.150684	0.244254	0.807034	1
AREL1	1626.94	-0.0236551	0.115793	-0.204288	0.838129	1
ARF1	6552.02	0.136734	0.168193	0.812964	0.416239	1
ARF3	9204.87	-0.0481117	0.147257	-0.32672	0.74388	1
ARF4	3515.77	0.322974	0.136223	2.37092	0.0177438	0.672681
ARF5	3503.44	-0.096971	0.160636	-0.603668	0.546065	1
ARF6	2092.76	0.0421764	0.104151	0.404956	0.68551	1
ARFGAP1	2586.6	-0.0546335	0.267276	-0.204408	0.838034	1
ARFGAP2	1967.76	-0.0745477	0.145503	-0.512344	0.608411	1
ARFGAP3	825.949	-0.0426333	0.177359	-0.240378	0.810037	1
ARFGEF1	2192.29	-0.017316	0.146202	-0.118439	0.90572	1
ARFGEF2	1078.79	0.127693	0.174746	0.730734	0.464942	1
ARFGEF3	1062.59	-0.444944	0.417178	-1.06656	0.286171	1
ARFIP1	1183.19	0.0975308	0.124236	0.785042	0.432429	1
ARFIP2	1090.4	0.102331	0.142798	0.716611	0.473614	1
ARFRP1	493.447	0.0777015	0.168704	0.460578	0.645101	1
ARG2	1313.18	-0.212541	0.152921	-1.38987	0.164569	1
ARGFX	21.7555	0.0168361	0.519464	0.0324105	0.974145	1
ARGFXP2	3.83728	-0.461382	1.52836	-0.301882	0.762742	1
ARGLU1	6141.39	-0.0589096	0.235287	-0.250373	0.802299	1
ARHGAP1	1007.37	-0.142031	0.192569	-0.737558	0.460783	1
ARHGAP10	145.472	0.107957	0.333055	0.32414	0.745832	1
ARHGAP11A	3102.13	-0.191809	0.198194	-0.967781	0.333154	1
ARHGAP11B	81.7245	-0.529951	0.375281	-1.41214	0.157907	1
ARHGAP12	1508.33	0.0331103	0.150392	0.220159	0.825747	1
ARHGAP15	60.1338	-0.816936	0.618096	-1.3217	0.186269	1
ARHGAP17	1718.07	-0.0794798	0.188899	-0.420754	0.673935	1
ARHGAP18	181.484	0.446944	0.379864	1.17659	0.23936	1
ARHGAP19	2245.05	-0.198995	0.231017	-0.861383	0.389027	1
ARHGAP19-SLIT1	10.687	-0.0242555	1.10003	-0.0220499	0.982408	1
ARHGAP20	1.79655	0.0311374	1.51847	0.0205057	0.98364	1
ARHGAP21	2204.06	0.212327	0.269343	0.788315	0.430513	1
ARHGAP22	100.168	-0.328933	0.358791	-0.916781	0.359257	1
ARHGAP23	1258.82	0.145411	0.176055	0.82594	0.408838	1
ARHGAP24	53.0356	-0.207506	0.460281	-0.450823	0.652117	1
ARHGAP25	56.2946	-0.193816	0.351642	-0.551174	0.581514	1
ARHGAP26	725.855	-0.276062	0.259299	-1.06465	0.287035	1
ARHGAP27	27.9333	-0.158072	0.772597	-0.204598	0.837886	1
ARHGAP28	987.102	0.0297666	0.416384	0.0714882	0.943009	1
ARHGAP29	576.036	1.0519	0.289704	3.63095	0.000282383	0.0687997
ARHGAP30	8.85391	-0.515688	0.968667	-0.532369	0.594471	1
ARHGAP31	235.934	-0.327048	0.301074	-1.08627	0.277358	1
ARHGAP32	1180.68	-0.183905	0.188158	-0.977398	0.328372	1
ARHGAP33	493.81	-0.132681	0.34515	-0.384415	0.700671	1
ARHGAP35	4150.27	-0.0301878	0.182403	-0.165501	0.86855	1
ARHGAP36	35.2542	2.01294	0.695735	2.89326	0.00381262	0.328623
ARHGAP39	374.633	0.100241	0.257186	0.38976	0.696714	1
ARHGAP4	352.385	-0.578948	0.517604	-1.11851	0.263348	1
ARHGAP40	14.3707	-0.419637	0.877978	-0.477958	0.63268	1
ARHGAP42	526.095	0.394843	0.255187	1.54727	0.121799	1
ARHGAP42P4	1.84844	-0.301264	2.32845	-0.129384	0.897054	1
ARHGAP42P5	2.08068	-1.07478	1.73354	-0.61999	0.535264	1
ARHGAP44	556.473	-0.243597	0.290114	-0.83966	0.401099	1
ARHGAP45	971.752	-0.171274	0.363553	-0.471113	0.63756	1
ARHGAP5	3239.5	0.0396268	0.166529	0.237957	0.811914	1
ARHGAP6	91.4444	-0.0792361	0.357096	-0.22189	0.8244	1
ARHGAP8	262.435	-0.577868	0.865052	-0.668015	0.504124	1
ARHGAP9	11.6275	-0.647431	0.892471	-0.725436	0.468184	1
ARHGDIA	2702.58	0.0860823	0.226942	0.379313	0.704455	1
ARHGDIB	11.8911	2.02193	1.1536	1.75271	0.079651	1
ARHGDIG	9.82355	0.265154	0.947752	0.279771	0.779653	1
ARHGEF1	877.675	-0.125237	0.269796	-0.46419	0.642512	1
ARHGEF10	717.915	-0.14874	0.212855	-0.698784	0.484687	1
ARHGEF10L	859.711	-0.15093	0.260624	-0.57911	0.562515	1
ARHGEF11	1567.7	-0.0692019	0.153388	-0.451156	0.651877	1
ARHGEF12	2255.64	0.181147	0.170921	1.05983	0.289223	1
ARHGEF15	37.2894	-1.26083	0.660683	-1.90837	0.0563428	1
ARHGEF16	276.832	-0.127754	0.302117	-0.422864	0.672394	1
ARHGEF17	1775.01	0.237308	0.273853	0.866553	0.386187	1
ARHGEF18	1082.99	-0.0722708	0.230437	-0.313625	0.753806	1
ARHGEF19	669.137	-0.0208144	0.288069	-0.0722549	0.942399	1
ARHGEF2	2537.43	0.312215	0.144569	2.15963	0.0308011	0.828875
ARHGEF25	893.388	0.00816546	0.227442	0.0359013	0.971361	1
ARHGEF26	652.107	0.173618	0.162129	1.07086	0.284233	1
ARHGEF28	18.3344	-0.106062	0.509851	-0.208027	0.835208	1
ARHGEF3	107.253	0.532006	0.328119	1.62138	0.104936	1
ARHGEF33	14.7164	0.677478	0.587735	1.15269	0.249036	1
ARHGEF34P	74.4241	-0.326017	0.583596	-0.558634	0.576412	1
ARHGEF35	63.2339	-0.35945	0.350824	-1.02459	0.305557	1
ARHGEF37	51.9365	0.759194	0.518824	1.4633	0.143386	1
ARHGEF39	732.895	-0.128204	0.292086	-0.438924	0.660717	1
ARHGEF4	533.546	0.299167	0.315211	0.949099	0.34257	1
ARHGEF40	2708.7	0.0823508	0.152662	0.539432	0.589589	1
ARHGEF5	254.784	-0.301132	0.234301	-1.28524	0.198709	1
ARHGEF6	204.472	-0.147779	0.293415	-0.503651	0.614507	1
ARHGEF7	1970.45	0.0228007	0.117203	0.19454	0.845753	1
ARHGEF9	1570.34	0.116429	0.14262	0.816354	0.414298	1
ARID1A	5708.68	-0.13848	0.147621	-0.938078	0.348204	1
ARID1B	2646.7	-0.10587	0.171583	-0.617017	0.537223	1
ARID2	2220.47	-0.0946375	0.190587	-0.496559	0.6195	1
ARID3A	3032.56	0.326007	0.201769	1.61575	0.106149	1
ARID3B	4629.41	-0.0168351	0.167503	-0.100506	0.919942	1
ARID3C	35.5832	0.496339	0.61782	0.803371	0.42176	1
ARID4A	767.999	0.0458045	0.181527	0.252329	0.800787	1
ARID4B	2181.26	0.273759	0.147407	1.85716	0.063288	1
ARID5A	91.5577	-0.729074	0.329838	-2.2104	0.0270772	0.787667
ARID5B	83.3655	0.438676	0.542536	0.808565	0.418765	1
ARIH1	2877.1	-0.0395212	0.137887	-0.28662	0.774404	1
ARIH2	2916.15	-0.0574168	0.158188	-0.362966	0.71663	1
ARIH2OS	25.2418	0.0244294	0.424043	0.0576108	0.954059	1
ARL1	1943.27	0.135675	0.130848	1.03689	0.299786	1
ARL10	858.971	0.233477	0.224664	1.03923	0.2987	1
ARL11	35.8691	-0.421088	0.618772	-0.680522	0.496174	1
ARL13B	409.8	0.293261	0.188562	1.55525	0.119886	1
ARL14EP	1115.43	0.155164	0.143148	1.08394	0.278393	1
ARL15	485.095	0.0658736	0.176418	0.373396	0.708854	1
ARL16	895.018	0.0550059	0.146271	0.376054	0.706877	1
ARL17A	153.213	-0.0105823	0.269489	-0.0392681	0.968677	1
ARL17B	39.6413	0.40819	0.666471	0.612465	0.54023	1
ARL2	3317.62	-0.329734	0.305443	-1.07953	0.280353	1
ARL2-SNX15	17.1151	-2.34739	2.84334	-0.825572	0.409047	1
ARL2BP	1114.46	0.044854	0.289926	0.154709	0.877051	1
ARL3	1898.53	-0.0077851	0.145257	-0.0535955	0.957257	1
ARL4A	783.115	-0.0608773	0.232086	-0.262305	0.793086	1
ARL4AP2	5.77436	-0.522537	1.13452	-0.460579	0.645101	1
ARL4C	4519.23	0.113674	0.460008	0.247113	0.804821	1
ARL4D	322.551	-0.0599116	0.169657	-0.353134	0.723988	1
ARL5A	2243.85	0.342171	0.112074	3.05308	0.00226506	0.244981
ARL5B	3012.95	0.352039	0.163821	2.14893	0.0316401	0.829355
ARL6	271.992	0.381704	0.191819	1.98992	0.0465999	0.956848
ARL6IP1	12759.8	0.117688	0.13031	0.903135	0.366454	1
ARL6IP4	2384.34	-0.108415	0.163618	-0.662609	0.507581	1
ARL6IP5	1830.45	0.135923	0.141967	0.957431	0.33835	1
ARL6IP6	1194.33	0.193807	0.177327	1.09294	0.274422	1
ARL8A	801.581	0.113386	0.234539	0.483441	0.628783	1
ARL8B	1328.24	0.27216	0.115669	2.35292	0.0186268	0.682098
ARL9	36.6474	0.394547	0.464225	0.849905	0.395378	1
ARMC1	1950.92	0.0257608	0.120516	0.213755	0.830738	1
ARMC10	1351.06	-0.0523258	0.12108	-0.432159	0.665626	1
ARMC12	45.8125	-0.0250596	0.389588	-0.0643234	0.948713	1
ARMC2	86.2256	0.103865	0.311672	0.33325	0.738945	1
ARMC3	29.619	0.092721	0.559464	0.165732	0.868368	1
ARMC4	421.905	-0.217051	0.2257	-0.96168	0.336211	1
ARMC5	224.562	-0.0544883	0.375303	-0.145185	0.884565	1
ARMC6	1221.71	0.0344251	0.214062	0.160818	0.872236	1
ARMC7	294.363	-0.266341	0.177777	-1.49817	0.134089	1
ARMC8	1304.82	-0.128202	0.127518	-1.00536	0.314725	1
ARMC9	1052.51	0.0544476	0.18328	0.297073	0.766411	1
ARMCX1	1079.18	0.235313	0.185047	1.27164	0.203501	1
ARMCX2	4113.84	-0.0588487	0.170994	-0.344156	0.730729	1
ARMCX3	1445.14	0.431636	0.239812	1.79989	0.0718776	1
ARMCX4	534.237	-0.0400427	0.185702	-0.215629	0.829277	1
ARMCX5	678.141	0.0482629	0.134599	0.358568	0.719919	1
ARMCX5-GPRASP2	64.0551	0.601642	0.879888	0.683772	0.494119	1
ARMCX6	897.94	0.0185878	0.209416	0.0887599	0.929273	1
ARMH1	24.4724	-0.298101	0.466631	-0.638836	0.522929	1
ARMH3	682.315	-0.00619127	0.217766	-0.0284308	0.977319	1
ARMH4	838.039	0.276031	0.221561	1.24585	0.212821	1
ARMT1	2063.75	0.301104	0.151792	1.98366	0.0472935	0.960215
ARNT	1314.52	0.0313107	0.156748	0.199752	0.841674	1
ARNT2	1300.41	0.361097	0.423839	0.851966	0.394233	1
ARNTL	118.445	-0.0771091	0.276323	-0.279054	0.780204	1
ARNTL2	438.535	-0.0211284	0.202671	-0.10425	0.916971	1
ARPC1A	3118.67	-0.0246908	0.12083	-0.204344	0.838085	1
ARPC1B	1179.84	-0.177804	0.335424	-0.530087	0.596052	1
ARPC2	5348.72	0.0441963	0.126811	0.348521	0.727449	1
ARPC3	3678.82	0.216239	0.138962	1.5561	0.119684	1
ARPC4	2939.29	0.00415799	0.187782	0.0221426	0.982334	1
ARPC4-TTLL3	118.547	-0.102693	0.450999	-0.227702	0.819878	1
ARPC5	2970.89	0.310341	0.127042	2.44282	0.0145729	0.612164
ARPC5L	924.146	-0.0180364	0.176654	-0.1021	0.918677	1
ARPIN	815.963	-0.101932	0.213503	-0.477426	0.633059	1
ARPIN-AP3S2	768.87	-0.157411	0.122581	-1.28413	0.199095	1
ARPP19	5653.45	0.0969294	0.124719	0.777185	0.43705	1
[truncated: 16,274 more rows]

## Sheet: Legend
Dataset EV2. The output from DESeq2 showing the relative expression of each gene in CHD3-het-KO day 18 CNCCs relative to CHD3-WT day 18 CNCCs.
