# Supplementary material for: The NuRD component CHD3 promotes BMP signalling during cranial neural crest cell specification
Source: EMBO Rep. 2025 Aug 20;26(19):4723–41. doi: 10.1038/s44319-025-00555-w (PMC12508100; doi:10.1038/s44319-025-00555-w)
Supplement: Supplementary file 6 — Dataset EV4 [file 44319_2025_555_MOESM6_ESM.xlsx]

## Sheet: Dataset EV4
	baseMean	log2FoldChange	lfcSE	stat	pvalue	padj
A1BG	61.1731	-1.20067	0.343833	-3.49201	0.000479399	0.00167292
A2M	53.6672	-1.46645	0.479574	-3.05783	0.00222949	0.00659025
A2ML1	98.2616	2.03967	0.438403	4.6525	3.27928e-06	1.82958e-05
A4GALT	274.559	-1.71491	0.232183	-7.38604	1.5127e-13	2.97268e-12
AAAS	1965.34	-0.188471	0.0909534	-2.07217	0.0382497	0.0791408
AACS	1620.83	-0.0515806	0.112249	-0.459518	0.645862	0.759452
AACSP1	88.6559	3.27927	0.401042	8.17686	2.91339e-16	8.18673e-15
AADACL3	4.27545	3.7619	1.85572	2.02719	0.0426428	0.0868704
AADAT	353.015	-0.31591	0.155948	-2.02574	0.0427918	0.0871391
AAGAB	2398.05	0.284293	0.0758523	3.74798	0.000178262	0.000687605
AAK1	974.258	1.04818	0.193315	5.42213	5.88929e-08	4.57632e-07
AAMDC	322.651	0.282852	0.152807	1.85104	0.0641635	0.122982
AAMP	3768.64	-0.0223534	0.0705978	-0.316631	0.751524	0.840387
AAR2	1045.32	-0.0131343	0.0991292	-0.132496	0.894592	0.936294
AARD	61.8085	-0.283825	0.340743	-0.83296	0.404867	0.542951
AARS	9843.71	0.452367	0.135364	3.34185	0.000832215	0.0027533
AARS2	1086.3	-0.684297	0.109326	-6.25925	3.86843e-10	4.50601e-09
AARSD1	1267.2	0.264495	0.0926985	2.85328	0.00432699	0.0118846
AASDH	532.141	0.0343678	0.147142	0.233569	0.81532	0.883119
AASDHPPT	1547.29	-0.055936	0.10593	-0.528045	0.597468	0.719841
AASS	7860.18	0.73633	0.131468	5.60085	2.13307e-08	1.81147e-07
AATF	2413.94	0.377927	0.094229	4.01072	6.05327e-05	0.000259529
AATK	85.9761	-2.65155	0.320493	-8.27334	1.30252e-16	3.86963e-15
ABAT	480.919	-0.0890381	0.127652	-0.697506	0.485486	0.620285
ABCA1	1023.24	-0.113783	0.146303	-0.777717	0.436736	0.573998
ABCA10	6.48005	-0.625767	1.00928	-0.620011	0.535251	0.667484
ABCA11P	85.5327	-0.327054	0.368657	-0.887149	0.374998	0.512595
ABCA13	11.0063	0.489438	0.779583	0.627821	0.530121	0.662586
ABCA2	360.836	-2.22485	0.184178	-12.0799	1.34933e-33	2.20478e-31
ABCA3	546.578	-0.783057	0.145093	-5.39694	6.77876e-08	5.21923e-07
ABCA4	35.1336	-2.66818	0.618895	-4.31121	1.62365e-05	7.86942e-05
ABCA5	179.418	1.0344	0.343864	3.00817	0.00262828	0.00760972
ABCA6	5.60995	-0.357018	1.09644	-0.325614	0.744716	0.835213
ABCA7	328.797	-1.70762	0.18167	-9.39957	5.47859e-21	2.78619e-19
ABCA9	19.8711	0.170285	0.675558	0.252065	0.800991	0.873938
ABCB1	18.0035	2.80388	0.755764	3.70999	0.000207267	0.000789476
ABCB10	510.545	0.121236	0.152476	0.795112	0.426548	0.564434
ABCB11	7.02416	-0.348675	0.984409	-0.354197	0.723191	0.819716
ABCB4	24.8563	0.506964	0.538756	0.940988	0.346711	0.484089
ABCB5	3.92573	1.40989	1.36467	1.03313	0.301542	0.434889
ABCB6	737.743	-0.00409437	0.151415	-0.0270407	0.978427	0.986533
ABCB7	1452.02	0.348529	0.0913059	3.81716	0.000134998	0.00053367
ABCB8	538.978	-1.11789	0.169618	-6.59062	4.37995e-11	5.92283e-10
ABCB9	118.969	-0.383988	0.255445	-1.50321	0.132784	0.226118
ABCC1	838.914	0.201768	0.189253	1.06613	0.286367	0.417784
ABCC10	541.232	-0.669178	0.129846	-5.15363	2.55497e-07	1.76814e-06
ABCC11	3.93879	-0.587783	1.29928	-0.452392	0.650986	0.763522
ABCC12	4.63882	-0.685763	1.30168	-0.526828	0.598313	0.720539
ABCC13	4.80001	-0.806688	1.11651	-0.722506	0.469983	0.60574
ABCC2	29.87	1.04975	0.62518	1.67911	0.0931303	0.168167
ABCC3	25.8765	0.669635	0.561928	1.19167	0.233389	0.356622
ABCC4	686.185	0.0970088	0.14644	0.662447	0.507685	0.64154
ABCC5	1917.4	0.0901468	0.106904	0.84325	0.399089	0.53712
ABCC6	20.1615	-0.766401	0.9153	-0.837322	0.402412	0.540356
ABCC6P1	16.487	-0.636282	0.749403	-0.849052	0.395852	0.534097
ABCC6P2	5.39339	-1.39163	1.24009	-1.1222	0.261779	0.389315
ABCC8	27.0548	0.177563	0.486346	0.365097	0.715039	0.81349
ABCC9	139.422	0.566289	0.284792	1.98843	0.0467642	0.0941311
ABCD1	107.774	-0.61834	0.260214	-2.37627	0.0174885	0.0402424
ABCD3	1523.97	0.408883	0.100253	4.0785	4.53276e-05	0.000199675
ABCD4	1795.7	-0.0933508	0.0944983	-0.987857	0.323223	0.458512
ABCE1	5538.81	0.687064	0.110576	6.21349	5.18202e-10	5.85449e-09
ABCF1	313.853	0.342522	0.266556	1.28499	0.198796	0.314436
ABCF2	2451.04	0.223156	0.0896493	2.48922	0.0128025	0.0305802
ABCF3	1211.55	0.016946	0.103281	0.164077	0.86967	0.920143
ABCG1	41.2319	0.765545	0.404773	1.89129	0.058585	0.113772
ABCG2	191.823	2.3409	0.377382	6.20299	5.54008e-10	6.22712e-09
ABCG4	90.2513	0.0987128	0.284223	0.347308	0.72836	0.823512
ABCG8	14.1508	0.232732	0.667059	0.348892	0.72717	0.822905
ABHD1	18.0314	-0.559532	0.660046	-0.847717	0.396596	0.534662
ABHD10	754.562	-0.0335473	0.114018	-0.294228	0.768583	0.852548
ABHD11	436.217	-0.282319	0.165413	-1.70675	0.0878677	0.160518
ABHD12	1437.08	-0.100714	0.101916	-0.988205	0.323052	0.458323
ABHD12B	444.032	2.91995	0.702518	4.15641	3.23284e-05	0.000146771
ABHD13	512.317	-0.168994	0.138227	-1.22259	0.221486	0.342526
ABHD14A	74.004	-2.0224	0.330566	-6.11799	9.47604e-10	1.0234e-08
ABHD14A-ACY1	59.827	0.6993	0.596012	1.1733	0.240675	0.365099
ABHD14B	109.312	0.409628	0.292081	1.40245	0.160781	0.264399
ABHD15	69.4036	-1.00454	0.383013	-2.62274	0.00872251	0.0218956
ABHD16A	38.3688	1.60003	1.02237	1.56502	0.117579	0.204526
ABHD17A	578.509	-2.1197	0.131983	-16.0604	4.83155e-58	4.06012e-55
ABHD17B	1124.76	0.17209	0.111603	1.54198	0.123079	0.21221
ABHD17C	820.218	0.36649	0.142979	2.56324	0.0103701	0.0254026
ABHD18	547.336	0.369449	0.174798	2.11358	0.0345511	0.0724653
ABHD2	1174.54	0.287619	0.128558	2.23727	0.0252684	0.0553447
ABHD3	228.013	0.242311	0.194421	1.24632	0.212646	0.332027
ABHD4	1651.38	0.167702	0.110862	1.51271	0.130353	0.222706
ABHD5	653.07	0.557374	0.132033	4.22148	2.42704e-05	0.000112918
ABHD6	207.897	-0.560674	0.26517	-2.11439	0.0344817	0.0723542
ABHD8	226.063	-1.20595	0.221316	-5.44899	5.06566e-08	3.99972e-07
ABI1	1432.47	0.20942	0.0940237	2.22731	0.0259266	0.0565475
ABI2	6014.57	-0.1078	0.0732366	-1.47194	0.141037	0.237829
ABI3	41.9519	0.669958	0.529781	1.2646	0.206016	0.323737
ABI3BP	6.46356	0.817207	1.10804	0.737526	0.460802	0.597047
ABL1	4292.51	-0.659373	0.12025	-5.48336	4.17333e-08	3.35827e-07
ABL2	1150.32	-0.0787782	0.0922474	-0.853989	0.393111	0.531019
ABLIM1	3495.1	-0.0239012	0.0749549	-0.318875	0.749822	0.838908
ABLIM2	56.5979	0.905396	0.398106	2.27426	0.0229504	0.0509569
ABLIM3	30.2802	1.24434	0.519501	2.39526	0.0166084	0.0385491
ABO	9.5586	0.0259462	0.819803	0.0316494	0.974752	0.984121
ABR	16.9767	-0.818503	0.637197	-1.28454	0.198954	0.314629
ABRACL	2819.42	0.0795246	0.101765	0.781453	0.434536	0.571874
ABRAXAS1	1261.46	0.384159	0.130736	2.93843	0.00329875	0.00934099
ABRAXAS2	632.624	0.370798	0.121008	3.06424	0.00218223	0.00647332
ABT1	785.177	-0.507908	0.113713	-4.46659	7.94753e-06	4.12016e-05
ABTB1	137.755	-1.61498	0.323171	-4.99728	5.81434e-07	3.76121e-06
ABTB2	376.189	1.55909	0.252624	6.17159	6.76069e-10	7.47062e-09
AC000041.1	7.75565	3.06917	1.6145	1.90101	0.0573012	0.111599
AC000089.1	2.76449	0.325036	1.51769	0.214165	0.830419	0.893823
AC000093.1	17.1791	-2.55246	1.02259	-2.49607	0.0125578	0.0300769
AC000095.3	3.5548	-1.61639	1.555	-1.03948	0.298583	0.431388
AC000120.3	97.672	0.193235	0.347335	0.556336	0.577981	0.704346
AC000367.1	4.57417	-0.670932	1.15345	-0.581672	0.560787	0.689536
AC001226.2	6.79493	0.937476	1.01746	0.921385	0.356849	0.494257
AC002472.2	41.5487	-1.24085	0.472498	-2.62615	0.0086356	0.0217207
AC002472.3	21.3981	-1.35608	0.623942	-2.17341	0.0297498	0.063713
AC002985.1	7.84085	-0.848485	0.914026	-0.928295	0.353255	0.490421
AC002996.1	30.1291	1.02348	2.4408	0.419322	0.674981	0.782666
AC003002.2	6.14207	0.674865	2.09811	0.321655	0.747714	0.837478
AC003005.1	15.6824	-0.147287	0.718197	-0.205078	0.837511	0.898215
AC003072.1	5.94984	-0.15936	1.21434	-0.131232	0.895592	0.936739
AC003665.1	114.664	-0.832049	0.256852	-3.23941	0.00119776	0.0037941
AC003688.1	3.43114	0.73722	1.77996	0.414179	0.678743	0.785531
AC004057.1	8052.78	0.454744	0.0904163	5.02945	4.91891e-07	3.21378e-06
AC004076.1	7.03518	0.767474	0.976092	0.786272	0.431708	0.568959
AC004223.3	5.3094	-1.97979	1.87211	-1.05751	0.290277	0.422441
AC004383.1	4.3348	-0.0184336	1.25059	-0.0147399	0.98824	0.992797
AC004453.1	2.97435	0.0451892	1.41407	0.031957	0.974506	0.984098
AC004475.1	1107.87	-0.307878	0.0984947	-3.12583	0.00177301	0.00538525
AC004687.2	20.1365	-0.839753	0.864021	-0.971913	0.331094	0.466828
AC004754.1	3.68999	-1.67685	2.12569	-0.788851	0.430199	0.567468
AC004801.2	3.38169	0.709361	1.33	0.533353	0.593789	0.717081
AC004832.3	89.9584	5.92353	0.722109	8.20309	2.34279e-16	6.66826e-15
AC004890.1	2.77504	0.789149	1.60234	0.492499	0.622366	0.740287
AC004890.2	103.563	-0.735957	0.303275	-2.4267	0.0152369	0.0357655
AC004910.1	3.23478	-1.32691	1.50837	-0.879701	0.379021	0.516852
AC004922.1	26.3394	-0.949868	0.647697	-1.46653	0.142503	0.239843
AC004923.1	29.9316	0.461389	0.48365	0.953973	0.340097	0.477082
AC004951.2	14.3032	-0.653563	0.668491	-0.97767	0.328238	0.463912
AC004951.3	20.5354	-1.8803	0.621718	-3.02436	0.00249159	0.00725923
AC004967.1	22.191	-0.166935	0.569988	-0.292874	0.769619	0.853
AC004980.1	87.0023	0.0754015	0.30136	0.250204	0.80243	0.87489
AC004997.1	23.1524	-0.310449	0.65768	-0.472036	0.636901	0.75205
AC005000.1	8.12631	1.03983	0.955996	1.08769	0.276732	0.407161
AC005041.1	14.2545	-0.653881	0.730377	-0.895265	0.370645	0.508495
AC005077.2	3.91043	0.570524	1.55123	0.367787	0.713032	0.812151
AC005077.4	9.68753	-3.14736	0.943124	-3.33716	0.000846389	0.00279234
AC005086.4	3.62694	-0.251374	1.31931	-0.190534	0.848891	0.905903
AC005154.2	6.30648	-0.380953	1.02305	-0.37237	0.709618	0.809426
AC005154.5	13.0362	-0.0973103	0.949417	-0.102495	0.918364	0.950855
AC005324.4	24.0471	-0.633877	0.84373	-0.751279	0.452485	0.588815
AC005520.1	47.8345	-0.409526	0.404206	-1.01316	0.310984	0.444655
AC005524.1	39.2737	0.483505	0.498846	0.969248	0.332421	0.468288
AC005531.1	4.9587	1.46598	1.22523	1.19649	0.231504	0.354251
AC005670.2	223.241	0.0014133	0.251012	0.00563042	0.995508	0.997158
AC005726.1	207.185	-0.914801	0.203775	-4.48927	7.14662e-06	3.73125e-05
AC005740.1	32.2504	0.0146989	0.462378	0.0317899	0.97464	0.98412
AC005832.4	48.2448	0.890392	2.20657	0.403519	0.686566	0.791373
AC005833.1	466.765	0.774212	0.14513	5.33463	9.57419e-08	7.18655e-07
AC005865.2	14.6136	0.62792	0.703419	0.892669	0.372034	0.510005
AC005943.1	203.438	-5.64504	1.68837	-3.34349	0.000827311	0.00273964
AC006001.3	640.454	0.280033	0.135542	2.06603	0.0388257	0.0801545
AC006001.4	32.4374	0.94914	0.675724	1.40463	0.160132	0.263581
AC006011.1	19.1527	-1.16404	1.27337	-0.914136	0.360646	0.497951
AC006026.1	16.7454	0.0443626	0.669074	0.0663044	0.947135	0.96756
AC006030.1	19.8131	-0.561377	0.619738	-0.90583	0.365026	0.502309
AC006042.3	3.94775	-0.280028	1.21473	-0.230527	0.817683	0.88444
AC006059.2	21.3048	1.47371	0.583795	2.52436	0.0115909	0.028016
AC006064.6	580.656	0.878299	0.148035	5.93304	2.97377e-09	2.9699e-08
AC006116.7	3.77328	-0.72197	1.25062	-0.577288	0.563745	0.692049
AC006213.1	90.3675	-0.133257	0.301778	-0.441572	0.658799	0.769667
AC006254.1	70.2411	-0.0487614	0.374619	-0.130163	0.896438	0.93717
AC006453.2	92.9664	1.11069	0.421289	2.63641	0.00837878	0.0211804
AC006486.1	30.2228	1.69241	1.06573	1.58803	0.11228	0.1969
AC006504.3	3.78245	1.30014	1.43552	0.905692	0.365099	0.502371
AC006509.1	5.03213	0.149803	1.36039	0.110117	0.912316	0.947261
AC006511.2	3.89876	0.682146	1.49199	0.457206	0.647523	0.76037
AC006538.2	8.43661	-6.84232	1.64506	-4.15932	3.19197e-05	0.000145028
AC006978.1	186.852	-0.0367712	0.310889	-0.118277	0.905848	0.943378
AC006978.2	10.4384	0.374111	1.38681	0.269763	0.787343	0.864553
AC007000.1	2.72933	-1.40551	1.69835	-0.827575	0.407911	0.545867
AC007068.1	29.3437	0.104839	0.543945	0.192739	0.847164	0.904629
AC007192.1	6.19419	-0.642105	4.19663	-0.153005	0.878394	0.925434
AC007225.1	4.35298	-0.489786	1.39176	-0.351919	0.724899	0.821124
AC007244.1	4.74546	-0.788147	1.15953	-0.679712	0.496687	0.63135
AC007318.1	17.2093	1.24299	0.726568	1.71076	0.0871247	0.159424
AC007318.2	8.83396	0.267372	0.957289	0.279301	0.780014	0.860006
AC007325.2	845.185	-0.00157023	0.159951	-0.00981695	0.992167	0.995156
AC007325.4	8.63856	-1.07833	0.870966	-1.23809	0.215685	0.335474
AC007326.4	642.077	1.86208	0.264574	7.038	1.95018e-12	3.24362e-11
AC007342.3	6.41558	-0.0159942	0.981785	-0.0162909	0.987002	0.992062
AC007386.1	3.33302	0.724586	1.54353	0.469433	0.63876	0.753669
AC007536.1	10.1654	1.36434	1.06825	1.27718	0.201539	0.317862
AC007546.3	63.5598	0.765801	0.421493	1.81688	0.0692359	0.131236
AC007663.1	8.40632	-0.363207	0.958728	-0.378842	0.704805	0.805342
AC007842.1	14.2709	-0.330342	0.662318	-0.498767	0.617944	0.736516
AC007906.2	332.828	-0.588795	0.24555	-2.39786	0.0164913	0.0383025
AC007950.1	617.753	-1.12786	0.287455	-3.92361	8.72309e-05	0.000361353
AC007969.1	12.7822	-0.81473	0.832693	-0.978427	0.327863	0.463494
AC007998.2	14.7428	-0.104896	0.752533	-0.13939	0.889142	0.932914
AC008012.1	487.912	0.514302	0.159833	3.21776	0.00129198	0.00406554
AC008013.1	7.64312	-0.645221	0.942006	-0.684944	0.493379	0.628051
AC008013.2	44.6022	-0.579961	0.407046	-1.4248	0.154214	0.255724
AC008026.1	2.93475	1.42817	1.57249	0.908224	0.36376	0.501153
AC008038.1	1009.01	0.0062523	0.151746	0.0412023	0.967135	0.979625
AC008072.1	2.74022	-1.35096	1.83883	-0.734686	0.462531	0.598451
AC008073.3	15.2116	0.661428	0.715478	0.924456	0.355249	0.492658
AC008132.1	7.23473	-0.210577	1.06762	-0.197239	0.843641	0.902396
AC008267.2	14.8435	-1.00745	0.699572	-1.4401	0.149839	0.249902
AC008267.6	4.83709	-0.356994	1.18261	-0.301871	0.762751	0.847997
AC008397.2	29.685	1.08848	0.625984	1.73882	0.0820657	0.151661
AC008403.1	197.427	-1.20987	0.206308	-5.86436	4.50874e-09	4.33364e-08
AC008481.1	3.30457	0.751274	1.68359	0.446233	0.655429	0.767
AC008481.2	3.34758	-1.78718	1.44743	-1.23473	0.216932	0.33687
AC008507.1	2.90742	0.445245	1.53789	0.289517	0.772186	0.854735
AC008514.2	4.21772	1.1066	1.24453	0.889175	0.373909	0.511542
AC008554.1	484.356	-0.0507364	0.140577	-0.360916	0.718162	0.815955
AC008555.3	2.96935	0.921158	1.46385	0.629272	0.529171	0.661773
AC008565.1	2.98875	0.0535248	1.41598	0.0378005	0.969847	0.981293
AC008575.1	2.73293	-0.804047	2.85316	-0.281809	0.77809	0.858668
AC008581.2	176.815	0.414769	0.252234	1.64438	0.100097	0.178769
AC008687.4	2.72774	-2.49161	2.00453	-1.24299	0.213871	0.333468
AC008687.8	3.56004	-5.59477	2.0093	-2.78444	0.005362	0.0143582
AC008736.1	76.8427	0.19854	0.321437	0.617664	0.536797	0.668798
AC008750.8	4.04468	-5.78146	1.9741	-2.92865	0.00340433	0.00961374
AC008752.3	13.4614	-0.302391	0.766686	-0.394413	0.693276	0.796812
AC008755.1	1259.93	-0.713398	0.11038	-6.46312	1.02564e-10	1.29932e-09
AC008758.1	31.726	0.956477	1.17384	0.814824	0.415173	0.552864
AC008758.4	6.57327	0.0625862	0.968665	0.0646108	0.948484	0.968236
AC008758.5	23.6357	-0.260373	0.642635	-0.405165	0.685356	0.790541
AC008758.6	5.73234	0.855488	1.16096	0.736878	0.461196	0.59747
AC008763.2	45.0046	2.37117	0.847339	2.79838	0.00513603	0.0138122
AC008764.4	45.6445	-0.0477552	0.572423	-0.0834263	0.933513	0.959998
AC008770.2	3.90593	-0.730521	2.0946	-0.348765	0.727266	0.82296
AC008770.4	173.066	0.407702	0.233167	1.74854	0.080371	0.149013
AC008878.1	91.3084	1.22329	0.49804	2.45621	0.0140413	0.0332287
AC008878.3	50.7064	8.86269	2.73504	3.24042	0.00119353	0.0037834
AC009053.1	105.97	0.299885	0.34889	0.85954	0.390043	0.527965
AC009070.1	11.0383	0.770037	0.829131	0.928728	0.35303	0.490236
AC009086.2	49.6071	-4.90445	0.657183	-7.46284	8.4674e-14	1.7195e-12
AC009093.3	29.5503	0.376186	0.560962	0.670609	0.50247	0.636449
AC009093.8	16.2324	0.116143	0.645442	0.179944	0.857197	0.911317
AC009093.9	2.73498	1.35627	1.86199	0.728399	0.46637	0.602314
AC009119.2	34.6986	0.0483531	0.47692	0.101386	0.919244	0.951608
AC009120.1	3.938	-0.258902	1.22413	-0.211499	0.832498	0.895034
AC009133.6	438.139	-2.1335	0.255465	-8.3514	6.74561e-17	2.09947e-15
AC009163.2	3.32841	-4.45293	1.88611	-2.3609	0.0182305	0.0417539
AC009163.4	2.82983	-0.941593	1.71194	-0.550014	0.58231	0.707812
AC009220.2	2.80032	-0.143068	1.61397	-0.088644	0.929365	0.958099
AC009244.1	166.787	0.388422	0.390799	0.993919	0.320262	0.455229
AC009245.1	5.38832	-0.402046	1.25406	-0.320595	0.748517	0.838034
AC009299.1	28.7201	0.813978	0.570399	1.42703	0.15357	0.254824
AC009412.1	530.606	-0.992823	0.859442	-1.15519	0.248011	0.373179
AC009487.2	13.9185	0.511635	0.839785	0.609245	0.542362	0.673829
AC009533.1	324.57	-0.682572	0.23391	-2.91809	0.00352178	0.00990068
AC009690.1	5.57327	-3.14943	1.73419	-1.81608	0.0693585	0.13144
AC009779.3	116.716	-0.610139	0.28	-2.17907	0.0293265	0.0629157
AC009879.1	4.09973	0.604268	1.59923	0.37785	0.705542	0.806027
AC009879.3	8.00494	-0.608892	0.970141	-0.627632	0.530245	0.662693
AC009977.1	9.28489	0.555459	0.873153	0.636153	0.524677	0.657547
AC010132.3	626.985	-0.0604948	0.122901	-0.492222	0.622562	0.740371
AC010186.2	123.321	-0.0104089	0.242611	-0.0429037	0.965778	0.978982
AC010197.2	7.75268	-0.0610546	0.950851	-0.0642105	0.948803	0.968418
AC010203.1	38.4685	-0.479526	0.526985	-0.909943	0.362853	0.50024
AC010306.1	3.40505	0.284485	1.33287	0.213438	0.830986	0.894078
AC010319.1	11.8116	-0.351291	0.760012	-0.462217	0.643925	0.757862
AC010323.1	48.4335	-9.36134	2.44877	-3.82287	0.000131905	0.000523673
AC010325.1	7.5089	-0.283361	0.944666	-0.29996	0.764208	0.848976
AC010326.4	44.6296	-0.0710325	0.437233	-0.162459	0.870944	0.920884
AC010343.1	3.57477	0.0946019	1.27011	0.0744835	0.940626	0.963612
AC010422.3	4.97915	-0.0659975	1.99528	-0.0330768	0.973613	0.98359
AC010422.6	10.5998	2.48186	1.47877	1.67832	0.093284	0.168373
AC010422.8	141.533	-0.989571	0.255937	-3.86646	0.000110427	0.00044583
AC010424.1	6.38723	0.590396	0.998547	0.591254	0.55435	0.68386
AC010468.1	6.53821	-0.119261	0.994598	-0.119909	0.904555	0.942753
AC010487.1	30.2222	0.0988178	0.460536	0.214571	0.830102	0.89371
AC010487.3	82.371	0.00157248	0.446199	0.00352417	0.997188	0.998206
AC010507.2	26.8696	-3.02076	0.589847	-5.12126	3.03508e-07	2.07597e-06
AC010522.1	18.165	-2.21871	0.654713	-3.38883	0.000701918	0.00236208
AC010615.1	164.701	0.370118	0.229758	1.61091	0.1072	0.189328
AC010618.1	727.623	-1.17367	0.179291	-6.54617	5.90329e-11	7.7627e-10
AC010619.1	4.05549	5.21599	2.00926	2.59598	0.00943228	0.0234208
AC010655.3	17.7379	-0.103316	0.626493	-0.164912	0.869014	0.919835
AC010761.1	450.394	-0.774709	0.145438	-5.32674	9.99897e-08	7.48111e-07
AC010900.1	5.85895	1.15121	1.15801	0.994126	0.320161	0.455122
AC010980.1	58.2062	-2.94614	0.771785	-3.8173	0.000134919	0.000533597
AC011043.1	3212.63	0.0641823	0.092296	0.695396	0.486807	0.621613
AC011043.2	20.9094	-0.59502	0.552096	-1.07775	0.281147	0.411871
AC011447.1	8.8995	0.164537	1.33035	0.123679	0.90157	0.940614
AC011448.1	97.3111	-1.51854	0.352725	-4.30516	1.66867e-05	8.06545e-05
AC011455.2	16.8202	-0.56642	4.17643	-0.135623	0.892119	0.934531
AC011462.1	287.37	0.335371	0.207908	1.61307	0.106728	0.188666
AC011462.2	10.0437	6.52614	4.41212	1.47914	0.139103	0.235017
AC011475.1	6.79991	0.123836	0.950696	0.130259	0.896362	0.93717
AC011477.1	29.9895	0.312521	0.48545	0.643777	0.51972	0.653055
AC011481.1	3465.49	-0.0848305	0.0814831	-1.04108	0.297838	0.430568
AC011487.1	4.76085	0.125254	1.31038	0.0955858	0.92385	0.95435
AC011497.2	80.0677	1.18482	0.323569	3.66172	0.000250523	0.000936848
AC011498.4	8.72281	-0.699234	0.832183	-0.840241	0.400773	0.538675
AC011503.3	31.4051	0.348102	0.506526	0.687235	0.491935	0.626573
AC011511.1	55.2436	-0.593619	0.454503	-1.30608	0.191524	0.305006
AC011511.4	415.484	1.00099	0.251528	3.97963	6.9023e-05	0.000291888
AC011529.1	289.016	-0.426117	0.206946	-2.05908	0.039487	0.0812491
AC011841.1	20.9094	-0.59502	0.552096	-1.07775	0.281147	0.411871
AC011979.1	4.93047	-0.426255	1.22302	-0.348527	0.727445	0.823045
AC012085.1	5.56595	-0.136442	1.03398	-0.131958	0.895018	0.936574
AC012158.1	3.13326	0.140313	1.45931	0.0961503	0.923401	0.954109
AC012184.2	198.087	0.66264	0.283316	2.33888	0.0193418	0.0440193
AC012213.5	148.914	0.40606	0.25293	1.60542	0.1084	0.191141
AC012254.2	285.073	0.353107	0.229625	1.53775	0.124109	0.213653
AC012309.1	5.3301	0.428207	1.0823	0.395644	0.692368	0.796131
AC012368.3	5.27233	5.59462	1.90809	2.93206	0.00336726	0.00951665
AC012435.1	169.109	0.271859	0.237756	1.14344	0.252857	0.379082
AC012441.1	8.54849	-1.92369	1.02947	-1.86862	0.0616762	0.118745
AC012441.2	3.03371	-2.10869	1.84015	-1.14593	0.251823	0.377884
AC012488.2	2.83629	4.70106	2.68315	1.75207	0.0797618	0.148057
AC012501.2	3.23808	2.25884	1.6638	1.35764	0.174578	0.282563
AC012569.1	6.01187	0.275739	1.20016	0.229752	0.818285	0.884875
AC012618.3	122.456	-0.299469	0.243869	-1.22799	0.21945	0.340034
AC012651.1	7.66808	0.0245674	1.16487	0.0210903	0.983174	0.989284
AC013268.1	13.3303	0.63369	0.788265	0.803904	0.421452	0.559706
AC013271.1	4.71844	1.02282	1.20885	0.846114	0.397489	0.535662
AC013394.1	731.997	-0.114418	0.158486	-0.721948	0.470327	0.606006
AC013470.2	2.75246	0.7764	1.59996	0.485263	0.62749	0.744124
AC013489.1	43.0636	-1.17355	1.93603	-0.606162	0.544407	0.675481
AC013717.1	7.11678	-2.59646	1.6479	-1.57562	0.115112	0.200909
AC015802.6	8.50439	0.951571	1.04842	0.90762	0.364079	0.501397
AC015813.2	275.941	0.0672692	0.238249	0.282349	0.777676	0.858318
AC015818.6	39.696	-1.3274	0.504248	-2.63243	0.00847767	0.0213997
AC015910.1	5.72907	-0.254777	1.01915	-0.24999	0.802595	0.87489
AC016582.1	51.8007	1.07786	0.53022	2.03285	0.0420672	0.0859213
AC016582.2	19.1706	0.383516	0.604561	0.634371	0.525839	0.658679
AC016582.3	490.727	1.05049	0.191262	5.49242	3.96464e-08	3.20642e-07
AC016629.1	6.46027	-0.96093	1.05046	-0.914768	0.360313	0.497726
AC016739.1	5.24845	-1.33803	1.20206	-1.11311	0.26566	0.393893
AC016769.2	3.33238	-2.25391	1.57092	-1.43478	0.151351	0.251899
AC017007.1	4.14889	-1.88884	1.27408	-1.48251	0.138203	0.233788
AC017007.2	8.96835	-0.172043	1.03145	-0.166796	0.86753	0.918595
AC017007.3	3.82522	0.916962	1.32872	0.690111	0.490124	0.625077
AC017083.3	3.36641	-0.243639	2.75329	-0.0884903	0.929487	0.958099
AC017104.4	15.8656	0.2149	0.665768	0.322785	0.746858	0.836866
AC017104.5	16.0569	0.519397	0.647278	0.802434	0.422302	0.560539
AC018362.3	30.8337	0.381567	0.54553	0.699444	0.484275	0.619294
AC018475.1	7.55039	0.680874	1.03058	0.66067	0.508824	0.642658
AC018512.1	7.41971	-0.666801	1.48721	-0.448355	0.653897	0.765816
AC018523.2	4.49152	1.13615	2.69395	0.421741	0.673214	0.781336
AC018638.2	22.9799	-1.96601	0.569434	-3.45258	0.000555262	0.00190896
AC018638.4	124.161	-0.936645	0.2382	-3.93218	8.41787e-05	0.000349612
AC018638.5	34.8428	-2.91565	0.496478	-5.87266	4.28853e-09	4.15109e-08
AC018638.8	3.35129	-0.0862888	1.38059	-0.0625013	0.950164	0.969166
AC018641.1	8.36637	0.120693	0.865226	0.139493	0.88906	0.932884
AC018688.1	2.97878	-5.33719	2.14198	-2.4917	0.0127132	0.0303956
AC018755.3	4.35014	-2.32947	1.26928	-1.83527	0.0664664	0.12679
AC018804.1	3.05886	0.494974	1.7934	0.275998	0.78255	0.861757
AC019257.8	56.0146	2.54031	3.62025	0.701694	0.48287	0.618118
AC020612.1	3.02924	-0.79631	1.488	-0.535154	0.592544	0.715962
AC020779.1	2.99193	0.93269	1.4803	0.630069	0.528649	0.661261
AC020898.1	4.24609	0.776636	1.27472	0.60926	0.542352	0.673829
AC020904.2	15.2136	-1.05578	0.649827	-1.62471	0.104224	0.184829
AC020907.6	4.38718	1.52666	1.52484	1.00119	0.316733	0.451158
AC020909.1	3.7382	-5.66897	2.35435	-2.40787	0.016046	0.0374209
AC020915.1	57.8413	-0.255443	0.388094	-0.658198	0.510411	0.643879
AC020915.5	258.167	0.19465	0.175657	1.10813	0.267807	0.39631
AC020922.1	4.47743	-1.68461	1.58226	-1.06468	0.287021	0.418634
AC021072.1	3.17296	-0.263673	1.51197	-0.17439	0.861559	0.914312
AC021087.5	87.0138	0.0042728	0.315169	0.0135572	0.989183	0.993179
AC021106.1	16.4802	-0.180935	0.629818	-0.287281	0.773897	0.855968
AC021148.1	3.43044	1.06597	1.70141	0.626521	0.530973	0.663371
AC022137.3	51.2528	-0.108959	0.354155	-0.30766	0.758341	0.845065
AC022149.1	144.518	0.419228	0.532681	0.787015	0.431273	0.568574
AC022182.3	128.596	-0.0140906	0.333425	-0.04226	0.966291	0.979277
AC022384.1	175.82	0.899747	0.358302	2.51114	0.0120342	0.0289842
AC022400.7	100.792	-0.800038	0.308539	-2.59299	0.0095145	0.0235884
AC022414.1	36.9842	0.000311056	0.468075	0.000664543	0.99947	0.999696
AC022415.1	160.437	-0.0125526	0.234691	-0.0534856	0.957345	0.973674
AC022415.2	520.893	0.242153	0.142874	1.69486	0.0901011	0.163733
AC022826.2	62.9269	0.53464	0.429736	1.24411	0.213458	0.332941
AC023055.1	16.7397	-1.18484	1.02201	-1.15933	0.246324	0.371179
AC023157.1	5.39922	-0.170915	1.34121	-0.127434	0.898597	0.938643
AC023794.4	5.92859	1.11173	1.25639	0.88486	0.376232	0.513899
AC024293.1	6.18484	0.937048	1.06336	0.881217	0.378201	0.516132
AC024560.2	5.21642	0.613561	1.21065	0.506804	0.612293	0.731262
AC024568.1	3.72349	-0.108343	1.29971	-0.0833596	0.933566	0.959998
AC024592.3	6.93151	0.205149	0.938658	0.218555	0.826996	0.891455
AC024940.2	22.981	-0.950065	0.547109	-1.73652	0.0824721	0.15238
AC024940.3	3.57239	-0.222354	1.27562	-0.17431	0.861622	0.914314
AC025048.6	7.33008	1.43205	1.3281	1.07827	0.280913	0.411597
AC025165.3	6.64485	-4.53947	1.56663	-2.89761	0.00376022	0.0104878
AC025423.2	158.338	1.01931	0.29864	3.41319	0.000642074	0.00218107
AC025449.1	14.7134	0.307898	0.791076	0.389214	0.697118	0.799249
AC025588.1	15.5584	0.271365	0.69678	0.389456	0.696939	0.799249
AC025627.3	6.18089	0.732008	1.03031	0.710473	0.477411	0.61254
AC025884.2	6.43062	-3.39922	1.21336	-2.8015	0.00508656	0.0136979
AC026316.4	12.0861	-0.552946	0.822346	-0.672401	0.501329	0.635648
AC026412.1	255.173	-0.0516229	0.182963	-0.282149	0.777829	0.858434
AC026458.1	4.76768	-0.799618	1.12661	-0.709758	0.477854	0.613064
AC026464.3	18.7863	0.633776	1.23644	0.512581	0.608245	0.727905
AC026464.4	1260.82	-0.0346608	0.10898	-0.318047	0.750449	0.839451
AC026464.6	301.289	1.04195	0.208686	4.99288	5.94844e-07	3.8395e-06
AC026470.1	1725.92	0.153187	0.0863444	1.77414	0.0760405	0.142137
AC026740.3	5.31015	0.238778	1.14192	0.209102	0.834368	0.896117
AC026877.1	16.0752	0.703598	0.673348	1.04492	0.296058	0.428979
AC026954.2	7.24049	-2.09378	1.80392	-1.16068	0.24577	0.37063
AC027559.1	17.438	-0.375431	0.607467	-0.618027	0.536558	0.668547
AC027612.1	16.0125	1.67431	0.738278	2.26786	0.0233374	0.0517057
AC027644.1	4.69504	0.0272283	1.44659	0.0188224	0.984983	0.990596
AC027644.4	11.6916	-0.0714759	1.4046	-0.0508872	0.959415	0.974794
AC027796.2	4.59333	-0.18297	1.12851	-0.162134	0.871201	0.921045
AC027796.3	8.90346	-2.04447	1.25812	-1.62502	0.104158	0.18475
AC034102.2	489.147	0.935768	0.146144	6.40306	1.52297e-10	1.89266e-09
AC036214.3	2.91207	0.49156	1.72911	0.284285	0.776192	0.857539
AC040162.1	85.3243	0.00182941	0.329902	0.00554531	0.995576	0.997158
AC040978.1	2.72795	0.762748	1.5978	0.477374	0.633096	0.74876
AC044787.1	5.11177	-0.943679	1.29928	-0.726308	0.46765	0.603608
AC044860.1	42.2159	0.259411	0.532289	0.487351	0.62601	0.743052
AC048338.1	5.45631	-6.21044	4.3367	-1.43207	0.152125	0.252806
AC055811.2	9.46717	-1.81423	1.10836	-1.63685	0.101662	0.181087
AC055813.1	4.94215	-0.4438	1.08637	-0.408515	0.682896	0.788476
AC055839.2	492.105	-2.07969	0.323382	-6.43105	1.26725e-10	1.59168e-09
AC058822.1	15.9961	1.57841	1.24755	1.26521	0.205797	0.323451
AC060766.1	95.091	0.350984	0.282002	1.24462	0.213272	0.33274
AC060766.5	74.0204	0.400264	0.29831	1.34177	0.17967	0.289423
AC060780.2	6.42366	-0.678006	1.13774	-0.595926	0.551225	0.681386
AC060780.3	4.13529	-0.927592	1.30835	-0.70898	0.478337	0.613638
AC060834.1	16.6479	-1.34359	0.623678	-2.1543	0.0312166	0.066371
AC061975.5	3.39961	0.683647	1.3823	0.494571	0.620903	0.738994
AC064799.1	24.8475	0.222907	0.542852	0.410622	0.681349	0.787381
AC064850.1	5.51694	0.0515474	1.09683	0.0469967	0.962516	0.976927
AC067752.1	6.6007	1.08119	1.01763	1.06246	0.288028	0.419721
AC067942.1	3.17025	1.0936	1.65725	0.65989	0.509324	0.643044
AC067968.1	84.9262	0.757611	0.383908	1.97342	0.0484481	0.0970282
AC068134.3	34.9937	0.252556	0.456435	0.553323	0.580042	0.706077
AC068279.1	6.18686	1.49207	1.23537	1.20779	0.227127	0.348987
AC068522.1	3.92518	-0.290794	1.25836	-0.231089	0.817246	0.88413
AC068533.4	78.486	1.53128	0.344738	4.44186	8.91858e-06	4.58852e-05
AC068547.1	257.839	0.678489	0.282815	2.39906	0.0164374	0.0382075
AC068580.4	27.0296	-1.83581	0.519465	-3.53404	0.000409257	0.00145198
AC068620.3	4.02022	-0.325298	1.30084	-0.250069	0.802534	0.87489
AC068631.2	424.705	0.950285	0.191643	4.95861	7.09997e-07	4.51996e-06
AC068647.1	2.7326	0.81605	1.86778	0.436909	0.662178	0.772285
AC068831.5	2.98727	0.890224	1.53687	0.579246	0.562423	0.690777
AC068831.7	570.91	0.477495	0.18829	2.53595	0.0112143	0.0272063
AC068896.1	11.0704	-0.3068	0.798704	-0.384122	0.700888	0.802117
AC068946.1	11.0806	-0.184918	0.855692	-0.216103	0.828907	0.892754
AC068946.2	51.1276	-1.23008	0.434156	-2.83328	0.00460733	0.0125549
AC069288.1	154.574	-1.77085	0.350321	-5.05495	4.30498e-07	2.84639e-06
AC069368.1	15.7253	1.39501	1.16113	1.20143	0.229586	0.351876
AC069499.1	30.4461	-0.243278	0.523529	-0.464688	0.642155	0.756785
AC072052.1	5.15494	1.21669	1.36212	0.89323	0.371734	0.509711
AC073052.1	3.78007	0.898695	1.35881	0.661382	0.508367	0.642219
AC073065.1	6.72223	-1.09395	0.985242	-1.11034	0.266852	0.395239
AC073082.1	5.76862	0.523682	1.34042	0.390684	0.696031	0.798625
AC073107.1	22.788	-0.134528	0.538168	-0.249975	0.802607	0.87489
AC073111.3	13.5454	-2.86535	2.7958	-1.02488	0.30542	0.439048
AC073111.5	319.073	1.36406	0.237049	5.75436	8.69718e-09	7.91537e-08
AC073343.1	46.2916	0.574034	0.409563	1.40158	0.161041	0.264707
AC073415.1	24.0469	-0.0882401	0.543441	-0.162373	0.871012	0.920901
AC073508.2	50.3941	-0.589225	0.364867	-1.6149	0.106332	0.188134
AC073551.1	2.79226	2.01749	1.63736	1.23216	0.217889	0.338059
AC073585.1	4.00117	0.691348	1.35037	0.51197	0.608672	0.72817
AC073585.2	3.77919	0.658303	2.11319	0.311521	0.755405	0.84291
AC073610.1	2.81598	1.29609	1.5656	0.827855	0.407753	0.545784
AC073610.3	10.6684	0.17279	0.837336	0.206357	0.836512	0.897709
AC073611.1	27.3828	-2.50623	0.689305	-3.63588	0.000277029	0.00102597
AC073612.1	8.9834	1.33776	1.45451	0.919734	0.357712	0.495179
AC073648.6	2.79387	-4.16943	1.98618	-2.09922	0.0357974	0.0747771
AC073861.1	4.61406	0.302298	1.20875	0.250091	0.802517	0.87489
AC073869.1	615.997	-0.461468	0.132645	-3.47897	0.000503353	0.00174821
AC073896.1	167.456	-4.39051	0.293283	-14.9702	1.14953e-50	5.79591e-48
AC074141.1	47.5611	0.312188	0.379604	0.822403	0.410848	0.548994
AC074143.1	57.5587	-1.59245	0.377187	-4.2219	2.42246e-05	0.000112735
AC078819.1	6.33936	0.414374	1.52738	0.271298	0.786162	0.863987
AC078927.1	9.90719	-2.04135	1.72923	-1.1805	0.237802	0.361798
AC079140.3	80.8287	0.743532	0.306957	2.42226	0.0154242	0.0361715
AC079140.5	23.0905	0.404964	0.544104	0.744277	0.456709	0.592877
AC079250.1	6.21484	-1.11131	1.11755	-0.994411	0.320023	0.454962
AC079363.1	3.56116	0.452326	1.34421	0.336498	0.736495	0.829362
AC079416.1	10.1274	-0.0417266	0.799465	-0.0521931	0.958375	0.974219
AC079447.1	12.2051	0.311742	0.761007	0.409644	0.682067	0.787725
AC079594.2	120.962	-0.217961	0.41422	-0.526196	0.598752	0.720842
AC079781.4	4.15309	-3.16066	1.50908	-2.09443	0.0362218	0.0755295
AC079944.2	5.72906	-0.690151	1.08507	-0.636044	0.524748	0.657547
AC080038.1	1101.04	-2.18703	0.179345	-12.1945	3.32346e-34	5.86491e-32
AC083899.1	188.835	0.831152	0.243346	3.41552	0.000636596	0.0021633
AC083899.2	3.35277	-0.739193	1.36855	-0.540127	0.589109	0.713179
AC084824.1	10.3245	0.0836411	0.827702	0.101052	0.919509	0.951817
AC087289.1	113.286	-0.0383954	0.28957	-0.132595	0.894514	0.936268
AC087289.4	79.1776	-1.66782	0.347619	-4.79783	1.60395e-06	9.58515e-06
AC087343.1	3.91554	1.03897	1.40864	0.737568	0.460777	0.597047
AC087632.1	245.875	-0.788998	0.745185	-1.05879	0.289693	0.421696
AC087641.1	6.44296	-1.36093	1.04404	-1.30352	0.192397	0.305999
AC087651.1	13.142	-0.644702	0.70089	-0.919833	0.35766	0.495146
AC087721.2	2340.59	-0.159278	0.104535	-1.52368	0.127588	0.218809
AC087783.2	27.7628	-0.912164	0.512846	-1.77863	0.0753001	0.140929
AC087894.1	8.48471	0.350025	0.906076	0.386309	0.699268	0.80102
AC090004.1	3.80867	-1.34992	1.42027	-0.950463	0.341877	0.478742
AC090099.1	40.8077	0.194928	0.399072	0.488453	0.625229	0.742391
AC090114.3	65.1156	-0.501061	0.366312	-1.36785	0.171358	0.278398
AC090360.1	21.8894	-1.1611	0.569656	-2.03824	0.0415256	0.0848938
AC090515.1	3.33135	-0.364796	1.43368	-0.254448	0.79915	0.872577
AC090517.4	124.974	-0.253062	0.234979	-1.07696	0.281499	0.412324
AC090607.2	31.9105	0.32677	0.486347	0.671886	0.501656	0.635906
AC090616.2	164.238	-0.0152343	0.307042	-0.0496163	0.960428	0.975407
AC090720.1	2.93791	1.32154	1.93317	0.683609	0.494222	0.628942
AC090950.1	2.78171	1.32537	1.58569	0.835833	0.403249	0.541188
AC090971.3	56.5927	-0.490484	0.382065	-1.28377	0.199222	0.314976
AC091042.1	3.75389	0.595762	1.34905	0.441616	0.658767	0.769667
AC091057.4	3.31431	-0.110786	1.56804	-0.0706527	0.943674	0.965672
AC091057.5	14.7118	1.2013	0.7732	1.55368	0.120262	0.208371
AC091057.6	65.2114	-0.642618	0.480702	-1.33683	0.181278	0.291594
AC091133.4	18.5511	0.450548	0.663168	0.679388	0.496892	0.63152
AC091153.1	3.59233	0.0434519	1.34554	0.0322933	0.974238	0.983996
AC091167.2	10.3939	0.296146	0.943298	0.313948	0.753561	0.841832
AC091167.6	2.74191	0.311562	1.51504	0.205645	0.837068	0.897978
AC091167.7	3.00465	-0.551224	2.31047	-0.238577	0.811434	0.880325
AC091390.4	46.5799	0.762694	0.608305	1.2538	0.209913	0.328574
AC091551.1	14.6129	0.199623	0.854661	0.23357	0.815319	0.883119
AC091849.1	3.58768	0.00555193	1.50402	0.00369139	0.997055	0.998145
AC091951.3	4.94339	0.0268811	1.12946	0.0237999	0.981012	0.988412
AC091959.3	433.172	0.143824	0.248771	0.578137	0.563172	0.691552
AC092042.3	11.8319	-0.475659	0.745581	-0.63797	0.523493	0.65658
AC092053.1	3.03321	0.398621	1.57209	0.25356	0.799835	0.873145
AC092070.2	86.9812	0.155796	0.276938	0.562566	0.57373	0.701282
AC092072.1	211.775	-0.0154281	0.200564	-0.0769233	0.938685	0.962967
AC092155.2	7.70243	-0.0444688	0.894918	-0.0496904	0.960369	0.975403
AC092299.1	21.7573	-8.20857	1.39239	-5.8953	3.73991e-09	3.6686e-08
AC092329.3	252.379	0.105104	0.170047	0.618087	0.536518	0.668545
AC092338.1	1253.67	0.586279	0.134001	4.37518	1.21333e-05	6.04335e-05
AC092474.1	4.00808	-1.21719	1.567	-0.776764	0.437298	0.574609
AC092573.2	5.79199	0.783118	1.18941	0.658408	0.510276	0.643838
AC092587.1	8.00234	0.142696	0.920406	0.155036	0.876793	0.924299
AC092597.1	3.94425	0.419303	1.64205	0.255353	0.79845	0.872138
AC092647.5	63.9194	-0.250977	0.392098	-0.640088	0.522115	0.655271
AC092651.1	31.3542	-0.607628	0.546868	-1.11111	0.266523	0.394906
AC092651.2	17.1764	-1.08289	0.658213	-1.6452	0.0999286	0.178519
AC092656.1	7.7184	-0.0982996	1.20078	-0.0818634	0.934755	0.960992
AC092681.1	5.05544	5.53424	1.87744	2.94777	0.00320077	0.0090825
AC092685.1	13.3593	2.13832	0.814977	2.62378	0.00869594	0.0218476
AC092718.3	160.643	-0.201622	0.233885	-0.862059	0.388655	0.526652
AC092718.8	3.12351	0.169855	1.45831	0.116474	0.907277	0.944042
AC092745.2	10.997	0.385118	0.824905	0.466864	0.640597	0.755303
AC092821.1	75.092	-0.813628	0.304465	-2.67232	0.0075328	0.0193186
AC092835.1	73.2847	-0.351574	0.321313	-1.09418	0.273876	0.403734
AC092902.5	6.2729	-0.910852	1.19697	-0.760965	0.446678	0.583632
AC093155.3	10.3204	1.14178	0.992781	1.15008	0.250109	0.37576
AC093249.4	7.82533	-0.0527412	1.19139	-0.0442687	0.96469	0.978434
AC093323.1	523.26	0.150689	0.129792	1.161	0.245643	0.3705
AC093512.2	69.3061	-1.14169	0.486828	-2.34516	0.0190192	0.0433763
AC093525.2	5.04774	-0.0936664	2.63812	-0.035505	0.971677	0.98259
AC093616.1	106.426	1.51784	0.344178	4.41005	1.03346e-05	5.23613e-05
AC093655.2	3.72746	0.943574	1.41553	0.666588	0.505036	0.639107
AC093668.2	23.329	-1.79119	1.27056	-1.40976	0.158611	0.261602
AC093668.3	41.4868	-0.780427	0.404654	-1.92863	0.0537769	0.106055
AC093752.1	197.416	-0.670437	0.205662	-3.2599	0.00111453	0.00356305
AC093827.3	2.99792	4.78254	2.05171	2.33101	0.019753	0.0448394
AC093827.5	64.2154	0.863244	0.378901	2.27828	0.0227097	0.0505053
AC093829.1	3.33838	0.0025026	1.42402	0.00175742	0.998598	0.999051
AC093884.1	15.1689	1.35042	3.16342	0.426888	0.669461	0.778106
AC093899.2	2.742	0.118578	2.87322	0.04127	0.967081	0.979625
AC093909.1	27.2017	0.304987	0.560744	0.543896	0.586513	0.71108
AC096887.1	4.50531	0.127475	1.31008	0.0973034	0.922485	0.953444
AC097374.1	2.88573	4.72268	2.27174	2.07888	0.0376281	0.0780744
AC097493.4	3.69823	-4.60594	1.85475	-2.48332	0.0130164	0.0310406
AC097523.1	3.48412	1.13509	1.52113	0.746219	0.455535	0.591702
AC097625.2	5.44014	-0.445019	1.1366	-0.391537	0.6954	0.798161
AC097634.4	3.01723	1.53431	2.23529	0.686404	0.492459	0.627105
AC097636.2	4.56691	0.658785	1.28522	0.512585	0.608241	0.727905
AC097658.1	7.9164	-0.524114	0.959613	-0.546172	0.584948	0.709943
AC098484.3	90.0545	0.243294	0.282087	0.862478	0.388425	0.526424
AC098583.1	4.76189	-0.572398	1.15992	-0.493479	0.621674	0.739619
AC098588.1	5.91485	-0.49136	1.22176	-0.402173	0.687557	0.792354
AC098614.3	14.4676	1.28545	0.785097	1.63731	0.101566	0.180967
AC098650.1	4.84201	-0.366515	1.60939	-0.227735	0.819852	0.885864
AC098679.2	3.2997	-1.38674	1.5431	-0.898671	0.368828	0.50653
AC098850.3	16.4904	-0.943908	0.628745	-1.50126	0.133289	0.226823
AC098934.1	577.98	-0.499954	0.165746	-3.01639	0.00255801	0.00743165
AC098934.2	156.378	0.30321	0.210996	1.43705	0.150705	0.251061
AC099489.1	254.389	-0.533444	0.183912	-2.90053	0.0037253	0.010402
AC099811.2	36.7895	2.64547	1.65139	1.60196	0.109164	0.192199
AC100827.2	5.92056	-0.961572	1.02182	-0.941041	0.346684	0.484089
AC100868.1	36.7412	2.57554	0.763879	3.37166	0.00074716	0.00250003
AC103810.1	11.4893	0.071999	0.785481	0.0916623	0.926966	0.956674
AC104109.3	7.14355	-0.543005	0.99903	-0.543533	0.586763	0.711212
AC104304.1	12.7197	4.40581	1.32761	3.31861	0.000904656	0.00296407
AC104389.4	30.4427	0.367425	0.638769	0.575207	0.565151	0.693307
AC104452.1	87.3949	2.58836	1.58498	1.63305	0.102458	0.182192
AC104472.3	8.87093	-0.19062	0.900291	-0.211731	0.832317	0.894928
AC104619.3	9.02023	1.297	1.03123	1.25773	0.208489	0.326693
AC104662.2	156.723	0.354215	0.290504	1.21931	0.222725	0.344167
AC104772.1	3.32599	0.310138	1.43987	0.215394	0.82946	0.893129
AC105052.2	19.353	-0.1274	0.584208	-0.218073	0.827372	0.891696
AC105052.3	320.878	-0.802657	0.166412	-4.8233	1.41202e-06	8.53064e-06
AC105233.3	5.76705	1.09174	1.0917	1.00004	0.317292	0.451699
AC105233.6	7.53585	-0.583011	1.49057	-0.391134	0.695699	0.7984
AC106782.1	4.73411	-1.8807	1.38432	-1.35858	0.17428	0.282262
AC106795.1	812.084	0.362253	0.114818	3.15502	0.00160486	0.00493583
AC106865.1	23.112	0.770319	0.54059	1.42496	0.154169	0.255673
AC106886.5	927.683	0.551679	0.129911	4.24658	2.17058e-05	0.000101895
AC107032.1	4.49487	0.3569	1.22365	0.291667	0.770541	0.853701
AC107871.1	229.519	-0.209159	0.188387	-1.11026	0.266885	0.395243
AC107918.4	32.0005	0.377833	0.551435	0.685181	0.49323	0.627951
AC107956.1	21.5623	-0.699031	0.544458	-1.2839	0.199176	0.314951
AC107959.5	9.29122	1.02365	1.04278	0.981658	0.326268	0.461795
AC108463.1	6.63323	4.42957	1.70918	2.59164	0.00955199	0.0236747
AC108488.2	22.0748	1.08047	0.563758	1.91655	0.0552956	0.108447
AC109583.3	43.5975	-0.0772762	0.395596	-0.195341	0.845126	0.903382
AC109992.1	3.02775	0.435054	1.57683	0.275904	0.782622	0.861774
AC110079.1	248.007	-0.651872	0.213941	-3.04697	0.00231162	0.00680114
AC110926.1	7.71877	-0.0408488	0.910918	-0.0448435	0.964232	0.978145
AC112128.1	53.2897	-0.692209	0.403795	-1.71426	0.0864816	0.15856
AC112184.1	14.3114	-0.0541863	0.716741	-0.075601	0.939737	0.963263
AC112206.3	6.00404	0.238043	1.02029	0.233308	0.815522	0.88324
AC112206.4	10.6344	0.188677	0.822924	0.229277	0.818654	0.885086
AC112229.1	7.17046	0.361518	1.70392	0.212169	0.831975	0.89482
AC112777.1	54.369	-1.89549	0.601923	-3.14905	0.001638	0.00502272
AC113935.1	3.88558	0.860767	2.10253	0.409397	0.682248	0.78778
AC114267.1	39.6071	0.573625	0.499391	1.14865	0.2507	0.376552
AC114490.1	12.9844	-0.394599	0.734162	-0.537482	0.590935	0.714604
AC114490.2	124.804	0.55491	0.343874	1.6137	0.106592	0.188509
AC114490.3	14.7764	-0.931639	0.885029	-1.05266	0.292495	0.42498
AC114495.2	8.93763	0.42125	0.853174	0.493745	0.621486	0.739528
AC114801.3	2498.48	0.961971	0.516573	1.86222	0.0625725	0.120246
AC114812.3	3.57557	0.458367	1.30966	0.349988	0.726348	0.822238
AC115223.1	231.674	0.207871	0.18485	1.12454	0.260784	0.38813
AC116366.3	197.876	-0.218869	0.815632	-0.268343	0.788435	0.865111
AC116533.1	245.435	-0.273247	2.41151	-0.11331	0.909785	0.945467
AC116562.4	162.326	1.76108	0.336835	5.22832	1.71054e-07	1.22286e-06
AC117378.1	194.35	0.0395479	0.501952	0.0787881	0.937201	0.962173
AC117529.1	25.527	-0.0439054	0.560839	-0.0782852	0.937601	0.962528
AC117529.2	2.96504	0.477812	1.54403	0.309458	0.756973	0.844127
AC118549.1	1932.19	0.295325	0.109215	2.70408	0.00684947	0.0178173
AC118553.2	175.432	0.301863	0.260621	1.15824	0.246765	0.371716
AC118754.1	35.849	-0.530826	0.451812	-1.17488	0.240042	0.36442
AC119674.2	4.97926	1.18526	1.54156	0.768867	0.441973	0.579328
AC120114.4	111.105	0.0858125	0.484402	0.177151	0.859389	0.913073
AC121758.1	6.31486	1.04197	1.06961	0.974163	0.329976	0.465649
AC122718.1	2.79714	-0.968251	2.17286	-0.445611	0.655878	0.767474
AC124242.2	3.3945	-0.0628679	1.34032	-0.0469053	0.962589	0.976927
AC124312.1	742.242	0.61507	0.13473	4.56522	4.98974e-06	2.69238e-05
AC124319.1	2484.97	-0.213789	0.0805139	-2.65531	0.0079236	0.0201626
AC124856.1	2.85874	-0.181149	1.55246	-0.116686	0.907109	0.944042
AC124916.1	2.76176	-0.130571	1.54399	-0.0845676	0.932605	0.959615
AC124944.3	196.65	-0.0557704	0.278014	-0.200603	0.841009	0.900584
AC125232.1	278.969	-0.279525	0.184295	-1.51672	0.129337	0.221311
AC126177.6	25.3777	-0.510766	0.512767	-0.996098	0.319203	0.453906
AC126755.1	230.675	-2.73502	0.300635	-9.09746	9.24718e-20	4.10013e-18
AC129492.1	548.314	-0.966226	0.137456	-7.02933	2.07531e-12	3.43556e-11
AC129492.4	4.16546	-5.82105	1.90942	-3.0486	0.00229912	0.00676774
AC131097.2	6.54422	0.829751	1.0588	0.783668	0.433235	0.57046
AC131160.1	10.3443	6.56959	4.41198	1.48903	0.136479	0.231425
AC131206.1	58.7035	0.663125	0.424037	1.56384	0.117856	0.204927
AC131392.1	90.5002	-0.559715	0.348286	-1.60706	0.108042	0.190547
AC132008.2	259.373	-0.0631478	0.187807	-0.336238	0.736692	0.829467
AC132942.1	2.72819	-0.951912	1.52166	-0.625575	0.531594	0.663889
AC133041.1	5.20125	1.20109	1.28985	0.931182	0.35176	0.488934
AC133548.2	5.01122	0.5071	1.11911	0.453129	0.650456	0.763001
AC133552.1	3.97236	0.678434	1.25933	0.538727	0.590075	0.713983
AC133552.2	21.64	-0.405531	0.582734	-0.695911	0.486485	0.621335
AC135050.2	21.3123	-2.10569	0.739629	-2.84696	0.0044139	0.0120988
AC135178.2	29.5423	-0.201362	0.636839	-0.31619	0.751858	0.840625
AC135506.1	15.8387	0.137953	0.675238	0.204303	0.838117	0.898666
AC135721.1	11.0717	0.308662	0.807166	0.382403	0.702163	0.803102
AC135721.2	4.66817	0.0181422	1.31958	0.0137485	0.989031	0.993082
AC135977.1	137.4	0.103309	0.244771	0.422065	0.672977	0.781164
AC135983.2	44.9952	0.844989	0.541012	1.56187	0.118319	0.205611
AC136628.3	7.32218	1.08481	0.99484	1.09044	0.275521	0.40565
AC136632.1	2.97276	-0.766636	1.37855	-0.556116	0.578131	0.70448
AC137695.2	12.3099	0.262339	0.822402	0.318991	0.749733	0.838908
AC137834.1	7.20399	-3.20197	1.55804	-2.05513	0.0398668	0.0819679
AC138207.8	15.4278	-0.20056	0.660327	-0.303728	0.761335	0.84719
AC138356.2	9.01068	-0.685088	0.976544	-0.701543	0.482964	0.618181
AC138393.1	75.3218	0.310174	0.332024	0.934191	0.350206	0.48758
AC138409.2	334.488	-0.378774	0.177344	-2.13581	0.0326947	0.069114
AC138811.2	384.094	-0.120048	0.371397	-0.323233	0.746519	0.836698
AC138866.1	135.112	-0.476974	0.343858	-1.38712	0.165404	0.270534
AC138866.2	14.3694	-0.116199	0.793174	-0.146499	0.883527	0.928957
AC138894.1	20.5598	-0.345954	0.817009	-0.42344	0.671974	0.780153
AC138932.1	119.027	-6.96144	2.37967	-2.92538	0.0034404	0.00970162
AC138932.3	3.76126	-0.438441	1.26759	-0.345887	0.729428	0.824222
AC138969.1	957.086	-0.685859	0.167419	-4.09667	4.19144e-05	0.000185705
AC138969.2	9.62761	-1.00052	0.976051	-1.02507	0.305328	0.438952
AC139256.1	8.3775	-0.411844	0.944516	-0.436037	0.66281	0.772716
AC139491.5	3.91665	-0.129293	1.52275	-0.0849077	0.932335	0.959615
AC139530.1	11.0326	1.4469	0.821488	1.76132	0.0781843	0.145387
AC139530.3	106.852	2.32676	0.437419	5.3193	1.04169e-07	7.76622e-07
AC139768.1	108.29	0.911149	0.282834	3.22149	0.00127525	0.00402079
AC139769.1	448.489	0.149269	0.146528	1.01871	0.308342	0.441808
AC139795.1	57.6101	0.248028	0.345616	0.717641	0.472979	0.608534
AC140134.1	4.32863	-2.01304	2.05353	-0.98028	0.326948	0.462608
AC140479.2	7.21385	0.44179	0.941301	0.46934	0.638827	0.753669
AC140479.4	6.0521	1.4495	1.23729	1.17151	0.241393	0.365841
AC141557.1	8.69365	-0.719022	0.914156	-0.786542	0.43155	0.568797
AC141586.1	165.066	0.0343845	0.229214	0.150011	0.880756	0.926926
AC142086.6	10.7576	0.493091	0.94903	0.519574	0.603361	0.723926
AC142381.3	13.9324	0.00697678	0.986135	0.00707487	0.994355	0.996388
AC144530.1	4.74066	1.00375	1.20441	0.833392	0.404624	0.542789
AC145285.1	3.41208	0.689654	1.37115	0.502974	0.614983	0.73356
AC146944.2	3.95899	-0.85328	1.22595	-0.696016	0.486419	0.621297
AC211476.3	19.4572	0.47935	4.17626	0.11478	0.90862	0.944812
AC211476.4	20.8195	0.264526	3.33182	0.079394	0.936719	0.962019
AC213203.2	42.3232	-1.79686	0.417826	-4.3005	1.70413e-05	8.2211e-05
AC226119.2	8.52553	-0.0885041	0.84263	-0.105033	0.916349	0.949437
AC231533.2	3.82863	-0.431912	1.34652	-0.320762	0.748391	0.837998
AC233968.1	122.859	-0.166089	0.307954	-0.539332	0.589658	0.713745
AC233992.2	4.55001	-0.659169	1.17401	-0.56147	0.574477	0.701881
AC234031.1	216.376	-0.539817	0.254601	-2.12024	0.0339854	0.0714487
AC234781.5	4.92775	-0.449358	1.10853	-0.405363	0.685211	0.790425
AC234782.1	5.89719	-1.0593	1.30647	-0.810812	0.417474	0.555383
AC234782.3	4.72844	-0.0786535	1.18635	-0.0662987	0.94714	0.96756
AC234783.1	16.0523	-1.42972	0.686631	-2.08223	0.0373215	0.0775204
AC235565.2	5.30842	-2.01614	1.44317	-1.39702	0.162408	0.266556
AC239798.1	2.77478	3.14726	2.4674	1.27554	0.202119	0.31872
AC239811.1	19.0343	-1.17157	0.588035	-1.99235	0.0463326	0.0933583
AC239868.1	137.207	-0.105001	0.240138	-0.437254	0.661927	0.772166
AC240274.1	1230.8	0.500202	0.104811	4.77241	1.82031e-06	1.07507e-05
AC241377.2	5.11693	5.55004	1.94322	2.85611	0.00428871	0.0117923
AC241584.1	2.82721	0.283907	1.45656	0.194916	0.845459	0.903555
AC241952.1	189.436	0.0493574	0.206225	0.239338	0.810844	0.880198
AC242376.2	101.335	-0.278136	0.278314	-0.999361	0.31762	0.452019
AC242842.2	2.74815	0.315468	1.51584	0.208113	0.83514	0.896673
AC242842.3	3.30797	-0.296664	2.76741	-0.107199	0.914631	0.948548
AC242843.1	111.721	-0.416444	0.26951	-1.54519	0.1223	0.211136
AC243772.3	4.51209	1.19301	1.40694	0.847946	0.396468	0.534636
AC244034.1	3.41788	0.322267	1.34921	0.238857	0.811217	0.880198
AC244154.1	116.2	-0.736457	0.257528	-2.85971	0.00424024	0.0116717
AC244197.3	185.359	-0.494298	0.343152	-1.44047	0.149736	0.2498
AC244258.1	9.12027	0.617165	0.844823	0.730526	0.465069	0.601018
AC244517.10	8.36194	1.47634	1.16281	1.26963	0.204216	0.321423
AC244669.1	64.1637	1.61456	0.423791	3.8098	0.000139077	0.00054771
AC245060.4	365.102	0.364863	0.149328	2.44337	0.0145508	0.0343241
AC245100.4	21.8945	-0.591916	0.575193	-1.02907	0.303445	0.436956
AC245297.1	3.42605	0.326108	1.35028	0.241511	0.809159	0.879317
AC246787.1	6.80334	0.175477	1.08481	0.161758	0.871497	0.921192
AC253572.1	10.6166	-1.83657	1.02808	-1.7864	0.0740346	0.138898
ACAA1	664.491	0.209007	0.129571	1.61307	0.106729	0.188666
ACAA2	4323.51	0.58223	0.0931204	6.25244	4.04093e-10	4.69456e-09
ACACA	799.851	0.212081	0.113294	1.87195	0.0612131	0.117993
ACACB	496.791	-0.266138	0.138186	-1.92594	0.0541113	0.106562
ACAD10	707.143	-0.434921	0.11322	-3.84138	0.000122344	0.000489329
ACAD11	532.005	0.265127	0.129762	2.04318	0.0410346	0.084075
ACAD8	1430.16	0.291014	0.107792	2.69978	0.00693852	0.0180012
ACAD9	989.718	-0.0766224	0.0971916	-0.788364	0.430484	0.567727
ACADL	32.9905	0.886182	0.519942	1.70439	0.0883086	0.161223
ACADM	2581.85	0.628556	0.0961591	6.53663	6.29224e-11	8.2557e-10
ACADS	93.5705	-1.36618	0.285131	-4.79143	1.65593e-06	9.87235e-06
ACADSB	1086.64	0.0243303	0.157629	0.154352	0.877332	0.924591
ACADVL	3244.02	-0.519639	0.0819771	-6.33883	2.31516e-10	2.78878e-09
ACAN	110.528	1.72687	0.363771	4.74712	2.06332e-06	1.20289e-05
ACAP1	269.466	0.0197726	0.262246	0.075397	0.939899	0.963373
ACAP2	1466.81	0.209264	0.109024	1.91944	0.0549293	0.107836
ACAP3	399.288	-1.5001	0.188897	-7.94136	1.99972e-15	5.02693e-14
ACAT1	925.752	0.528046	0.112047	4.71271	2.44446e-06	1.40193e-05
ACAT2	4769.02	0.0140346	0.112507	0.124744	0.900726	0.940261
ACBD3	1248.8	0.444164	0.119381	3.72057	0.00019877	0.000760065
ACBD4	163.481	-1.3546	0.218593	-6.19689	5.75909e-10	6.44865e-09
ACBD5	514.576	0.109197	0.133702	0.816723	0.414087	0.551918
ACBD6	1510.9	0.152369	0.104432	1.45902	0.144559	0.242679
ACBD7	924.446	-0.542771	0.152042	-3.56989	0.000357135	0.00128823
ACCS	85.1234	-0.52113	0.337378	-1.54465	0.122431	0.211279
ACD	598.349	-0.836408	0.133682	-6.2567	3.93208e-10	4.57111e-09
ACE	53.92	-0.286253	0.464215	-0.616639	0.537473	0.66929
ACE2	4.36362	0.633477	1.72736	0.366731	0.713819	0.812494
ACER2	297.827	0.731292	0.205246	3.56301	0.000366632	0.00131771
ACER3	693.732	0.191975	0.114816	1.67202	0.0945195	0.170307
ACHE	55.1461	-0.0799732	0.405603	-0.197171	0.843694	0.902398
ACIN1	10050	-0.151312	0.0693328	-2.1824	0.0290802	0.0624609
ACKR1	10.7016	-1.72423	0.898189	-1.91967	0.0548995	0.107801
ACKR2	9.42673	-0.399027	0.914206	-0.436474	0.662493	0.772457
ACKR3	109.126	0.468903	0.276344	1.69681	0.0897325	0.163215
ACLY	12565.6	0.0698564	0.0643917	1.08487	0.277981	0.40859
ACO1	2152.95	0.785431	0.127948	6.13868	8.32123e-10	9.08131e-09
ACO2	1975.71	-0.314462	0.0865778	-3.63213	0.000281088	0.00103904
ACOT1	53.7375	0.617613	0.433651	1.42422	0.154384	0.255958
ACOT11	215.163	-0.305532	0.216661	-1.41018	0.158485	0.261431
ACOT12	7.50257	-0.56202	0.904195	-0.62157	0.534225	0.666393
ACOT13	1369.68	0.768573	0.134678	5.70673	1.15169e-08	1.02027e-07
ACOT2	162.861	0.287849	0.219685	1.31028	0.190101	0.303128
ACOT4	28.6485	0.813811	0.519816	1.56557	0.117448	0.204359
ACOT7	2708.21	-0.426698	0.0827005	-5.15955	2.47538e-07	1.7171e-06
ACOT8	278.073	0.0698079	0.172088	0.405651	0.684999	0.790232
ACOT9	1295.18	0.414703	0.120749	3.43442	0.000593813	0.00203082
ACOX1	604.199	0.942426	0.229974	4.09796	4.16807e-05	0.000184809
ACOX2	175.969	-0.17602	0.201505	-0.873527	0.382376	0.520261
ACOX3	284.183	-0.568686	0.159703	-3.56089	0.000369595	0.00132755
ACOXL	420.7	0.22412	0.274629	0.816083	0.414453	0.552155
ACP1	4047.25	0.421291	0.0716039	5.88363	4.01362e-09	3.911e-08
ACP2	716.674	-0.667574	0.13363	-4.99567	5.86307e-07	3.78856e-06
ACP5	86.9289	0.430385	0.361147	1.19172	0.233372	0.356622
ACP6	379.627	0.131952	0.166252	0.793687	0.427378	0.56515
ACP7	21.2941	0.0456958	0.604137	0.0756381	0.939707	0.963263
ACPP	24.8857	-0.503047	0.510963	-0.984507	0.324866	0.46029
ACRBP	47.2448	-0.950506	0.445898	-2.13166	0.0330345	0.069707
ACSBG1	60.9382	0.7027	0.412539	1.70335	0.0885018	0.161476
ACSF2	257.786	-0.147945	0.185673	-0.796804	0.425565	0.563513
ACSF3	496.937	-0.317254	0.139049	-2.2816	0.0225129	0.0501623
ACSL1	138.636	2.74245	0.460357	5.95721	2.56573e-09	2.58138e-08
ACSL3	3209.92	0.901116	0.115398	7.80878	5.77438e-15	1.34968e-13
ACSL4	1557.39	0.324406	0.0937607	3.45993	0.00054031	0.00186482
ACSL6	50.5472	1.15268	0.42791	2.69374	0.00706556	0.0182824
ACSM1	32.4243	1.59041	0.498671	3.18931	0.00142615	0.00444415
ACSM2A	14.4027	-0.0421794	0.834445	-0.0505478	0.959686	0.97492
ACSM2B	5.72076	1.03225	1.20012	0.860123	0.389721	0.527652
ACSM3	128.424	0.565819	0.279945	2.02118	0.0432616	0.0879536
ACSM6	4.29307	-0.545763	1.32234	-0.412727	0.679807	0.786144
ACSS1	49.3957	2.32251	0.581929	3.99106	6.57791e-05	0.000279712
ACSS2	205.82	-0.0467246	0.191584	-0.243886	0.807319	0.878101
ACSS3	835.925	-0.0310422	0.113456	-0.273606	0.784387	0.863027
ACTA1	57.1254	-0.138356	0.38408	-0.360227	0.718677	0.816329
ACTA2	336.291	0.279638	0.182218	1.53463	0.124875	0.214803
ACTB	64182.8	0.140677	0.125139	1.12417	0.260942	0.3883
ACTBP13	3.56877	-1.96613	1.52989	-1.28515	0.198741	0.314376
ACTC1	224.43	0.524239	0.193974	2.70263	0.0068793	0.0178781
ACTG1	47188.5	0.00790198	0.114447	0.0690448	0.944954	0.966309
ACTG1P1	3.5716	-0.558324	1.25901	-0.443464	0.65743	0.768619
ACTG1P17	10.4615	-0.321419	0.847199	-0.379391	0.704398	0.805085
ACTG1P20	5.83369	-0.942262	1.09703	-0.858925	0.390382	0.528384
ACTG1P24	3.82184	-2.03844	1.51642	-1.34424	0.178871	0.2885
ACTG1P9	4.98854	0.0427969	1.13626	0.0376648	0.969955	0.981299
ACTG2	16.0557	1.80184	0.71114	2.53373	0.0112856	0.0273496
ACTL10	6.40388	-0.401284	1.15093	-0.348661	0.727344	0.822995
ACTL6A	3145.09	0.175555	0.0819356	2.1426	0.0321456	0.0681246
ACTL6B	37.461	0.568692	0.419877	1.35442	0.175601	0.284036
ACTL8	20.9187	1.07725	0.660965	1.62982	0.103139	0.183164
ACTN1	10472.1	0.367809	0.139762	2.63169	0.00849625	0.0214374
ACTN2	53.7629	0.724474	0.392609	1.84528	0.064997	0.124313
ACTN3	600.894	-1.5563	0.140872	-11.0476	2.25114e-28	2.53031e-26
ACTN4	3413.62	-0.292823	0.110887	-2.64073	0.00827283	0.0209366
ACTR10	1140.49	0.0290976	0.0980126	0.296876	0.766561	0.850787
ACTR1A	3773.94	-0.0940655	0.0834012	-1.12787	0.259376	0.386556
ACTR1B	917.907	-0.916769	0.124354	-7.37228	1.67736e-13	3.26715e-12
ACTR2	10848.8	0.280825	0.0733706	3.82749	0.000129458	0.000514537
ACTR3	5259.36	0.155695	0.0814307	1.91199	0.0558772	0.109296
ACTR3B	907.58	0.0537391	0.113719	0.472559	0.636528	0.751795
ACTR3C	7.69144	-0.33537	0.907272	-0.369647	0.711646	0.810953
ACTR5	556.438	0.149734	0.123484	1.21258	0.225292	0.347044
ACTR6	1036.64	0.0279768	0.106864	0.261797	0.793478	0.868749
ACTR8	839.361	0.183736	0.108035	1.70071	0.0889981	0.16218
ACTRT3	117.304	0.47655	0.308988	1.54229	0.123003	0.2121
ACVR1	663.212	0.106768	0.113937	0.937079	0.348718	0.48601
ACVR1B	1736.9	-0.470342	0.16962	-2.77292	0.00555566	0.0148031
ACVR1C	24.4781	1.2787	0.552596	2.31399	0.0206684	0.0466353
ACVR2A	418.525	0.438853	0.16495	2.66052	0.00780197	0.0198904
ACVR2B	4081.08	-0.235193	0.0925105	-2.54234	0.0110113	0.0267776
ACVRL1	9.75576	-1.00035	0.848648	-1.17876	0.238494	0.362639
ACY1	689.952	-0.581775	0.128812	-4.51646	6.28805e-06	3.31536e-05
ACYP1	237.819	-0.33827	0.192281	-1.75925	0.0785352	0.145993
ACYP2	107.669	-0.292026	0.306014	-0.954291	0.339937	0.476895
AD000671.1	16.6633	-0.854751	1.36944	-0.624161	0.532522	0.66478
AD000671.2	9.3604	-3.71002	1.38731	-2.67425	0.00748975	0.0192222
AD000864.1	124.7	-0.485396	0.249343	-1.94671	0.0515701	0.102334
ADA	524.226	0.535264	0.148127	3.61355	0.000302037	0.00110653
ADA2	626.429	0.281695	0.127283	2.21314	0.0268882	0.0583422
ADAD2	4.70259	-1.01982	1.16666	-0.874136	0.382044	0.51993
ADAL	408.659	0.052989	0.141487	0.374514	0.708022	0.808202
ADAM10	4531.42	0.139803	0.0733361	1.90634	0.0566064	0.110504
ADAM11	312.571	-1.17281	0.259476	-4.51993	6.18609e-06	3.26844e-05
ADAM12	42.7937	-0.316208	0.441919	-0.715535	0.474279	0.609912
ADAM15	980.399	-0.904949	0.159619	-5.66942	1.43281e-08	1.24995e-07
ADAM17	1761.27	-0.213598	0.108699	-1.96505	0.0494086	0.0985881
ADAM19	1199.32	-0.330837	0.126263	-2.62021	0.00878747	0.0220273
ADAM20P1	14.0392	0.79328	0.825897	0.960507	0.3368	0.473473
ADAM21	5.73428	0.854517	1.09588	0.779753	0.435536	0.572592
ADAM22	512.67	0.073934	0.124353	0.594547	0.552146	0.682047
ADAM23	1736.46	-0.69861	0.215011	-3.24918	0.0011574	0.00368012
ADAM28	29.3248	-1.09453	0.54051	-2.025	0.0428678	0.0872698
ADAM32	26.4555	0.0400919	0.611515	0.0655616	0.947727	0.96787
ADAM33	192.017	-1.39489	0.211624	-6.59138	4.35761e-11	5.90167e-10
ADAM3A	5.62423	2.51534	1.27153	1.97821	0.0479053	0.0960773
ADAM8	63.8727	-1.20064	0.322046	-3.72817	0.000192873	0.000740174
ADAM9	1036.18	0.423046	0.146892	2.87997	0.00397709	0.0110196
ADAMTS1	410.617	1.09744	0.193738	5.66459	1.47379e-08	1.28055e-07
ADAMTS10	225.943	-1.5746	0.269741	-5.83745	5.30063e-09	5.03717e-08
ADAMTS12	1074.33	-0.317201	0.129938	-2.44116	0.01464	0.0345022
ADAMTS13	73.0068	-2.0338	0.348962	-5.82815	5.60459e-09	5.31172e-08
ADAMTS14	67.2217	0.441277	0.429897	1.02647	0.30467	0.438354
ADAMTS15	89.0281	2.28506	0.508514	4.4936	7.00289e-06	3.66054e-05
ADAMTS16	211.354	1.41403	0.296975	4.76144	1.92214e-06	1.12803e-05
ADAMTS17	69.506	0.964436	0.366982	2.62802	0.00858846	0.0216237
ADAMTS18	8.57237	0.675625	0.963357	0.701323	0.483101	0.618246
ADAMTS19	1179.91	0.00632474	0.14869	0.0425365	0.966071	0.97911
ADAMTS2	107.332	0.599454	0.259079	2.31379	0.0206794	0.0466482
ADAMTS20	204.485	1.09035	0.199017	5.47867	4.28539e-08	3.43903e-07
ADAMTS3	236.791	0.0376886	0.177926	0.211822	0.832246	0.894928
ADAMTS4	471.624	-0.448298	0.137574	-3.2586	0.00111962	0.00357675
ADAMTS5	19.4047	1.87965	0.71356	2.63418	0.00843405	0.0212987
ADAMTS6	65.5996	-1.09001	0.408824	-2.6662	0.00767142	0.0196086
ADAMTS7	1048.57	-1.64163	0.148477	-11.0564	2.0403e-28	2.32291e-26
ADAMTS7P3	5.70969	-2.86235	1.37188	-2.08644	0.0369385	0.076806
ADAMTS7P4	8.53519	-0.346178	0.870002	-0.397904	0.690701	0.795146
ADAMTS8	109.575	3.24225	0.460917	7.03433	2.00215e-12	3.32692e-11
ADAMTS9	332.399	-2.2805	1.01678	-2.24286	0.0249058	0.0546702
ADAMTSL1	60.5322	0.992164	0.360063	2.75553	0.00585975	0.0155354
ADAMTSL2	59.0164	-1.3911	0.346029	-4.02018	5.81546e-05	0.000250365
ADAMTSL3	266.442	0.908109	0.273991	3.31438	0.000918474	0.00300265
ADAMTSL4	98.8028	1.57854	0.436598	3.61555	0.000299709	0.00110026
ADAMTSL5	9.58735	-1.32787	0.998053	-1.33046	0.183366	0.294326
ADAP1	55.7518	0.138353	0.359985	0.384328	0.700735	0.802041
ADAP2	30.7826	-0.27768	0.461883	-0.601191	0.547713	0.678003
ADAR	11971.7	0.513844	0.0892364	5.75824	8.49971e-09	7.75165e-08
ADARB1	567.449	0.0365827	0.151949	0.240756	0.809745	0.87952
ADARB2	36.1621	-0.251502	0.453639	-0.55441	0.579299	0.705562
ADAT1	683.416	-0.116385	0.137906	-0.843942	0.398702	0.537009
ADAT2	488.291	0.303791	0.150681	2.01612	0.0437874	0.0889099
ADAT3	31.1936	-3.35044	0.571471	-5.86284	4.55013e-09	4.37105e-08
ADCK1	376.929	0.298696	0.14272	2.09288	0.0363599	0.0757996
ADCK2	284.159	-0.446217	0.170717	-2.61378	0.00895459	0.0224017
ADCK5	38.3223	-2.37887	0.452207	-5.26058	1.43603e-07	1.04243e-06
ADCY1	1133.63	0.341407	0.177952	1.91854	0.0550429	0.108011
ADCY10P1	92.6171	0.0425834	0.277723	0.15333	0.878138	0.925275
ADCY2	958.22	3.69449	0.647753	5.70355	1.17335e-08	1.03894e-07
ADCY3	921.314	-0.418423	0.120889	-3.46122	0.000537729	0.00185846
ADCY4	5.3884	-0.482985	1.07203	-0.450535	0.652325	0.764702
ADCY5	182.569	0.606211	0.325698	1.86126	0.0627068	0.120491
ADCY6	1264.7	-0.537792	0.141473	-3.80138	0.000143891	0.000564779
ADCY7	208.35	-0.274109	0.237404	-1.15461	0.248251	0.373445
ADCY8	42.2615	2.1561	0.740914	2.91006	0.0036136	0.0101237
ADCY9	333.061	0.503253	0.193456	2.60138	0.009285	0.0230941
ADCYAP1R1	863.167	3.47138	0.254091	13.662	1.71328e-42	5.2128e-40
ADD1	4817.15	-0.300606	0.0761229	-3.94895	7.8495e-05	0.000328247
ADD2	5333.8	0.292341	0.0879873	3.32254	0.000892017	0.00292864
ADD3	4568.06	0.042093	0.0856626	0.491381	0.623157	0.740778
ADGB	6.92957	0.205071	0.97187	0.211006	0.832882	0.895308
ADGRA1	5.60451	-0.142473	1.04218	-0.136707	0.891262	0.933973
ADGRA2	67.6195	0.17847	0.323953	0.550915	0.581692	0.707441
ADGRA3	3624.87	0.155674	0.0811149	1.91919	0.0549609	0.107886
ADGRB1	193.321	-1.47943	0.200456	-7.38034	1.5789e-13	3.08559e-12
ADGRB2	621.271	-1.25784	0.155034	-8.11335	4.9244e-16	1.33694e-14
ADGRB3	20.1945	-0.0908198	0.586369	-0.154885	0.876912	0.924369
ADGRD1	18.6907	-0.479367	0.680528	-0.704404	0.481181	0.616363
ADGRD2	18.2405	-1.11391	0.719189	-1.54885	0.121418	0.209881
ADGRE2	97.5591	0.650061	0.32553	1.99693	0.0458329	0.0924674
ADGRE5	98.6867	-0.587119	0.287379	-2.04301	0.0410512	0.0840796
ADGRF1	7.77482	-0.298418	1.06992	-0.278916	0.780309	0.860202
ADGRF2	4.72595	-1.29278	1.1518	-1.1224	0.261692	0.389251
ADGRF3	13.6074	-0.756253	0.835109	-0.905573	0.365162	0.502378
ADGRF5P1	17.1355	-0.118489	0.633895	-0.186923	0.851721	0.907508
ADGRG1	292.948	-1.81993	0.259749	-7.00649	2.44365e-12	4.01706e-11
ADGRG2	433.658	1.33069	0.202588	6.56845	5.08418e-11	6.79187e-10
ADGRG3	9.60479	-0.316029	0.819447	-0.385662	0.699747	0.801274
ADGRG4	2.84197	0.334531	1.67367	0.199879	0.841576	0.900842
ADGRG5	298.853	-0.262391	0.183522	-1.42975	0.152788	0.25367
ADGRG6	104.423	0.733196	0.375311	1.95357	0.0507524	0.100911
ADGRL1	5050.62	-1.12508	0.157766	-7.13133	9.94034e-13	1.73337e-11
ADGRL2	8469.65	-0.0276077	0.0973648	-0.283549	0.776756	0.857764
ADGRL3	645.022	-0.415147	0.148286	-2.79963	0.00511607	0.0137669
ADGRL4	101.493	1.07502	0.361851	2.97088	0.00296952	0.00849045
ADGRV1	1543.9	-0.177936	0.0903979	-1.96836	0.0490265	0.0979808
ADH4	3.72394	0.98081	1.55887	0.629178	0.529232	0.661803
ADH5	12137.2	0.216134	0.0612436	3.52908	0.000417006	0.0014771
ADHFE1	46.6943	-1.77958	0.408901	-4.35211	1.34834e-05	6.63953e-05
ADI1	1188.71	-0.274362	0.154557	-1.77515	0.075873	0.141881
ADIPOR1	2152.75	0.261242	0.0927558	2.81645	0.00485577	0.0131466
ADIPOR2	1121.95	0.116673	0.0981589	1.18861	0.234593	0.357903
ADK	1156.46	0.538169	0.122916	4.37836	1.19577e-05	5.97107e-05
ADM	1120.24	1.92458	0.447558	4.30018	1.70661e-05	8.22865e-05
ADM2	357.144	-0.341277	0.167165	-2.04155	0.0411961	0.0843178
ADM5	46.3242	-2.33664	0.430172	-5.43187	5.57681e-08	4.36232e-07
ADNP	6045.26	-0.0819659	0.0934217	-0.877376	0.380283	0.517981
ADNP2	3234.37	0.206741	0.0703676	2.93802	0.00330314	0.00935042
ADO	1275.93	0.16441	0.0923312	1.78065	0.074969	0.140399
ADORA1	151.461	-0.176602	0.226157	-0.780883	0.434871	0.572191
ADORA2A	86.8648	-0.519393	0.41713	-1.24516	0.213073	0.332547
ADORA2B	52.2926	1.03005	0.398084	2.58753	0.00966671	0.0239221
ADPGK	1471.74	0.160613	0.0994097	1.61567	0.106166	0.187933
ADPRH	170.568	0.281137	0.206596	1.36081	0.173575	0.2813
ADPRHL1	63.152	0.134732	0.350234	0.384692	0.700465	0.801837
ADPRHL2	852.043	-0.255165	0.105146	-2.42678	0.0152336	0.0357626
ADPRM	164.486	0.300978	0.206785	1.45551	0.145528	0.243979
ADRA1A	8.67051	0.717197	0.933903	0.767957	0.442513	0.579777
ADRA1B	3.00111	-2.0579	1.49722	-1.37448	0.169293	0.275651
ADRA1D	4.71641	0.485887	1.33973	0.362675	0.716847	0.815038
ADRA2A	73.8343	3.71154	0.500047	7.42239	1.15021e-13	2.29613e-12
ADRA2B	206.271	-1.1383	0.247719	-4.5951	4.32537e-06	2.36535e-05
ADRA2C	171.635	-1.19098	0.207902	-5.72854	1.01296e-08	9.0648e-08
ADRB2	29.5586	0.8708	0.52324	1.66425	0.0960631	0.172595
ADRB3	4.93102	0.815903	1.21558	0.671205	0.50209	0.636202
ADRM1	2136.22	-0.84003	0.104899	-8.00798	1.16606e-15	3.02165e-14
ADSL	6449.33	1.03963	0.105469	9.85721	6.38001e-23	4.09411e-21
ADSS	3903.46	0.304429	0.0846428	3.59663	0.000322361	0.00117341
ADSSL1	374.078	-0.693626	0.197338	-3.5149	0.000439914	0.00154953
ADTRP	5.42506	0.0401002	1.24559	0.0321938	0.974318	0.98402
AEBP1	1203.3	-0.603205	0.105904	-5.69575	1.22834e-08	1.08546e-07
AEBP2	1158.16	0.574315	0.125765	4.56657	4.9576e-06	2.67625e-05
AEN	3836.94	-0.0313649	0.088464	-0.354549	0.722927	0.819574
AES	2295.38	-0.415993	0.0924268	-4.50078	6.77041e-06	3.55376e-05
AF186192.2	27.3664	-0.249282	0.500854	-0.497713	0.618686	0.737202
AF196969.1	4.76895	0.48275	1.61487	0.298939	0.764986	0.84968
AF228730.5	96.5663	0.319116	0.276179	1.15547	0.247899	0.373075
AF274858.1	9.36713	-1.1423	0.838529	-1.36226	0.173114	0.280708
AFAP1	672.432	-0.100373	0.133427	-0.752273	0.451887	0.588317
AFAP1L1	108.054	1.72632	0.346699	4.9793	6.38144e-07	4.09503e-06
AFAP1L2	609.13	-0.900636	0.1788	-5.03711	4.72601e-07	3.09922e-06
AFDN	9016.72	0.0724881	0.0644372	1.12494	0.260614	0.387975
AFF1	1962.12	-0.0751498	0.104537	-0.718886	0.472211	0.607787
AFF2	1086.34	0.785147	0.188943	4.15548	3.24606e-05	0.000147296
AFF3	80.592	1.26676	0.456479	2.77507	0.00551895	0.0147342
AFF4	2988.03	0.0261252	0.0827542	0.315697	0.752233	0.840966
AFG1L	216.881	0.700786	0.203506	3.44357	0.000574094	0.00196834
AFG3L1P	525.887	-0.202963	0.179634	-1.12987	0.25853	0.385458
AFG3L2	3385.94	0.618177	0.104377	5.92254	3.17011e-09	3.14639e-08
AFMID	798.489	-0.283358	0.10888	-2.60249	0.00925499	0.0230259
AFP	122.628	3.69537	0.480568	7.68959	1.47606e-14	3.30139e-13
AFTPH	865.681	0.283118	0.132077	2.14358	0.0320662	0.0679972
AGA	371.918	-0.397773	0.182809	-2.17589	0.0295632	0.0633826
AGAP1	2045.01	-0.0257879	0.10033	-0.25703	0.797156	0.871209
AGAP10P	14.378	0.440821	0.844421	0.522039	0.601643	0.723041
AGAP12P	21.1758	-0.610643	0.599635	-1.01836	0.308508	0.44201
AGAP2	71.6577	-1.84348	0.336677	-5.4755	4.36267e-08	3.4931e-07
AGAP3	862.16	-1.09046	0.127562	-8.54846	1.24739e-17	4.2332e-16
AGAP4	364.735	-0.2868	0.165507	-1.73286	0.0831214	0.153291
AGAP5	161.778	-0.437978	0.219712	-1.99342	0.0462153	0.0931751
AGAP6	351.837	-0.240628	0.153447	-1.56815	0.116847	0.203432
AGAP7P	34.2786	-0.560298	0.561248	-0.998307	0.31813	0.452673
AGAP9	36.3925	0.0361769	0.499694	0.072398	0.942285	0.964642
AGBL1	4.80476	-0.347194	1.12713	-0.308033	0.758057	0.844908
AGBL2	43.8669	-0.60852	0.390112	-1.55986	0.118793	0.206354
AGBL3	76.2067	-0.0260817	0.293441	-0.0888821	0.929176	0.958099
AGBL4	9.2582	1.29398	0.904911	1.42995	0.15273	0.253645
AGBL5	2286.76	-0.435779	0.121494	-3.58683	0.000334724	0.00121416
AGER	6.04136	-0.167712	1.06581	-0.157357	0.874964	0.923253
AGFG1	3059.06	0.569404	0.0914948	6.22334	4.86676e-10	5.55522e-09
AGFG2	166.391	0.0137123	0.211721	0.064766	0.94836	0.968236
AGGF1	1389.21	-0.00515353	0.0886536	-0.0581311	0.953644	0.971581
AGK	1024.85	0.768976	0.159713	4.81472	1.47405e-06	8.87328e-06
AGL	1228.09	0.0353027	0.123144	0.286677	0.774359	0.856419
AGMAT	198.726	0.438375	0.236731	1.85179	0.0640564	0.12279
AGMO	37.5828	0.0718536	0.412055	0.174379	0.861568	0.914312
AGO1	2497.19	0.342339	0.0990284	3.45698	0.00054626	0.00188181
AGO2	2253.03	0.155021	0.0846155	1.83207	0.0669415	0.127544
AGO3	659.045	-0.11164	0.132116	-0.845018	0.398101	0.536404
AGO4	728.635	-0.617706	0.143723	-4.2979	1.72426e-05	8.30687e-05
AGPAT1	6.82183	1.98809	1.60433	1.2392	0.21527	0.335012
AGPAT2	227.834	-0.533783	0.236904	-2.25316	0.0242488	0.053423
AGPAT3	176.535	-0.421828	0.2019	-2.08929	0.0366814	0.0763493
AGPAT4	1304.58	-0.547956	0.173137	-3.16487	0.00155152	0.00478916
AGPAT5	2359.89	0.254533	0.0758744	3.35467	0.000794602	0.0026435
AGPS	3231.62	0.369216	0.0924594	3.99328	6.51656e-05	0.000277638
AGRN	4834.49	-1.69147	0.124878	-13.545	8.47735e-42	2.30154e-39
AGT	13.1932	-1.67722	0.72944	-2.29932	0.0214867	0.0482167
AGTPBP1	2585.77	0.254658	0.0843044	3.0207	0.00252194	0.00733675
AGTRAP	953.195	-1.01259	0.125219	-8.08659	6.13584e-16	1.64558e-14
AGXT	3.21232	0.113638	1.48123	0.0767185	0.938848	0.963032
AHCTF1	3266.49	0.376211	0.0920502	4.08702	4.36944e-05	0.000192865
AHCY	11932.1	0.0625766	0.0619631	1.0099	0.312542	0.446341
AHCYL1	5008.04	0.203145	0.068241	2.97688	0.00291195	0.00835427
AHCYL2	1307.2	0.132533	0.0963505	1.37553	0.168967	0.275197
AHDC1	906.248	-2.02541	0.211579	-9.57279	1.04055e-21	5.7563e-20
AHI1	671.984	-0.0804825	0.123435	-0.652021	0.514388	0.647599
AHNAK	3113.75	-0.0326871	0.0850969	-0.384117	0.700892	0.802117
AHNAK2	323.597	0.604674	0.249713	2.42148	0.0154575	0.0362256
AHR	188.996	0.929335	0.250209	3.71424	0.000203815	0.000778476
AHRR	41.3861	-0.358126	0.408184	-0.877364	0.380289	0.517981
AHSA1	3771.94	0.380365	0.0853809	4.45492	8.39226e-06	4.33162e-05
AHSA2P	1148.86	-0.742255	0.127874	-5.8046	6.45199e-09	6.03702e-08
AHSG	5.01834	1.83359	1.33566	1.3728	0.169815	0.276273
AICDA	5.8765	1.04975	1.23702	0.848608	0.3961	0.53426
AIDA	5930.89	0.409736	0.0641998	6.3822	1.74567e-10	2.14078e-09
AIF1	16.2138	0.895211	0.742367	1.20589	0.227861	0.349847
AIF1L	6012.01	-0.00262336	0.0999461	-0.0262477	0.97906	0.987115
AIFM1	1745.6	0.34132	0.102752	3.32179	0.000894432	0.00293493
AIFM2	123.498	1.63329	0.348181	4.69091	2.7199e-06	1.54285e-05
AIFM3	93.1035	-2.6845	0.556915	-4.8203	1.43341e-06	8.65003e-06
AIG1	1033.85	0.718576	0.15463	4.64708	3.36664e-06	1.87332e-05
AIM2	76.212	-0.576855	0.321463	-1.79447	0.0727384	0.136906
AIMP1	1854.29	0.396365	0.108873	3.64063	0.000271976	0.0010098
AIMP2	1705.42	0.323627	0.0810755	3.99167	6.56083e-05	0.000279155
AIP	533.325	-0.898288	0.193542	-4.64131	3.46205e-06	1.92243e-05
AIPL1	48.4663	-1.75398	0.434192	-4.03964	5.35339e-05	0.000232059
AIRE	3.7421	-1.03339	1.26709	-0.815565	0.414749	0.552425
AJAP1	84.2671	0.725745	0.315823	2.29794	0.0215649	0.0483615
AJM1	24.6546	-2.4763	0.627068	-3.94901	7.8476e-05	0.000328245
AJUBA	2592.97	-0.359803	0.082886	-4.34093	1.41878e-05	6.95456e-05
AK1	482.38	-0.70013	0.13335	-5.25033	1.51827e-07	1.09628e-06
AK2	3730.63	0.723004	0.112561	6.4232	1.33441e-10	1.66655e-09
AK3	1739.58	0.76969	0.16739	4.59819	4.26181e-06	2.33348e-05
AK3P3	22.0471	0.101386	0.533848	0.189916	0.849375	0.906222
AK4	2708.46	1.7127	0.436381	3.92479	8.68059e-05	0.00035993
AK4P1	84.2987	1.31698	0.431395	3.05283	0.00226691	0.00668854
AK5	184.749	1.00271	0.242847	4.12899	3.64358e-05	0.000163024
AK6	523.894	0.124575	0.139966	0.890037	0.373446	0.511185
AK7	125.207	-0.33295	0.231364	-1.43907	0.15013	0.250269
AK8	24.6779	-0.131008	0.520426	-0.251732	0.801248	0.874128
AK9	115.906	0.149177	0.252118	0.591696	0.554054	0.683638
AKAP1	1822.47	0.222236	0.109476	2.03001	0.0423559	0.0864108
AKAP10	752.698	-0.147809	0.124278	-1.18934	0.234304	0.357617
AKAP11	1405.89	0.0878949	0.100783	0.872123	0.383141	0.521062
AKAP12	6225.69	-0.032539	0.0982944	-0.331036	0.740617	0.831852
AKAP13	2324.32	-0.26574	0.0772511	-3.43996	0.000581807	0.00199246
AKAP14	3.1858	0.624023	1.4902	0.41875	0.675399	0.782996
AKAP17A	1132.47	-0.343793	0.142344	-2.41523	0.0157254	0.0367752
AKAP2	2949.4	0.880659	0.136225	6.46476	1.01461e-10	1.28719e-09
AKAP3	32.3338	-0.294322	0.491911	-0.598324	0.549624	0.679835
AKAP5	183.467	0.0225839	0.217943	0.103623	0.917468	0.950318
AKAP6	49.8665	-0.875261	0.382333	-2.28926	0.0220642	0.0492872
AKAP7	338.321	1.77144	0.379966	4.66209	3.13009e-06	1.75577e-05
AKAP8	1138.28	-0.0737594	0.0981779	-0.751283	0.452482	0.588815
AKAP8L	1772.2	-0.360867	0.087855	-4.10753	3.99911e-05	0.000177585
AKAP9	1797.87	-0.388738	0.167401	-2.3222	0.0202222	0.0457514
AKIP1	416.539	-0.489834	0.156939	-3.12118	0.00180127	0.00546449
AKIRIN1	7065.92	1.03946	0.150107	6.92477	4.36693e-12	6.88679e-11
AKIRIN2	1337.71	0.11429	0.0981329	1.16464	0.244164	0.369028
AKNA	943.687	-0.795986	0.134221	-5.93042	3.0216e-09	3.01425e-08
AKR1A1	4732.64	-0.187385	0.0689362	-2.71823	0.00656313	0.0171635
AKR1B1	5716.69	0.110614	0.079009	1.40002	0.161506	0.265225
AKR1B10	4.973	-0.0078545	1.27667	-0.00615231	0.995091	0.996956
AKR1B15	73.1202	-1.70163	0.319913	-5.31903	1.04324e-07	7.77123e-07
AKR1C1	36.8735	-0.619108	0.52395	-1.18162	0.237358	0.361278
AKR1C2	23.2129	-0.734073	0.604815	-1.21371	0.224857	0.346585
AKR1C3	48.6203	1.01443	0.504722	2.00987	0.0444445	0.0900174
AKR1D1	8.35525	1.09098	0.960784	1.13551	0.256162	0.382963
AKR1E2	26.5531	-0.855031	0.50892	-1.68009	0.0929401	0.167924
AKR7A2	931.252	-0.829213	0.127468	-6.50527	7.75545e-11	1.00264e-09
AKR7A3	8.81151	-1.24552	0.874006	-1.42507	0.154138	0.255658
AKR7L	14.7987	-0.667996	0.675954	-0.988226	0.323042	0.458323
AKT1	2316.53	-0.73016	0.101502	-7.19357	6.31179e-13	1.12851e-11
AKT1S1	1145.84	-0.539436	0.108864	-4.95513	7.22814e-07	4.59657e-06
AKT2	2410.02	-0.878654	0.105911	-8.29615	1.0754e-16	3.25735e-15
AKT3	880.947	-0.0958161	0.106803	-0.897128	0.369651	0.507447
AKTIP	410.52	0.337416	0.147982	2.28012	0.0226006	0.0503204
AL021546.1	14.866	-0.44561	3.25958	-0.136707	0.891262	0.933973
AL021920.2	15.2172	-0.776656	0.735866	-1.05543	0.291228	0.423615
AL022238.4	117.766	-1.02433	0.46017	-2.22597	0.0260159	0.0567004
AL022318.4	33.036	0.268945	0.837265	0.321219	0.748044	0.837717
AL022324.2	4.33797	0.554785	1.24124	0.44696	0.654904	0.766524
AL031274.1	3.3058	0.672668	1.71504	0.392218	0.694897	0.797843
AL031281.3	122.926	0.221998	0.257911	0.860758	0.389372	0.527259
AL031282.1	8.56266	-1.0178	0.950334	-1.07099	0.284174	0.415581
AL031284.1	4.18369	-1.06228	1.63176	-0.651005	0.515043	0.648185
AL031315.1	42.5035	-0.173792	0.471643	-0.368481	0.712514	0.81168
AL031432.2	7.76166	-1.72256	0.976486	-1.76404	0.0777255	0.144686
AL031708.1	73.3678	-0.427048	0.321905	-1.32663	0.184632	0.296039
AL031727.1	3.51829	0.128911	1.38997	0.0927439	0.926107	0.956011
AL031729.1	5.38209	0.0792028	1.4931	0.0530461	0.957695	0.973865
AL031777.3	6.52838	-0.258203	1.06173	-0.24319	0.807858	0.878282
AL033529.1	115.309	-0.323907	0.385535	-0.840151	0.400824	0.538675
AL034379.1	3.93246	-0.479125	1.50191	-0.31901	0.749719	0.838908
AL034430.1	127.409	0.470063	0.269784	1.74237	0.0814441	0.150722
AL034430.2	104.97	0.533437	0.29318	1.81949	0.0688372	0.13062
AL035078.4	1062.47	-0.34331	0.175272	-1.95872	0.0501453	0.0998212
AL035425.2	125.141	-1.79885	0.381778	-4.71175	2.45594e-06	1.4076e-05
AL035461.3	93.8635	2.11403	0.581468	3.63568	0.000277248	0.00102635
AL035555.1	3.62931	0.0617231	1.32817	0.0464722	0.962934	0.977165
AL049629.2	3.55017	-0.199293	1.67154	-0.119227	0.905095	0.943037
AL049697.1	17.7026	0.0466311	0.637187	0.0731829	0.941661	0.964168
AL049839.2	3.29753	-0.455265	1.79579	-0.253518	0.799868	0.873145
AL078644.1	6.18872	-1.87608	1.06148	-1.76742	0.0771579	0.143781
AL096700.1	4.8161	-0.390344	1.27846	-0.305324	0.760119	0.846595
AL096711.2	323.31	-0.272544	0.196171	-1.38932	0.164736	0.269725
AL109811.3	25.8285	-0.787514	0.497787	-1.58203	0.113642	0.198776
AL109918.1	917.92	-0.406844	0.153169	-2.65619	0.00790297	0.0201188
AL110118.2	3.13192	-1.2747	1.39024	-0.916894	0.359198	0.49673
AL117339.5	20.5029	0.148947	0.591865	0.251657	0.801306	0.874128
AL117692.1	3.04646	-0.0635033	1.84858	-0.0343524	0.972596	0.983076
AL121594.1	59.1893	1.0892	2.03577	0.535033	0.592627	0.716014
AL121768.1	77.2991	-0.161573	0.3382	-0.477744	0.632832	0.748588
AL121845.3	78.0318	-1.93836	0.442773	-4.37777	1.19901e-05	5.98049e-05
AL121899.2	10.026	-2.68138	1.56714	-1.711	0.0870808	0.159391
AL121900.2	100.515	2.10497	0.307797	6.83883	7.98433e-12	1.2053e-10
AL132656.1	11.3671	-0.221633	0.760346	-0.29149	0.770677	0.853744
AL132780.3	171.489	2.60157	0.827116	3.14535	0.00165888	0.00508057
AL133216.2	25.947	-0.912134	0.54071	-1.68692	0.0916193	0.165928
AL133260.1	4.60952	2.15835	1.34748	1.60177	0.109207	0.192238
AL133352.1	16.8424	-0.410631	0.942847	-0.435522	0.663183	0.772947
AL133353.2	38.294	0.324914	0.437012	0.743491	0.457185	0.593362
AL133461.1	56.1423	-5.67572	0.660256	-8.59624	8.23686e-18	2.86133e-16
AL133500.1	5.58616	-6.24386	1.75537	-3.55701	0.000375106	0.00134488
AL133517.1	35.4546	-0.360676	0.472557	-0.763244	0.445318	0.582415
AL135905.2	1265.14	0.333433	0.116701	2.85715	0.0042746	0.0117571
AL136038.4	11.0908	-0.798068	0.848533	-0.940527	0.346948	0.484305
AL136116.3	48.8471	1.01962	0.395694	2.57679	0.00997221	0.0245782
AL136126.1	3.9423	-0.614582	1.38535	-0.44363	0.65731	0.768538
AL136295.1	199.169	0.930971	0.239345	3.88967	0.000100381	0.000410433
AL136295.4	12.6345	-1.38782	1.25403	-1.10669	0.268429	0.39703
AL136295.5	95.579	-0.352192	0.291669	-1.2075	0.227238	0.349127
AL136454.1	2.82257	1.34753	1.6792	0.802484	0.422273	0.560539
AL136981.1	12.8828	-0.530384	0.700595	-0.757049	0.44902	0.585955
AL136981.2	5.62585	-0.546837	1.11701	-0.489555	0.624449	0.741764
AL136982.4	19.8217	-0.972606	0.578655	-1.6808	0.0928011	0.167707
AL137058.1	21.1677	0.595212	0.578774	1.0284	0.303761	0.437331
AL137784.1	9.11463	-0.19841	0.946335	-0.209661	0.833932	0.895887
AL137803.1	3.9549	1.45472	1.36973	1.06205	0.288215	0.419925
AL137845.1	6.8774	0.39741	1.00353	0.396012	0.692096	0.796025
AL137845.2	31.1072	-0.0198699	0.456128	-0.043562	0.965254	0.978628
AL138752.2	18.9295	-2.00501	0.663083	-3.02378	0.00249641	0.00727085
AL138799.1	8.77427	1.88397	1.10932	1.69831	0.08945	0.162835
AL139011.2	74.6148	-0.493953	0.792063	-0.623629	0.532871	0.665081
AL139082.2	15.2322	-0.219094	0.765395	-0.28625	0.774687	0.856573
AL139094.1	8.95977	0.289792	0.83341	0.347718	0.728052	0.823478
AL139142.2	4.23677	0.0330681	2.07027	0.0159728	0.987256	0.992091
AL139220.1	3.18149	0.238641	1.54591	0.154369	0.877318	0.924591
AL139260.3	50.2202	0.387886	0.491581	0.789059	0.430078	0.56736
AL139300.1	1065.09	0.0683892	0.169126	0.404368	0.685942	0.791009
AL139353.1	16.4664	0.689115	0.728878	0.945446	0.344431	0.481554
AL157392.5	26.5092	0.0470109	0.552738	0.0850509	0.932221	0.959585
AL157400.5	8.55739	-6.86178	1.57606	-4.35375	1.33828e-05	6.59869e-05
AL157893.1	13.8389	-0.14385	0.806669	-0.178325	0.858467	0.912283
AL157935.2	57.9831	-1.65927	0.380239	-4.36374	1.27855e-05	6.33898e-05
AL159163.1	7.78785	1.27975	4.20212	0.304548	0.76071	0.846781
AL160191.3	3.60413	2.43736	1.53086	1.59214	0.111352	0.195584
AL160286.1	8.35207	0.736003	0.930652	0.790847	0.429033	0.566449
AL162171.1	783.855	0.464408	0.109097	4.25684	2.07337e-05	9.77003e-05
AL162231.1	121.651	-1.03876	0.37217	-2.7911	0.00525298	0.0140954
AL162377.3	11.1549	0.205278	0.812396	0.252683	0.800513	0.873588
AL162417.1	10.3993	-7.14188	4.33256	-1.64842	0.0992663	0.177483
AL163540.1	11.959	1.66151	1.37118	1.21173	0.225614	0.347314
AL353588.1	2.90434	0.356731	1.94066	0.183819	0.854155	0.909398
AL353625.1	45.6678	0.568191	0.395554	1.43645	0.150875	0.251207
AL353729.1	12.9173	-0.4166	1.08835	-0.382781	0.701882	0.802938
AL353743.1	83.9462	-0.215899	0.305928	-0.705718	0.480363	0.615612
AL353807.3	7.1425	0.125914	1.05371	0.119496	0.904882	0.942927
AL353813.1	37.9906	-1.01605	0.498076	-2.03995	0.0413558	0.0846053
AL354707.3	4.77007	-0.0404099	1.17121	-0.0345026	0.972476	0.983061
AL354714.2	7.10185	0.92222	1.15473	0.798649	0.424494	0.562686
AL354718.1	4.58253	0.612729	1.16371	0.526529	0.59852	0.720617
AL354751.1	20.3242	-1.17856	0.645363	-1.82619	0.0678214	0.128961
AL354798.1	4.3831	-0.461238	2.08658	-0.22105	0.825054	0.88985
AL355032.1	4.17283	0.49902	1.35672	0.367813	0.713013	0.812151
AL355312.1	2.78705	-0.583416	1.42382	-0.409752	0.681988	0.787685
AL355312.6	15.353	-0.166679	0.828482	-0.201186	0.840553	0.900283
AL355315.1	18.7479	-2.29953	0.877371	-2.62093	0.00876893	0.0219871
AL355355.1	4.33594	-0.298841	1.16332	-0.256886	0.797267	0.871276
AL355802.1	4.58076	-0.642944	1.2775	-0.503282	0.614766	0.733422
AL355877.1	32.9027	1.14675	0.556524	2.06056	0.039345	0.0810151
AL355916.3	75.1927	0.739702	0.347531	2.12845	0.0333001	0.0702171
AL355922.2	2.81088	1.39798	1.85749	0.752618	0.45168	0.588294
AL356095.3	3.62274	0.809516	1.33624	0.605816	0.544637	0.675639
AL356235.1	14.5923	-0.140046	0.676669	-0.206964	0.836038	0.897364
AL356534.1	66.4772	0.155952	0.397939	0.391899	0.695133	0.797991
AL356801.1	8.35932	-0.338354	0.97393	-0.347411	0.728282	0.823478
AL357143.1	9.8454	-0.196897	0.820304	-0.240029	0.810308	0.879922
AL357315.2	3.24114	1.04106	1.45197	0.717	0.473374	0.60891
AL358075.4	7.58995	6.1221	4.08762	1.49772	0.134206	0.22823
AL358113.1	80.6838	1.8503	0.457083	4.04807	5.16427e-05	0.000224578
AL358472.6	39.4089	-0.757113	0.411491	-1.83993	0.065779	0.125601
AL358472.7	12.959	6.8941	4.41106	1.56291	0.118073	0.205244
AL359641.1	2.9494	-0.346037	1.41234	-0.245009	0.806449	0.877507
AL359955.1	14.2772	-0.329498	0.664844	-0.495603	0.620175	0.738327
AL359976.1	4.18757	-0.110576	1.29126	-0.0856345	0.931757	0.959323
AL360181.3	26.9768	1.51942	0.651034	2.33385	0.0196034	0.0445398
AL365205.1	116.194	-1.86865	0.35411	-5.27704	1.31287e-07	9.6094e-07
AL365273.2	2.99168	4.77991	2.05128	2.33021	0.0197951	0.0449002
AL365357.1	19.5564	-0.223856	0.744736	-0.300584	0.763732	0.848607
AL365440.1	4.03226	0.0394353	1.26837	0.0310914	0.975197	0.984401
AL390334.1	5.00498	0.504346	1.1669	0.432212	0.665588	0.77488
AL390719.1	57.2785	0.0855191	0.437996	0.195251	0.845196	0.903403
AL390726.5	7.70412	0.944474	1.04086	0.907394	0.364199	0.501444
AL390728.4	435.02	0.325667	0.248391	1.3111	0.189823	0.302752
AL390879.1	133.036	-2.09735	0.261183	-8.03018	9.73296e-16	2.55212e-14
AL391058.1	13.068	0.671167	0.800154	0.838797	0.401583	0.539326
AL391650.1	6.19116	-3.85758	1.54053	-2.50406	0.0122776	0.0294901
AL391987.2	43.4288	-1.41416	0.449366	-3.147	0.00164956	0.00505466
AL441992.2	66.7908	-1.79075	0.448095	-3.99637	6.43212e-05	0.000274438
AL442003.2	23.3637	1.41663	1.09859	1.2895	0.197226	0.312287
AL442663.4	2.9884	0.0186882	1.51846	0.0123074	0.99018	0.993841
AL445423.2	33.8242	-2.66623	0.601651	-4.43152	9.35692e-06	4.78752e-05
AL445670.1	23.7505	1.86385	0.771136	2.41701	0.0156485	0.0366246
AL445685.3	742.706	0.823899	0.146356	5.6294	1.80835e-08	1.55592e-07
AL449283.1	4.43801	-0.0496677	1.21115	-0.0410089	0.967289	0.979725
AL450124.1	30.5711	0.00344512	0.481556	0.00715413	0.994292	0.996386
AL450405.1	3.57275	-0.185631	1.70312	-0.108995	0.913207	0.947812
AL450998.1	6.53209	0.641126	1.00633	0.637095	0.524063	0.657021
AL451074.1	5.56594	-0.586989	1.05719	-0.555235	0.578734	0.705044
AL512590.2	43.7352	0.579848	0.444448	1.30465	0.192012	0.30554
AL512785.2	10.3277	-3.79135	1.44106	-2.63094	0.00851497	0.0214662
AL513165.2	19.5564	0.248563	0.637456	0.38993	0.696588	0.798901
AL513477.1	70.9211	-0.83309	0.304232	-2.73833	0.00617514	0.0162622
AL513523.2	2.78943	-0.187441	1.46437	-0.128001	0.898148	0.938347
AL589666.1	53.8696	-0.928932	0.362808	-2.5604	0.0104553	0.0255793
AL589674.1	5.50719	0.0679837	1.07104	0.0634742	0.949389	0.968546
AL589743.1	54.3763	-0.172816	0.346314	-0.499015	0.617769	0.736357
AL589843.2	15.4621	0.355261	0.750661	0.473264	0.636025	0.751368
AL589987.1	21.1409	-0.943303	0.56759	-1.66194	0.0965242	0.173353
AL590065.1	18.7987	0.0354308	0.703699	0.0503493	0.959844	0.974926
AL590327.1	85.5675	-0.0590154	0.307356	-0.19201	0.847735	0.90502
AL590867.2	25.3252	1.76823	0.614225	2.8788	0.00399191	0.0110554
AL591499.1	6.94194	-0.310881	0.939463	-0.330914	0.74071	0.831852
AL591806.3	347.451	0.0238225	0.35615	0.0668888	0.94667	0.967328
AL591846.1	30.5887	0.136938	0.654666	0.209173	0.834313	0.896112
AL592183.1	6.38833	5.87422	1.75012	3.35646	0.000789458	0.0026286
AL592293.1	4.70497	-0.784612	1.14577	-0.684788	0.493478	0.62813
AL603832.3	42.1227	2.60765	0.533408	4.88865	1.01528e-06	6.29538e-06
AL604028.2	8.63519	0.962031	0.920552	1.04506	0.295996	0.428924
AL627230.1	3.76943	-0.434451	1.26883	-0.342404	0.732047	0.826145
AL627309.6	24.4915	-8.37583	1.35353	-6.18812	6.08851e-10	6.77453e-09
AL627309.7	5.43385	-5.19077	1.6878	-3.07547	0.0021017	0.00626711
AL645924.2	3.50888	-0.535444	1.35271	-0.395832	0.692229	0.796118
AL645929.3	5.08791	0.619373	1.1896	0.520658	0.602605	0.723512
AL645949.1	3.20122	-2.16154	1.45879	-1.48174	0.138409	0.234091
AL662899.2	5.43991	1.35591	1.96675	0.689416	0.490561	0.625366
AL669831.1	712.72	-1.49353	0.161046	-9.27392	1.79421e-20	8.53435e-19
AL669831.3	28.759	-0.528626	0.487859	-1.08356	0.278559	0.409219
AL669831.4	4.24134	0.185993	1.37768	0.135004	0.892608	0.934884
AL669918.1	33.9419	-2.42966	1.84623	-1.31602	0.188169	0.300726
AL691442.1	5.74735	-0.24629	1.44163	-0.170841	0.864349	0.916601
AL713999.1	24.9579	-1.15361	0.533063	-2.16412	0.0304549	0.0650258
AL732372.2	469.061	-0.678145	0.239349	-2.83329	0.00460718	0.0125549
AL732372.3	21.7621	-6.34198	1.25745	-5.04354	4.56995e-07	3.00769e-06
AL772337.3	8.12414	3.70376	1.41271	2.62174	0.00874825	0.0219446
AL773545.3	3.01631	-1.56993	1.44547	-1.0861	0.277433	0.408023
AL807752.1	5.114	0.604156	1.13473	0.532421	0.594435	0.71746
AL928711.1	10.8657	0.235948	0.819911	0.287773	0.773521	0.855659
AL954705.1	5.58011	0.754423	1.05457	0.715384	0.474372	0.609912
ALAD	719.841	-0.333623	0.12071	-2.76383	0.00571267	0.0151916
ALAS1	1708.97	0.634878	0.124425	5.1025	3.35193e-07	2.27593e-06
ALAS2	6.18996	-1.45076	1.05783	-1.37145	0.170235	0.276828
ALCAM	2755.57	1.07203	0.126988	8.44194	3.12125e-17	1.00696e-15
ALDH16A1	978.577	-1.82375	0.123499	-14.7673	2.3789e-49	1.13461e-46
ALDH18A1	5389.6	0.361313	0.0739182	4.88801	1.01859e-06	6.3115e-06
ALDH1A1	29.1756	-1.10824	0.476249	-2.32701	0.0199648	0.045227
ALDH1A2	956.491	-3.44593	1.32796	-2.59491	0.00946166	0.02349
ALDH1A3	213.798	0.728225	0.316431	2.30137	0.0213708	0.0479933
ALDH1B1	2882.85	0.0979223	0.0968884	1.01067	0.312174	0.445959
ALDH1L1	44.7834	0.133648	0.434545	0.307559	0.758418	0.845097
ALDH1L2	188.243	1.11378	0.440261	2.52982	0.0114121	0.0276294
ALDH2	1435.45	-0.322149	0.103867	-3.10155	0.00192511	0.00579436
ALDH3A1	6.93797	-0.814344	0.982595	-0.828769	0.407235	0.545298
ALDH3A2	3539.51	0.152389	0.0846952	1.79927	0.0719765	0.135742
ALDH3B1	25.0877	-0.367951	0.526158	-0.699316	0.484355	0.61931
ALDH3B2	7.00865	-2.10186	1.02328	-2.05403	0.0399726	0.0821567
ALDH4A1	1476.81	-0.795547	0.106887	-7.44289	9.85077e-14	1.97991e-12
ALDH5A1	259.997	0.0817591	0.202422	0.403904	0.686284	0.791248
ALDH6A1	1377.93	-0.187115	0.130864	-1.42984	0.152763	0.253652
ALDH7A1	5457.4	-0.251814	0.0752375	-3.34692	0.000817151	0.00271058
ALDH8A1	7.19015	-1.5669	0.962608	-1.62777	0.103574	0.183825
ALDH9A1	3096.8	0.246338	0.0704424	3.49702	0.000470493	0.0016461
ALDOA	17205.3	-0.351268	0.0818638	-4.29088	1.77963e-05	8.53399e-05
ALDOC	578.796	0.48252	0.228254	2.11396	0.0345186	0.0724143
ALG1	1118.21	0.17311	0.138646	1.24858	0.21182	0.330971
ALG10	191.948	0.1633	0.20543	0.794916	0.426662	0.564543
ALG10B	312.936	-0.0792519	0.203895	-0.38869	0.697506	0.799642
ALG11	2042.4	0.232206	0.0974794	2.38211	0.0172138	0.0396895
ALG12	691.645	-0.72929	0.120202	-6.06723	1.30138e-09	1.37354e-08
ALG13	1005.19	-0.0384175	0.104774	-0.366672	0.713864	0.812494
ALG14	166.54	0.0481662	0.208059	0.231503	0.816924	0.883841
ALG1L	14.3351	-0.664119	0.717172	-0.926024	0.354434	0.491798
ALG1L2	7.78238	0.604672	0.921527	0.656163	0.511719	0.645226
ALG2	765.174	0.205018	0.120759	1.69775	0.0895548	0.162976
ALG3	878.71	0.219053	0.135777	1.61333	0.106673	0.188604
ALG5	488.662	0.027125	0.151071	0.179552	0.857505	0.911535
ALG6	938.811	0.387933	0.135818	2.85628	0.00428638	0.0117877
ALG8	2107.67	0.328365	0.101292	3.24176	0.00118792	0.00376767
ALG9	444.912	0.165359	0.136774	1.209	0.226664	0.348427
ALK	7.3593	-0.590732	1.15317	-0.51227	0.608462	0.728005
ALKAL1	20.9594	0.59823	0.716382	0.835072	0.403677	0.541643
ALKAL2	21.7025	4.14077	1.00558	4.1178	3.825e-05	0.000170454
ALKBH1	518.653	0.369521	0.137796	2.68166	0.00732573	0.0188698
ALKBH2	311.517	-0.408609	0.17036	-2.3985	0.0164625	0.0382546
ALKBH3	304.353	0.313712	0.154922	2.02497	0.0428708	0.0872698
ALKBH4	458.768	-0.49087	0.134899	-3.6388	0.000273909	0.00101569
ALKBH5	1355.7	-0.313277	0.10072	-3.11039	0.00186839	0.00564485
ALKBH6	351.828	-0.12686	0.157193	-0.807034	0.419647	0.55777
ALKBH7	484.027	-2.09808	0.163101	-12.8637	7.20736e-38	1.55108e-35
ALKBH8	658.001	0.59838	0.136077	4.39736	1.09575e-05	5.5059e-05
ALMS1	3297.02	-0.0398297	0.0692314	-0.575312	0.56508	0.693269
ALMS1P1	29.6661	-0.119951	0.4645	-0.258237	0.796224	0.870837
ALOX12	48.1351	0.151891	0.392003	0.387473	0.698406	0.800414
ALOX12B	4.14117	-0.947913	1.44964	-0.653894	0.51318	0.646455
ALOX12P2	105.971	-0.519235	0.302172	-1.71834	0.0857342	0.157468
ALOX15	62.9509	-0.435912	0.349942	-1.24567	0.212886	0.332313
ALOX15B	5.07033	0.116716	1.19427	0.0977299	0.922147	0.953261
ALOX15P1	27.6589	0.557874	0.524194	1.06425	0.287215	0.418883
ALOX5	9.99988	1.33539	1.11612	1.19646	0.231517	0.354251
ALOXE3	2.97296	3.24856	1.96418	1.65391	0.0981464	0.175824
ALPG	8.23999	1.26592	0.925417	1.36795	0.171329	0.278398
ALPK1	28.2436	-0.376769	0.522541	-0.721033	0.470889	0.606627
ALPK2	20.9488	-0.334874	0.577229	-0.58014	0.56182	0.690368
ALPK3	1598.64	-0.446843	0.128144	-3.48704	0.000488394	0.00170061
ALPL	8237.41	-0.251843	0.0825728	-3.04995	0.00228881	0.00674412
ALPP	3.17445	-0.162015	1.39011	-0.116548	0.907218	0.944042
ALS2	2151.56	0.0670906	0.0802549	0.835968	0.403173	0.541131
ALS2CL	146.379	1.30773	0.353059	3.704	0.000212227	0.000806625
ALS2CR12	4.60704	1.00441	1.49598	0.671406	0.501962	0.636131
ALX1	10.6427	0.933524	0.829269	1.12572	0.260285	0.387583
ALX3	3.72453	-0.988814	1.36393	-0.724976	0.468467	0.604139
ALYREF	3009.28	-0.257652	0.0816944	-3.15385	0.00161133	0.00495212
AMACR	382.22	-0.121156	0.181214	-0.668581	0.503763	0.637772
AMBN	3.98927	-2.6583	1.85324	-1.43441	0.151456	0.251979
AMBP	69.0426	-0.021532	0.311501	-0.0691234	0.944891	0.966301
AMBRA1	1379.01	-0.0712034	0.0910681	-0.78187	0.434291	0.571637
AMD1	7043.77	0.813306	0.092075	8.83308	1.01833e-18	3.88971e-17
AMDHD1	47.2826	-0.986627	0.466412	-2.11535	0.0343999	0.0722244
AMDHD2	441.861	-1.71869	0.164142	-10.4708	1.1764e-25	1.03283e-23
AMER1	839.117	0.17022	0.120779	1.40936	0.158729	0.261736
AMER2	8.5194	0.16466	0.923268	0.178345	0.858452	0.912283
AMER3	5.807	0.407558	1.13704	0.358439	0.720015	0.817165
AMFR	823.222	-0.24607	0.108115	-2.276	0.022846	0.0507635
AMH	11.2774	-3.66648	1.08251	-3.38701	0.000706578	0.00237595
AMHR2	15.79	-1.31461	0.78769	-1.66895	0.0951273	0.171214
AMIGO1	244.241	-0.623881	0.238802	-2.61255	0.00898705	0.0224797
AMIGO2	107.184	0.507496	0.293188	1.73096	0.0834597	0.153802
AMIGO3	59.4505	-7.79607	1.10876	-7.03134	2.04555e-12	3.39265e-11
AMMECR1	1126.18	0.642453	0.120601	5.32708	9.98068e-08	7.47259e-07
AMMECR1L	1524	0.057198	0.084237	0.679012	0.49713	0.631731
AMN	4.88388	-2.19618	1.24465	-1.7645	0.0776486	0.144573
AMN1	207.922	-0.0839915	0.182435	-0.46039	0.645236	0.758947
AMOT	536.614	0.263266	0.130955	2.01035	0.0443938	0.0899587
AMOTL1	2726.49	-0.153358	0.09212	-1.66476	0.0959606	0.172473
AMOTL2	1801.26	-1.21432	0.118965	-10.2073	1.8384e-24	1.41053e-22
AMPD2	866.919	-0.323823	0.117709	-2.75106	0.00594032	0.0157141
AMPD3	160	0.177141	0.218521	0.810635	0.417575	0.555434
AMPH	638.867	-0.888719	0.245823	-3.61528	0.00030002	0.00110095
AMT	1325.46	-0.654418	0.104716	-6.24947	4.11847e-10	4.77834e-09
AMY2B	18.5816	-0.433748	0.673382	-0.644134	0.519489	0.65281
AMZ1	24.4127	1.20232	0.599971	2.00397	0.0450732	0.0911849
AMZ2	1572.26	0.0204489	0.0827152	0.24722	0.804738	0.876293
AMZ2P1	241.451	-0.340759	0.173235	-1.96703	0.0491792	0.0982193
ANAPC1	4684.33	0.546917	0.0884869	6.18076	6.37921e-10	7.07615e-09
ANAPC10	440.934	0.0314621	0.163573	0.192343	0.847473	0.90485
ANAPC11	1333.6	-1.37849	0.133582	-10.3194	5.75777e-25	4.74801e-23
ANAPC13	921.878	-0.161625	0.13729	-1.17725	0.239094	0.363356
ANAPC15	1308.57	0.163685	0.116632	1.40344	0.160487	0.264042
ANAPC16	2184.86	-0.289559	0.105107	-2.75489	0.00587111	0.0155576
ANAPC1P1	4.88622	0.827391	1.25302	0.660317	0.50905	0.642867
ANAPC2	723.021	-1.21833	0.152031	-8.01367	1.11335e-15	2.90211e-14
ANAPC4	1328.23	0.398614	0.0962058	4.14335	3.42276e-05	0.000154203
ANAPC5	3293.21	0.14322	0.0804473	1.7803	0.0750273	0.140478
ANAPC7	2532.7	0.194872	0.0791775	2.4612	0.0138473	0.032818
ANG	19.3984	0.397578	0.627537	0.633554	0.526372	0.659035
ANGEL1	1078.28	-0.150844	0.122066	-1.23576	0.216547	0.336422
ANGEL2	1098.3	-0.00873513	0.0969114	-0.0901352	0.92818	0.957406
ANGPT1	27.9787	-0.246297	0.587031	-0.419564	0.674804	0.782563
ANGPT2	9.65746	-1.34412	0.866141	-1.55185	0.120697	0.208941
ANGPT4	20.8107	-1.084	0.588763	-1.84115	0.0655995	0.125312
ANGPTL2	747.385	-0.994478	0.243401	-4.08575	4.3934e-05	0.000193826
ANGPTL4	29.8309	-2.59768	0.609314	-4.26329	2.01441e-05	9.53093e-05
ANK1	387.156	1.79034	0.274675	6.51805	7.12276e-11	9.27641e-10
ANK2	2202.93	-0.646215	0.182149	-3.54773	0.000388569	0.00138667
ANK3	1613.44	0.632036	0.137208	4.60639	4.09713e-06	2.2489e-05
ANKAR	35.8624	-0.197068	0.424962	-0.463731	0.642841	0.757139
ANKDD1A	86.361	-0.356633	0.303012	-1.17696	0.239211	0.363502
ANKDD1B	4.17089	0.499417	1.39201	0.358774	0.719764	0.816986
ANKEF1	437.752	0.505237	0.13791	3.66353	0.000248768	0.000931071
ANKFN1	3.00531	-4.29292	1.97186	-2.17709	0.0294739	0.0632066
ANKFY1	2713.59	-0.132169	0.0911418	-1.45015	0.147017	0.246032
ANKH	245.702	0.919855	0.215014	4.27812	1.88482e-05	8.97744e-05
ANKHD1	3249.93	0.0692569	0.113649	0.60939	0.542266	0.673804
ANKHD1-EIF4EBP3	2078.25	0.595447	0.11449	5.20084	1.98385e-07	1.40036e-06
ANKIB1	2157.48	0.211134	0.0859388	2.4568	0.0140182	0.0331874
ANKLE1	172.59	0.809853	0.267722	3.02497	0.00248655	0.00724692
ANKLE2	2221.44	-0.103088	0.078628	-1.31108	0.189831	0.302752
ANKMY1	118.366	-0.538561	0.326578	-1.6491	0.0991268	0.177269
ANKMY2	737.408	-0.268703	0.13476	-1.99394	0.0461585	0.0930819
ANKRA2	403.075	-0.417445	0.149877	-2.78526	0.00534849	0.0143289
ANKRD1	159.992	-0.994206	0.505613	-1.96634	0.0492595	0.0983533
ANKRD10	1727.69	0.153244	0.127369	1.20315	0.228919	0.351067
ANKRD11	5064.76	-0.41517	0.0926376	-4.48166	7.40645e-06	3.85778e-05
ANKRD12	1632.59	0.425764	0.134493	3.16571	0.00154707	0.00477877
ANKRD13A	725.96	0.0774119	0.123538	0.626624	0.530906	0.663371
ANKRD13B	530.67	-0.658054	0.161379	-4.07768	4.54868e-05	0.000200276
ANKRD13C	732.662	0.162893	0.136708	1.19155	0.233439	0.356667
ANKRD13D	402.139	-1.11235	0.153069	-7.26696	3.67661e-13	6.8081e-12
ANKRD16	188.92	-0.370947	0.190785	-1.94432	0.0518571	0.1028
ANKRD17	5268.8	0.258483	0.0686789	3.76365	0.000167449	0.000648895
ANKRD18A	132.212	0.281782	0.239052	1.17875	0.238499	0.362639
ANKRD18B	242.288	-0.0452454	0.191041	-0.236836	0.812784	0.881381
ANKRD18CP	125.365	1.9272	0.444801	4.33273	1.47272e-05	7.18725e-05
ANKRD18DP	2.79726	0.75835	1.45798	0.520136	0.602969	0.72369
ANKRD19P	6.86393	-0.776381	1.03838	-0.747682	0.454652	0.590916
ANKRD2	2.86735	0.223729	1.78098	0.125621	0.900032	0.939759
ANKRD20A1	12.065	-0.114975	0.823022	-0.139698	0.888898	0.932825
ANKRD20A17P	6.99342	6.00448	1.80742	3.32213	0.00089333	0.0029324
ANKRD20A19P	13.1924	-0.195791	0.72526	-0.26996	0.787191	0.864549
ANKRD20A3	20.867	1.47814	0.762227	1.93924	0.0524716	0.103843
ANKRD20A4	8.85424	3.86485	1.34781	2.8675	0.00413731	0.0114151
ANKRD20A5P	3.58076	1.73096	1.44466	1.19818	0.230847	0.353349
ANKRD20A8P	9.57045	6.45763	1.68966	3.82184	0.000132458	0.000525513
ANKRD22	7.57254	1.16405	1.02586	1.1347	0.256499	0.383157
ANKRD23	52.4644	-0.717477	0.39719	-1.80638	0.0708586	0.133952
ANKRD24	433.047	-0.477453	0.145782	-3.27512	0.00105619	0.00339933
ANKRD26	902.856	-0.254403	0.175875	-1.4465	0.148037	0.247411
ANKRD27	1842.72	0.952842	0.153167	6.22093	4.94216e-10	5.62673e-09
ANKRD28	2083.03	0.941716	0.113585	8.29088	1.12411e-16	3.37943e-15
ANKRD29	46.4647	1.47424	0.460737	3.19975	0.00137547	0.00430598
ANKRD30B	4.6083	2.23428	1.48726	1.50227	0.133027	0.226442
ANKRD30BL	7.43191	-1.5155	0.991545	-1.52843	0.126407	0.217184
ANKRD30BP2	2.99022	-1.55401	2.07225	-0.749916	0.453305	0.589584
ANKRD31	16.9866	-0.470208	0.698034	-0.673618	0.500554	0.634919
ANKRD33	6.44814	-1.1231	1.02716	-1.09341	0.274214	0.404096
ANKRD33B	2091.3	2.12915	0.228418	9.32128	1.14942e-20	5.65011e-19
ANKRD34A	3.92622	-1.12872	1.24907	-0.903653	0.36618	0.503543
ANKRD34B	93.6721	0.0875008	0.291527	0.300147	0.764065	0.848871
ANKRD35	239.629	-1.08014	0.189125	-5.71122	1.1217e-08	9.97213e-08
ANKRD36	182.14	-0.167969	0.223837	-0.750407	0.45301	0.589286
ANKRD36B	150.867	-0.434164	0.210857	-2.05905	0.0394896	0.0812491
ANKRD36BP2	18.0801	0.565604	0.649237	0.871183	0.383654	0.521573
ANKRD36C	82.4287	-0.638781	0.337243	-1.89413	0.0582084	0.113128
ANKRD37	39.2559	-1.54709	0.438135	-3.53108	0.000413869	0.00146658
ANKRD39	205.434	-0.505448	0.240088	-2.10526	0.0352683	0.0738028
ANKRD40	2379.27	0.206837	0.0848397	2.43798	0.0147696	0.0347877
ANKRD40CL	7.77594	-0.495662	0.881645	-0.562201	0.573979	0.701504
ANKRD42	149.662	-0.0655793	0.223362	-0.293601	0.769063	0.852865
ANKRD44	42.4652	-0.583403	0.416323	-1.40132	0.161118	0.264759
ANKRD45	80.1125	-0.522627	0.329091	-1.58809	0.112265	0.1969
ANKRD46	820	0.140057	0.146453	0.95633	0.338905	0.475789
ANKRD49	362.282	0.117432	0.147596	0.795629	0.426248	0.564122
ANKRD50	2075.86	-0.198482	0.0950012	-2.08926	0.0366842	0.0763493
ANKRD52	2030.85	-0.264266	0.0989866	-2.66971	0.00759159	0.0194468
ANKRD53	10.6	-0.274977	0.800952	-0.343313	0.731363	0.825697
ANKRD54	359.643	-0.119614	0.142265	-0.840785	0.400468	0.538518
ANKRD6	655.324	-0.935361	0.201786	-4.63541	3.56229e-06	1.9756e-05
ANKRD61	3.44827	0.304445	1.49155	0.204113	0.838265	0.89877
ANKRD62	4.57496	-0.408637	1.18154	-0.34585	0.729455	0.824222
ANKRD65	51.9537	-1.19258	0.363063	-3.28478	0.00102061	0.00329563
ANKRD7	9.88683	-0.996257	0.871192	-1.14356	0.252808	0.37904
ANKRD9	551.076	-0.829915	0.185679	-4.46962	7.83572e-06	4.06816e-05
ANKS1A	1847.56	-0.176501	0.085607	-2.06176	0.0392305	0.0808384
ANKS1B	69.9564	0.933423	0.339211	2.75175	0.00592784	0.0156905
ANKS3	322.795	-1.02803	0.162066	-6.34331	2.24883e-10	2.71816e-09
ANKS4B	6.6815	-0.0446339	0.974586	-0.0457978	0.963471	0.977565
ANKS6	1873.43	-0.14349	0.0800259	-1.79304	0.072966	0.137266
ANKZF1	1058.4	-0.0840449	0.131643	-0.638432	0.523192	0.656253
ANLN	3929.39	0.0748476	0.0864727	0.865563	0.38673	0.524568
ANO1	463.106	2.42646	0.218304	11.115	1.06008e-28	1.23889e-26
ANO10	1309.44	0.222074	0.0897041	2.47563	0.0133001	0.0316615
ANO2	139.359	-0.530371	0.268049	-1.97863	0.0478572	0.0959918
ANO3	40.9522	-2.84075	0.958394	-2.96408	0.00303594	0.00866772
ANO4	60.2839	0.587099	0.366834	1.60045	0.1095	0.192656
ANO5	495.334	-0.0217789	0.162833	-0.133749	0.893601	0.935646
ANO6	2262.54	0.585847	0.107774	5.43589	5.45226e-08	4.27817e-07
ANO7	34.2397	-0.412425	0.434179	-0.949895	0.342165	0.479108
ANO8	459.132	-1.47366	0.145238	-10.1465	3.43338e-24	2.51406e-22
ANO9	241.936	-0.571738	0.248627	-2.29958	0.0214718	0.0481893
ANOS1	3538.32	0.234247	0.091506	2.55991	0.0104698	0.0255986
ANOS2P	458.547	0.907436	0.161985	5.60199	2.11905e-08	1.80043e-07
ANP32A	14362.9	0.210535	0.0637065	3.30477	0.000950537	0.00310025
ANP32B	4503.86	-0.20323	0.0649865	-3.12726	0.00176445	0.00536279
ANP32E	8471.83	0.126449	0.0733094	1.72487	0.0845512	0.155507
ANPEP	113.997	-1.36519	0.300779	-4.53886	5.65599e-06	3.00818e-05
ANTXR1	2146.69	0.512667	0.105223	4.87218	1.10375e-06	6.81523e-06
ANTXR2	311.71	-0.292767	0.172617	-1.69605	0.0898771	0.163427
ANXA1	1477.19	2.64319	0.649314	4.07073	4.68653e-05	0.000205832
ANXA11	1725.6	0.77646	0.135302	5.73872	9.53928e-09	8.60192e-08
ANXA13	6.77722	-0.570761	0.97275	-0.58675	0.557372	0.686834
ANXA2	8744.92	2.01783	0.370328	5.44876	5.07214e-08	4.00305e-07
ANXA3	673.294	3.18142	0.60927	5.22169	1.77302e-07	1.26418e-06
ANXA4	320.955	0.913197	0.208181	4.38656	1.15156e-05	5.76171e-05
ANXA5	13055	0.624072	0.0758847	8.22394	1.96919e-16	5.68745e-15
ANXA6	4027.91	0.245131	0.0774525	3.16492	0.00155125	0.00478916
ANXA7	2617.33	0.405905	0.113445	3.578	0.000346229	0.0012528
ANXA8	15.2584	1.66291	1.01539	1.63771	0.101482	0.180877
ANXA8L1	4.81789	3.9784	1.90804	2.08507	0.037063	0.0770469
ANXA9	71.2687	-1.53546	0.359661	-4.26918	1.9619e-05	9.31941e-05
AOAH	12.8495	-1.05668	0.708199	-1.49206	0.135683	0.230297
AOC1	4.97869	-0.648278	1.19186	-0.543921	0.586496	0.71108
AOC2	93.3349	-0.120953	0.316474	-0.38219	0.70232	0.803126
AOC3	53.1845	-0.614928	0.356508	-1.72486	0.0845523	0.155507
AOX1	413.314	0.184216	0.158009	1.16586	0.243671	0.36844
AP000295.1	44.3964	0.951279	0.707187	1.34516	0.178574	0.288105
AP000311.1	17.6074	-0.124215	0.613922	-0.202331	0.839658	0.899936
AP000344.1	2.98116	-4.28159	1.9551	-2.18996	0.028527	0.0614219
AP000346.2	66.4147	-0.583873	0.315006	-1.85353	0.0638068	0.122365
AP000347.1	717.048	-0.513425	0.152822	-3.35964	0.000780449	0.00260204
AP000356.3	22.7554	-1.08732	0.567644	-1.9155	0.0554288	0.108684
AP000553.5	11.8637	-2.43756	0.829848	-2.93735	0.00331026	0.00936756
AP000580.1	7.08703	1.54407	1.27354	1.21242	0.225352	0.347052
AP000646.1	20.0244	0.370813	0.596041	0.622127	0.533858	0.66603
AP000769.1	12.7048	0.211238	0.793089	0.266349	0.78997	0.86593
AP000781.2	12.1488	0.217961	0.862389	0.252741	0.800469	0.873588
AP000812.5	16.8517	-0.190093	0.637498	-0.298185	0.765562	0.849998
AP000873.1	2.99941	3.26511	2.38413	1.36951	0.170838	0.277707
AP000902.1	6.59629	0.24584	0.964138	0.254985	0.798735	0.87234
AP000944.2	432.635	-0.000678022	0.169919	-0.00399026	0.996816	0.99806
AP001000.1	4.20104	1.44468	1.62507	0.888995	0.374006	0.511634
AP001267.5	143.926	0.0418546	0.242972	0.172261	0.863232	0.915748
AP001273.2	41.0224	1.50506	3.51484	0.428202	0.668504	0.777249
AP001453.5	41.1008	-0.901014	0.584695	-1.541	0.123317	0.212508
AP001636.2	7.28271	0.158157	0.936187	0.168938	0.865846	0.917637
AP001781.2	9.69345	-0.157678	1.64104	-0.0960843	0.923454	0.954109
AP001931.1	8.31271	0.898781	0.991749	0.906258	0.364799	0.502075
AP001992.1	9.90257	-0.550089	0.813438	-0.676252	0.498881	0.633388
AP002001.1	4.01934	-0.515573	1.55081	-0.332454	0.739547	0.831048
AP002373.1	4.38488	-0.148877	2.66893	-0.0557816	0.955516	0.972713
AP002414.2	5.98521	-0.97275	1.07412	-0.905626	0.365134	0.502378
AP002495.2	70.9293	0.0377373	0.308253	0.122423	0.902564	0.941233
AP002748.4	29.2916	-0.445189	1.98489	-0.224289	0.822533	0.887999
AP002956.1	900.809	0.308131	0.216226	1.42504	0.154145	0.255658
AP002981.1	4.54466	-0.179181	1.2101	-0.148071	0.882287	0.927984
AP002990.1	256.842	-0.770674	0.245763	-3.13584	0.0017136	0.00523091
AP003084.1	10.1332	-0.40028	0.807104	-0.495946	0.619933	0.738188
AP003108.2	372.735	0.137101	0.167157	0.820195	0.412105	0.550107
AP003170.1	12.8114	1.55299	0.892622	1.73981	0.0818919	0.151445
AP003419.1	79.758	-0.187116	0.297896	-0.628126	0.529921	0.662383
AP005018.2	39.3962	0.345343	0.494171	0.698832	0.484657	0.619584
AP005061.1	9.8938	-0.253542	0.879324	-0.288338	0.773088	0.855287
AP005264.5	3.53927	-0.547541	1.30241	-0.420407	0.674188	0.7821
AP006222.1	108.121	0.399282	0.277728	1.43767	0.150527	0.250835
AP1AR	842.332	0.114732	0.13084	0.876889	0.380547	0.518252
AP1B1	3120.41	-0.363967	0.0820704	-4.43481	9.2153e-06	4.72602e-05
AP1G1	3074.59	0.266399	0.0803485	3.31555	0.000914642	0.00299289
AP1G2	1084.86	-0.406225	0.125008	-3.24959	0.00115572	0.00367678
AP1M1	1142.03	-0.55561	0.120554	-4.60882	4.04955e-06	2.22694e-05
AP1M2	2075.48	1.20697	0.196223	6.15102	7.69861e-10	8.42265e-09
AP1S1	1606.87	-0.355517	0.08609	-4.1296	3.63397e-05	0.000162763
AP1S2	7026.89	0.653887	0.0924401	7.07363	1.50935e-12	2.56603e-11
AP1S3	293.084	0.699729	0.241128	2.9019	0.00370905	0.0103599
AP2A1	3187.84	-0.715402	0.0858043	-8.3376	7.58149e-17	2.3472e-15
AP2A2	618.872	-0.364291	0.130194	-2.79807	0.00514084	0.013823
AP2B1	10864.1	0.205772	0.0704115	2.92242	0.0034732	0.00978474
AP2M1	14780.5	0.235267	0.0675746	3.48159	0.000498453	0.00173324
AP2S1	2565.16	-0.0989496	0.082467	-1.19987	0.23019	0.352558
AP3B1	3395.72	0.0826174	0.0843241	0.979759	0.327205	0.462898
AP3B2	289.7	0.883623	0.239117	3.69537	0.00021957	0.000832207
AP3D1	6235.8	-0.143559	0.0853053	-1.68289	0.0923973	0.167097
AP3M1	2655.2	0.171925	0.0744587	2.30899	0.020944	0.0471788
AP3M2	1057.35	-0.101748	0.10073	-1.0101	0.312447	0.44624
AP3S1	1773.47	0.46051	0.0923271	4.98781	6.10667e-07	3.93444e-06
AP3S2	1121.36	-0.110195	0.104598	-1.05351	0.292107	0.424544
AP4B1	507.406	0.0416209	0.133082	0.312746	0.754474	0.842298
AP4E1	531.454	0.12123	0.124343	0.974967	0.329576	0.465208
AP4M1	493.306	-0.69314	0.138691	-4.99772	5.80112e-07	3.75403e-06
AP4S1	391.089	0.239875	0.145534	1.64824	0.0993036	0.17753
AP5B1	294.227	-1.28653	0.19051	-6.7531	1.44722e-11	2.10892e-10
AP5M1	1525.72	0.147651	0.101987	1.44775	0.147688	0.246944
AP5S1	138.333	-0.55064	0.257013	-2.14246	0.0321566	0.0681315
AP5Z1	393.833	-1.46091	0.158878	-9.19518	3.74361e-20	1.72489e-18
APAF1	1061.88	-0.221585	0.103587	-2.13912	0.0324263	0.0686288
APBA1	28.3527	-1.01129	0.556323	-1.81781	0.0690929	0.131004
APBA2	341.071	-1.29171	0.194465	-6.64239	3.08631e-11	4.29189e-10
APBA3	268.714	-1.1846	0.192124	-6.16582	7.0119e-10	7.71922e-09
APBB1	1141.98	-1.38149	0.194876	-7.08905	1.3504e-12	2.3204e-11
APBB1IP	2.86814	0.707288	1.76485	0.400764	0.688594	0.793187
APBB2	2007.76	0.1487	0.0795776	1.86861	0.061677	0.118745
APBB3	246.505	-0.880546	0.221726	-3.97134	7.14709e-05	0.000301589
APC	1109.79	0.00478311	0.109831	0.0435496	0.965263	0.978628
APC2	60.0138	-5.61146	0.621041	-9.03557	1.63157e-19	6.90463e-18
APCDD1	118.032	-1.06258	0.332117	-3.19942	0.00137702	0.00431009
APCDD1L	38.4074	2.39446	0.526476	4.54808	5.41366e-06	2.89587e-05
APEH	5131.58	0.0114173	0.0726703	0.157111	0.875157	0.923319
APELA	3187.07	3.86106	0.486822	7.93114	2.17145e-15	5.43539e-14
APEX1	11398.7	0.112138	0.0625031	1.79412	0.0727936	0.136994
APEX2	919.92	-0.0274995	0.104907	-0.262132	0.79322	0.868574
APH1A	2897.83	-0.0449171	0.0765717	-0.586602	0.557471	0.686894
APH1B	434.455	0.841464	0.194075	4.33578	1.45246e-05	7.10018e-05
API5	7397.96	0.317543	0.066887	4.74746	2.05987e-06	1.20127e-05
APIP	850.661	0.850245	0.142432	5.9695	2.37977e-09	2.40595e-08
APLF	191.876	0.183044	0.22127	0.82724	0.408101	0.545919
APLN	66.3714	1.07344	0.386662	2.77616	0.00550047	0.0146937
APLNR	115.242	-2.09908	0.426298	-4.92397	8.48067e-07	5.32024e-06
APLP1	1368.41	-2.02117	0.472309	-4.27934	1.87446e-05	8.93773e-05
APLP2	17756.4	-0.0716345	0.0871131	-0.822315	0.410898	0.548994
APMAP	2995.06	-0.0842025	0.0824936	-1.02072	0.307389	0.44098
APOA1	37.4244	-0.182595	0.430555	-0.424091	0.671499	0.779756
APOB	57.7567	0.64304	0.380929	1.68808	0.0913954	0.165659
APOBEC3B	422.249	1.67289	0.232539	7.19401	6.29157e-13	1.12604e-11
APOBEC3C	1004.1	0.570345	0.171066	3.33406	0.000855873	0.00282046
APOBEC3D	88.2392	1.08134	0.402072	2.68942	0.00715765	0.0184936
APOBEC3F	131.972	0.318378	0.312709	1.01813	0.308616	0.442097
APOBEC3G	66.4685	0.992375	0.371084	2.67426	0.00748943	0.0192222
APOBEC3H	10.3513	-0.0110124	0.773373	-0.0142395	0.988639	0.992835
APOBR	4.73912	-1.82767	1.17503	-1.55543	0.119844	0.20779
APOC1	609.481	-0.421674	0.145977	-2.88863	0.00386925	0.0107562
APOC1P1	9.97665	-0.290941	0.879288	-0.330882	0.740733	0.831852
APOC4	3.98314	-0.865721	1.22868	-0.704597	0.481061	0.616327
APOE	6948.48	-1.29618	0.12766	-10.1534	3.20027e-24	2.35313e-22
APOL1	8.12882	0.0130125	1.00534	0.0129434	0.989673	0.993558
APOL2	502.537	0.318349	0.197945	1.60827	0.107776	0.190173
APOL3	9.80349	2.60252	1.02324	2.5434	0.0109778	0.0267134
APOL4	57.3871	-0.343611	0.37276	-0.921801	0.356632	0.494111
APOL6	36.9888	0.292575	0.466985	0.626519	0.530975	0.663371
APOLD1	33.2728	-0.720713	0.645637	-1.11628	0.264302	0.392306
APOM	8.02054	0.440755	1.12923	0.390316	0.696303	0.798723
APOO	835.156	0.40388	0.128908	3.13309	0.00172977	0.00527115
APOOL	434.884	0.477939	0.191291	2.49849	0.0124723	0.0299089
APOPT1	528.22	0.131015	0.139045	0.94225	0.346064	0.483263
APP	20088.2	0.201914	0.065661	3.0751	0.0021043	0.00627167
APPBP2	764.636	-0.282148	0.126193	-2.23584	0.0253626	0.0555233
APPL1	1952.85	0.302341	0.101796	2.97008	0.00297724	0.00850841
APPL2	884.568	-0.35783	0.156144	-2.29167	0.0219246	0.0490371
APRT	1935.69	-0.840236	0.103129	-8.14744	3.71724e-16	1.03142e-14
APTX	1567.29	0.377628	0.0990128	3.81393	0.000136775	0.000540091
AQP1	10.8827	-0.411142	0.753099	-0.545933	0.585112	0.710045
AQP11	22.5806	-0.299501	0.540791	-0.55382	0.579702	0.705858
AQP3	65.9893	-0.533628	0.340832	-1.56566	0.117428	0.204344
AQP4	29.6542	1.29735	0.506019	2.56384	0.0103522	0.0253729
AQP5	19.2256	-0.342265	0.614695	-0.556804	0.577661	0.7042
AQP6	2.96776	0.00697868	1.38946	0.00502257	0.995993	0.997415
AQP7	5.26069	0.00710934	1.24846	0.00569451	0.995456	0.997158
AQR	2814.01	0.424285	0.103684	4.09209	4.27498e-05	0.000188979
AR	597.881	-0.0564874	0.123015	-0.459192	0.646096	0.759452
ARAF	1101.87	-0.504045	0.115269	-4.37279	1.22669e-05	6.10302e-05
ARAP1	1512.26	-0.625362	0.112099	-5.57864	2.42409e-08	2.03414e-07
ARAP2	95.691	0.996255	0.28774	3.46234	0.000535499	0.00185184
ARAP3	1565.86	-0.386238	0.109479	-3.52796	0.000418781	0.0014822
ARC	96.3182	-0.0266412	0.325745	-0.0817855	0.934817	0.960992
ARCN1	5684.08	0.409078	0.0890085	4.59594	4.30803e-06	2.35733e-05
AREL1	1678.32	0.204655	0.0875713	2.33701	0.0194386	0.0442166
ARF1	6217.96	-0.111179	0.0737249	-1.50802	0.131549	0.224507
ARF3	13798	0.454631	0.0659618	6.89233	5.4885e-12	8.52602e-11
ARF4	3585.56	0.594998	0.0941765	6.3179	2.6514e-10	3.16786e-09
ARF5	2864.38	-0.669425	0.115857	-5.778	7.55927e-09	6.99153e-08
ARF6	2144.67	0.191743	0.0881391	2.17546	0.029596	0.0634297
ARFGAP1	2129.59	-0.702696	0.0971512	-7.23301	4.7239e-13	8.60296e-12
ARFGAP2	2365.24	-0.216906	0.0792192	-2.73804	0.00618061	0.0162741
ARFGAP3	663.209	-0.137996	0.141523	-0.975079	0.329521	0.465167
ARFGEF1	3347.58	0.851784	0.139793	6.0932	1.10675e-09	1.18011e-08
ARFGEF2	1541.75	0.604283	0.121249	4.98382	6.23421e-07	4.01076e-06
ARFGEF3	1397.02	0.0618197	0.117995	0.523917	0.600336	0.722085
ARFIP1	1337.63	0.359551	0.0957554	3.75489	0.000173415	0.000670521
ARFIP2	1214.5	0.0200222	0.0940099	0.21298	0.831343	0.894283
ARFRP1	477.571	-0.548036	0.128605	-4.26137	2.03175e-05	9.59528e-05
ARG2	1675.65	-0.312316	0.150649	-2.07313	0.0381598	0.0790382
ARGFX	21.7855	0.0446878	0.555148	0.0804971	0.935842	0.961645
ARGFXP2	3.40609	-0.706441	1.37702	-0.513023	0.607935	0.727762
ARGLU1	4946.66	-0.482115	0.0805926	-5.98212	2.20256e-09	2.23897e-08
ARHGAP1	1436.58	0.0451204	0.113716	0.396782	0.691528	0.795675
ARHGAP10	719.259	-0.220012	0.112239	-1.96021	0.0499708	0.0995312
ARHGAP11A	3415.99	0.302046	0.0748886	4.03327	5.50053e-05	0.000237737
ARHGAP11B	70.3704	-0.512518	0.348287	-1.47154	0.141145	0.237966
ARHGAP12	1623.13	0.377649	0.106949	3.53112	0.000413798	0.00146658
ARHGAP15	62.1905	-1.93453	0.630775	-3.06692	0.0021628	0.00642433
ARHGAP17	1723.91	-0.192904	0.0916964	-2.10372	0.0354025	0.0740487
ARHGAP18	207.913	0.716671	0.212004	3.38047	0.000723627	0.00242773
ARHGAP19	2271.45	0.0494167	0.0958154	0.515749	0.60603	0.726339
ARHGAP19-SLIT1	11.8195	0.328204	0.991648	0.330968	0.740668	0.831852
ARHGAP21	2207.7	0.248604	0.0882989	2.81548	0.00487037	0.0131781
ARHGAP22	235.677	0.868633	0.248231	3.4993	0.000466488	0.00163401
ARHGAP23	906.946	0.179169	0.148304	1.20812	0.227003	0.348847
ARHGAP24	31.9834	-1.21024	0.48598	-2.4903	0.0127635	0.0304951
ARHGAP25	66.476	0.429775	0.348717	1.23245	0.217782	0.337979
ARHGAP26	1061	1.19911	0.177143	6.76915	1.29541e-11	1.90184e-10
ARHGAP27	59.6462	0.205887	0.474145	0.434227	0.664123	0.773736
ARHGAP28	558.288	0.0517296	0.198482	0.260626	0.794381	0.869402
ARHGAP29	413.19	-0.599266	0.198164	-3.02409	0.00249385	0.00726459
ARHGAP30	12.219	-1.4236	0.746584	-1.90683	0.0565432	0.11042
ARHGAP31	59.1724	0.629685	0.364355	1.72822	0.083949	0.154527
ARHGAP32	1260.78	0.032276	0.0893884	0.361076	0.718043	0.815872
ARHGAP33	277.118	-1.47965	0.186259	-7.94406	1.95673e-15	4.93292e-14
ARHGAP35	4568.17	-0.10615	0.0730526	-1.45306	0.146206	0.244884
ARHGAP36	189.75	0.902578	0.4371	2.06492	0.0389305	0.0803142
ARHGAP39	359.162	-1.12722	0.154089	-7.31538	2.56662e-13	4.85978e-12
ARHGAP4	415.992	-0.938452	0.226258	-4.1477	3.35832e-05	0.000151804
ARHGAP40	36.5939	1.33989	0.598071	2.24036	0.0250676	0.0549524
ARHGAP42	1109.38	1.39219	0.171558	8.11497	4.85911e-16	1.32328e-14
ARHGAP42P4	5.26068	-0.332911	1.16151	-0.286618	0.774404	0.856419
ARHGAP44	728.914	0.077526	0.124369	0.623355	0.533051	0.665202
ARHGAP45	752.357	-1.55688	0.178171	-8.73809	2.37075e-18	8.84493e-17
ARHGAP5	2914.15	0.0933302	0.111072	0.840265	0.40076	0.538675
ARHGAP6	44.1403	-0.305432	0.416433	-0.733448	0.463285	0.59934
ARHGAP8	507.965	0.316079	0.172728	1.82992	0.0672614	0.128085
ARHGAP9	17.0078	0.963285	0.655887	1.46867	0.141921	0.239046
ARHGDIA	2663.66	-1.08632	0.115043	-9.44267	3.63397e-21	1.87511e-19
ARHGDIB	12.2122	0.589311	0.769751	0.765586	0.443922	0.581193
ARHGDIG	14.6937	-0.25273	0.914841	-0.276256	0.782352	0.861655
ARHGEF1	806.63	-1.22674	0.162526	-7.54797	4.42105e-14	9.29896e-13
ARHGEF10	878.189	0.204027	0.209352	0.974568	0.329775	0.465451
ARHGEF10L	737.15	-0.677511	0.106677	-6.35106	2.13839e-10	2.59355e-09
ARHGEF11	1630.74	-0.140932	0.0912264	-1.54486	0.12238	0.211222
ARHGEF12	1987.44	0.229451	0.0810341	2.83154	0.00463246	0.0126136
ARHGEF15	45.0226	0.210038	0.389901	0.538695	0.590097	0.713983
ARHGEF16	433.348	-0.962139	0.162104	-5.93532	2.93271e-09	2.93055e-08
ARHGEF17	735.071	-1.86836	0.268655	-6.95448	3.5387e-12	5.67188e-11
ARHGEF18	1098.91	-0.810233	0.123432	-6.5642	5.23146e-11	6.95178e-10
ARHGEF19	1209.7	-1.01754	0.0936723	-10.8628	1.73313e-27	1.83141e-25
ARHGEF2	2084.48	-0.505864	0.107617	-4.7006	2.59396e-06	1.47902e-05
ARHGEF25	406.734	-1.93865	0.211188	-9.17973	4.32155e-20	1.97571e-18
ARHGEF26	709.176	-0.0449606	0.119601	-0.375921	0.706975	0.807247
ARHGEF28	32.429	0.262287	0.537588	0.487897	0.625623	0.742709
ARHGEF3	173.691	1.09231	0.294146	3.71351	0.000204404	0.000780255
ARHGEF33	14.7676	0.239131	0.655055	0.365054	0.715071	0.81349
ARHGEF34P	124.307	-0.382405	0.616947	-0.619835	0.535366	0.667534
ARHGEF35	123.534	0.755188	0.33483	2.25544	0.0241059	0.0531878
ARHGEF37	29.1917	-0.400261	0.501948	-0.797415	0.42521	0.563213
ARHGEF38	31.3133	-1.39818	0.699984	-1.99745	0.0457761	0.0923741
ARHGEF39	754.673	-0.316446	0.166348	-1.90231	0.0571309	0.111328
ARHGEF4	819.878	-0.619378	0.121332	-5.10482	3.31103e-07	2.25076e-06
ARHGEF40	2206.4	-0.668145	0.138134	-4.83693	1.31861e-06	8.01566e-06
ARHGEF5	499.262	0.199152	0.195392	1.01924	0.308087	0.441636
ARHGEF6	204.93	0.683202	0.224699	3.04053	0.00236165	0.0069333
ARHGEF7	2112.79	0.140378	0.0930902	1.50798	0.131559	0.224507
ARHGEF9	1555.01	-0.143084	0.122596	-1.16712	0.243163	0.367892
ARID1A	6389.64	-0.385801	0.101801	-3.78976	0.000150791	0.000589503
ARID1B	3227.62	-0.0150351	0.0825082	-0.182226	0.855406	0.91018
ARID2	2242.27	-0.175053	0.120896	-1.44796	0.147628	0.246909
ARID3A	2901.81	-0.92888	0.0862607	-10.7683	4.86008e-27	4.95757e-25
ARID3B	5123.28	0.151064	0.117761	1.2828	0.199563	0.315309
ARID3C	25.2356	-3.73223	0.765713	-4.87418	1.09259e-06	6.75342e-06
ARID4A	581.004	0.125466	0.148765	0.843383	0.399015	0.537085
ARID4B	1895.64	0.0151018	0.1331	0.113462	0.909664	0.945397
ARID5A	51.7516	-1.18229	0.419209	-2.82028	0.00479815	0.0130119
ARID5B	29.06	-0.342233	0.496376	-0.689465	0.490531	0.625366
ARIH1	3006.09	0.275314	0.0919089	2.99551	0.00273984	0.00789517
ARIH2	4207.92	0.646626	0.110172	5.86924	4.37796e-09	4.22636e-08
ARIH2OS	21.5362	-0.581217	0.549906	-1.05694	0.29054	0.422789
ARL1	1935.87	0.287732	0.0956247	3.00897	0.00262136	0.00759343
ARL10	564.267	-0.145942	0.132864	-1.09843	0.272017	0.401495
ARL11	64.2333	0.141425	0.336703	0.42003	0.674464	0.782323
ARL13B	336.447	0.0907997	0.155724	0.583081	0.559839	0.688823
ARL14EP	888.058	0.0409717	0.11162	0.367065	0.71357	0.812464
ARL15	478.079	0.205862	0.147491	1.39575	0.162789	0.267082
ARL16	843.732	-0.249594	0.113478	-2.1995	0.0278425	0.0601097
ARL17A	181.545	0.402441	0.32539	1.2368	0.216163	0.335912
ARL17B	48.3192	0.536818	0.509321	1.05399	0.291889	0.424316
ARL2	2978.49	-0.948335	0.105859	-8.95849	3.29166e-19	1.32924e-17
ARL2-SNX15	277.783	5.68567	1.6037	3.54535	0.000392087	0.00139753
ARL2BP	893.147	0.194625	0.100175	1.94284	0.0520353	0.103095
ARL3	1588.98	-0.307998	0.169052	-1.82192	0.0684675	0.130017
ARL4A	973.723	0.430936	0.106149	4.05973	4.91285e-05	0.000214597
ARL4AP2	6.91766	1.19301	1.00355	1.18879	0.234521	0.357886
ARL4C	3697.43	-1.68962	0.490943	-3.44158	0.000578326	0.00198169
ARL4D	271.967	-1.03538	0.180804	-5.72653	1.02504e-08	9.16359e-08
ARL5A	1862.63	0.0602139	0.0998947	0.602773	0.546659	0.677356
ARL5B	2805.66	0.328925	0.131613	2.49918	0.012448	0.0298547
ARL6	234.383	0.246924	0.205484	1.20167	0.229492	0.351793
ARL6IP1	11868	-0.0768374	0.117323	-0.654921	0.512519	0.64595
ARL6IP4	2092.68	-0.545647	0.0963245	-5.66468	1.473e-08	1.28049e-07
ARL6IP5	1253.52	-0.0449051	0.141007	-0.31846	0.750136	0.839207
ARL6IP6	1058.62	-0.472642	0.0956944	-4.93908	7.84934e-07	4.9559e-06
ARL8A	824.138	-0.09043	0.108671	-0.832147	0.405326	0.543484
ARL8B	1431.27	0.478651	0.0950375	5.03644	4.74276e-07	3.10905e-06
ARL9	37.8763	-1.38966	0.527956	-2.63215	0.00848452	0.0214109
ARMC1	2140.12	0.0960465	0.098218	0.977891	0.328128	0.463795
ARMC10	1330.36	-0.00218439	0.129419	-0.0168784	0.986534	0.991704
ARMC12	33.6605	-1.23216	0.466072	-2.64371	0.00820038	0.0207762
ARMC2	86.2049	-0.0999523	0.285964	-0.349528	0.726693	0.822474
ARMC3	16.0265	-0.305813	0.626629	-0.488028	0.62553	0.742648
ARMC4	262.959	0.0623826	0.233586	0.267065	0.789419	0.865756
ARMC5	171.586	-1.19404	0.23841	-5.00834	5.49027e-07	3.56332e-06
ARMC6	1204.58	-0.608196	0.096687	-6.29035	3.16742e-10	3.72885e-09
ARMC7	371.247	-0.0237995	0.149171	-0.159544	0.87324	0.92218
ARMC8	1628.93	0.363726	0.0835186	4.35503	1.3305e-05	6.57131e-05
ARMC9	1001.52	-0.239385	0.101783	-2.35192	0.0186767	0.0426928
ARMCX1	836.381	-0.632973	0.114814	-5.51305	3.52659e-08	2.87853e-07
ARMCX2	5174.87	-0.0522869	0.0961524	-0.543792	0.586584	0.71108
ARMCX3	1102.83	0.050924	0.110888	0.459238	0.646064	0.759452
ARMCX4	832.331	0.242142	0.142385	1.70062	0.0890144	0.162193
ARMCX5	698.585	-0.0923507	0.114618	-0.805728	0.4204	0.558602
ARMCX5-GPRASP2	32.146	0.205555	0.637305	0.322538	0.747045	0.837022
ARMCX6	963.126	0.078769	0.0994735	0.791858	0.428443	0.565923
ARMH1	14.6908	-0.866084	0.668479	-1.29561	0.195111	0.309523
ARMH3	851.292	0.00682859	0.116644	0.0585423	0.953317	0.971427
ARMH4	998.375	0.0684488	0.172149	0.397614	0.690915	0.795318
ARMT1	2640.81	0.487386	0.10341	4.71313	2.43939e-06	1.40027e-05
ARNT	1436.71	0.054123	0.103974	0.520543	0.602686	0.723559
ARNT2	919.613	-1.13416	0.251846	-4.50338	6.68821e-06	3.51689e-05
ARNTL	241.368	1.29798	0.20894	6.2122	5.2247e-10	5.89893e-09
ARNTL2	753.13	0.6816	0.169644	4.01783	5.87362e-05	0.000252501
ARPC1A	3753.71	0.0691099	0.0698345	0.989623	0.322358	0.457502
ARPC1B	1136.25	-0.543137	0.122616	-4.42959	9.44117e-06	4.82643e-05
ARPC2	6519.55	0.674302	0.0882804	7.63818	2.20316e-14	4.8297e-13
ARPC3	4589.94	0.387548	0.0818877	4.73267	2.2158e-06	1.2833e-05
ARPC4	3383.92	0.0209281	0.0771342	0.271321	0.786144	0.863987
ARPC4-TTLL3	45.0289	-1.9488	0.536883	-3.62983	0.000283605	0.00104703
ARPC5	2927.43	-0.100635	0.0773845	-1.30045	0.193447	0.30738
ARPC5L	1312.73	0.504444	0.117674	4.2868	1.81268e-05	8.67128e-05
ARPIN	536.387	-0.86544	0.181045	-4.78024	1.75087e-06	1.03683e-05
ARPIN-AP3S2	686.992	-0.208035	0.136434	-1.5248	0.127308	0.218436
ARPP19	5135.98	0.0596435	0.0782255	0.762456	0.445788	0.582771
ARRB1	140.09	0.177125	0.251363	0.70466	0.481022	0.616321
ARRB2	2431.25	0.00933678	0.0868459	0.10751	0.914385	0.948475
ARRDC1	226.13	-1.14705	0.204918	-5.59759	2.1735e-08	1.84225e-07
ARRDC2	129.842	-0.564377	0.246765	-2.2871	0.02219	0.0495304
ARRDC3	1281.43	-0.636006	0.235459	-2.70113	0.00691052	0.0179444
ARRDC4	243.751	-0.531256	0.256603	-2.07035	0.0384199	0.0794464
ARSA	218.871	-1.44038	0.249565	-5.77155	7.85435e-09	7.2379e-08
ARSB	584.492	-0.203861	0.139073	-1.46586	0.142688	0.240072
ARSD	159.138	-0.298689	0.226606	-1.3181	0.18747	0.299908
ARSE	27.0725	0.516965	0.529168	0.976939	0.3286	0.464201
ARSG	195.066	-1.09145	0.313639	-3.47995	0.000501502	0.00174213
ARSI	176.731	-1.31349	0.256334	-5.12411	2.9894e-07	2.04711e-06
ARSJ	87.3868	1.37105	0.346786	3.9536	7.69828e-05	0.000322599
ARSK	482.467	-0.10133	0.142138	-0.712898	0.475909	0.611235
ART3	10.7516	0.0692093	0.780157	0.088712	0.929311	0.958099
ART5	232.03	-0.230037	0.175859	-1.30808	0.190846	0.304123
ARTN	68.9132	0.444457	0.365703	1.21535	0.224233	0.346017
ARV1	360.602	-0.381835	0.225875	-1.69047	0.0909374	0.164964
ARVCF	880.043	-1.90589	0.14165	-13.4549	2.87968e-41	7.47319e-39
AS3MT	870.809	-0.802949	0.171277	-4.68801	2.75872e-06	1.56186e-05
ASAH1	1150.01	0.411386	0.148164	2.77656	0.00549383	0.0146841
ASAH2	10.5542	-2.50752	1.05495	-2.3769	0.0174589	0.0401849
ASAH2B	579.061	0.130789	0.118944	1.09959	0.271512	0.400852
ASAP1	1452.43	0.593501	0.122815	4.83248	1.34841e-06	8.17713e-06
ASAP2	1294.04	-0.175241	0.131315	-1.33451	0.182037	0.29249
ASAP3	574.204	0.742823	0.168985	4.39578	1.10374e-05	5.54286e-05
ASB1	1327.39	-0.0591569	0.0870447	-0.679615	0.496748	0.631383
ASB12	3.99528	0.0230869	1.2164	0.0189798	0.984857	0.990526
ASB13	432.08	-0.174207	0.140247	-1.24215	0.214183	0.333738
ASB18	4.14672	-0.128554	1.2857	-0.0999877	0.920354	0.952468
ASB2	7.98918	0.826809	0.898183	0.920536	0.357293	0.494715
ASB3	965.158	0.193106	0.113698	1.69841	0.0894309	0.162817
ASB6	585.012	-0.669347	0.146854	-4.55792	5.16635e-06	2.77455e-05
ASB7	482.287	0.209349	0.137248	1.52533	0.127178	0.218232
ASB8	230.789	0.206152	0.193021	1.06803	0.285508	0.416876
ASB9	72.7076	0.564602	0.33825	1.66918	0.0950807	0.171178
ASCC1	873.883	0.17491	0.118774	1.47263	0.140851	0.237566
ASCC2	1332.22	-0.0132138	0.08998	-0.146853	0.883248	0.92879
ASCC3	5083.21	0.645362	0.099611	6.47882	9.244e-11	1.18038e-09
ASCL1	3.21336	-0.923719	1.41986	-0.650568	0.515325	0.64841
ASDURF	33.0301	0.926263	0.721858	1.28317	0.199434	0.315162
ASF1A	1175.4	0.271846	0.121034	2.24604	0.0247015	0.0542985
ASF1B	1290.64	-0.29393	0.120376	-2.44178	0.0146152	0.0344529
ASGR1	75.2632	-0.468692	0.298002	-1.57278	0.115769	0.201855
ASH1L	1264.62	0.155402	0.0928269	1.67411	0.0941093	0.169672
ASH2L	2162.03	0.129852	0.0868116	1.49579	0.134708	0.228851
ASIC1	150.386	-1.03292	0.251362	-4.1093	3.96868e-05	0.000176367
ASIC2	56.527	-1.27457	0.396414	-3.21524	0.00130337	0.00409845
ASIC3	25.1018	-1.48049	0.514384	-2.87818	0.0039998	0.0110703
ASIC4	7.38939	-1.66698	0.998434	-1.66959	0.0950004	0.171069
ASL	690.165	-1.08834	0.157338	-6.91719	4.60706e-12	7.23961e-11
ASLP1	33.9398	0.0217426	0.48087	0.0452152	0.963936	0.9779
ASMT	9.2226	0.496058	0.850991	0.582918	0.559948	0.688888
ASMTL	2583.56	-0.804587	0.121674	-6.61264	3.77529e-11	5.1806e-10
ASNA1	2689.31	-0.369337	0.110955	-3.32872	0.000872461	0.00286977
ASNS	4478.06	0.13392	0.18644	0.718301	0.472571	0.608143
ASNSD1	1972.34	0.160101	0.0941099	1.70122	0.0889025	0.162089
ASPA	21.84	0.320085	0.586611	0.545651	0.585306	0.710134
ASPG	3.92225	-2.1445	1.31345	-1.63273	0.102527	0.182296
ASPH	3699.67	-0.476312	0.163919	-2.90578	0.00366335	0.0102452
ASPHD1	180.011	-0.49676	0.257802	-1.9269	0.0539918	0.106422
ASPHD2	331.366	-0.367469	0.191056	-1.92336	0.0544347	0.107032
ASPM	4159.73	0.260149	0.120265	2.16314	0.0305304	0.0651396
ASPRV1	31.3015	-0.972696	0.456196	-2.13219	0.0329914	0.0696338
ASPSCR1	606.424	-1.50282	0.152527	-9.85284	6.6636e-23	4.24522e-21
ASRGL1	1056.58	-0.430347	0.138249	-3.11285	0.00185291	0.00560382
ASS1	3126.03	-0.540962	0.141552	-3.82164	0.000132565	0.000525703
ASS1P2	5.04706	0.802816	1.19598	0.67126	0.502055	0.636202
ASTE1	324.248	-0.0465981	0.152945	-0.304673	0.760615	0.846781
ASTL	2.81949	2.09476	1.92529	1.08802	0.276585	0.406978
ASTN1	601.519	-1.0748	0.558414	-1.92473	0.0542627	0.1068
ASTN2	927.785	-0.20664	0.122085	-1.69259	0.0905327	0.164399
ASXL1	1735.94	-0.808531	0.176962	-4.56896	4.90159e-06	2.6495e-05
ASXL2	1977.44	0.483535	0.115539	4.18504	2.85118e-05	0.000130862
ASXL3	31.7455	-1.69522	0.569036	-2.9791	0.00289093	0.00829668
ASZ1	5.39123	0.426029	1.06778	0.398987	0.689903	0.794487
ATAD1	947.337	0.25779	0.121695	2.11833	0.0341469	0.0717625
ATAD2	1943.84	0.00640332	0.133819	0.0478507	0.961835	0.976387
ATAD2B	649.692	0.215287	0.13009	1.65492	0.0979414	0.175558
ATAD3A	1067.79	-0.960436	0.132194	-7.26536	3.72038e-13	6.86753e-12
ATAD3B	881.81	-0.828703	0.151611	-5.46597	4.60394e-08	3.66467e-07
ATAD3C	21.3434	0.668172	0.554417	1.20518	0.228134	0.350107
ATAD5	1078.69	0.132959	0.123624	1.07552	0.282144	0.41316
ATAT1	35.7131	-0.829206	0.43079	-1.92485	0.0542484	0.106796
ATCAY	1518.46	0.184724	0.101446	1.82092	0.0686197	0.13025
ATE1	898.676	0.375591	0.127216	2.95239	0.00315324	0.0089577
ATF1	710.481	0.160474	0.14613	1.09816	0.272136	0.401605
ATF2	1505.23	0.0351119	0.104611	0.335642	0.737141	0.829805
ATF3	368.43	1.68589	0.246673	6.83451	8.22857e-12	1.24005e-10
ATF4	10060.4	0.295666	0.0982473	3.00941	0.00261756	0.0075849
ATF4P4	5.32486	2.40026	1.33408	1.79918	0.0719899	0.135742
ATF5	426.281	-0.159017	0.189367	-0.83973	0.40106	0.538888
ATF6	1038	0.106084	0.11659	0.909886	0.362883	0.50024
ATF6B	408.528	-1.17094	0.187592	-6.24197	4.32089e-10	4.9935e-09
ATF7	748.633	0.0110607	0.111923	0.0988243	0.921278	0.952977
ATF7IP	3224.19	0.293797	0.0695269	4.22566	2.38239e-05	0.000111017
ATF7IP2	348.908	0.376563	0.174936	2.15258	0.0313521	0.066635
ATG10	409.554	0.19505	0.145773	1.33804	0.180883	0.291099
ATG101	972.735	-0.125106	0.108388	-1.15424	0.248402	0.373577
ATG12	1414.75	0.273872	0.122063	2.2437	0.0248517	0.0545673
ATG13	2682.17	-0.122404	0.0832577	-1.47019	0.141511	0.238468
ATG14	941.149	0.0174743	0.10933	0.15983	0.873015	0.9221
ATG16L1	436.857	0.0650825	0.146263	0.444968	0.656343	0.767712
ATG16L2	235.916	-0.79606	0.20675	-3.85034	0.000117953	0.000473072
ATG2A	585.414	-1.03914	0.169697	-6.1235	9.15414e-10	9.91062e-09
ATG2B	934.481	0.410266	0.127222	3.2248	0.00126062	0.00397749
ATG3	1477.53	0.31376	0.0896573	3.49955	0.000466049	0.00163279
ATG4A	215.978	-0.222774	0.213474	-1.04356	0.296687	0.429609
ATG4B	1408.68	-0.554492	0.0939734	-5.90051	3.6237e-09	3.56849e-08
ATG4C	756.155	0.133239	0.124624	1.06913	0.285009	0.416388
ATG4D	397.317	-0.598145	0.156889	-3.81254	0.000137546	0.000542891
ATG5	1651.51	0.445713	0.113806	3.91642	8.98747e-05	0.000371602
ATG7	670.29	-0.0963891	0.112474	-0.856989	0.391451	0.529547
ATG9A	1306.1	-0.486669	0.116553	-4.17554	2.97285e-05	0.000136017
ATG9B	24.5725	-1.28365	0.525392	-2.44323	0.0145565	0.0343329
ATIC	7873.88	0.535495	0.101442	5.27881	1.30024e-07	9.53278e-07
ATL1	257.043	-0.11065	0.178136	-0.621154	0.534498	0.66664
ATL2	2420.71	0.427903	0.0767374	5.5762	2.45827e-08	2.06086e-07
ATL3	505.961	0.129206	0.140194	0.921624	0.356725	0.494135
ATM	1746.73	-0.0644806	0.121227	-0.5319	0.594795	0.717601
ATMIN	3329.23	0.20186	0.0774366	2.60677	0.00913998	0.0227932
ATN1	2575.5	-0.915494	0.0989229	-9.25462	2.14996e-20	1.01174e-18
ATOH1	3.93038	1.82915	1.75244	1.04377	0.296591	0.429505
ATOH7	4.97675	-1.15837	1.13932	-1.01673	0.309284	0.442834
ATOH8	20.5297	-1.46465	0.74206	-1.97377	0.0484082	0.0969759
ATOX1	588.892	-0.256167	0.121658	-2.10562	0.0352372	0.0737465
ATP10A	70.1134	1.32572	0.425318	3.117	0.001827	0.00553114
ATP10B	11.0307	-0.423005	0.780735	-0.541803	0.587954	0.712118
ATP10D	208.095	-0.453963	0.212818	-2.13311	0.032916	0.0694986
ATP11A	2038.08	-0.151885	0.10736	-1.41472	0.157149	0.25964
ATP11B	919.633	-0.067485	0.105809	-0.637799	0.523605	0.656627
ATP11C	1886.44	0.568266	0.130909	4.34094	1.41877e-05	6.95456e-05
ATP12A	50.1414	0.679328	0.370219	1.83494	0.066515	0.126855
ATP13A1	1259.34	-0.464465	0.132099	-3.51603	0.000438059	0.00154393
ATP13A2	1495.85	-1.03408	0.114429	-9.03687	1.61222e-19	6.85561e-18
ATP13A3	2739.05	0.107156	0.0879286	1.21867	0.222968	0.344486
ATP13A4	17.4444	-1.65815	0.67519	-2.45583	0.0140561	0.0332592
ATP1A1	18511.9	0.414476	0.0743048	5.57804	2.43241e-08	2.04015e-07
ATP1A2	3608.34	-1.20173	0.44507	-2.70009	0.0069321	0.0179907
ATP1A3	881.893	0.635544	0.155268	4.0932	4.25462e-05	0.000188221
ATP1A4	14.7754	0.613166	0.717063	0.855107	0.392492	0.530508
ATP1B1	1735.33	0.150573	0.0857164	1.75664	0.078979	0.146741
ATP1B2	336.214	-0.0189825	0.176167	-0.107753	0.914192	0.948475
ATP1B3	4716.88	0.772119	0.0966401	7.98964	1.35338e-15	3.46132e-14
ATP23	84.9703	1.06216	0.374199	2.83848	0.00453288	0.0123865
ATP2A1	60.4261	-0.325184	0.342129	-0.95047	0.341873	0.478742
ATP2A2	12618.2	0.279878	0.0805804	3.47328	0.00051414	0.00178427
ATP2A3	228.311	-0.344907	0.272546	-1.2655	0.205692	0.323342
ATP2B1	3419.34	-0.784521	0.323826	-2.42266	0.0154072	0.0361364
ATP2B2	14.8451	0.524594	0.666583	0.78699	0.431288	0.568574
ATP2B3	16.0113	-0.225528	0.648089	-0.347989	0.727848	0.823302
ATP2B4	2026.98	-0.117715	0.13955	-0.843536	0.398929	0.537085
[truncated: 15,648 more rows]

## Sheet: Legend
Dataset EV4. The output from DESeq2 showing the relative expression of each gene in CHD3-KO day 14 CNCCs relative to CHD3-WT day 14 CNCCs.
