# Supplementary material for: The NuRD component CHD3 promotes BMP signalling during cranial neural crest cell specification
Source: EMBO Rep. 2025 Aug 20;26(19):4723–41. doi: 10.1038/s44319-025-00555-w (PMC12508100; doi:10.1038/s44319-025-00555-w)
Supplement: Supplementary file 7 — Dataset EV5 [file 44319_2025_555_MOESM7_ESM.xlsx]

## Sheet: RT-qPCR primers
Primer name	Sequence (5'-3')
18S forward	ATACATGCCGACGGGCGCTG
18S Reverse	AGGGGCTGACCGGGTTGGTT
NANOG forward	ATGCCTCACACGGAGACTGT
NANOG reverse	AAGTGGGTTGTTTGCCTTTG
OCT4 forward	TCGAGAACCGAGTGAGAGG
OCT4 reverse	GAACCACACTCGGACCACA
SOX2 forward	GCCGAGTGGAAACTTTTGTCG
SOX2 reverse	GCAGCGTGTACTTATCCTTCTT
CHD3 forward	AGGAAGACCAAGACAACCAGTCAG
CHD3 reverse	TGACTGTCTACGCCCTTCAGGA
TFAP2A forward	GCCTCTCGCTCCTCAGCTCC
TFAP2A reverse	CGTTGGCAGCTTTACGTCTCCC
SOX9 forward	GTACCCGCACTTGCACAAC
SOX9 reverse	TCTCGCTCTCGTTCAGAAGTC
NR2F1 forward	ATCGTGCTGTTCACGTCAGA
NR2F1 reverse	GCTCCTCACGTACTCCTCCA
TWIST1 forward	GCCAGGTACATCGACTTCCTCT
TWIST1 reverse	TCCATCCTCCAGACCGAGAAGG
EOMES forward	CTGGCTTCCGTGCCCACGTC
EOMES reverse	CATGCGCCTGCCCTGTTTCG
VIM forward	AGGCAAAGCAGGAGTCCACTGA
VIM reverse	ATCTGGCGTTCCAGGGACTCAT
EPCAM forward	GCCAGTGTACTTCAGTTGGTGC
EPCAM reverse	CCCTTCAGGTTTTGCTCTTCTCC

## Sheet: Legend
Dataset EV5. A list of the primers used in this study for RT-qPCR
