# Supplementary material for: The NuRD component CHD3 promotes BMP signalling during cranial neural crest cell specification
Source: EMBO Rep. 2025 Aug 20;26(19):4723–41. doi: 10.1038/s44319-025-00555-w (PMC12508100; doi:10.1038/s44319-025-00555-w)
Supplement: Supplementary file 8 — Source data Fig. 1 [file 44319_2025_555_MOESM8_ESM.zip]

Archive with 34 entries (29 files):
- EMBOR-2025-61878-T_SourceDataForFigure1/
- __MACOSX/._EMBOR-2025-61878-T_SourceDataForFigure1
- EMBOR-2025-61878-T_SourceDataForFigure1/.DS_Store
- __MACOSX/EMBOR-2025-61878-T_SourceDataForFigure1/._.DS_Store
- EMBOR-2025-61878-T_SourceDataForFigure1/1F/
- __MACOSX/EMBOR-2025-61878-T_SourceDataForFigure1/._1F
- EMBOR-2025-61878-T_SourceDataForFigure1/1E/
- __MACOSX/EMBOR-2025-61878-T_SourceDataForFigure1/._1E
- EMBOR-2025-61878-T_SourceDataForFigure1/1D/
- __MACOSX/EMBOR-2025-61878-T_SourceDataForFigure1/._1D
- EMBOR-2025-61878-T_SourceDataForFigure1/1C/
- __MACOSX/EMBOR-2025-61878-T_SourceDataForFigure1/._1C
- EMBOR-2025-61878-T_SourceDataForFigure1/1F/GAPDH_western.jpg
- __MACOSX/EMBOR-2025-61878-T_SourceDataForFigure1/1F/._GAPDH_western.jpg
- EMBOR-2025-61878-T_SourceDataForFigure1/1F/CHD3_western.jpg
- __MACOSX/EMBOR-2025-61878-T_SourceDataForFigure1/1F/._CHD3_western.jpg
- EMBOR-2025-61878-T_SourceDataForFigure1/1E/CHD3_WT_d18_TFAP2A.tif
- __MACOSX/EMBOR-2025-61878-T_SourceDataForFigure1/1E/._CHD3_WT_d18_TFAP2A.tif
- EMBOR-2025-61878-T_SourceDataForFigure1/1E/CHD3_WT_d18_CHD3.tif
- __MACOSX/EMBOR-2025-61878-T_SourceDataForFigure1/1E/._CHD3_WT_d18_CHD3.tif
- EMBOR-2025-61878-T_SourceDataForFigure1/1E/.DS_Store
- __MACOSX/EMBOR-2025-61878-T_SourceDataForFigure1/1E/._.DS_Store
- EMBOR-2025-61878-T_SourceDataForFigure1/1E/CHD3_WT_d18_OCT4.tif
- __MACOSX/EMBOR-2025-61878-T_SourceDataForFigure1/1E/._CHD3_WT_d18_OCT4.tif
- EMBOR-2025-61878-T_SourceDataForFigure1/1E/CHD3_KO_d18_OCT4.tif
- __MACOSX/EMBOR-2025-61878-T_SourceDataForFigure1/1E/._CHD3_KO_d18_OCT4.tif
- EMBOR-2025-61878-T_SourceDataForFigure1/1E/CHD3_KO_d18_CHD3.tif
- __MACOSX/EMBOR-2025-61878-T_SourceDataForFigure1/1E/._CHD3_KO_d18_CHD3.tif
- EMBOR-2025-61878-T_SourceDataForFigure1/1E/CHD3_KO_d18_TFAP2A.tif
- __MACOSX/EMBOR-2025-61878-T_SourceDataForFigure1/1E/._CHD3_KO_d18_TFAP2A.tif
- EMBOR-2025-61878-T_SourceDataForFigure1/1D/DESeq2_output_D18_KO_vs_WT_all_genes.xlsx
- __MACOSX/EMBOR-2025-61878-T_SourceDataForFigure1/1D/._DESeq2_output_D18_KO_vs_WT_all_genes.xlsx
- EMBOR-2025-61878-T_SourceDataForFigure1/1C/TPM_for_differentiation_heatmap_WT_KO_v4.xlsx
- __MACOSX/EMBOR-2025-61878-T_SourceDataForFigure1/1C/._TPM_for_differentiation_heatmap_WT_KO_v4.xlsx
