# Supplementary material for: The NuRD component CHD3 promotes BMP signalling during cranial neural crest cell specification
Source: EMBO Rep. 2025 Aug 20;26(19):4723–41. doi: 10.1038/s44319-025-00555-w (PMC12508100; doi:10.1038/s44319-025-00555-w)
Supplement: Supplementary file 8 — Source data Fig. 1 [file 44319_2025_555_MOESM8_ESM.zip › EMBOR-2025-61878-T_SourceDataForFigure1/1D/DESeq2_output_D18_KO_vs_WT_all_genes.xlsx]

## Sheet: DESeq2 output D18
	baseMean	log2FoldChange	lfcSE	stat	pvalue	padj
A1BG	78.1611	0.447034	0.325223	1.37455	0.169272	0.306451
A2M	8.05766	-2.3609	1.86619	-1.26509	0.205838	0.353539
A2ML1	82.479	0.605675	0.466258	1.29901	0.19394	0.338548
A4GALT	302.999	-0.239971	0.252127	-0.951786	0.341206	0.508026
AAAS	2177.1	-0.21755	0.117108	-1.8577	0.0632121	0.14495
AACS	1985.67	0.338738	0.137813	2.45796	0.0139729	0.0443727
AACSP1	46.679	3.32638	0.583183	5.70383	1.17142e-08	2.22908e-07
AADAT	536.13	-0.22893	0.152647	-1.49973	0.133683	0.257192
AAGAB	2332.44	-0.0836659	0.149044	-0.56135	0.574559	0.719747
AAK1	599.916	0.201254	0.131403	1.53158	0.125626	0.245085
AAMDC	222.19	-0.464659	0.200899	-2.3129	0.0207282	0.060684
AAMP	3603.09	0.0475534	0.121419	0.391646	0.69532	0.811088
AAR2	1181.06	0.0588256	0.12121	0.485321	0.627449	0.760846
AARD	50.6639	-0.786701	0.477066	-1.64904	0.0991394	0.204083
AARS	7080.72	0.544087	0.143632	3.78806	0.000151827	0.00101305
AARS2	1211.02	-0.551647	0.17898	-3.08217	0.00205499	0.00926292
AARSD1	1121.33	-0.0646309	0.115964	-0.557334	0.577299	0.721421
AASDH	350.641	-0.0526403	0.19421	-0.271048	0.786354	0.87425
AASDHPPT	1333.25	-0.252188	0.129355	-1.94959	0.0512255	0.123444
AASS	2322.41	0.000509726	0.116097	0.00439051	0.996497	0.998471
AATF	2620.32	0.36263	0.214339	1.69185	0.090674	0.190865
AATK	47.2314	-1.34825	0.566851	-2.37849	0.0173839	0.0529985
ABAT	224.037	-0.484438	0.186613	-2.59595	0.0094329	0.0323673
ABCA1	373.345	-1.61592	0.331692	-4.87176	1.10606e-06	1.34522e-05
ABCA10	8.08621	-0.801832	1.14701	-0.699063	0.484513	0.644007
ABCA11P	150.824	-0.352974	0.27584	-1.27963	0.200674	0.347329
ABCA12	64.0125	-3.67527	0.755889	-4.86218	1.161e-06	1.40206e-05
ABCA13	7.89041	-2.63062	1.02981	-2.55448	0.0106345	0.0356598
ABCA2	393.275	-1.41834	0.237507	-5.97179	2.34659e-09	5.15405e-08
ABCA3	272.262	-0.487554	0.269463	-1.80935	0.0703962	0.157225
ABCA4	297.342	-3.92887	0.391014	-10.0479	9.38617e-24	1.0415e-21
ABCA5	90.0185	-0.752272	0.412053	-1.82567	0.0679006	0.152991
ABCA6	5.3425	1.23026	1.11333	1.10503	0.269145	0.429146
ABCA7	252.546	-1.06792	0.254297	-4.19948	2.67534e-05	0.000223551
ABCA9	102.803	-3.33846	0.79177	-4.21645	2.48179e-05	0.000208704
ABCB1	30.6103	-0.713714	0.9213	-0.774682	0.438528	0.60284
ABCB10	616.508	0.0764074	0.153392	0.498119	0.6184	0.753994
ABCB11	6.30467	-1.48605	1.02382	-1.45148	0.146647	0.275987
ABCB4	77.3621	-1.23029	0.61581	-1.99784	0.0457341	0.112625
ABCB6	1072.89	0.329952	0.201833	1.63478	0.102096	0.208886
ABCB7	1207.87	0.191146	0.106281	1.7985	0.0720981	0.160064
ABCB8	661.171	-0.825063	0.213833	-3.85845	0.000114107	0.000799782
ABCB9	134.28	-1.42352	0.311824	-4.56515	4.99129e-06	5.07082e-05
ABCC1	902.584	0.724441	0.152672	4.74508	2.08428e-06	2.36182e-05
ABCC10	605.01	-0.467675	0.194416	-2.40553	0.016149	0.0498923
ABCC11	3.35748	0.226607	2.00104	0.113245	0.909837	0.949801
ABCC13	4.01959	2.21826	1.47673	1.50214	0.133061	0.256111
ABCC2	30.0455	-2.16941	0.609206	-3.56104	0.000369395	0.00217513
ABCC3	13.6765	-0.598503	0.806473	-0.742124	0.458012	0.6213
ABCC4	412.198	0.308484	0.188653	1.63519	0.102009	0.208784
ABCC5	1383.85	-0.0673087	0.17595	-0.382545	0.702057	0.81655
ABCC6	26.8315	-1.48523	0.674959	-2.20047	0.0277735	0.0764486
ABCC6P1	18.3216	-1.53024	0.833477	-1.83597	0.0663618	0.150337
ABCC6P2	6.72101	-1.77183	2.01362	-0.879924	0.3789	0.54703
ABCC8	8.25255	1.71564	1.05515	1.62597	0.103956	0.212055
ABCC9	90.644	0.567625	0.320015	1.77375	0.0761053	0.166879
ABCD1	375.081	0.915839	0.346296	2.64467	0.00817702	0.0286682
ABCD2	6.75108	-2.58162	1.46719	-1.75957	0.07848	0.170945
ABCD3	1389.03	-0.180492	0.122681	-1.47124	0.141227	0.268262
ABCD4	1824.04	0.451383	0.145923	3.0933	0.00197942	0.00898625
ABCE1	5095.05	-0.0768249	0.133312	-0.576279	0.564427	0.711307
ABCF1	215.656	0.496426	0.458994	1.08155	0.279451	0.441133
ABCF2	2525.36	-0.175981	0.120705	-1.45795	0.144854	0.27351
ABCF3	1225.08	-0.206415	0.11918	-1.73197	0.0832796	0.179184
ABCG1	21.4339	-0.331804	0.554734	-0.598132	0.549752	0.699524
ABCG2	930.181	1.10357	0.239799	4.60204	4.18378e-06	4.34229e-05
ABCG4	30.2104	1.03505	0.538036	1.92376	0.0543845	0.12918
ABCG8	7.01469	-0.431612	1.05433	-0.40937	0.682268	0.801405
ABHD1	5.43927	0.311473	1.13721	0.273892	0.784167	0.872857
ABHD10	838.239	-0.0139352	0.14778	-0.0942971	0.924873	0.957809
ABHD11	456.965	-0.204818	0.166046	-1.2335	0.217391	0.368127
ABHD12	1344.96	-0.194369	0.126091	-1.54151	0.123194	0.241664
ABHD12B	1238.88	2.72337	0.233684	11.654	2.18809e-31	3.49441e-29
ABHD13	518.788	-0.0289275	0.162727	-0.177767	0.858906	0.919899
ABHD14A	135.425	-1.33683	0.302977	-4.4123	1.02278e-05	9.52957e-05
ABHD14A-ACY1	29.1776	0.518956	0.624734	0.830684	0.406152	0.572139
ABHD14B	133.535	0.140993	0.264187	0.533687	0.593558	0.734874
ABHD15	52.0026	-0.198145	0.390576	-0.507315	0.611934	0.749317
ABHD16A	20.5637	-1.86506	0.899533	-2.07336	0.0381386	0.0979281
ABHD17A	885.078	-0.758941	0.390549	-1.94327	0.0519841	0.124814
ABHD17B	1011.95	0.476908	0.153345	3.11004	0.00187061	0.00855822
ABHD17C	519.686	0.698953	0.146424	4.77348	1.81071e-06	2.0794e-05
ABHD18	424.409	0.47083	0.165573	2.84364	0.00446014	0.0174526
ABHD2	1097.32	-0.115154	0.120433	-0.956167	0.338988	0.505686
ABHD3	236.535	0.110431	0.269207	0.410208	0.681654	0.801162
ABHD4	1387.87	0.223425	0.244545	0.913636	0.360908	0.528693
ABHD5	514.457	0.265901	0.217887	1.22036	0.222327	0.374072
ABHD6	280.551	0.919628	0.321091	2.86407	0.00418231	0.0165741
ABHD8	270.265	-1.04935	0.401736	-2.61204	0.0090003	0.0311078
ABI1	1282.91	0.200876	0.134352	1.49515	0.134876	0.258903
ABI2	4553.5	-0.0850791	0.165252	-0.514844	0.606662	0.745052
ABI3	71.6239	1.86229	0.41775	4.45791	8.27637e-06	7.90535e-05
ABL1	3435.78	-0.0837805	0.13372	-0.626535	0.530964	0.683628
ABL2	884.158	0.0632408	0.133231	0.474672	0.635021	0.766872
ABLIM1	3077.3	0.0134076	0.13385	0.100169	0.92021	0.955145
ABLIM2	23.7004	0.483817	0.646368	0.748517	0.454149	0.617854
ABLIM3	17.3419	0.0687447	0.656593	0.104699	0.916615	0.953237
ABO	3.64115	0.777695	1.32992	0.584766	0.558705	0.706444
ABR	15.5584	0.135893	0.702201	0.193524	0.846549	0.913007
ABRACL	2245.75	0.130528	0.121105	1.07781	0.281121	0.44295
ABRAXAS1	1219	0.256904	0.192308	1.3359	0.181583	0.322814
ABRAXAS2	658.514	0.276919	0.141514	1.95684	0.0503665	0.121683
ABT1	1125.62	0.0196951	0.132873	0.148225	0.882165	0.933011
ABTB1	62.6326	-0.504134	0.352322	-1.43089	0.152462	0.283676
ABTB2	276.924	1.06671	0.237105	4.49889	6.83103e-06	6.66259e-05
AC000041.1	6.5698	-1.77795	1.46483	-1.21376	0.22484	0.377451
AC000093.1	13.746	-1.95048	1.33059	-1.46587	0.142684	0.270309
AC000120.3	102.36	0.486942	0.326352	1.49207	0.13568	0.260066
AC001226.2	12.4332	-0.405099	0.904873	-0.447686	0.65438	0.78136
AC002310.5	4.24175	-0.303661	3.06243	-0.0991569	0.921014	0.955399
AC002472.2	18.5618	-1.06357	0.721721	-1.47366	0.140574	0.267295
AC002472.3	11.1399	-1.20499	0.782426	-1.54006	0.123545	0.242206
AC002985.1	6.87407	-1.02483	1.19642	-0.856574	0.39168	0.558688
AC002996.1	66.7656	-0.424925	0.534496	-0.795001	0.426613	0.591525
AC003005.1	14.6013	-0.0618884	0.841653	-0.0735319	0.941383	0.966728
AC003006.1	3.19827	0.0363067	2.09838	0.0173023	0.986195	0.993346
AC003072.1	6.17157	-1.41775	1.07022	-1.32473	0.185262	0.32748
AC003665.1	145.181	-0.811126	0.256074	-3.16755	0.0015373	0.0072728
AC003688.1	6.61627	0.941948	1.6196	0.581594	0.56084	0.708273
AC004057.1	7551.63	0.113795	0.161279	0.705576	0.480452	0.640053
AC004223.3	7.27917	-0.616047	2.13766	-0.288187	0.773203	0.865429
AC004233.2	3.7751	-1.10768	1.59554	-0.694233	0.487536	0.646377
AC004475.1	1060.37	-0.364443	0.14919	-2.44281	0.0145734	0.0459534
AC004678.1	4.09094	-0.74228	1.49945	-0.495036	0.620575	0.755567
AC004687.2	18.2495	1.11464	0.788396	1.41381	0.157419	0.290525
AC004754.1	8.16709	-0.973716	0.915987	-1.06302	0.287771	0.450438
AC004805.1	3.21503	-0.296024	3.1935	-0.0926959	0.926145	0.958453
AC004832.3	22.7418	7.92115	1.71688	4.61368	3.95604e-06	4.14475e-05
AC004890.2	66.9328	0.195105	0.390498	0.499632	0.617334	0.753016
AC004922.1	37.3113	-0.619689	0.985402	-0.628869	0.529435	0.68243
AC004923.1	11.4413	0.940223	1.02818	0.914456	0.360477	0.528424
AC004951.2	14.467	-0.400279	0.664758	-0.602142	0.54708	0.696878
AC004951.3	17.672	-0.496337	0.682432	-0.727305	0.467039	0.628555
AC004967.1	24.4516	-0.560905	0.557879	-1.00542	0.314692	0.480603
AC004980.1	113.839	-0.124432	0.287737	-0.432451	0.665414	0.789779
AC004997.1	20.527	0.579246	0.688132	0.841765	0.39992	0.566605
AC005041.1	10.6052	0.267254	0.794976	0.336179	0.736736	0.841871
AC005077.2	4.12859	1.31261	1.4723	0.89154	0.372639	0.540595
AC005077.4	14.9599	-0.347074	0.774026	-0.448401	0.653864	0.781108
AC005154.2	6.35305	-0.635551	1.08632	-0.585052	0.558513	0.706325
AC005154.5	8.86418	-1.85199	1.25929	-1.47066	0.141384	0.26847
AC005324.4	28.4528	0.778642	0.975851	0.797911	0.424922	0.590091
AC005520.1	28.4945	-0.155305	0.587797	-0.264215	0.791615	0.877683
AC005524.1	30.0628	0.629301	0.50396	1.24871	0.21177	0.361142
AC005670.2	119.86	0.218261	0.305678	0.714021	0.475214	0.635659
AC005702.1	4.41276	0.33487	1.19338	0.280605	0.779013	0.869283
AC005726.1	157.426	-0.0406443	0.273689	-0.148506	0.881944	0.932879
AC005740.1	26.7357	0.752341	0.594067	1.26642	0.205361	0.353149
AC005832.4	25.2614	1.61648	1.33776	1.20835	0.226912	0.379735
AC005833.1	378.91	0.19114	0.225156	0.848923	0.395924	0.562671
AC005865.2	6.82029	1.21161	0.988612	1.22557	0.220362	0.371575
AC005943.1	449.743	-0.898181	0.488352	-1.83921	0.0658843	0.149532
AC006001.3	665.139	0.559845	0.135068	4.1449	3.39968e-05	0.000277165
AC006001.4	42.8234	1.71285	0.519173	3.2992	0.000969615	0.00497561
AC006011.1	14.7523	-1.98119	1.33319	-1.48605	0.137266	0.262429
AC006026.1	12.9669	-0.345271	0.723437	-0.477265	0.633174	0.765182
AC006030.1	10.147	-1.32767	1.39292	-0.953159	0.340509	0.507291
AC006059.2	10.1435	-0.322197	1.02702	-0.313719	0.753734	0.852967
AC006064.6	428.556	-0.054011	0.365428	-0.147802	0.882499	0.933119
AC006195.1	3.67997	0.764041	1.3209	0.578426	0.562977	0.710131
AC006213.1	59.2569	0.0496258	0.344594	0.144012	0.885491	0.934837
AC006254.1	58.2065	-0.122739	0.428887	-0.28618	0.77474	0.866524
AC006453.2	132.873	0.597446	0.311395	1.91861	0.0550334	0.130431
AC006504.3	3.48404	-0.18939	1.29404	-0.146356	0.88364	0.933517
AC006509.1	4.52006	1.54433	1.74223	0.886413	0.375395	0.543056
AC006538.2	19.1097	-2.09222	1.40862	-1.48529	0.137466	0.262761
AC006978.1	74.8635	-0.0615312	0.337531	-0.182298	0.855349	0.917642
AC006978.2	5.14243	-1.44615	2.13576	-0.677112	0.498335	0.6559
AC007040.2	4.62919	0.463656	1.26198	0.367404	0.713318	0.825419
AC007068.1	28.7979	-0.108862	0.47761	-0.22793	0.819701	0.896154
AC007192.1	13.6583	-0.241025	1.39722	-0.172504	0.863042	0.921821
AC007244.1	5.27968	-2.54082	1.50105	-1.69269	0.0905147	0.190599
AC007318.1	17.5088	0.193986	0.73513	0.26388	0.791872	0.877815
AC007318.2	8.40288	-0.463645	0.971436	-0.477278	0.633164	0.765182
AC007325.2	239.193	0.885991	0.569264	1.55638	0.119618	0.236441
AC007325.4	26.9187	-2.04593	0.689173	-2.96868	0.00299085	0.0126036
AC007326.4	315.52	1.32561	0.497969	2.66204	0.00776694	0.027507
AC007342.3	3.6436	-0.336151	1.28391	-0.261817	0.793462	0.878596
AC007536.1	30.7442	3.2396	1.07702	3.00794	0.00263026	0.0113586
AC007546.3	82.3795	2.93357	0.36821	7.96711	1.62422e-15	8.5928e-14
AC007842.1	8.69674	-0.54422	0.902477	-0.603029	0.546489	0.69648
AC007906.2	123.315	-0.738607	0.388806	-1.89968	0.0574755	0.135113
AC007950.1	1299.62	0.0509623	0.127573	0.399474	0.689544	0.806493
AC007969.1	14.0403	-0.671071	0.786242	-0.853518	0.393372	0.560349
AC007998.2	17.7312	1.13239	0.871571	1.29925	0.193857	0.338437
AC008012.1	644.148	0.643696	0.192969	3.33575	0.000850705	0.00445097
AC008013.1	4.89771	0.165326	1.19935	0.137847	0.890362	0.938156
AC008013.2	25.6173	-0.722041	0.632558	-1.14146	0.253678	0.410938
AC008038.1	854.904	0.0952526	0.199199	0.478179	0.632523	0.764774
AC008072.1	3.82308	0.908629	1.44424	0.62914	0.529258	0.682408
AC008073.3	8.1434	0.0970509	1.01876	0.095264	0.924105	0.957501
AC008105.2	4.05669	-0.348409	1.31685	-0.264578	0.791334	0.877625
AC008267.2	8.5023	0.641507	0.864797	0.741801	0.458208	0.621454
AC008267.6	4.46052	-0.0775571	1.20709	-0.0642513	0.94877	0.97157
AC008397.2	13.321	0.41877	0.761054	0.55025	0.582148	0.725371
AC008403.1	191.772	-0.168429	0.435627	-0.386636	0.699026	0.81441
AC008514.2	4.3771	0.321874	1.2311	0.261452	0.793744	0.878692
AC008554.1	397.995	0.57241	0.258771	2.21203	0.0269643	0.0747269
AC008581.2	182.73	0.472198	0.490331	0.96302	0.335538	0.502205
AC008687.8	3.30862	-1.98128	3.07236	-0.644871	0.519011	0.673823
AC008736.1	13.4104	-0.1431	0.728312	-0.196481	0.844233	0.911785
AC008750.8	6.56648	-1.21083	1.58493	-0.763969	0.444886	0.609168
AC008752.3	6.53801	-1.13906	0.997163	-1.1423	0.25333	0.410634
AC008755.1	1075.03	-0.375703	0.271108	-1.38581	0.165806	0.301447
AC008758.1	5.80264	5.95318	2.19731	2.70931	0.00674238	0.0244979
AC008758.4	6.79127	-0.113754	0.965599	-0.117806	0.906221	0.947763
AC008758.5	26.0378	-0.443826	0.517826	-0.857095	0.391392	0.558627
AC008758.6	3.74011	-1.91582	2.0981	-0.913121	0.361179	0.52891
AC008763.2	30.5027	2.15042	2.52309	0.852295	0.394051	0.561026
AC008764.4	99.5267	-1.10754	0.520248	-2.12887	0.0332651	0.0879443
AC008770.2	3.57021	0.615549	1.99977	0.30781	0.758227	0.855784
AC008770.4	167.193	0.391133	0.238092	1.64278	0.100428	0.206338
AC008878.1	58.3941	-0.103698	0.856424	-0.121083	0.903625	0.945931
AC008878.3	13.4658	7.16514	4.41127	1.62428	0.104316	0.212639
AC009053.1	62.7035	-0.278561	0.379462	-0.734093	0.462892	0.625091
AC009070.1	4.11424	-0.706355	1.29581	-0.545109	0.585679	0.728019
AC009086.2	86.5542	-1.66789	0.64628	-2.58075	0.00985858	0.0335651
AC009093.3	5.99359	1.16101	1.08801	1.06709	0.285929	0.448171
AC009093.8	13.4799	0.528111	0.718204	0.735322	0.462144	0.624524
AC009119.2	37.4538	1.04362	0.536333	1.94584	0.0516735	0.124243
AC009133.6	438.282	-0.611921	0.422363	-1.4488	0.147392	0.27683
AC009163.2	6.62683	1.50918	1.58938	0.949541	0.342346	0.509094
AC009163.4	9.54059	-0.374084	1.66185	-0.225101	0.821901	0.89765
AC009244.1	156.134	-0.225594	0.263075	-0.857529	0.391153	0.558444
AC009245.1	3.9624	-0.211377	1.33952	-0.157801	0.874614	0.928845
AC009299.1	20.928	0.752767	0.62411	1.20615	0.227761	0.380817
AC009336.2	9.78853	-2.97477	1.27863	-2.32652	0.0199907	0.0589678
AC009412.1	488.106	-0.0288356	0.195647	-0.147385	0.882828	0.93318
AC009487.2	15.297	-0.144493	0.745729	-0.19376	0.846364	0.912931
AC009533.1	270.891	0.0140949	0.244502	0.0576476	0.954029	0.974303
AC009690.1	5.17352	-1.86399	1.55098	-1.20181	0.229437	0.382783
AC009779.3	73.7488	-0.639888	0.370071	-1.72909	0.0837923	0.179947
AC009879.3	8.50995	-0.991834	1.34975	-0.734829	0.462444	0.624735
AC010132.3	561.061	-0.232892	0.193201	-1.20544	0.228034	0.381127
AC010186.2	104.574	-0.156509	0.277371	-0.564259	0.572578	0.718007
AC010197.2	8.06622	0.699924	1.03494	0.676294	0.498854	0.656533
AC010203.1	22.8686	-0.105111	0.614071	-0.171171	0.864089	0.92261
AC010319.1	7.1449	-0.259304	0.971227	-0.266986	0.78948	0.876243
AC010323.1	35.1537	-0.553	3.50919	-0.157586	0.874783	0.928915
AC010325.1	5.92516	-1.36132	1.07585	-1.26534	0.205749	0.353463
AC010326.2	4.31499	5.52144	2.81328	1.96263	0.0496888	0.120391
AC010326.4	36.6294	-0.449474	0.425808	-1.05558	0.29116	0.454184
AC010327.1	3.20319	5.09213	4.01937	1.2669	0.205192	0.352998
AC010343.1	5.18806	1.78367	1.25839	1.41742	0.156361	0.288916
AC010422.3	5.69029	-1.51868	1.64157	-0.925137	0.354895	0.522286
AC010422.6	16.3529	-1.39046	1.65463	-0.840345	0.400715	0.567497
AC010422.8	123.716	-0.629454	0.254784	-2.47053	0.0134911	0.0431959
AC010468.1	5.70283	2.37636	1.66595	1.42643	0.153744	0.28547
AC010487.1	41.4979	1.11149	0.503536	2.20738	0.0272877	0.0754273
AC010487.3	92.1899	0.402036	0.295137	1.3622	0.173135	0.311653
AC010507.2	19.9639	-1.03721	0.68155	-1.52183	0.128051	0.248679
AC010522.1	22.0167	-0.400882	0.563383	-0.711563	0.476736	0.636877
AC010531.1	5.10037	-0.0433567	2.22971	-0.0194449	0.984486	0.992326
AC010547.4	8.83614	-1.12987	1.42899	-0.790675	0.429134	0.593768
AC010615.1	119.11	0.0361329	0.246023	0.146868	0.883236	0.933379
AC010616.2	4.56782	-4.78176	2.80431	-1.70515	0.0881673	0.186854
AC010618.1	959.414	-0.448583	0.175628	-2.55416	0.0106444	0.035679
AC010646.1	3.48395	0.573475	1.82219	0.314718	0.752976	0.852392
AC010655.3	14.7845	-0.220838	0.707215	-0.312264	0.75484	0.85371
AC010761.1	300.631	-0.150023	0.203034	-0.738906	0.459964	0.62272
AC010900.1	3.38158	0.664832	1.47489	0.450766	0.652158	0.77993
AC010980.1	76.8618	-3.8936	1.60186	-2.43067	0.0150709	0.0472189
AC011043.1	3135.91	0.081184	0.12419	0.653706	0.513301	0.668238
AC011043.2	11.0639	-0.355677	0.767348	-0.463515	0.642995	0.772571
AC011447.1	5.40258	-0.117903	1.65641	-0.0711799	0.943255	0.968043
AC011448.1	67.6905	-0.757431	0.441098	-1.71715	0.0859517	0.183311
AC011455.2	35.2995	-0.552593	1.36791	-0.40397	0.686235	0.804113
AC011462.1	1015.01	1.36425	0.238917	5.71012	1.12897e-08	2.15551e-07
AC011462.2	26.2305	1.82203	1.58182	1.15186	0.24938	0.406469
AC011477.1	16.1941	-0.0211788	0.659903	-0.0320939	0.974397	0.985768
AC011479.1	5.3308	3.34939	1.8457	1.8147	0.0695697	0.155896
AC011481.1	4756.96	0.294068	0.175119	1.67925	0.0931035	0.194559
AC011487.1	4.16665	0.549189	1.75958	0.312113	0.754955	0.853783
AC011497.2	42.4525	0.0669115	0.473654	0.141267	0.887659	0.936258
AC011498.4	5.78704	-2.06885	1.37045	-1.50962	0.131141	0.253471
AC011503.3	16.3408	0.797692	0.742218	1.07474	0.282491	0.444616
AC011511.1	38.6846	-0.120935	0.45659	-0.264865	0.791113	0.877599
AC011511.4	239.035	1.50708	1.03062	1.4623	0.143659	0.271824
AC011529.1	173.461	-0.805695	0.36327	-2.2179	0.0265618	0.073815
AC011841.1	11.0639	-0.355677	0.767348	-0.463515	0.642995	0.772571
AC011979.1	3.69616	0.0177337	1.5674	0.0113141	0.990973	0.99594
AC012158.1	5.52585	0.0429911	1.23694	0.0347559	0.972274	0.984372
AC012184.2	191.523	0.0798726	0.463132	0.172462	0.863074	0.921821
AC012213.5	106.851	2.22607	0.599165	3.71528	0.000202979	0.00130102
AC012254.2	317.16	0.367949	0.248902	1.47829	0.139331	0.265496
AC012309.1	3.6395	3.73061	2.45261	1.52108	0.128241	0.248935
AC012435.1	164.229	0.154396	0.214925	0.718369	0.47253	0.633202
AC012441.1	8.79115	-0.11805	1.0905	-0.108252	0.913795	0.951704
AC012441.2	5.04914	-0.972956	1.1418	-0.852128	0.394143	0.561026
AC012488.2	3.19122	-5.3009	3.64834	-1.45296	0.146235	0.275478
AC012618.3	108.666	-0.154624	0.37927	-0.407688	0.683503	0.80203
AC012651.1	4.74518	-1.93882	1.48987	-1.30134	0.193142	0.337362
AC013268.1	6.59375	1.63127	1.49531	1.09092	0.275307	0.436
AC013394.1	792.425	0.488876	0.179103	2.72958	0.00634156	0.0232492
AC013489.1	49.371	0.184793	0.412086	0.448432	0.653842	0.781108
AC013717.1	6.07432	-1.20561	1.45053	-0.831153	0.405887	0.57193
AC015802.6	9.39974	-1.05817	0.922605	-1.14693	0.25141	0.408645
AC015813.2	247.108	-0.718881	0.234218	-3.06928	0.00214578	0.00957617
AC015818.6	22.385	0.732543	0.601364	1.21814	0.223172	0.375167
AC016582.1	27.2849	2.06883	0.549251	3.76664	0.000165458	0.00108912
AC016582.2	13.4349	-0.816929	0.745503	-1.09581	0.273162	0.433529
AC016582.3	371.266	0.732194	0.199036	3.6787	0.000234429	0.00147217
AC016629.1	9.76775	0.528502	0.896206	0.58971	0.555385	0.704037
AC016739.1	3.70048	-0.0120758	1.35817	-0.0088912	0.992906	0.99658
AC016769.2	3.74887	-2.80742	1.45741	-1.9263	0.0540666	0.128646
AC017083.3	19.3476	-0.126679	0.616821	-0.205373	0.83728	0.908294
AC017104.4	3.3324	-1.18113	1.4085	-0.838568	0.401712	0.568444
AC017104.5	9.38665	0.186594	1.0686	0.174616	0.861382	0.921354
AC018362.3	19.171	-1.09302	0.597982	-1.82785	0.0675728	0.152434
AC018475.1	8.32184	-0.421452	1.02142	-0.412613	0.67989	0.800356
AC018512.1	5.88152	-0.0998939	2.28075	-0.0437986	0.965065	0.980733
AC018523.2	3.61071	-1.85212	3.03494	-0.610267	0.541685	0.692804
AC018638.2	18.835	-0.353014	0.602181	-0.586226	0.557723	0.705797
AC018638.4	82.8457	-0.214977	0.318333	-0.675323	0.499471	0.656965
AC018638.5	34.911	-0.141869	0.585833	-0.242166	0.808652	0.888939
AC018638.8	4.47547	-1.52609	1.28438	-1.1882	0.234756	0.389391
AC018641.1	6.40464	-0.148116	1.48821	-0.0995264	0.92072	0.955214
AC018755.3	6.29102	0.165171	0.99851	0.165417	0.868615	0.925195
AC018804.1	7.16912	-0.489082	1.50181	-0.325662	0.74468	0.846872
AC019117.3	3.84935	5.35669	2.82111	1.89878	0.0575928	0.135322
AC019257.8	92.7421	-0.109736	2.45803	-0.0446438	0.964391	0.980282
AC020613.1	3.24733	-5.32419	2.27733	-2.33791	0.0193919	0.0576194
AC020898.1	4.88094	0.785687	1.14063	0.688817	0.490939	0.649668
AC020904.2	10.2933	0.407409	0.897207	0.454085	0.649767	0.777809
AC020907.6	6.29233	0.943312	1.55894	0.605097	0.545114	0.695246
AC020915.1	54.0198	-0.918184	0.389739	-2.3559	0.018478	0.0555121
AC020915.5	243.947	0.210066	0.285649	0.735399	0.462097	0.624524
AC021087.5	56.437	-0.064808	0.563792	-0.11495	0.908485	0.94907
AC021106.1	13.4046	-0.105786	0.867981	-0.121875	0.902998	0.945492
AC021148.1	5.10193	-0.526756	1.19947	-0.439157	0.660548	0.785924
AC022137.3	96.5246	0.757242	0.364919	2.0751	0.0379774	0.0975876
AC022149.1	235.554	0.335886	0.234404	1.43294	0.151875	0.282952
AC022182.3	86.5945	0.256131	0.343428	0.745807	0.455784	0.619113
AC022384.1	277.277	0.698753	0.26498	2.637	0.00836424	0.0292406
AC022400.7	56.7481	-1.18092	0.452763	-2.60824	0.00910086	0.0313729
AC022414.1	25.5823	0.196259	0.748917	0.262057	0.793278	0.878596
AC022415.1	100.083	-0.302837	0.281605	-1.0754	0.282197	0.444277
AC022415.2	284.698	1.22531	0.215087	5.6968	1.22077e-08	2.31527e-07
AC022826.2	60.0907	0.568422	0.4482	1.26823	0.204714	0.35246
AC023055.1	31.3752	-1.46518	0.750862	-1.95134	0.0510171	0.122976
AC023157.1	7.85108	2.81608	1.22495	2.29894	0.0215084	0.0625487
AC023794.4	4.96371	-0.638962	1.12593	-0.567495	0.570378	0.716084
AC023934.1	4.63106	1.51959	1.30927	1.16064	0.245788	0.402552
AC024293.1	7.0021	0.502333	1.54192	0.325784	0.744588	0.846823
AC024560.2	3.60024	-0.679793	1.34259	-0.506328	0.612626	0.749767
AC024592.3	13.2254	-0.874175	0.958643	-0.911888	0.361828	0.529676
AC024940.2	11.0105	-0.347105	0.836478	-0.41496	0.678171	0.798937
AC025165.3	17.5206	-1.22011	1.43783	-0.848578	0.396116	0.562897
AC025423.2	118.035	0.386105	0.270299	1.42843	0.153167	0.284585
AC025449.1	4.7334	-0.530969	1.58926	-0.334099	0.738305	0.842594
AC025588.1	7.58972	0.473342	1.13244	0.417986	0.675957	0.797264
AC025884.2	14.8099	-0.974394	1.24962	-0.779754	0.435536	0.599987
AC026273.1	5.622	0.641523	1.06517	0.602275	0.546991	0.696878
AC026316.4	9.4472	1.55262	1.01136	1.53518	0.124739	0.243868
AC026412.1	266.963	0.393941	0.271813	1.44931	0.147251	0.276691
AC026458.1	4.92817	-1.17586	1.25526	-0.936747	0.348889	0.51613
AC026464.3	11.4917	6.93626	4.15785	1.66823	0.0952697	0.198026
AC026464.4	1712.07	0.140203	0.0988427	1.41845	0.156061	0.288549
AC026464.6	280.051	0.725428	0.255187	2.84273	0.00447293	0.0174865
AC026470.1	1361.04	0.34081	0.112306	3.03465	0.00240816	0.0105244
AC026740.3	4.01785	0.0644732	1.75218	0.036796	0.970648	0.983891
AC026877.1	21.8813	0.47884	0.763341	0.627295	0.530466	0.683245
AC027559.1	16.0695	0.191426	0.7591	0.252174	0.800906	0.883531
AC027612.1	14.1657	2.24396	0.941521	2.38334	0.0171566	0.0524645
AC027644.4	11.8706	-1.55088	1.37174	-1.1306	0.258224	0.41612
AC027796.3	4.43153	-0.196209	3.06073	-0.0641052	0.948886	0.971631
AC034102.2	308.521	0.859642	0.472813	1.81814	0.0690423	0.155032
AC036214.3	3.69304	2.65874	1.71317	1.55194	0.120676	0.238016
AC037459.1	10.5227	-1.7948	1.46718	-1.2233	0.221217	0.372761
AC040162.1	70.9911	0.183536	0.512612	0.35804	0.720313	0.830659
AC044787.1	4.66894	0.135205	1.44922	0.0932949	0.925669	0.958238
AC044860.1	55.5857	-0.155915	0.758205	-0.205637	0.837075	0.908244
AC048338.1	14.8732	-2.34716	4.18453	-0.560914	0.574856	0.720066
AC055811.2	7.6644	-1.32292	0.930161	-1.42225	0.154953	0.286946
AC055839.2	291.417	-1.70273	0.385768	-4.41386	1.01542e-05	9.47648e-05
AC058822.1	76.793	2.85897	0.642829	4.44748	8.68816e-06	8.26633e-05
AC060766.1	106.112	-0.0148893	0.274514	-0.0542387	0.956745	0.976051
AC060766.5	62.2407	-0.510155	0.405512	-1.25805	0.208373	0.356942
AC060780.2	5.19926	0.231888	1.08773	0.213184	0.831183	0.904378
AC060834.1	9.40563	-0.489508	0.94627	-0.517303	0.604945	0.743901
AC064799.1	25.1975	-0.447809	0.563774	-0.794305	0.427018	0.591872
AC067968.1	69.7696	-0.15307	0.362554	-0.422199	0.67288	0.794896
AC068134.3	22.8539	-0.57395	0.57999	-0.989587	0.322376	0.489276
AC068279.1	3.44009	2.54519	1.76063	1.44561	0.148286	0.27784
AC068522.1	4.00506	-0.910297	1.26117	-0.721785	0.470427	0.631386
AC068533.4	32.7295	2.70553	3.36179	0.804787	0.420943	0.586328
AC068547.1	264.066	0.724895	0.304048	2.38415	0.0171186	0.0523672
AC068580.4	45.9881	-2.06841	0.449602	-4.60055	4.21376e-06	4.36392e-05
AC068587.5	4.62454	3.07474	1.77417	1.73306	0.0830856	0.178836
AC068587.8	19.4913	2.25056	0.894978	2.51465	0.0119149	0.0391467
AC068620.3	4.68243	0.0394752	1.34067	0.0294445	0.97651	0.98749
AC068631.2	413.409	0.313849	0.239683	1.30943	0.190387	0.333759
AC068831.7	345.534	-0.181885	0.255582	-0.711647	0.476683	0.63687
AC068896.1	19.9015	0.0639688	0.623879	0.102534	0.918333	0.954008
AC068946.1	6.0647	-0.488834	1.15276	-0.424054	0.671526	0.793901
AC068946.2	42.5168	0.11201	0.438915	0.255197	0.798571	0.881922
AC069288.1	199.743	-0.211071	0.327775	-0.643951	0.519607	0.674187
AC069368.1	15.9327	2.41522	1.52186	1.58701	0.112509	0.225626
AC069499.1	14.122	-0.319852	0.675899	-0.473224	0.636053	0.767762
AC069528.1	9.26999	5.17177	1.79444	2.8821	0.00395034	0.0158533
AC073065.1	4.86734	-0.335969	1.55554	-0.215981	0.829002	0.90304
AC073107.1	12.8734	-1.10884	0.778597	-1.42415	0.154402	0.286225
AC073111.3	9.26346	-1.8557	2.18469	-0.84941	0.395653	0.562379
AC073111.5	99.4392	-0.716696	0.295513	-2.42526	0.0152974	0.0478319
AC073343.1	13.1069	1.04048	0.773884	1.3445	0.178788	0.319107
AC073415.1	13.9099	0.119308	0.707311	0.168678	0.86605	0.923498
AC073508.2	46.4952	-1.6208	0.531764	-3.04797	0.00230397	0.0101496
AC073585.2	7.64387	3.27766	1.53561	2.13443	0.0328075	0.0869709
AC073610.1	4.38478	1.10107	1.34151	0.820765	0.41178	0.577804
AC073610.3	8.84642	0.416018	1.11585	0.372824	0.709279	0.822152
AC073611.1	145.455	-2.79144	1.47929	-1.88701	0.0591585	0.137969
AC073612.1	24.4694	-0.205861	0.615091	-0.334683	0.737864	0.842315
AC073861.1	5.49108	1.31059	1.39477	0.939644	0.3474	0.514551
AC073869.1	497.802	-0.0293819	0.172178	-0.170648	0.8645	0.92271
AC073896.1	302.178	-1.1267	2.40822	-0.467857	0.639887	0.770583
AC074141.1	22.6295	1.05567	0.61583	1.71422	0.0864885	0.18421
AC074143.1	112.577	-0.247178	0.372401	-0.66374	0.506857	0.662828
AC078819.1	3.80694	1.51782	2.29396	0.661661	0.508188	0.663655
AC078927.1	3.20319	5.09213	4.01937	1.2669	0.205192	0.352998
AC079140.3	36.7252	0.921814	0.484372	1.90311	0.0570258	0.134278
AC079140.5	12.3986	1.75777	0.809513	2.1714	0.0299012	0.0810317
AC079250.1	7.90517	-0.148481	1.07797	-0.137742	0.890444	0.938156
AC079447.1	13.3337	-0.637578	1.22647	-0.51985	0.603168	0.742928
AC079594.2	90.0628	-0.107966	0.655469	-0.164716	0.869167	0.925552
AC079781.4	5.33469	-0.205732	1.32424	-0.155359	0.876539	0.929873
AC080038.1	3211.1	-0.711338	0.119107	-5.97226	2.33994e-09	5.14605e-08
AC083873.1	3.28428	-0.31293	1.63433	-0.191473	0.848155	0.913738
AC083899.1	147.021	0.321328	0.325479	0.987248	0.323521	0.49023
AC084337.1	3.47275	-1.68067	1.61041	-1.04363	0.296657	0.460342
AC084337.2	8.8028	1.17442	1.03805	1.13136	0.257902	0.415797
AC084357.3	4.94336	3.23276	1.87144	1.72742	0.0840928	0.180389
AC084824.1	10.0176	-0.550235	0.828204	-0.664372	0.506452	0.662603
AC084879.1	3.21899	3.59985	1.96513	1.83187	0.066971	0.151362
AC087289.1	59.3914	1.20536	0.395761	3.04567	0.0023216	0.0102142
AC087289.4	82.8414	0.873392	0.520531	1.67789	0.0933692	0.194956
AC087632.1	215.524	-0.557052	1.12973	-0.493086	0.621952	0.756758
AC087651.1	10.0211	0.0539779	0.873772	0.0617758	0.950741	0.972449
AC087721.2	2529.17	0.754067	0.10715	7.03747	1.95768e-12	6.84109e-11
AC087783.2	22.5939	-1.00219	0.547478	-1.83055	0.0671672	0.151679
AC087894.1	4.86627	0.803239	1.1445	0.701824	0.482789	0.642284
AC090004.1	3.25524	-0.36357	1.34237	-0.270843	0.786512	0.874369
AC090099.1	38.9762	-0.880357	0.469715	-1.87424	0.060898	0.140854
AC090114.3	49.4271	0.176892	0.401052	0.441071	0.659162	0.78504
AC090241.1	3.56599	-0.227456	1.3377	-0.170036	0.864982	0.922993
AC090360.1	12.3141	-0.860076	0.863751	-0.995745	0.319374	0.486015
AC090517.4	105.016	-0.503166	0.298069	-1.68808	0.0913951	0.192004
AC090607.2	17.9244	0.748109	0.654819	1.14247	0.25326	0.410599
AC090616.2	34.4914	2.10889	0.530346	3.97644	6.9955e-05	0.00052614
AC090971.3	19.4186	-0.0585912	0.582925	-0.100512	0.919938	0.954978
AC091057.5	13.607	-0.106374	0.77951	-0.136463	0.891455	0.938409
AC091057.6	51.0497	-0.215642	0.842163	-0.256057	0.797907	0.881474
AC091133.4	15.0534	0.0824225	0.757742	0.108774	0.913382	0.951351
AC091167.2	7.37867	-0.290076	1.6591	-0.174839	0.861206	0.921272
AC091167.7	5.39788	-1.1313	1.1922	-0.948923	0.34266	0.509505
AC091390.4	59.7763	0.267086	0.474244	0.563183	0.57331	0.718446
AC091551.1	12.6326	-1.093	1.40219	-0.779498	0.435687	0.599987
AC091951.3	6.8786	1.39278	1.13264	1.22968	0.218818	0.369701
AC091959.3	391.626	0.0620501	0.189363	0.327677	0.743156	0.84591
AC092042.3	3.69701	-1.80826	1.59873	-1.13105	0.258032	0.415928
AC092070.2	41.0638	0.292207	0.440006	0.664097	0.506628	0.662648
AC092072.1	144.324	-0.163962	0.268436	-0.610806	0.541328	0.692587
AC092155.2	3.88605	0.903223	1.26886	0.711838	0.476565	0.636778
AC092299.1	27.8872	-2.40987	3.09205	-0.779375	0.435759	0.599992
AC092329.3	161.816	0.019757	0.226338	0.0872897	0.930441	0.960978
AC092338.1	921.17	0.445225	0.189775	2.34607	0.0189724	0.056562
AC092587.1	13.6575	0.751011	0.836523	0.897777	0.369305	0.537216
AC092647.5	45.3676	-0.342791	0.430691	-0.795911	0.426084	0.591046
AC092651.1	15.2072	-0.445259	0.710079	-0.627057	0.530622	0.683291
AC092651.2	20.5189	-0.109057	0.739269	-0.147521	0.882721	0.93318
AC092656.1	5.93947	0.194551	1.14333	0.170161	0.864883	0.922945
AC092685.1	11.9369	-0.290496	0.81473	-0.356555	0.721425	0.831325
AC092718.3	172.54	-0.0416203	0.215362	-0.193257	0.846758	0.913007
AC092745.2	21.6533	1.01829	0.617302	1.64958	0.0990294	0.20393
AC092821.1	40.1574	-0.390403	0.443121	-0.88103	0.378301	0.546518
AC092835.1	47.3836	-0.198122	0.381398	-0.519462	0.603439	0.74295
AC093155.3	8.63833	1.58495	1.01373	1.56349	0.117937	0.234012
AC093249.4	9.8924	0.732609	0.932976	0.785238	0.432314	0.597105
AC093323.1	446.071	-0.0436435	0.14175	-0.307891	0.758166	0.855784
AC093512.2	135.54	-0.997044	0.254469	-3.91813	8.92368e-05	0.000650268
AC093525.2	10.9586	1.15241	2.12745	0.541685	0.588036	0.729834
AC093616.1	76.1394	0.796103	0.359565	2.21407	0.0268237	0.0744217
AC093668.2	7.69328	-0.552964	2.90646	-0.190254	0.84911	0.914243
AC093668.3	44.1231	-0.680026	0.547044	-1.24309	0.213833	0.363834
AC093752.1	230.839	-0.442345	0.181703	-2.43444	0.014915	0.0467989
AC093827.5	38.2352	0.687306	0.650768	1.05615	0.290902	0.45409
AC093829.1	4.29865	0.0533717	1.34544	0.0396685	0.968357	0.982502
AC093884.1	10.1862	1.01183	2.11196	0.479096	0.63187	0.764472
AC093899.2	6.96278	-1.62124	2.03316	-0.797397	0.425221	0.590362
AC093909.1	39.3112	-0.345296	0.509839	-0.677265	0.498238	0.655823
AC096582.3	3.381	-1.23248	1.78345	-0.691066	0.489524	0.648298
AC097493.4	5.23329	0.975496	1.22951	0.793403	0.427543	0.592402
AC097625.2	10.0089	-0.916408	0.838159	-1.09336	0.274237	0.434991
AC097658.1	9.12302	0.299994	0.97371	0.308093	0.758011	0.855784
AC098484.3	108.719	-0.630655	0.311487	-2.02466	0.0429022	0.10718
AC098583.1	5.51673	1.02708	1.15216	0.891442	0.372692	0.540625
AC098588.1	8.07604	-2.46844	1.33167	-1.85364	0.0637901	0.145806
AC098614.3	10.1857	1.4236	0.836061	1.70274	0.0886161	0.187543
AC098650.1	7.35176	1.20179	1.05229	1.14207	0.253424	0.410747
AC098934.1	426.468	-0.897911	0.200005	-4.48945	7.14081e-06	6.93702e-05
AC098934.2	77.6654	-0.766262	0.35206	-2.17651	0.0295169	0.0802118
AC099336.2	4.66588	1.0291	1.33647	0.770015	0.441291	0.605846
AC099489.1	169.855	0.524415	0.404778	1.29556	0.195126	0.339924
AC099811.2	29.9876	2.21548	1.10661	2.00205	0.0452798	0.11176
AC100868.1	100.344	3.39929	0.385526	8.81726	1.17295e-18	8.75258e-17
AC103810.1	9.14245	-0.0990279	0.947529	-0.104512	0.916763	0.953304
AC104109.3	4.88291	-0.613595	1.23746	-0.495851	0.619999	0.755135
AC104304.1	6.26179	3.53883	1.46395	2.41732	0.0156351	0.0486211
AC104389.4	17.1077	0.257367	0.618725	0.415964	0.677437	0.798458
AC104452.1	36.9383	-0.564103	0.473347	-1.19173	0.233366	0.387488
AC104472.3	5.41724	1.74175	2.20509	0.78988	0.429598	0.594344
AC104619.3	6.84644	0.0855625	1.14484	0.0747377	0.940423	0.966377
AC104662.2	135.037	0.643394	0.343202	1.87468	0.0608367	0.140769
AC104758.3	4.87373	5.69784	1.90522	2.99065	0.00278382	0.0118984
AC105052.1	3.98903	-5.6227	3.44547	-1.63191	0.102698	0.209941
AC105052.2	15.9198	0.461951	0.685325	0.674062	0.500272	0.657455
AC105052.3	404.28	-0.71487	0.21855	-3.27097	0.00107181	0.00541065
AC105233.4	9.27272	2.71349	1.22846	2.20886	0.0271844	0.0752149
AC106795.1	556.863	0.140781	0.191646	0.734591	0.462589	0.624791
AC106865.1	10.9523	-0.111248	0.764645	-0.14549	0.884324	0.934067
AC106886.5	898.434	-0.489691	0.22489	-2.17747	0.0294454	0.0800829
AC107032.1	8.09681	0.376449	0.985937	0.381819	0.702596	0.816954
AC107871.1	203.583	0.123093	0.324885	0.378882	0.704776	0.818597
AC107918.4	21.4957	1.13886	0.664024	1.71509	0.0863293	0.183939
AC107956.1	26.5006	0.743886	0.600062	1.23968	0.215093	0.365499
AC107959.5	6.75256	0.786322	1.08057	0.727691	0.466803	0.628385
AC107983.1	3.19882	0.00289656	2.43105	0.00119149	0.999049	0.999634
AC108463.1	4.34645	-0.178538	1.43122	-0.124746	0.900725	0.943748
AC108488.2	16.9135	-0.611665	0.62485	-0.978898	0.32763	0.494571
AC109583.3	28.1644	0.649107	0.561709	1.15559	0.247848	0.404812
AC110079.1	228.841	-0.134095	0.215515	-0.622207	0.533806	0.686098
AC110926.1	4.5258	-0.0733642	1.21095	-0.0605841	0.95169	0.973044
AC112128.1	57.5983	-1.53194	0.432267	-3.54397	0.000394157	0.00229406
AC112184.1	8.65769	-0.655274	0.936635	-0.699605	0.484174	0.643607
AC112206.3	3.4711	-0.222725	1.38787	-0.160479	0.872504	0.927483
AC112206.4	10.1943	0.618725	0.933966	0.662471	0.50767	0.663395
AC112229.1	4.57864	0.0345709	2.49284	0.0138681	0.988935	0.994891
AC112777.1	63.2037	-1.08618	0.537855	-2.01947	0.0434384	0.108165
AC114267.1	34.134	0.656748	0.530504	1.23797	0.215727	0.366144
AC114490.1	6.58439	0.57283	1.13015	0.506863	0.612251	0.749574
AC114490.2	122.95	-0.0177734	0.343395	-0.051758	0.958722	0.977076
AC114490.3	9.49823	-0.648205	0.913213	-0.709807	0.477824	0.637596
AC114495.2	4.44167	-0.611857	1.17841	-0.519222	0.603606	0.743007
AC114801.3	898.479	0.553454	0.247206	2.23884	0.0251663	0.0708354
AC115223.1	213.492	0.121533	0.243807	0.498479	0.618147	0.7539
AC116366.3	133.802	-0.467301	0.719869	-0.649147	0.516244	0.670995
AC116533.1	506.922	1.05181	4.16511	0.25253	0.800632	0.883342
AC116562.4	108.408	1.86404	0.432762	4.3073	1.65257e-05	0.000146014
AC117378.1	100.686	-0.636682	0.36119	-1.76274	0.077945	0.170018
AC117409.1	3.84314	-0.472211	1.36451	-0.346066	0.729293	0.836663
AC117529.1	16.0323	-0.121641	0.699369	-0.17393	0.861921	0.921603
AC118549.1	1453.46	-0.185491	0.10875	-1.70567	0.0880699	0.186694
AC118553.2	219.601	0.595178	0.294444	2.02136	0.0432423	0.107731
AC118754.1	75.8356	-2.06846	0.7178	-2.88167	0.00395576	0.0158713
AC119674.2	5.0369	1.67057	1.29535	1.28967	0.197166	0.342814
AC120114.4	140.238	0.872079	0.359444	2.42619	0.0152583	0.0477361
AC121758.1	4.30972	-0.492165	1.3714	-0.358877	0.719687	0.830105
AC124312.1	300.918	1.12536	0.200319	5.61785	1.93347e-08	3.51481e-07
AC124319.1	1899.49	0.236732	0.110873	2.13517	0.0327474	0.0868656
AC124916.1	3.34124	1.91298	1.65323	1.15711	0.247225	0.404189
AC124944.3	98.89	-0.028495	0.307882	-0.0925519	0.92626	0.958455
AC125232.1	239.455	-0.133155	0.228559	-0.582583	0.560174	0.707746
AC126177.5	4.63747	3.13498	1.81471	1.72754	0.0840708	0.180364
AC126177.6	13.5991	0.219326	0.76014	0.288534	0.772938	0.865302
AC126755.1	283.417	-1.06889	0.481455	-2.22013	0.0264098	0.0735201
AC129492.1	922.425	-0.147947	0.166718	-0.887407	0.37486	0.542618
AC129492.4	13.1583	-1.45157	1.96919	-0.73714	0.461037	0.623715
AC131097.2	4.03001	-0.600795	1.63437	-0.3676	0.713171	0.82532
AC131160.1	17.4266	-0.819179	4.176	-0.196164	0.844482	0.911989
AC131206.1	46.8294	0.755947	0.438507	1.72391	0.0847239	0.181401
AC131392.1	74.4086	0.266614	0.34464	0.773599	0.439168	0.603595
AC132008.2	252.197	0.284716	0.198566	1.43386	0.151613	0.282525
AC133548.2	7.40188	-0.198316	0.990015	-0.200316	0.841233	0.910478
AC133552.2	15.96	0.169746	0.78039	0.217515	0.827807	0.902026
AC135050.2	19.397	1.1357	0.687189	1.65268	0.0983967	0.20297
AC135178.2	19.3039	0.254598	0.643689	0.39553	0.692452	0.808681
AC135506.1	11.2584	-0.0377825	0.9691	-0.0389872	0.968901	0.982761
AC135721.1	6.34568	-0.115221	1.12063	-0.102818	0.918108	0.95389
AC135721.2	5.22336	0.508123	1.37899	0.368475	0.712519	0.824676
AC135977.1	126.082	0.284899	0.259792	1.09664	0.272797	0.43319
AC135983.2	64.2762	0.133112	0.364926	0.364763	0.715288	0.826762
AC137695.2	8.33506	-0.394879	0.926998	-0.425977	0.670125	0.793232
AC137834.1	6.78157	0.748534	1.537	0.487009	0.626252	0.760042
AC138207.8	17.6682	-0.719206	0.658222	-1.09265	0.274548	0.435161
AC138356.2	9.58859	-0.82238	0.926627	-0.887498	0.374811	0.542618
AC138393.1	95.1008	1.73403	0.320073	5.41762	6.03964e-08	9.96998e-07
AC138409.2	208.145	0.6587	0.255106	2.58207	0.009821	0.0334783
AC138696.1	5.84184	5.95804	2.07259	2.87468	0.00404438	0.0161511
AC138811.2	439.785	-0.269227	0.280952	-0.958265	0.337929	0.504591
AC138866.1	111.74	-0.189415	0.43441	-0.436029	0.662816	0.787455
AC138866.2	10.9372	0.779005	0.814146	0.956837	0.33865	0.505401
AC138894.1	9.77636	-1.84476	0.956379	-1.9289	0.0537433	0.128138
AC138932.1	72.3992	-3.07602	1.88018	-1.63602	0.101835	0.208552
AC138932.3	5.40882	0.0218512	1.19655	0.0182619	0.98543	0.992809
AC138969.1	648.363	-0.942179	0.193906	-4.85894	1.18013e-06	1.42315e-05
AC138969.2	15.6133	-0.611103	0.780913	-0.782549	0.433892	0.598655
AC139491.5	3.3802	0.339235	1.39201	0.243702	0.807462	0.888115
AC139491.6	5.21895	1.13114	1.25582	0.900718	0.367738	0.535495
AC139530.1	35.412	3.1778	0.671067	4.73543	2.18586e-06	2.46548e-05
AC139530.3	87.6529	9.86757	4.408	2.23856	0.0251847	0.0708405
AC139768.1	146.523	1.73409	0.355141	4.88282	1.0458e-06	1.28173e-05
AC139769.1	447.732	0.471337	0.171469	2.74882	0.00598098	0.0221891
AC139795.1	25.5989	0.0641508	0.543268	0.118083	0.906002	0.947624
AC140134.1	6.17747	-1.83534	2.88505	-0.636154	0.524676	0.678498
AC140479.2	3.95293	1.7615	1.60144	1.09994	0.271357	0.431666
AC140479.4	3.31523	0.384732	2.54422	0.151218	0.879804	0.931942
AC141557.1	6.30142	-1.05998	1.09989	-0.96371	0.335191	0.501994
AC141586.1	181.62	-0.17157	0.261497	-0.656105	0.511757	0.666837
AC142086.6	8.4087	-0.611898	0.866856	-0.705882	0.480262	0.639949
AC142381.3	10.3729	-1.11062	1.06958	-1.03837	0.299097	0.462949
AC211476.3	21.6368	1.69767	1.29659	1.30933	0.190421	0.333769
AC211476.4	7.54511	-3.96187	2.64587	-1.49738	0.134294	0.258065
AC213203.2	36.2713	-1.0464	0.466271	-2.24419	0.0248205	0.0701278
AC226119.2	24.8733	2.54952	0.707466	3.60374	0.000313673	0.00189134
AC233723.1	4.20855	-0.748922	1.1836	-0.63275	0.526897	0.680289
AC233968.1	107.059	0.0662482	0.26509	0.249908	0.802658	0.884835
AC233992.2	3.93288	-0.928357	1.56676	-0.592534	0.553493	0.702629
AC234031.1	300.131	0.0381721	0.200171	0.190698	0.848762	0.914076
AC234781.5	5.42886	0.566457	1.07286	0.527989	0.597507	0.738036
AC234783.1	29.3982	-1.14392	0.527002	-2.17061	0.0299606	0.0811231
AC239811.1	35.986	-1.40406	0.572984	-2.45043	0.0142687	0.0451666
AC239868.1	55.9514	-0.168699	0.351997	-0.479261	0.631753	0.764438
AC240274.1	1389.43	0.252159	0.144475	1.74535	0.0809244	0.175131
AC241377.2	10.5056	0.578238	0.872381	0.662827	0.507442	0.663288
AC241377.4	3.5414	1.05321	1.40714	0.74848	0.454171	0.617854
AC241585.3	3.25399	0.421526	2.40233	0.175465	0.860714	0.920996
AC241952.1	130.598	-0.746973	0.272606	-2.74012	0.00614168	0.0226479
AC242376.2	57.823	-0.0905788	0.391998	-0.23107	0.817261	0.894699
AC242842.2	5.64031	1.32444	1.15983	1.14193	0.253483	0.410804
AC242843.1	157.8	-0.608757	0.465975	-1.30641	0.191412	0.335103
AC243772.3	8.74404	0.71065	0.911645	0.779525	0.43567	0.599987
AC244154.1	139.514	-0.90434	0.275028	-3.28817	0.0010084	0.0051407
AC244197.3	160.344	-1.12508	0.324408	-3.4681	0.000524144	0.00293466
AC244258.1	5.29282	0.969863	1.20338	0.805951	0.420271	0.58587
AC244517.10	4.49097	0.268338	1.40646	0.19079	0.848691	0.914057
AC244669.1	142.795	1.59081	0.271067	5.8687	4.3923e-09	9.11975e-08
AC245060.4	421.398	0.241212	0.158381	1.52299	0.127762	0.248288
AC245100.4	15.8569	-0.890111	0.701411	-1.26903	0.204431	0.352042
AC246785.2	3.49956	-0.238198	1.70564	-0.139653	0.888934	0.937082
AC246787.1	5.35286	1.2331	1.1482	1.07395	0.282845	0.44497
AC253572.1	15.5776	-1.68999	1.27109	-1.32955	0.183666	0.325501
ACAA1	1002.74	-0.175844	0.127081	-1.38372	0.166445	0.302414
ACAA2	3879.06	0.422944	0.106679	3.96464	7.35073e-05	0.000548991
ACACA	869.009	-0.784402	0.178829	-4.38632	1.15287e-05	0.000105915
ACACB	320.334	0.239319	0.239421	0.999575	0.317516	0.483926
ACAD10	653.716	-0.173403	0.164084	-1.0568	0.290604	0.453668
ACAD11	519.222	0.269618	0.219492	1.22837	0.219307	0.370283
ACAD8	832.657	0.238407	0.150817	1.58076	0.113932	0.227626
ACAD9	1128.69	-0.414786	0.134607	-3.08145	0.00205992	0.00928022
ACADL	18.364	1.14119	0.614727	1.85642	0.0633935	0.14521
ACADM	1802.22	0.370368	0.0988777	3.74572	0.000179876	0.0011705
ACADS	125.197	0.147386	0.275661	0.534663	0.592883	0.734304
ACADSB	582.519	0.524254	0.214934	2.43914	0.0147223	0.046271
ACADVL	3070.14	-0.602057	0.168909	-3.56439	0.000364703	0.00215195
ACAN	27.496	2.34148	0.599477	3.90587	9.38879e-05	0.000678662
ACAP1	140.717	1.09747	0.294061	3.73213	0.000189866	0.0012257
ACAP2	1318.69	0.281808	0.167183	1.68562	0.0918681	0.192733
ACAP3	565.785	-1.25786	0.243448	-5.16687	2.38053e-07	3.42989e-06
ACAT1	846.131	0.562846	0.140859	3.99582	6.44706e-05	0.000488981
ACAT2	6045.82	0.126598	0.0952694	1.32884	0.183901	0.325783
ACBD3	1332.75	0.464747	0.197225	2.35642	0.0184518	0.0554821
ACBD4	56.8703	-0.517744	0.502645	-1.03004	0.302991	0.467201
ACBD5	658.425	0.37125	0.160002	2.32028	0.0203258	0.0597604
ACBD6	1316.8	-0.0273791	0.147096	-0.186131	0.852342	0.915837
ACBD7	299.699	-0.466471	0.209055	-2.23133	0.0256592	0.0718441
ACCS	99.0827	0.0174666	0.335888	0.0520013	0.958528	0.977051
ACD	615.024	-0.265983	0.246592	-1.07864	0.28075	0.44257
ACE	35.8211	1.96483	0.688791	2.85258	0.00433666	0.0170709
ACE2	3.63162	1.52565	1.92081	0.794275	0.427036	0.591872
ACER2	167.672	-0.831921	0.25353	-3.28136	0.00103309	0.00524464
ACER3	579.823	-0.374107	0.165031	-2.26689	0.0233968	0.0669466
ACHE	248.705	2.30246	0.400597	5.74758	9.05272e-09	1.75987e-07
ACIN1	7100.19	-0.233445	0.12397	-1.88307	0.0596908	0.138869
ACKR1	4.20295	-1.69099	1.29439	-1.3064	0.191417	0.335103
ACKR2	7.58292	1.03273	0.93341	1.1064	0.268552	0.428554
ACKR3	286.841	-0.162793	0.327274	-0.497423	0.618891	0.754323
ACLY	15308.5	0.191768	0.101271	1.8936	0.0582775	0.136548
ACO1	1814.75	0.289731	0.131069	2.21052	0.0270689	0.0749561
ACO2	2957.25	-0.0139806	0.151629	-0.0922025	0.926537	0.958684
ACOT1	79.2572	0.270693	0.323407	0.837006	0.402589	0.569302
ACOT11	158.756	0.17283	0.263786	0.65519	0.512345	0.6674
ACOT12	18.8224	-2.34885	1.07453	-2.18593	0.028821	0.0787883
ACOT13	1048.27	0.401663	0.164286	2.44489	0.0144895	0.0457241
ACOT2	200.133	-0.161368	0.231364	-0.697462	0.485514	0.64461
ACOT4	30.5363	1.38196	0.525116	2.63173	0.00849514	0.0296074
ACOT7	2755.58	0.0791309	0.143984	0.549582	0.582606	0.725783
ACOT8	308.172	-0.00869432	0.238911	-0.0363915	0.97097	0.984042
ACOT9	1047.69	0.219317	0.110928	1.97711	0.0480289	0.117145
ACOX1	597.531	0.317688	0.17088	1.85912	0.0630095	0.144589
ACOX2	116.07	-0.193258	0.257766	-0.74974	0.453411	0.617165
ACOX3	508.066	-0.00024911	0.284617	-0.000875245	0.999302	0.999779
ACOXL	107.13	2.51865	0.433801	5.80601	6.39809e-09	1.28928e-07
ACP1	3284.37	-0.107191	0.100179	-1.07	0.284619	0.446978
ACP2	883.402	-0.627532	0.164699	-3.81019	0.000138861	0.000939373
ACP5	52.8939	1.03452	0.396914	2.60641	0.00914956	0.031509
ACP6	286.436	0.0202725	0.175192	0.115716	0.907878	0.948761
ACP7	3.8724	-0.180495	1.25981	-0.143271	0.886076	0.93518
ACPP	35.4938	-1.11841	0.614786	-1.81919	0.0688824	0.154754
ACRBP	17.7193	-0.741289	0.60441	-1.22647	0.220023	0.371113
ACSBG1	38.7967	0.485525	0.456532	1.06351	0.287552	0.450141
ACSF2	412.55	-0.25503	0.222707	-1.14514	0.252152	0.409502
ACSF3	472.653	-0.281163	0.235887	-1.19194	0.233285	0.387488
ACSL1	157.312	1.16141	0.26316	4.41334	1.0179e-05	9.48926e-05
ACSL3	3549.05	0.462455	0.105664	4.37666	1.20512e-05	0.000110359
ACSL4	2710.26	-0.410996	0.213623	-1.92393	0.0543634	0.129148
ACSL6	29.3446	0.245672	0.489428	0.501958	0.615697	0.75204
ACSM1	8.50613	0.271633	0.86702	0.313294	0.754057	0.853163
ACSM2A	7.29097	-0.2732	1.12862	-0.242067	0.808728	0.888946
ACSM2B	3.38928	1.09977	1.85535	0.592754	0.553346	0.702531
ACSM3	50.83	-0.205618	0.437622	-0.469852	0.638461	0.769643
ACSM4	8.81147	6.55455	2.47213	2.65138	0.0080164	0.0282267
ACSS1	14.7953	-1.5138	0.825511	-1.83377	0.0666885	0.150937
ACSS2	643.327	0.269192	0.224294	1.20018	0.230071	0.38352
ACSS3	1381.67	0.627431	0.318889	1.96755	0.0491197	0.119283
ACTA1	62.3519	3.2277	0.751277	4.29629	1.73681e-05	0.000152511
ACTA2	407.681	-1.21911	0.951913	-1.28069	0.200301	0.346853
ACTB	79693.8	0.40695	0.161919	2.5133	0.0119609	0.0392524
ACTC1	214.949	2.50901	0.297124	8.44431	3.05843e-17	1.96476e-15
ACTG1	85256.8	0.16655	0.142787	1.16642	0.243443	0.399727
ACTG1P1	6.89408	-0.73024	1.06978	-0.682608	0.494854	0.653132
ACTG1P17	10.169	0.614615	0.919869	0.668155	0.504035	0.660857
ACTG1P20	6.61596	-0.212697	1.03986	-0.204544	0.837928	0.908709
ACTG1P9	3.8716	-0.483103	1.29751	-0.372331	0.709646	0.822466
ACTG2	37.2275	3.54339	0.754624	4.69557	2.65863e-06	2.91971e-05
ACTL6A	2978.57	0.0257464	0.123685	0.208161	0.835104	0.907172
ACTL6B	4.78528	3.07324	1.61519	1.90271	0.0570789	0.134369
ACTL8	17.4529	0.842963	0.659705	1.27779	0.201324	0.348272
ACTN1	8810.88	0.250375	0.137353	1.82286	0.0683252	0.153844
ACTN2	33.6251	1.60868	0.563522	2.85469	0.00430788	0.0169811
ACTN3	109.261	-0.955023	0.408956	-2.33527	0.0195293	0.0579269
ACTN4	4088.86	-0.0649172	0.176901	-0.366969	0.713642	0.825547
ACTR10	1322.92	-0.0734724	0.156734	-0.46877	0.639234	0.770381
ACTR1A	3968.37	-0.242202	0.097147	-2.49315	0.0126614	0.0410859
ACTR1B	1299.57	-0.502274	0.181291	-2.77054	0.00559628	0.0210144
ACTR2	10284	0.249868	0.106251	2.35169	0.0186885	0.0559279
ACTR3	6316.68	-0.041406	0.115293	-0.359138	0.719492	0.829937
ACTR3B	896.953	0.058171	0.113378	0.513071	0.607902	0.746034
ACTR5	441.039	0.296474	0.168273	1.76187	0.0780919	0.170252
ACTR6	1066.31	0.585084	0.183977	3.1802	0.00147172	0.00702087
ACTR8	808.68	-0.164505	0.113373	-1.451	0.14678	0.276152
ACTRT3	61.8309	0.3682	0.424674	0.867017	0.385933	0.553903
ACVR1	552.182	-0.0426598	0.166844	-0.255686	0.798193	0.881676
ACVR1B	1279.6	-0.0534217	0.112687	-0.474073	0.635448	0.767279
ACVR1C	41.3661	0.815449	0.420076	1.94119	0.0522347	0.125275
ACVR2A	293.428	0.338953	0.233643	1.45073	0.146855	0.276219
ACVR2B	2596.32	0.540636	0.132707	4.0739	4.62315e-05	0.000365912
ACVRL1	11.4536	-0.530462	1.13293	-0.468221	0.639627	0.770583
ACY1	614.764	0.285084	0.167953	1.69741	0.0896196	0.189064
ACYP1	356.139	-0.287931	0.272821	-1.05538	0.291249	0.45426
ACYP2	126.799	0.257528	0.299004	0.861289	0.389079	0.556506
AD000091.1	4.25097	0.169297	1.50361	0.112594	0.910353	0.950107
AD000671.1	56.2392	-0.410432	0.593745	-0.69126	0.489402	0.648186
AD000671.2	4.7999	0.897518	3.06043	0.293265	0.769319	0.863226
AD000864.1	78.481	0.355301	0.322106	1.10306	0.270003	0.430152
ADA	554.518	0.863704	0.194242	4.44654	8.72626e-06	8.28873e-05
ADA2	325.357	0.576411	0.178384	3.2313	0.00123229	0.00607894
ADAL	303.598	-0.276262	0.210326	-1.3135	0.189016	0.332055
ADAM10	3737.67	0.0283294	0.0991081	0.285844	0.774998	0.866699
ADAM11	192.856	-1.2379	0.29677	-4.17124	3.02947e-05	0.000249723
ADAM12	37.8631	-0.472986	0.662575	-0.713861	0.475313	0.635735
ADAM15	1901.35	-1.50202	0.238093	-6.30857	2.81624e-10	7.06666e-09
ADAM17	1820.63	-0.282115	0.130899	-2.1552	0.031146	0.0834989
ADAM19	1878.87	0.684156	0.156437	4.37335	1.22352e-05	0.000111626
ADAM20P1	3.37762	0.308193	1.34836	0.228569	0.819204	0.895928
ADAM21	3.56983	-1.00067	1.33658	-0.748676	0.454053	0.617792
ADAM22	287.016	0.134071	0.188312	0.711962	0.476488	0.636778
ADAM23	978.2	-0.0941286	0.112028	-0.840227	0.400781	0.567544
ADAM28	24.2804	-2.2893	0.607736	-3.76693	0.00016527	0.00108854
ADAM32	13.0698	0.527631	1.27956	0.412354	0.68008	0.800414
ADAM33	68.587	-0.161939	0.501785	-0.322726	0.746903	0.848609
ADAM8	34.5162	0.0250186	0.455085	0.0549757	0.956158	0.975685
ADAM9	1163.59	-0.867968	0.188111	-4.61413	3.94749e-06	4.13903e-05
ADAMTS1	1662.47	1.30015	0.152294	8.53711	1.37618e-17	9.25833e-16
ADAMTS10	275.509	-0.562897	0.329408	-1.70881	0.0874857	0.18583
ADAMTS12	910.149	-1.97548	0.295933	-6.67542	2.4653e-11	7.2259e-10
ADAMTS13	49.3887	-0.912704	0.417149	-2.18795	0.0286729	0.0785574
ADAMTS14	23.3633	1.02384	0.545214	1.87787	0.0603983	0.14002
ADAMTS15	180.186	1.4763	0.333975	4.4204	9.85182e-06	9.21196e-05
ADAMTS16	196.478	2.46199	0.36342	6.7745	1.2484e-11	3.84371e-10
ADAMTS17	42.5851	-0.15411	0.498692	-0.309029	0.757299	0.8552
ADAMTS18	40.2247	-1.36099	0.588455	-2.31282	0.0207323	0.060684
ADAMTS19	2668.69	-0.679581	0.14731	-4.61329	3.96354e-06	4.15006e-05
ADAMTS2	42.6881	2.01563	0.551864	3.6524	0.000259797	0.00160441
ADAMTS20	344.498	-0.89756	0.291348	-3.08071	0.00206506	0.0092936
ADAMTS3	230.927	0.228654	0.389147	0.587576	0.556817	0.705146
ADAMTS4	152.534	-0.412369	0.253244	-1.62835	0.103452	0.211204
ADAMTS5	4.52162	0.90775	1.22422	0.741495	0.458393	0.621619
ADAMTS6	145.13	-0.938263	0.378419	-2.47943	0.0131592	0.0423313
ADAMTS7	1349.67	-0.14326	0.213514	-0.670963	0.502244	0.659318
ADAMTS7P3	6.61668	0.166838	1.22577	0.136109	0.891735	0.93853
ADAMTS7P4	8.58275	0.836835	1.09243	0.766028	0.44366	0.608106
ADAMTS8	30.3807	2.40276	0.65895	3.64634	0.000266002	0.00163623
ADAMTS9	686.612	-1.23485	0.356306	-3.4657	0.000528863	0.00295527
ADAMTSL1	11.05	1.68337	0.992353	1.69635	0.0898201	0.189347
ADAMTSL2	93.4747	-0.475546	0.40462	-1.17529	0.239879	0.395242
ADAMTSL3	137.153	0.623237	0.251523	2.47785	0.0132177	0.0424957
ADAMTSL4	96.5332	-0.466171	0.299382	-1.55711	0.119444	0.23626
ADAMTSL5	7.42578	-0.421303	1.00023	-0.421204	0.673606	0.795618
ADAP1	52.4904	1.32189	0.766595	1.72437	0.0846413	0.181315
ADAP2	9.4873	-0.671346	0.828587	-0.81023	0.417808	0.583722
ADAR	8178.74	0.177894	0.0968766	1.8363	0.0663136	0.150327
ADARB1	390.4	-0.282753	0.182959	-1.54544	0.12224	0.240178
ADARB2	13.2643	-1.5768	0.785427	-2.00757	0.0446889	0.110609
ADAT1	566.098	-0.100476	0.150156	-0.669145	0.503403	0.660384
ADAT2	301.661	0.130604	0.199545	0.65451	0.512783	0.667716
ADAT3	51.3263	-1.34501	0.828853	-1.62274	0.104645	0.213285
ADCK1	338.49	0.427779	0.180084	2.37544	0.0175278	0.0533515
ADCK2	296.898	-0.281631	0.221287	-1.27269	0.203126	0.350449
ADCK5	64.3018	-1.1306	0.382467	-2.95607	0.00311586	0.0130339
ADCY1	805.652	0.245212	0.197142	1.24384	0.213559	0.363476
ADCY10	3.50735	-2.72102	1.63494	-1.6643	0.0960532	0.199339
ADCY10P1	80.508	0.26869	0.357159	0.752299	0.451872	0.615589
ADCY2	2785.15	3.83397	0.156583	24.4852	2.12483e-132	9.07726e-129
ADCY3	713.659	-0.130778	0.164225	-0.796333	0.425838	0.590835
ADCY4	3.34848	1.34484	1.47905	0.909256	0.363215	0.530888
ADCY5	150.935	1.17245	0.420826	2.78606	0.00533527	0.0202238
ADCY6	1106.55	-1.43613	0.278263	-5.16104	2.45579e-07	3.52643e-06
ADCY7	208.16	0.0100761	0.223589	0.0450654	0.964055	0.980173
ADCY8	89.6277	2.48956	0.340654	7.30818	2.70783e-13	1.06371e-11
ADCY9	198.126	-0.0394882	0.212736	-0.185621	0.852742	0.916026
ADCYAP1R1	546.331	2.36092	0.173642	13.5964	4.20548e-42	1.28327e-39
ADD1	5337.76	-0.288432	0.102375	-2.81742	0.00484115	0.0186824
ADD2	4778.75	1.69197	0.174152	9.71548	2.59034e-22	2.60375e-20
ADD3	3195.5	-0.353424	0.122771	-2.87871	0.003993	0.0159907
ADGRA2	30.5143	-1.7783	0.525896	-3.38148	0.000720974	0.00386449
ADGRA3	2772.93	-0.129803	0.108677	-1.19439	0.232326	0.386335
ADGRB1	164.336	0.343693	0.40986	0.838563	0.401715	0.568444
ADGRB2	405.684	0.255133	0.187577	1.36015	0.173782	0.312589
ADGRB3	25.2668	-0.390924	0.573357	-0.681817	0.495355	0.653689
ADGRD1	20.1041	-0.229328	0.788289	-0.290918	0.771114	0.864227
ADGRD2	6.40339	0.327922	0.977245	0.335558	0.737205	0.842069
ADGRE2	54.0047	0.461675	0.413939	1.11532	0.264712	0.424175
ADGRE5	270.079	-1.19811	0.312616	-3.83254	0.000126828	0.00087318
ADGRF1	4.69213	-1.01061	1.25642	-0.804359	0.421189	0.586576
ADGRF2	14.1085	2.05385	1.19622	1.71696	0.0859873	0.183348
ADGRF3	7.54726	0.104192	0.933417	0.111624	0.911121	0.950532
ADGRF4	8.21778	0.42838	0.871618	0.491477	0.623089	0.757602
ADGRF5P1	12.5873	-1.17694	0.869484	-1.35361	0.175861	0.315431
ADGRG1	251.068	-2.30268	0.977601	-2.35544	0.0185007	0.0555308
ADGRG2	292.002	5.04419	0.5101	9.88863	4.6635e-23	4.88895e-21
ADGRG3	7.10627	1.44631	1.35995	1.0635	0.287555	0.450141
ADGRG5	151.902	1.79563	0.307023	5.84851	4.96002e-09	1.01505e-07
ADGRG6	317.617	-1.10371	0.345299	-3.19638	0.00139165	0.00669685
ADGRL1	3504.85	-0.15283	0.21501	-0.710804	0.477206	0.63727
ADGRL2	5716.88	0.0920532	0.0972335	0.946724	0.34378	0.510834
ADGRL3	648.745	-0.340773	0.247053	-1.37935	0.167786	0.304204
ADGRL4	805.883	-1.83329	1.66222	-1.10292	0.270062	0.430188
ADGRV1	896.886	0.548942	0.153177	3.58371	0.00033875	0.00201481
ADH1B	4.19887	-1.40168	1.30306	-1.07568	0.282068	0.444156
ADH5	10698	0.237193	0.115069	2.06131	0.039273	0.100074
ADHFE1	26.0642	-1.77177	0.597963	-2.96302	0.00304637	0.0127965
ADI1	1652.58	-0.476051	0.143352	-3.32085	0.00089743	0.00465429
ADIPOR1	2163.87	0.49313	0.130966	3.76533	0.00016633	0.00109359
ADIPOR2	1181.76	0.14753	0.104697	1.40912	0.1588	0.29238
ADK	1243.54	-0.129117	0.129173	-0.999567	0.31752	0.483926
ADM	462.155	0.46125	0.189003	2.44044	0.0146695	0.0461558
ADM2	234.02	0.468443	0.270768	1.73005	0.0836207	0.179692
ADM5	50.5912	-0.756518	0.518483	-1.4591	0.144538	0.273124
ADNP	4974.13	0.113479	0.102115	1.11129	0.266445	0.426193
ADNP2	2736.73	0.207203	0.102114	2.02913	0.0424447	0.106366
ADO	1143.62	0.452997	0.140603	3.22181	0.00127384	0.00623171
ADORA1	184.147	-1.84661	0.296058	-6.23732	4.45135e-10	1.082e-08
ADORA2A	129.409	0.19036	0.286487	0.664463	0.506394	0.662586
ADORA2B	65.2892	1.84325	0.390598	4.71904	2.36961e-06	2.63619e-05
ADPGK	1418.18	0.128157	0.105784	1.2115	0.225705	0.378457
ADPRH	132.061	0.301309	0.285425	1.05565	0.291129	0.454184
ADPRHL1	47.2016	-0.369175	0.443344	-0.832706	0.405011	0.57145
ADPRHL2	1044.77	-0.0425172	0.117541	-0.361722	0.71756	0.828547
ADPRM	158.599	-0.0198158	0.286675	-0.0691227	0.944892	0.969166
ADRA1A	3.32914	-0.406053	1.38378	-0.293437	0.769188	0.863226
ADRA1D	5.29661	0.699515	1.21418	0.576119	0.564535	0.711309
ADRA2A	20.9623	-1.72787	0.837865	-2.06223	0.0391854	0.0998957
ADRA2B	59.6243	-0.603955	0.425949	-1.4179	0.156219	0.288716
ADRA2C	947.637	0.189878	0.346688	0.54769	0.583905	0.726819
ADRB2	26.6913	0.638939	0.663373	0.963167	0.335464	0.502205
ADRM1	2990.85	-0.310773	0.269058	-1.15504	0.248074	0.404901
ADSL	5157.84	0.325725	0.0858059	3.79607	0.000147006	0.000987047
ADSS	2179.56	0.528672	0.0970486	5.4475	5.10815e-08	8.54927e-07
ADSSL1	290.308	-0.326361	0.220368	-1.48099	0.13861	0.264467
ADTRP	9.3335	1.00475	1.08062	0.929787	0.352482	0.519869
AEBP1	1461.12	-0.358939	0.146982	-2.44207	0.0146035	0.0459991
AEBP2	692.854	0.301173	0.138317	2.17741	0.02945	0.0800829
AEN	3252.14	0.52829	0.0830546	6.36075	2.0077e-10	5.18241e-09
AES	1974.42	0.41485	0.223322	1.85763	0.0632209	0.144951
AF186192.2	19.1518	0.422329	0.620416	0.680719	0.49605	0.654327
AF196969.1	8.71141	0.194067	0.895858	0.216627	0.828499	0.902607
AF201337.1	3.28032	-0.762178	1.38984	-0.548392	0.583423	0.726479
AF228730.5	131.906	0.188236	0.280809	0.670337	0.502643	0.65969
AF274858.1	12.5003	-0.232122	0.810726	-0.286313	0.774638	0.866524
AFAP1	880.086	-0.342251	0.109746	-3.11857	0.00181732	0.00834796
AFAP1L1	188.902	-0.713846	0.34369	-2.07701	0.037801	0.0972016
AFAP1L2	292.069	-1.34589	0.593118	-2.26919	0.023257	0.0666469
AFDN	5484.34	0.21651	0.11465	1.88844	0.0589667	0.137672
AFF1	1337.17	1.22605	0.18863	6.49976	8.04483e-11	2.18206e-09
AFF2	302.9	-0.122281	0.302563	-0.404151	0.686102	0.804056
AFF3	257.457	-1.6567	0.431515	-3.83926	0.000123406	0.000855482
AFF4	2647.44	0.199014	0.133062	1.49565	0.134745	0.258827
AFG1L	198.083	0.563311	0.21031	2.67848	0.00739565	0.0264533
AFG3L1P	373.011	-0.356937	0.21596	-1.65279	0.098373	0.202957
AFG3L2	2992.84	0.547926	0.104296	5.25356	1.4919e-07	2.23432e-06
AFMID	483.056	-0.0189327	0.173662	-0.109021	0.913186	0.951259
AFP	14.1934	0.515494	0.772754	0.667087	0.504717	0.661453
AFTPH	625.151	0.0592175	0.133718	0.442852	0.657873	0.783862
AGA	270.88	-0.518757	0.208267	-2.49082	0.0127448	0.0412858
AGAP1	1885.53	-0.309655	0.137202	-2.25693	0.0240123	0.068387
AGAP10P	15.4006	0.18827	0.689479	0.273061	0.784806	0.873325
AGAP12P	23.9072	-0.929648	0.650027	-1.43017	0.152669	0.283936
AGAP13P	4.1872	1.81605	1.37728	1.31858	0.187311	0.329908
AGAP2	20.3476	-1.0932	0.64204	-1.7027	0.0886241	0.187543
AGAP3	1572.45	-0.431924	0.144941	-2.98	0.00288249	0.0122466
AGAP4	296.375	0.0905206	0.205981	0.439462	0.660327	0.785879
AGAP5	142.337	-0.415176	0.352993	-1.17616	0.239531	0.395012
AGAP6	331.995	-0.0387471	0.197862	-0.195829	0.844744	0.912048
AGAP7P	41.1048	0.0175659	0.550875	0.0318873	0.974562	0.985812
AGAP9	28.8333	0.372412	0.585915	0.635608	0.525032	0.678803
AGBL2	15.3589	-0.663424	0.676947	-0.980024	0.327074	0.493907
AGBL3	48.1783	0.0519926	0.377674	0.137665	0.890505	0.938156
AGBL4	5.59914	1.58305	1.1985	1.32085	0.186551	0.329044
AGBL5	2486.51	-0.476305	0.144228	-3.30244	0.000958475	0.00492436
AGER	5.86898	0.53507	1.1943	0.448018	0.65414	0.781292
AGFG1	2280.52	0.456858	0.113552	4.02333	5.73811e-05	0.000441679
AGFG2	153.575	-0.0244427	0.367601	-0.0664925	0.946986	0.970286
AGGF1	1181.71	-0.211031	0.109305	-1.93066	0.0535247	0.127795
AGK	1087.49	0.309295	0.123598	2.50242	0.0123348	0.0402553
AGL	1025.82	0.606537	0.251157	2.41497	0.0157367	0.0488924
AGMAT	99.2008	0.397252	0.305139	1.30187	0.192961	0.337114
AGMO	32.7146	-0.522763	0.541574	-0.965268	0.334411	0.501264
AGO1	2559.2	0.597223	0.122634	4.86997	1.11617e-06	1.35655e-05
AGO2	1671.49	0.811375	0.152156	5.33253	9.68523e-08	1.51975e-06
AGO3	539.533	-0.0438385	0.194201	-0.225737	0.821406	0.897454
AGO4	679.055	-0.0120287	0.197125	-0.061021	0.951343	0.972805
AGPAT2	256.461	0.773402	0.343791	2.24963	0.0244724	0.0694139
AGPAT3	330.061	1.93536	0.39224	4.93413	8.05088e-07	1.01831e-05
AGPAT4	1150.43	-0.258768	0.162881	-1.5887	0.112129	0.224969
AGPAT5	1509.75	0.311669	0.0999711	3.1176	0.00182333	0.00836901
AGPS	2616.52	0.222366	0.111419	1.99576	0.0459601	0.113084
AGRN	5250.51	-1.56921	0.295554	-5.30938	1.09999e-07	1.69797e-06
AGT	7.85229	-1.93207	0.997952	-1.93603	0.0528636	0.126482
AGTPBP1	2018.17	0.303472	0.110414	2.7485	0.00598689	0.0222062
AGTRAP	1188.63	-0.413374	0.15459	-2.674	0.00749532	0.0267335
AHCTF1	2959.73	0.434486	0.0960025	4.52578	6.0174e-06	5.97822e-05
AHCY	12296	0.182363	0.112434	1.62195	0.104814	0.213553
AHCYL1	4436.13	0.111991	0.116799	0.95883	0.337645	0.50443
AHCYL2	992.393	0.219925	0.174289	1.26185	0.207004	0.355078
AHDC1	1487.4	-2.05594	0.286718	-7.17061	7.46669e-13	2.70893e-11
AHI1	618.563	-0.0212563	0.185862	-0.114366	0.908947	0.949395
AHNAK	2608.67	-0.323227	0.332502	-0.972105	0.330998	0.497896
AHNAK2	105.845	0.559004	0.314886	1.77526	0.0758555	0.166481
AHR	108.345	0.0486213	0.273096	0.178038	0.858693	0.919729
AHRR	28.5064	-0.839517	0.491782	-1.70709	0.0878051	0.186271
AHSA1	4020.72	0.178808	0.123348	1.44963	0.147163	0.276616
AHSA2P	760.784	-0.4314	0.215971	-1.99749	0.0457717	0.112701
AHSG	3.59735	-2.72165	1.64738	-1.6521	0.0985134	0.203178
AHSP	4.47603	2.39119	1.35918	1.75929	0.0785291	0.170965
AICDA	4.14572	0.176679	1.34492	0.131368	0.895484	0.940795
AIDA	4436.34	0.40664	0.107664	3.77695	0.000158761	0.0010539
AIF1	7.62649	1.81671	1.08933	1.66773	0.0953699	0.19821
AIF1L	4828.24	-0.00825906	0.110774	-0.0745578	0.940567	0.966377
AIFM1	1790.84	0.0661507	0.0904181	0.731609	0.464407	0.626345
AIFM2	193.47	1.47731	0.313558	4.71144	2.45975e-06	2.72406e-05
AIFM3	15.172	-0.7357	0.747314	-0.984459	0.32489	0.491825
AIG1	570.671	-0.444462	0.221626	-2.00546	0.0449135	0.111084
AIM2	46.5881	-0.150133	0.444206	-0.337982	0.735377	0.840953
AIMP1	1681.76	0.408784	0.154421	2.64721	0.00811584	0.0285005
AIMP2	1476.51	0.275938	0.117861	2.34121	0.0192211	0.0571716
AIP	895.453	-0.127334	0.160939	-0.791196	0.428829	0.593636
AIPL1	21.0742	-2.0658	0.817534	-2.52687	0.0115085	0.0380529
AJAP1	108.737	-1.44541	0.484221	-2.98503	0.00283549	0.012086
AJM1	23.0956	-0.32805	0.78976	-0.415379	0.677864	0.798724
AJUBA	1258.97	-0.70234	0.125507	-5.59601	2.19338e-08	3.93289e-07
AK1	425.552	-0.574655	0.204661	-2.80784	0.00498747	0.0191261
AK2	3654.73	0.359321	0.0918875	3.91045	9.21258e-05	0.000667619
AK3	2339	0.375487	0.140721	2.66831	0.00762347	0.027095
AK3P3	8.34622	-0.298589	0.962055	-0.310366	0.756283	0.85455
AK4	3340.83	2.32758	0.0977476	23.8121	2.50066e-125	8.54626e-122
AK4P1	100.144	2.36141	0.30685	7.69566	1.40764e-14	6.62636e-13
AK5	30.5989	0.876396	0.473142	1.85229	0.0639846	0.146153
AK6	573.47	0.340467	0.157084	2.16742	0.0302028	0.0815718
AK7	91.3825	-0.192727	0.360464	-0.534665	0.592881	0.734304
AK8	36.699	-1.36624	0.475888	-2.87092	0.00409277	0.0162958
AK9	87.5313	-0.74473	0.32545	-2.28831	0.0221194	0.0640314
AKAP1	1159.84	0.223077	0.147966	1.50762	0.131651	0.253998
AKAP10	666.348	0.0763228	0.17045	0.447774	0.654317	0.781339
AKAP11	967.932	-0.298345	0.144275	-2.06789	0.0386503	0.09893
AKAP12	3429.78	0.489826	0.117081	4.18366	2.86852e-05	0.000237833
AKAP13	2109.63	0.0894705	0.11207	0.798342	0.424672	0.58986
AKAP17A	1421.04	0.387736	0.209065	1.85462	0.0636509	0.145564
AKAP2	2349.08	-1.14609	0.295639	-3.87664	0.000105907	0.000749996
AKAP3	33.7825	-0.759688	0.465276	-1.63277	0.102518	0.209624
AKAP5	143.319	-0.215685	0.234991	-0.917844	0.358701	0.526497
AKAP6	72.3019	-1.01602	0.631422	-1.6091	0.107595	0.217791
AKAP7	716.524	2.64675	0.166403	15.9056	5.79132e-57	3.53436e-54
AKAP8	1068.93	-0.216166	0.118135	-1.82982	0.0672763	0.151825
AKAP8L	1916.35	-0.287562	0.110867	-2.59377	0.00949304	0.0325477
AKAP9	1321.85	-0.0506629	0.120509	-0.420406	0.674189	0.796002
AKIP1	528.168	-0.077149	0.178174	-0.432997	0.665017	0.789479
AKIRIN1	5278.12	0.438803	0.0985729	4.45156	8.52489e-06	8.12003e-05
AKIRIN2	1363.16	0.0946971	0.127342	0.743646	0.45709	0.620127
AKNA	910.597	0.263541	0.148399	1.7759	0.0757492	0.166333
AKR1A1	4011.82	0.100571	0.119941	0.8385	0.40175	0.568444
AKR1B1	5807.61	-0.128964	0.111255	-1.15918	0.246383	0.403159
AKR1B10	8.20579	-0.709566	0.957248	-0.741256	0.458538	0.621668
AKR1B15	59.4831	-2.45339	0.425967	-5.75958	8.43249e-09	1.65816e-07
AKR1C1	44.0698	-1.04916	0.432986	-2.42308	0.0153894	0.0480362
AKR1C2	66.839	-2.80903	0.621733	-4.51805	6.24106e-06	6.15391e-05
AKR1C3	48.4726	-0.384137	0.419712	-0.915238	0.360067	0.528003
AKR1D1	6.17375	-0.0127459	1.12368	-0.011343	0.99095	0.99594
AKR1E2	32.1502	0.127156	0.521887	0.243646	0.807505	0.888115
AKR7A2	1149.7	-0.773013	0.143268	-5.39559	6.83006e-08	1.11579e-06
AKR7A3	8.64417	-0.692875	0.983006	-0.704853	0.480902	0.640502
AKR7L	9.6203	-1.0944	0.825868	-1.32515	0.185123	0.327322
AKT1	3971.72	-0.198791	0.103743	-1.91618	0.0553419	0.131017
AKT1S1	1417.43	-0.242848	0.273698	-0.887284	0.374926	0.542668
AKT2	2705.58	-0.365219	0.155449	-2.34945	0.0188012	0.0561614
AKT3	509.413	-0.166536	0.257224	-0.647436	0.51735	0.672075
AKTIP	336.923	-0.300629	0.222707	-1.34989	0.177052	0.316968
AL021546.1	17.2259	2.22218	1.23525	1.79898	0.0720226	0.159979
AL021920.2	15.6332	2.99405	0.926261	3.2324	0.00122755	0.00605731
AL022238.4	108.802	0.482025	0.446539	1.07947	0.280378	0.442148
AL022318.4	37.6912	8.65119	1.82188	4.7485	2.04927e-06	2.32832e-05
AL022324.2	4.64018	0.124844	1.33896	0.0932396	0.925713	0.958238
AL031281.3	113.046	0.0574167	0.306002	0.187635	0.851162	0.915238
AL031282.1	5.296	-0.60345	1.10969	-0.543798	0.58658	0.728769
AL031315.1	34.9137	0.328624	0.481317	0.68276	0.494759	0.653104
AL031708.1	38.1353	0.262045	0.450646	0.581489	0.560911	0.70831
AL031729.1	7.95762	0.576641	1.15216	0.500488	0.616731	0.752657
AL031777.3	5.55525	-0.21939	1.18218	-0.18558	0.852774	0.916026
AL033529.1	115.196	0.387008	0.365671	1.05835	0.289896	0.452862
AL034379.1	3.59534	2.03135	1.48145	1.37119	0.170317	0.307845
AL034430.1	152.536	0.147423	0.360803	0.408596	0.682836	0.801791
AL034430.2	107.809	0.226801	0.319523	0.709811	0.477821	0.637596
AL035078.4	1426.26	-0.331544	0.163478	-2.02807	0.0425534	0.106529
AL035425.2	12.2013	-1.31303	1.04709	-1.25397	0.209852	0.358846
AL035461.3	12.7116	7.08191	4.26292	1.66128	0.096657	0.200203
AL035685.1	6.71796	3.60768	1.44463	2.49731	0.0125141	0.0407329
AL049650.1	3.40933	-2.6374	2.03523	-1.29587	0.195019	0.339773
AL049697.1	19.7742	-2.30878	1.25069	-1.846	0.0648917	0.147799
AL080243.2	4.38492	-0.00733563	1.4591	-0.00502749	0.995989	0.99809
AL096711.2	241.859	-1.06885	0.404775	-2.6406	0.00827587	0.0289732
AL109811.3	23.4377	0.207584	0.62864	0.330211	0.741241	0.844534
AL109918.1	803.266	-0.334312	0.190421	-1.75565	0.0791487	0.172007
AL117339.5	14.722	1.24755	0.725513	1.71954	0.0855162	0.18264
AL121594.1	45.4864	-0.992313	0.682006	-1.45499	0.145671	0.274689
AL121722.1	278.115	8.06315	1.21485	6.63717	3.19765e-11	9.15813e-10
AL121768.1	69.1867	-0.458516	0.326491	-1.40438	0.160207	0.294209
AL121845.2	3.90328	-3.59797	1.93455	-1.85984	0.0629076	0.144436
AL121845.3	99.122	-0.500997	0.289413	-1.73108	0.0834376	0.179417
AL121899.2	11.276	-0.765269	0.944923	-0.809874	0.418012	0.583942
AL121900.2	69.1904	0.562819	2.23485	0.251838	0.801166	0.883665
AL132656.1	10.0377	-0.279744	0.857039	-0.326408	0.744116	0.846399
AL132780.3	110.799	-0.148417	0.800019	-0.185516	0.852824	0.916026
AL133216.2	23.5396	-0.66156	0.570907	-1.15879	0.246543	0.403344
AL133260.1	3.67134	0.820067	1.36029	0.602863	0.5466	0.696569
AL133352.1	26.4748	-0.570467	0.64584	-0.883295	0.377077	0.545181
AL133353.2	32.7988	0.00231249	0.599606	0.00385668	0.996923	0.998573
AL133461.1	31.7504	-6.73658	1.17132	-5.75127	8.85763e-09	1.7318e-07
AL133500.1	9.64508	-0.298895	4.18476	-0.0714247	0.94306	0.968043
AL133517.1	24.5227	-0.337344	0.593264	-0.568624	0.569611	0.715437
AL135905.2	1275.34	-0.193572	0.126943	-1.52488	0.12729	0.247595
AL136038.4	6.46739	0.703656	1.06414	0.661243	0.508456	0.663941
AL136116.3	22.8936	-0.866003	0.650343	-1.33161	0.182989	0.32461
AL136295.1	227.412	0.771301	0.425353	1.81332	0.0697824	0.15624
AL136295.4	10.3611	-1.07759	1.46506	-0.735526	0.462019	0.624524
AL136295.5	116.388	-0.737001	0.377039	-1.95471	0.0506175	0.122185
AL136454.1	3.75945	-0.491019	1.44562	-0.33966	0.734113	0.840054
AL136981.1	4.08861	-0.356346	1.19917	-0.29716	0.766345	0.86193
AL136981.2	6.64779	1.35353	1.04056	1.30076	0.193339	0.337672
AL136982.4	17.9609	-0.0625729	0.703338	-0.0889657	0.929109	0.960245
AL137058.1	4.55053	-0.105918	1.16376	-0.0910132	0.927482	0.959429
AL137784.1	6.33522	-1.73516	1.21463	-1.42855	0.153134	0.284585
AL137803.1	3.19325	-1.07528	1.40414	-0.765794	0.443799	0.608151
AL137845.2	19.5012	0.55882	0.583028	0.958478	0.337822	0.504498
AL138752.2	31.2143	0.207014	0.740663	0.279498	0.779862	0.869692
AL138799.1	6.84734	-0.113362	0.953852	-0.118847	0.905397	0.947249
AL139011.2	159.369	0.391371	0.564288	0.693567	0.487954	0.646669
AL139082.2	13.7516	-0.0540056	0.687295	-0.078577	0.937369	0.964403
AL139094.1	6.36284	0.366545	1.10565	0.331519	0.740252	0.843765
AL139260.3	87.4748	0.00457989	0.787944	0.00581246	0.995362	0.997932
AL139300.1	1072.3	0.0308924	0.148276	0.208343	0.834961	0.907172
AL139353.1	24.8254	-0.0846979	0.671194	-0.12619	0.899582	0.943119
AL157392.5	20.0727	0.172438	0.594548	0.290032	0.771791	0.864447
AL157400.5	12.4759	-1.7586	1.68256	-1.04519	0.295934	0.459553
AL157893.1	8.42573	-0.769749	0.925418	-0.831785	0.40553	0.571757
AL157935.2	41.7632	-2.12493	0.802816	-2.64684	0.00812471	0.0285199
AL161911.1	3.21433	-2.00597	1.46422	-1.36999	0.17069	0.308303
AL162171.1	757.967	0.249925	0.134562	1.85732	0.0632651	0.144994
AL162231.1	112.315	-0.363555	0.294121	-1.23607	0.216431	0.366939
AL162377.3	4.48119	0.313983	1.33965	0.234378	0.814692	0.892687
AL162417.1	25.7383	-0.576831	3.4461	-0.167387	0.867066	0.924235
AL163540.1	7.44931	0.577574	1.61861	0.356833	0.721217	0.831196
AL163636.2	16.8104	-1.67291	1.23457	-1.35506	0.175398	0.314766
AL353625.1	22.9599	-0.535884	0.548933	-0.976228	0.328951	0.495788
AL353729.1	4.98513	1.77937	1.49035	1.19393	0.232505	0.38652
AL353743.1	84.408	-0.335734	0.395923	-0.847979	0.39645	0.563137
AL353813.1	24.7727	-1.00706	0.970836	-1.03731	0.299592	0.463338
AL354718.1	7.25109	-1.58099	1.06134	-1.48961	0.136327	0.260985
AL354751.1	7.73292	-0.648802	1.0596	-0.61231	0.540333	0.691816
AL355312.6	5.89252	-0.679793	1.02598	-0.662578	0.507601	0.663395
AL355315.1	19.3928	0.955127	1.38591	0.689169	0.490717	0.649475
AL355802.1	3.29429	-0.0738105	1.72973	-0.0426716	0.965963	0.98083
AL355877.1	24.0344	1.60239	0.685938	2.33605	0.0194884	0.0578358
AL355916.3	48.5406	0.735309	0.418196	1.75829	0.0786989	0.171182
AL356235.1	10.1422	-0.079952	0.808902	-0.0988401	0.921265	0.955428
AL356534.1	52.2887	0.63176	0.463858	1.36197	0.173208	0.311733
AL357673.1	3.36726	0.303194	1.34645	0.22518	0.821839	0.89765
AL358075.4	54.9263	-0.0990995	0.523535	-0.189289	0.849866	0.914573
AL358113.1	80.6791	0.02977	0.318986	0.0933269	0.925644	0.958238
AL358472.6	33.316	-0.150352	0.50847	-0.295695	0.767463	0.862713
AL359736.1	6.93022	-0.334763	1.12532	-0.297481	0.766099	0.861767
AL359955.1	12.3066	-0.322303	1.05722	-0.304859	0.760474	0.857414
AL359976.1	4.65482	0.0285083	1.31056	0.0217528	0.982645	0.991298
AL365205.1	134.84	-1.05423	0.323994	-3.25386	0.00113848	0.00568673
AL365357.1	14.5335	-0.131281	0.683623	-0.192037	0.847713	0.913616
AL390198.2	4.6489	-0.459385	1.13201	-0.405814	0.68488	0.802997
AL390334.1	7.30623	0.56045	1.09182	0.513319	0.607728	0.745878
AL390719.1	61.1158	0.294455	0.38932	0.756331	0.449451	0.613382
AL390728.4	336.934	0.0816926	0.22238	0.367356	0.713354	0.825419
AL390879.1	88.6445	-2.07953	0.350601	-5.93132	3.00509e-09	6.49191e-08
AL391058.1	11.4576	-0.166016	0.778282	-0.213311	0.831084	0.904328
AL391361.1	9.48304	4.12099	1.57934	2.60932	0.00907228	0.031287
AL391650.1	3.88686	-2.8724	1.4354	-2.00111	0.0453804	0.111947
AL391987.2	44.2813	-1.28837	0.471742	-2.73109	0.00631246	0.0231659
AL441992.2	64.3556	-0.128904	0.535685	-0.240635	0.809838	0.889822
AL442003.2	8.28908	1.22311	1.56879	0.779654	0.435595	0.599987
AL445423.2	91.6173	0.520383	0.436316	1.19267	0.232997	0.387151
AL445487.1	6.05093	-0.754748	1.03054	-0.732384	0.463934	0.625905
AL445670.1	18.2995	1.92444	0.692545	2.77879	0.00545613	0.0206043
AL445685.3	662.406	0.503989	0.245266	2.05487	0.0398916	0.101348
AL449266.1	3.79979	-3.48238	1.93384	-1.80076	0.0717405	0.159498
AL450124.1	23.5251	-0.563455	0.537995	-1.04732	0.294951	0.458401
AL450405.1	6.81634	2.59013	1.14433	2.26344	0.0236086	0.067417
AL450998.1	6.67603	1.13008	1.08391	1.0426	0.297135	0.460818
AL512590.2	30.0704	0.288788	0.50017	0.57738	0.563683	0.710654
AL512785.2	15.2514	-0.390296	0.85228	-0.457943	0.646993	0.775902
AL513165.2	45.5226	0.384442	0.554618	0.693165	0.488206	0.646953
AL513477.1	58.7863	-0.986804	0.373091	-2.64494	0.00817046	0.0286511
AL589666.1	68.1232	-0.356893	0.417569	-0.854691	0.392722	0.559656
AL589674.1	4.54354	0.578744	1.44254	0.401199	0.688274	0.805618
AL589743.1	51.622	0.281308	0.463701	0.606658	0.544078	0.694521
AL589843.2	5.44286	1.18484	1.27876	0.926551	0.35416	0.521624
AL589987.1	7.47755	-1.49239	1.10466	-1.351	0.176696	0.316497
AL590065.1	11.3673	0.0963326	0.872346	0.110429	0.912069	0.950911
AL590139.1	3.47949	2.61803	2.03909	1.28392	0.199169	0.345452
AL590327.1	121.37	0.806176	0.410915	1.96191	0.0497733	0.120522
AL590867.2	12.2295	-0.00206056	0.855497	-0.00240861	0.998078	0.999131
AL591806.3	386.595	0.54032	0.322538	1.67521	0.0938924	0.195758
AL591846.1	23.8563	-0.0551379	0.666508	-0.0827265	0.934069	0.962746
AL592183.1	10.5816	5.3426	1.62984	3.278	0.00104545	0.00529802
AL592293.1	4.89179	-0.304702	1.27358	-0.239248	0.810914	0.890416
AL603832.3	25.8257	1.9677	0.708376	2.77776	0.00547346	0.0206378
AL604028.2	4.35971	-0.585954	1.20725	-0.485363	0.627419	0.760846
AL627230.1	3.61763	0.426198	1.321	0.322632	0.746974	0.848633
AL627309.6	25.9658	-3.52004	1.14834	-3.06533	0.0021743	0.00967312
AL627389.1	4.38373	-1.47079	1.2729	-1.15546	0.247901	0.404812
AL645929.3	4.82069	-1.38712	1.14573	-1.21069	0.226015	0.378774
AL662899.2	8.46208	-0.91122	2.86533	-0.318015	0.750473	0.850533
AL663070.1	4.20469	-0.173096	1.30819	-0.132317	0.894733	0.940092
AL669831.1	589.483	-0.562591	0.19183	-2.93276	0.00335959	0.0138501
AL669831.3	32.5571	0.304006	0.491394	0.61866	0.53614	0.687805
AL669831.4	5.60884	0.421545	1.03708	0.406472	0.684396	0.802674
AL669918.1	7.06399	-6.44492	3.05554	-2.10926	0.0349226	0.091373
AL691442.1	8.68718	-0.412774	1.03173	-0.40008	0.689097	0.806399
AL713999.1	9.23467	0.923545	1.0719	0.861598	0.388909	0.556356
AL732372.2	270.975	-0.136298	0.290266	-0.469564	0.638667	0.769752
AL732372.3	26.5153	-1.35883	1.2692	-1.07062	0.28434	0.446746
AL807752.1	4.76265	0.0476643	1.19523	0.0398788	0.96819	0.982428
AL928711.1	4.45567	-0.0289716	1.72361	-0.0168087	0.986589	0.993567
ALAD	786.8	-0.586671	0.152955	-3.83559	0.000125265	0.000865559
ALAS1	1381.48	0.184961	0.100314	1.84381	0.0652104	0.148397
ALCAM	1060.11	-1.06019	0.193255	-5.48594	4.11278e-08	7.00689e-07
ALDH16A1	981.884	-0.450488	0.340392	-1.32344	0.185689	0.327911
ALDH18A1	4892.62	0.0625752	0.0809578	0.772936	0.43956	0.60398
ALDH1A1	44.0806	-3.09117	0.511492	-6.04344	1.50864e-09	3.42359e-08
ALDH1A2	10.2129	-0.126324	0.919642	-0.137362	0.890745	0.938181
ALDH1A3	303.052	1.22461	0.312373	3.92036	8.84175e-05	0.000645722
ALDH1B1	1803.16	0.754363	0.139973	5.38933	7.07228e-08	1.14987e-06
ALDH1L1	32.275	0.380728	0.474363	0.80261	0.4222	0.587722
ALDH1L2	160.754	1.87813	0.43266	4.3409	1.41901e-05	0.000127153
ALDH2	2024	-0.267508	0.240149	-1.11393	0.265311	0.424896
ALDH3A1	6.68884	0.368958	1.08365	0.340479	0.733496	0.839573
ALDH3A2	4810	1.65599	0.12739	12.9994	1.23345e-38	3.05466e-36
ALDH3B1	19.1577	-0.933248	0.684857	-1.36269	0.17298	0.311531
ALDH3B2	46.8797	-5.05743	0.961104	-5.26211	1.42413e-07	2.14977e-06
ALDH4A1	1277.15	-0.279912	0.17775	-1.57475	0.115315	0.229957
ALDH5A1	175.912	-0.550438	0.242671	-2.26825	0.023314	0.066773
ALDH6A1	790.56	-0.0151133	0.167495	-0.0902316	0.928103	0.959898
ALDH7A1	4884.31	-0.378758	0.108992	-3.4751	0.000510662	0.00287329
ALDH8A1	4.48244	-0.353467	1.23184	-0.286942	0.774157	0.866119
ALDH9A1	2615.16	-0.19442	0.113037	-1.71996	0.0854402	0.182546
ALDOA	26635.2	0.364992	0.0983099	3.71267	0.000205083	0.00131351
ALDOC	1037.11	2.1842	0.320261	6.82007	9.09966e-12	2.85312e-10
ALG1	876.871	0.0540884	0.121709	0.444407	0.656749	0.78317
ALG10	168.919	-0.0909356	0.240801	-0.377639	0.705699	0.819391
ALG10B	234.709	-0.144785	0.282695	-0.51216	0.608539	0.746307
ALG11	1605.03	0.155955	0.110297	1.41395	0.157376	0.29051
ALG12	846.762	-0.236905	0.144007	-1.64509	0.0999514	0.205507
ALG13	898.304	0.402859	0.16216	2.48433	0.0129795	0.0418796
ALG14	183.988	-0.343148	0.247559	-1.38613	0.165708	0.301364
ALG1L	14.0546	-1.2294	0.766739	-1.60341	0.108844	0.219746
ALG1L2	11.4044	2.56596	1.09884	2.33515	0.0195354	0.057935
ALG1L7P	13.8619	3.69337	0.97715	3.77973	0.000156995	0.00104468
ALG2	712.023	0.488469	0.220851	2.21176	0.0269832	0.074767
ALG3	732.409	0.0463886	0.133864	0.346535	0.72894	0.836487
ALG5	539.195	-0.288101	0.16383	-1.75853	0.0786566	0.171141
ALG6	636.528	-0.172661	0.131371	-1.3143	0.188746	0.331751
ALG8	1719.36	-0.168745	0.124307	-1.35749	0.174626	0.313676
ALG9	573.678	-0.451587	0.166697	-2.70903	0.00674806	0.024505
ALK	20.6922	0.733135	0.789251	0.928899	0.352941	0.520413
ALKAL1	8.80078	2.9943	1.0696	2.79944	0.00511907	0.0195474
ALKAL2	7.59354	3.16005	1.34417	2.35093	0.0187267	0.0560207
ALKBH1	409.325	0.102995	0.156668	0.657409	0.510918	0.666099
ALKBH2	319.645	-0.737558	0.176804	-4.17162	3.02439e-05	0.000249425
ALKBH3	339.984	-0.193373	0.170338	-1.13523	0.25628	0.414119
ALKBH4	482.573	-0.089671	0.192425	-0.466005	0.641212	0.771452
ALKBH5	1887.31	0.364831	0.108304	3.36859	0.000755548	0.00402456
ALKBH6	322.809	0.0286044	0.211099	0.135502	0.892215	0.938861
ALKBH7	670.048	-0.526755	0.315182	-1.67128	0.0946672	0.197051
ALKBH8	449.483	0.259911	0.175066	1.48464	0.137639	0.263026
ALMS1	2033.22	0.398363	0.138708	2.87195	0.00407941	0.0162606
ALMS1P1	24.2113	-0.473901	0.553333	-0.856449	0.39175	0.55869
ALOX12	19.1274	1.21872	0.68783	1.77183	0.0764221	0.16738
ALOX12B	4.51299	0.854917	1.232	0.693924	0.48773	0.646473
ALOX12P2	72.9774	-0.621157	0.342659	-1.81276	0.0698694	0.156355
ALOX15	18.4268	-1.63507	0.864059	-1.89232	0.0584489	0.136781
ALOX15B	6.80994	1.20947	0.999971	1.20951	0.226467	0.379288
ALOX15P1	11.8912	-0.390821	0.799992	-0.488531	0.625174	0.759219
ALOX5	3.44072	1.85321	1.91898	0.965724	0.334182	0.500995
ALOXE3	5.88215	2.42086	1.4583	1.66005	0.0969039	0.200568
ALPK1	16.024	-0.154107	0.70693	-0.217995	0.827433	0.901765
ALPK2	121.848	1.82364	0.612467	2.97754	0.00290573	0.0123178
ALPK3	1566.06	0.468106	0.18018	2.59799	0.00937719	0.0321916
ALPL	8079.91	0.250899	0.152969	1.6402	0.100965	0.207316
ALS2	2105.3	-0.253788	0.116031	-2.18725	0.0287244	0.0786333
ALS2CL	115.289	1.13447	0.326918	3.47019	0.0005201	0.0029173
ALS2CR12	4.02916	1.04072	1.38101	0.753595	0.451092	0.614988
ALX1	30.0302	1.22694	0.575942	2.13033	0.0331446	0.0877285
ALX3	6.11174	-3.13709	1.59593	-1.96569	0.049335	0.119715
ALX4	43.1227	-3.54093	0.906978	-3.9041	9.45783e-05	0.000682498
ALYREF	3554.72	-0.235123	0.159452	-1.47457	0.140328	0.26697
AMACR	278.603	-0.512358	0.231571	-2.21253	0.0269299	0.0746435
AMBN	844.067	-1.83576	1.54568	-1.18767	0.234964	0.389623
AMBP	30.4551	0.333167	0.559439	0.595538	0.551484	0.700651
AMBRA1	1223.05	-0.217694	0.141094	-1.5429	0.122855	0.241111
AMD1	5384.75	0.464775	0.127291	3.65126	0.000260953	0.00161039
AMDHD1	28.8345	-2.04136	0.52071	-3.92034	8.8424e-05	0.000645722
AMDHD2	482.899	-1.04077	0.269359	-3.86388	0.000111602	0.000785108
AMER1	921.34	0.274859	0.161435	1.70259	0.088644	0.187562
AMER2	34.3046	1.5739	1.02374	1.5374	0.124195	0.243071
AMER3	4.5307	1.5778	1.31483	1.2	0.230138	0.383593
AMFR	1193.11	0.0201631	0.194306	0.10377	0.917352	0.953364
AMH	12.0467	-0.969448	1.13164	-0.856675	0.391624	0.558688
AMHR2	26.473	0.325565	0.710876	0.457978	0.646968	0.775902
AMIGO1	143.505	-0.735051	0.261113	-2.81506	0.00487677	0.0188029
AMIGO2	474.18	0.941685	0.181615	5.18505	2.15954e-07	3.13262e-06
AMIGO3	18.6072	7.63181	4.29627	1.77638	0.0756705	0.166233
AMMECR1	704.661	0.448797	0.179915	2.4945	0.0126136	0.0409853
AMMECR1L	1529.2	0.0546051	0.1076	0.507484	0.611816	0.749226
AMN	3.73476	1.54477	1.5341	1.00695	0.313957	0.479865
AMN1	247.04	1.01543	0.394408	2.57458	0.0100362	0.0340748
AMOT	1314.26	-2.48319	0.998892	-2.48595	0.0129208	0.0417373
AMOTL1	6569.87	-0.274841	0.177181	-1.55119	0.120857	0.238283
AMOTL2	2325.13	0.24383	0.222984	1.09349	0.27418	0.434942
AMPD2	1124.49	-0.583477	0.206013	-2.83224	0.00462239	0.0179885
AMPD3	108.683	0.201448	0.285036	0.706747	0.479724	0.639482
AMPH	477.539	-0.89902	0.356459	-2.52208	0.0116662	0.0384477
AMT	1005.25	-0.376603	0.16786	-2.24356	0.0248609	0.0702302
AMY2B	22.4485	0.235693	0.832253	0.283199	0.777025	0.86817
AMZ1	8.20346	0.282734	0.877196	0.322316	0.747214	0.848663
AMZ2	1530.88	-0.258502	0.187028	-1.38215	0.166925	0.302964
AMZ2P1	172.86	-0.447981	0.256227	-1.74838	0.0803985	0.174169
ANAPC1	3832.6	0.508855	0.0962104	5.28898	1.23001e-07	1.88337e-06
ANAPC10	554.331	0.406491	0.227954	1.78321	0.0745516	0.1644
ANAPC11	1965.27	-0.313449	0.180864	-1.73307	0.0830833	0.178836
ANAPC13	1245.97	-0.729341	0.172999	-4.21586	2.48827e-05	0.000209147
ANAPC15	1480.97	0.321194	0.0975861	3.29139	0.00099694	0.00508984
ANAPC16	2000.26	-0.0590392	0.176483	-0.334531	0.737979	0.842335
ANAPC1P1	3.56902	-1.34592	1.32681	-1.0144	0.310391	0.475648
ANAPC2	1076.82	-0.702513	0.247563	-2.83771	0.00454386	0.0177313
ANAPC4	798.27	0.142438	0.141872	1.00399	0.315381	0.481311
ANAPC5	3190.89	0.0440754	0.0922895	0.477577	0.632951	0.765075
ANAPC7	2234.26	-0.0411697	0.117567	-0.35018	0.726204	0.834692
ANG	33.8717	0.108086	0.68059	0.158812	0.873817	0.92819
ANGEL1	1060.56	-0.175359	0.162646	-1.07817	0.280958	0.442776
ANGEL2	752.074	0.155608	0.164971	0.943245	0.345556	0.512797
ANGPT1	72.2103	-0.317579	0.349722	-0.908092	0.36383	0.531408
ANGPT2	107.511	-1.50898	0.299654	-5.03575	4.75985e-07	6.34449e-06
ANGPT4	12.7273	1.20774	0.814048	1.48362	0.137909	0.263395
ANGPTL1	13.3254	-2.13594	1.32984	-1.60617	0.108236	0.218829
ANGPTL2	592.097	-0.56883	0.204374	-2.78328	0.00538119	0.0203618
ANGPTL4	42.9048	-0.550142	0.457275	-1.20309	0.228942	0.382122
ANK1	184.366	0.543706	0.233983	2.3237	0.0201416	0.0593515
ANK2	1047.34	-0.0861029	0.142312	-0.60503	0.545159	0.695252
ANK3	1362.56	-0.455667	0.125903	-3.61918	0.000295536	0.00179406
ANKAR	23.0407	-0.50292	0.557344	-0.902351	0.36687	0.534676
ANKDD1A	56.3027	0.614654	0.375298	1.63778	0.101468	0.208025
ANKDD1B	4.98572	-1.48032	1.47204	-1.00563	0.314595	0.480496
ANKEF1	296.791	0.20218	0.244159	0.828069	0.407631	0.573711
ANKFY1	2089.29	-0.358794	0.1205	-2.97754	0.00290569	0.0123178
ANKH	251.058	1.62513	0.255562	6.35903	2.03031e-10	5.23288e-09
ANKHD1	2485.86	-0.13633	0.113741	-1.1986	0.230682	0.384238
ANKHD1-EIF4EBP3	1459.28	-0.504718	0.153641	-3.28505	0.00101964	0.00518929
ANKIB1	1652.24	0.260052	0.104853	2.48016	0.0131325	0.0422701
ANKLE1	168.114	1.56433	0.313803	4.98508	6.1935e-07	8.0728e-06
ANKLE2	2218	-0.110765	0.0937074	-1.18204	0.237191	0.392402
ANKMY1	140.517	-0.308296	0.282961	-1.08954	0.275917	0.436765
ANKMY2	1058.02	-0.765449	0.208675	-3.66815	0.000244315	0.00152311
ANKRA2	289.808	0.0289436	0.259866	0.111379	0.911316	0.950532
ANKRD1	353.706	3.38092	0.431646	7.83262	4.77797e-15	2.39578e-13
ANKRD10	1514.81	-0.061266	0.179149	-0.341983	0.732363	0.839007
ANKRD11	4848.1	-0.0781399	0.184203	-0.424205	0.671417	0.793848
ANKRD12	1054.63	0.0902932	0.211022	0.427885	0.668735	0.79241
ANKRD13A	792.036	0.0615625	0.160606	0.383314	0.701487	0.816099
ANKRD13B	278.505	-1.00705	0.378198	-2.66276	0.00775023	0.0274763
ANKRD13C	732.35	-0.301805	0.13681	-2.20602	0.0273826	0.0756652
ANKRD13D	594.819	-0.545841	0.20102	-2.71536	0.00662042	0.0241215
ANKRD16	191.796	-0.0036926	0.20425	-0.0180788	0.985576	0.992855
ANKRD17	4114.45	-0.00400269	0.0859105	-0.0465914	0.962839	0.979461
ANKRD18A	110.324	0.657976	0.323216	2.03572	0.0417789	0.105081
ANKRD18B	172.164	0.307539	0.312183	0.985126	0.324562	0.491602
ANKRD18CP	76.1625	2.67614	0.407719	6.56369	5.24923e-11	1.45852e-09
ANKRD19P	11.5011	2.50109	1.08653	2.30191	0.0213403	0.0621444
ANKRD20A1	10.9411	-0.104305	0.759766	-0.137286	0.890805	0.938186
ANKRD20A17P	8.59656	6.51762	1.73025	3.76687	0.000165306	0.00108854
ANKRD20A19P	8.96955	0.235159	0.853955	0.275376	0.783027	0.872196
ANKRD20A3	18.0328	2.53323	0.755838	3.35155	0.000803596	0.00424287
ANKRD20A4	16.3078	7.44135	1.58669	4.68987	2.73382e-06	2.99075e-05
ANKRD20A5P	6.45732	3.01452	1.46756	2.05411	0.0399652	0.10149
ANKRD20A8P	6.82482	6.18489	1.80012	3.43582	0.000590762	0.00325119
ANKRD22	6.35016	-1.65068	2.02843	-0.81377	0.415777	0.58174
ANKRD23	50.9778	-0.48652	0.47867	-1.0164	0.309439	0.474458
ANKRD24	93.4121	1.77817	0.366391	4.8532	1.21482e-06	1.4565e-05
ANKRD26	666.298	-0.270644	0.1712	-1.58086	0.11391	0.227626
ANKRD27	1579.02	0.401003	0.118401	3.38682	0.000707073	0.00380191
ANKRD28	1426.17	0.292307	0.1125	2.59828	0.00936932	0.032175
ANKRD29	19.449	1.33429	0.603707	2.21016	0.0270943	0.0750142
ANKRD30BL	7.09942	-1.18496	1.13036	-1.0483	0.2945	0.457945
ANKRD31	16.1468	-1.18987	0.696091	-1.70935	0.0873852	0.185714
ANKRD33	4.94434	2.02157	1.55813	1.29743	0.194483	0.339254
ANKRD33B	446.905	1.02749	0.239924	4.28255	1.84762e-05	0.000160755
ANKRD34A	9.37713	1.13445	0.920674	1.2322	0.217876	0.36873
ANKRD34B	15.7314	-0.545382	0.707471	-0.770889	0.440773	0.605363
ANKRD35	114.546	0.0193448	0.2823	0.0685259	0.945367	0.969537
ANKRD36	167.808	-0.435289	0.273664	-1.59059	0.111701	0.224321
ANKRD36B	124.684	-0.334063	0.308704	-1.08215	0.279187	0.440912
ANKRD36BP2	9.46481	1.35856	1.15289	1.17839	0.238642	0.394154
ANKRD36C	71.3738	-0.738937	0.41685	-1.77267	0.0762839	0.167142
ANKRD37	74.0353	1.99357	0.57823	3.44771	0.000565361	0.00313055
ANKRD39	249.009	-0.408995	0.195308	-2.0941	0.0362507	0.094156
ANKRD40	2092.96	0.233019	0.115475	2.01792	0.0435996	0.1084
ANKRD42	264.817	0.0950696	0.201893	0.470891	0.637719	0.769043
ANKRD44	42.8991	0.0715096	0.462678	0.154556	0.877172	0.930206
ANKRD45	78.1817	-0.973411	0.361565	-2.69221	0.00709793	0.0255831
ANKRD46	1038.69	0.0567247	0.218222	0.25994	0.79491	0.879242
ANKRD49	307.232	0.468742	0.195943	2.39224	0.0167458	0.0513563
ANKRD50	1113.06	-0.270555	0.172912	-1.5647	0.117654	0.233607
ANKRD52	2146.33	-0.90784	0.166217	-5.46178	4.71384e-08	7.95949e-07
ANKRD53	21.55	-0.649073	0.595511	-1.08994	0.275738	0.436587
ANKRD54	474.042	-0.473804	0.167441	-2.82967	0.00465961	0.0181126
ANKRD55	10.0613	6.74525	2.15578	3.12892	0.0017545	0.00810296
ANKRD6	524.109	-0.102246	0.243161	-0.420489	0.674128	0.796001
ANKRD61	4.15808	0.155939	1.39447	0.111827	0.91096	0.950532
ANKRD65	35.3072	-1.3148	0.550291	-2.38928	0.0168816	0.0517059
ANKRD7	6.03389	-1.62903	1.1514	-1.41482	0.15712	0.29013
ANKRD9	610.127	-0.0107444	0.191304	-0.0561639	0.955211	0.975037
ANKS1A	1877.38	0.0322443	0.135571	0.237841	0.812004	0.890999
ANKS1B	51.606	-1.26281	0.504819	-2.50151	0.0123664	0.0403354
ANKS3	345.299	-0.238876	0.226274	-1.0557	0.291107	0.454184
ANKS6	1785.91	0.47743	0.129469	3.68759	0.000226385	0.001428
ANKZF1	871.077	0.62483	0.132604	4.71199	2.45313e-06	2.71952e-05
ANLN	4738.76	0.316832	0.109557	2.89194	0.00382873	0.0154706
ANO1	48.4035	1.54129	0.461705	3.33827	0.000843032	0.00442029
ANO10	1325.19	0.0721019	0.115161	0.626095	0.531252	0.683852
ANO2	99.5279	-0.977978	0.413425	-2.36555	0.0180034	0.0544017
ANO3	8.4757	-2.69803	1.89358	-1.42482	0.154208	0.285931
ANO4	103.561	-0.806487	0.470217	-1.71514	0.0863197	0.183939
ANO5	251.506	0.3324	0.217107	1.53104	0.125759	0.245238
ANO6	2298.32	0.300258	0.138906	2.16159	0.03065	0.0824539
ANO7	35.8369	0.13282	0.470163	0.282499	0.777561	0.868404
ANO8	507.912	-0.688732	0.303622	-2.26839	0.0233057	0.0667641
ANO9	166.976	-0.646349	0.268934	-2.40338	0.0162444	0.0501322
ANOS1	1785.78	2.43788	0.197916	12.3178	7.26705e-35	1.42735e-32
ANOS2P	194.313	0.143001	0.269497	0.530623	0.59568	0.736433
ANP32A	12689.7	0.0719858	0.09622	0.748138	0.454377	0.618037
ANP32B	9777.48	0.249691	0.171076	1.45953	0.144419	0.272929
ANP32E	7253.33	0.0325731	0.0934297	0.348638	0.727361	0.835643
ANPEP	228.303	3.4172	1.19579	2.8577	0.00426729	0.0168366
ANTXR1	1785.01	0.176303	0.119538	1.47487	0.140248	0.266878
ANTXR2	823.654	-0.530602	0.195057	-2.72024	0.00652354	0.0238193
ANXA1	3336.71	-2.91322	1.14002	-2.55541	0.0106062	0.0355999
ANXA11	1554.2	0.0681157	0.173005	0.39372	0.693788	0.809768
ANXA2	9328.53	-0.846172	0.16052	-5.27145	1.35351e-07	2.05772e-06
ANXA2R	9.586	1.62919	0.896376	1.81753	0.0691366	0.155142
ANXA3	824.536	0.823325	0.330579	2.49055	0.0127545	0.0413015
ANXA4	247.74	0.156343	0.221939	0.70444	0.481159	0.640708
ANXA5	10625.2	0.429484	0.156294	2.74792	0.00599749	0.022231
ANXA6	5243.11	0.333982	0.245102	1.36262	0.173002	0.311531
ANXA7	2297.23	-0.092462	0.114197	-0.80967	0.41813	0.583942
ANXA9	26.5807	-1.75481	0.554239	-3.16616	0.00154468	0.00729761
AOAH	7.66312	-1.88837	0.960042	-1.96697	0.0491869	0.119407
AOC2	76.246	0.111346	0.329285	0.338145	0.735254	0.840953
AOC3	46.2979	-0.336504	0.506725	-0.664076	0.506642	0.662648
AOX1	283.622	2.07408	0.229284	9.04591	1.48421e-19	1.18515e-17
AP000295.1	26.3526	-1.73532	1.57056	-1.1049	0.269202	0.429195
AP000311.1	22.9703	0.152269	0.642415	0.237025	0.812637	0.891407
AP000346.2	58.2553	-0.587627	0.383091	-1.53391	0.125052	0.244327
AP000347.1	520.863	-0.309712	0.218917	-1.41475	0.157143	0.290141
AP000350.4	4.73582	0.692288	1.70608	0.405777	0.684907	0.802997
AP000356.3	14.1619	-0.708493	0.753169	-0.940682	0.346868	0.513985
AP000553.5	11.6548	-2.06091	0.819736	-2.51411	0.0119333	0.039192
AP000580.1	14.2193	-0.0452764	0.733298	-0.0617435	0.950767	0.972449
AP000646.1	12.7474	0.147847	0.788758	0.187443	0.851313	0.915266
AP000769.1	20.0174	0.710872	0.916007	0.776055	0.437717	0.602085
AP000781.2	15.2902	0.256646	0.802454	0.319826	0.7491	0.850081
AP000812.5	14.4416	-1.30297	1.35487	-0.961691	0.336205	0.502842
AP000873.1	4.55189	2.99198	1.69384	1.76639	0.0773305	0.168872
AP000902.1	3.98184	0.362586	1.26168	0.287383	0.773819	0.865948
AP000944.2	475.456	0.157762	0.254978	0.618729	0.536095	0.687799
AP001000.1	5.02516	1.3563	1.32352	1.02477	0.305471	0.469838
AP001267.5	127.687	0.0748228	0.260798	0.2869	0.774189	0.866119
AP001273.2	70.3973	0.391118	3.77675	0.103559	0.917519	0.953452
AP001453.5	53.0083	-1.18006	0.420815	-2.80423	0.00504373	0.0192999
AP001636.2	3.81169	0.257739	1.31663	0.195757	0.8448	0.912051
AP001781.2	18.7499	-1.1111	1.60483	-0.69235	0.488718	0.647431
AP001931.1	5.3987	0.708072	1.66664	0.42485	0.670946	0.793654
AP001992.1	11.7514	-0.0138629	0.741114	-0.0187055	0.985076	0.992546
AP002373.1	4.51512	-1.17988	2.30962	-0.510856	0.609452	0.746942
AP002495.2	40.5632	-0.13448	0.43268	-0.310808	0.755947	0.85436
AP002748.4	9.19551	6.61521	2.45727	2.6921	0.00710043	0.0255867
AP002956.1	967.234	0.216393	0.155444	1.39209	0.163894	0.299021
AP002990.1	195.407	-0.276841	0.308209	-0.898224	0.369066	0.53696
AP003084.1	10.3099	-0.411546	0.850309	-0.483996	0.628388	0.761499
AP003108.2	327.071	0.0952786	0.173875	0.547971	0.583712	0.726737
AP003170.1	4.71476	0.991663	1.2036	0.823912	0.40999	0.576191
AP003419.1	90.0424	0.2477	0.277587	0.892334	0.372214	0.540253
AP005018.2	40.7441	0.350551	0.644158	0.544201	0.586303	0.728477
AP005061.1	12.0206	-0.285367	0.837475	-0.340746	0.733294	0.839398
AP005264.5	5.75145	1.68851	1.48319	1.13843	0.254941	0.412463
AP006222.1	99.4545	0.00125854	0.334177	0.00376609	0.996995	0.998573
AP1AR	844.05	0.118999	0.113209	1.05114	0.293192	0.456499
AP1B1	3920.91	-0.237022	0.173047	-1.3697	0.170781	0.308423
AP1G1	2525.87	-0.235892	0.109107	-2.16201	0.0306171	0.0824042
AP1G2	965.516	0.213033	0.151057	1.41028	0.158457	0.291905
AP1M1	1566.56	-0.672186	0.177928	-3.77786	0.000158181	0.00105093
AP1M2	1051.85	0.918822	0.322992	2.84472	0.00444502	0.0174092
AP1S1	1626.54	-0.865871	0.181049	-4.78252	1.73109e-06	2.00141e-05
AP1S2	3173.86	0.0311959	0.184313	0.169255	0.865596	0.923345
AP1S3	139.394	0.735601	0.246521	2.98393	0.00284573	0.0121176
AP2A1	3720.26	-0.338357	0.170031	-1.98998	0.0465935	0.114297
AP2A2	733.329	-0.374301	0.179555	-2.08461	0.0371048	0.0959292
AP2B1	9964.83	-0.0105527	0.111683	-0.0944873	0.924722	0.957734
AP2M1	13797.1	0.288503	0.0816915	3.53162	0.000413027	0.00238924
AP2S1	3324.62	-0.3609	0.181275	-1.9909	0.0464914	0.114112
AP3B1	3017.33	0.0636973	0.0979067	0.650592	0.51531	0.670138
AP3B2	643.399	4.01403	0.230374	17.424	5.42471e-68	4.87881e-65
AP3D1	6623.51	0.00202423	0.18292	0.0110662	0.991171	0.996008
AP3M1	2306.24	-0.363883	0.119258	-3.05123	0.00227902	0.0100682
AP3M2	891.385	-0.183184	0.16497	-1.11041	0.266824	0.426537
AP3S1	1478.98	0.0840487	0.135307	0.621172	0.534486	0.686568
AP3S2	707.723	-0.204601	0.165399	-1.23701	0.216082	0.366598
AP4B1	394.278	-0.340836	0.190045	-1.79345	0.0729012	0.161393
AP4E1	478.842	0.273955	0.143415	1.91023	0.0561041	0.132473
AP4M1	536.186	0.0203315	0.162127	0.125405	0.900203	0.943375
AP4S1	199.142	0.051383	0.19649	0.261504	0.793704	0.878692
AP5B1	279.137	-0.684272	0.25699	-2.66264	0.00775293	0.0274802
AP5M1	1556.37	-0.257065	0.163507	-1.5722	0.115905	0.230918
AP5S1	143.596	-1.20817	0.329218	-3.66982	0.000242724	0.00151652
AP5Z1	563.191	-0.540848	0.361509	-1.49608	0.134632	0.258639
APAF1	893.878	-0.127703	0.134231	-0.951371	0.341416	0.508243
APBA1	24.0419	-2.47859	0.749232	-3.30817	0.000939065	0.00484025
APBA2	481.856	-0.850563	0.210294	-4.04464	5.24034e-05	0.000408331
APBA3	324.282	-0.167242	0.325357	-0.514027	0.607233	0.745431
APBB1	1308.45	-1.11267	0.187701	-5.92787	3.06887e-09	6.61297e-08
APBB1IP	8.00764	-2.42776	1.04058	-2.33307	0.0196442	0.0581769
APBB2	1532.43	-0.143781	0.144179	-0.99724	0.318648	0.485256
APBB3	234.752	-0.498932	0.286856	-1.73931	0.0819804	0.176991
APC	950.831	0.00267481	0.127215	0.0210259	0.983225	0.991698
APC2	6.50711	-1.77792	1.03312	-1.72092	0.0852655	0.182264
APCDD1	3647.64	-1.69272	0.64856	-2.60996	0.00905516	0.0312448
APCDD1L	48.394	3.60107	0.641924	5.60981	2.02552e-08	3.65491e-07
APEH	5654.15	0.290114	0.0951268	3.04976	0.00229025	0.0101035
APELA	238.798	1.31641	0.407227	3.23261	0.00122665	0.00605636
APEX1	11694	0.0580054	0.0948714	0.61141	0.540928	0.692336
APEX2	1098.46	0.258774	0.163986	1.57802	0.11456	0.228558
APH1A	4112.08	-0.200898	0.0857271	-2.34346	0.0191061	0.0568986
APH1B	276.739	0.523457	0.212018	2.46892	0.0135521	0.0433505
API5	6608.9	0.127439	0.0968132	1.31634	0.188061	0.330888
APIP	936.723	1.13789	0.172357	6.60193	4.05833e-11	1.14437e-09
APLF	178.497	0.532808	0.307671	1.73174	0.083319	0.179224
APLN	53.0652	0.810444	0.529733	1.52991	0.126039	0.24557
APLNR	5943.07	2.86337	0.990199	2.89171	0.00383149	0.0154781
APLP1	1032.39	-1.53849	0.387309	-3.97225	7.11973e-05	0.000533137
APLP2	18570.4	-0.00598886	0.080696	-0.074215	0.940839	0.966377
APMAP	3135.64	-0.502573	0.113134	-4.44228	8.90093e-06	8.43121e-05
APOA1	37.9842	2.23945	0.93397	2.39778	0.0164949	0.0507499
APOA2	10.817	3.82414	2.00083	1.91127	0.0559693	0.132209
APOB	11.7576	0.944739	1.06585	0.886373	0.375417	0.543056
APOBEC3B	285.783	1.78533	0.269338	6.62859	3.38917e-11	9.66846e-10
APOBEC3C	989.814	0.98909	0.258862	3.82092	0.000132955	0.000906601
APOBEC3D	106.901	2.28547	0.430114	5.31363	1.07465e-07	1.66337e-06
APOBEC3F	130.882	0.87422	0.387631	2.25529	0.0241154	0.0686234
APOBEC3G	198.305	2.77758	0.498196	5.57528	2.47126e-08	4.39884e-07
APOBEC3H	5.25766	-0.0926323	1.09774	-0.0843846	0.932751	0.962142
APOC1	631.796	0.700235	0.256124	2.73397	0.00625757	0.0229885
APOC1P1	10.3932	0.612922	0.968054	0.633149	0.526637	0.680109
APOE	5032.04	-0.410087	0.314423	-1.30425	0.192147	0.336002
APOL2	236.98	-0.388038	0.200126	-1.93897	0.0525044	0.125781
APOL3	47.7333	5.96335	1.32752	4.4921	7.05252e-06	6.85514e-05
APOL4	39.6253	0.140964	0.413673	0.340762	0.733283	0.839398
APOL6	126.967	3.01783	0.622142	4.85071	1.2302e-06	1.47314e-05
APOLD1	78.7322	-0.508537	0.852521	-0.59651	0.550835	0.700201
APOM	5.29519	-0.824742	1.12094	-0.735762	0.461876	0.624409
APOO	797.817	0.129143	0.117279	1.10116	0.270826	0.430981
APOOL	463.955	-0.170624	0.239662	-0.711938	0.476503	0.636778
APOPT1	653.581	0.0400971	0.178414	0.224742	0.82218	0.897784
APP	25986.1	0.330392	0.10316	3.20272	0.00136134	0.00657533
APPBP2	796.875	-1.12155	0.176463	-6.35576	2.074e-10	5.32939e-09
APPL1	1304.34	0.254575	0.12775	1.99276	0.0462879	0.11371
APPL2	886.856	-0.271505	0.133043	-2.04073	0.0412773	0.104064
APRT	1986.54	0.0922562	0.184397	0.500313	0.616855	0.752754
APTX	1325.81	0.300504	0.105992	2.83516	0.00458023	0.0178447
AQP1	8.78847	-0.533519	1.00984	-0.528319	0.597278	0.737946
AQP11	20.6503	0.360103	0.647959	0.555749	0.578382	0.722369
AQP3	54.5263	-0.536904	0.365635	-1.46842	0.141991	0.269384
AQP4	25.9216	4.24751	1.06321	3.99498	6.4701e-05	0.000490293
AQP5	14.4426	-0.0282811	0.692608	-0.0408328	0.967429	0.98191
AQR	2421.44	0.415338	0.102012	4.07145	4.6722e-05	0.000368769
AR	265.637	-0.471012	0.250096	-1.88333	0.0596556	0.138825
ARAF	1205.43	-0.27183	0.16384	-1.65912	0.0970913	0.20081
ARAP1	1989.47	0.348611	0.177458	1.96447	0.0494756	0.12004
ARAP2	66.1842	-0.941356	0.353615	-2.66209	0.00776561	0.027507
ARAP3	1121.5	-0.241249	0.16395	-1.47148	0.141162	0.268169
ARC	99.5094	1.19221	0.419493	2.84202	0.00448281	0.0175171
ARCN1	5555.14	0.282513	0.146365	1.9302	0.0535824	0.127915
AREL1	1556.98	-0.00543552	0.0991844	-0.0548022	0.956296	0.975768
ARF1	8952.96	0.169731	0.111097	1.52778	0.126568	0.246443
ARF3	9947.39	0.25488	0.0856566	2.97561	0.00292409	0.0123803
ARF4	3779.79	0.188992	0.137857	1.37093	0.170398	0.307895
ARF5	3843.26	-0.286714	0.0997661	-2.87386	0.00405492	0.0161818
ARF6	2601.29	-0.108682	0.129269	-0.840745	0.400491	0.567273
ARFGAP1	2535.48	-0.17708	0.187914	-0.942343	0.346017	0.51321
ARFGAP2	2277.93	-0.498764	0.0970933	-5.13695	2.79226e-07	3.92709e-06
ARFGAP3	744.207	-0.15182	0.19677	-0.77156	0.440375	0.604914
ARFGEF1	2722.15	1.10815	0.111873	9.90547	3.94124e-23	4.1831e-21
ARFGEF2	1254.15	0.329145	0.142969	2.30222	0.021323	0.0621242
ARFGEF3	703.234	2.32071	0.186451	12.4467	1.45695e-35	2.92899e-33
ARFIP1	1273.57	0.305975	0.109261	2.8004	0.00510392	0.0194939
ARFIP2	1342.63	-0.350553	0.110571	-3.17038	0.00152238	0.00721023
ARFRP1	589.202	-0.350974	0.326923	-1.07357	0.283016	0.445116
ARG2	1317.48	0.105454	0.14449	0.729832	0.465493	0.627087
ARGFX	11.5309	-0.192569	0.835105	-0.230593	0.817631	0.894875
ARGLU1	3149.04	-0.102345	0.154073	-0.664263	0.506522	0.662644
ARHGAP1	1113.07	0.15572	0.138901	1.12108	0.262252	0.421102
ARHGAP10	718.555	-1.17455	0.155599	-7.54856	4.40085e-14	1.94823e-12
ARHGAP11A	3287.07	0.475721	0.116518	4.08283	4.44911e-05	0.000353447
ARHGAP11B	103.99	0.039683	0.277739	0.142879	0.886386	0.935435
ARHGAP12	1296.25	0.427315	0.151621	2.81832	0.00482759	0.0186385
ARHGAP15	5.89545	-0.862867	1.06765	-0.80819	0.418981	0.584501
ARHGAP17	1875.48	-0.367997	0.104922	-3.50734	0.000452615	0.00259279
ARHGAP18	233.942	-0.491598	0.242271	-2.02912	0.0424456	0.106366
ARHGAP19	2094.91	0.397903	0.157882	2.52025	0.011727	0.0386258
ARHGAP19-SLIT1	3.54756	-0.331338	1.72577	-0.191994	0.847747	0.913616
ARHGAP20	8.15308	3.94091	1.4197	2.77588	0.00550526	0.0207302
ARHGAP21	2000.56	-0.0269606	0.122279	-0.220484	0.825494	0.900424
ARHGAP22	130.175	0.896619	0.444378	2.01769	0.043623	0.108426
ARHGAP23	789.087	-0.990289	0.264172	-3.74865	0.000177788	0.00115779
ARHGAP24	479.748	-0.371524	0.518354	-0.716737	0.473536	0.634151
ARHGAP25	53.8638	0.759585	0.393313	1.93125	0.0534522	0.127658
ARHGAP26	559.458	1.04981	0.177298	5.92114	3.19718e-09	6.85487e-08
ARHGAP27	43.106	0.725045	0.590113	1.22865	0.219201	0.370168
ARHGAP28	903.328	-0.765957	0.153669	-4.98445	6.21391e-07	8.08708e-06
ARHGAP29	1246.57	0.184414	0.262616	0.702218	0.482543	0.642138
ARHGAP30	5.46395	0.538013	1.11011	0.484649	0.627925	0.761234
ARHGAP31	187.588	0.780537	0.239181	3.26337	0.00110094	0.00553158
ARHGAP32	952.392	-0.232764	0.198456	-1.17288	0.240844	0.396343
ARHGAP33	396.513	-0.5277	0.297044	-1.7765	0.0756498	0.166233
ARHGAP35	3579.31	-0.351289	0.116102	-3.02568	0.00248074	0.0107975
ARHGAP36	12.7215	2.44274	1.05545	2.31442	0.0206446	0.0605
ARHGAP39	440.622	-0.904112	0.381812	-2.36795	0.0178868	0.0541259
ARHGAP4	276.252	0.784497	0.327215	2.3975	0.0165074	0.0507668
ARHGAP40	108.643	4.30341	0.422404	10.1879	2.24562e-24	2.54127e-22
ARHGAP42	693.578	1.01889	0.340233	2.99468	0.00274731	0.0117777
ARHGAP44	454.183	0.475495	0.162461	2.92682	0.00342452	0.0140736
ARHGAP45	765.696	0.108537	0.298931	0.363084	0.716542	0.827819
ARHGAP5	1901.49	-0.136311	0.135099	-1.00897	0.312988	0.478685
ARHGAP6	71.5893	-0.733243	0.317361	-2.31044	0.020864	0.0610276
ARHGAP8	331.729	1.36224	0.230798	5.90232	3.5843e-09	7.58026e-08
ARHGAP9	17.5294	1.76927	0.715268	2.47358	0.0133767	0.0429178
ARHGDIA	5261.63	-0.578535	0.311264	-1.85866	0.0630751	0.144694
ARHGDIB	45.5297	-1.83655	0.504534	-3.6401	0.000272535	0.0016704
ARHGDIG	12.2831	0.687017	0.908704	0.75604	0.449625	0.613382
ARHGEF1	1148.55	-0.244484	0.250073	-0.977649	0.328248	0.495197
ARHGEF10	691.478	0.333379	0.197908	1.68451	0.0920828	0.193022
ARHGEF10L	548.542	-0.326319	0.228492	-1.42814	0.153252	0.284695
ARHGEF11	1385.29	-0.0405236	0.127109	-0.318809	0.749871	0.850466
ARHGEF12	2045.89	-0.260215	0.131204	-1.98328	0.0473361	0.115729
ARHGEF15	40.6222	3.65791	0.590701	6.19249	5.92203e-10	1.41335e-08
ARHGEF16	441.628	-0.0492289	0.358316	-0.13739	0.890723	0.938181
ARHGEF17	1028.03	-1.75507	0.208224	-8.42876	3.49353e-17	2.22752e-15
ARHGEF18	1193.14	-0.120568	0.199705	-0.603732	0.546022	0.696092
ARHGEF19	924.454	-0.683149	0.213129	-3.20534	0.00134905	0.00653602
ARHGEF2	2182.78	-0.307212	0.123336	-2.49086	0.0127436	0.0412858
ARHGEF25	444.48	-1.34291	0.287442	-4.67192	2.98401e-06	3.23751e-05
ARHGEF26	371.622	0.516793	0.154591	3.34297	0.000828857	0.00435935
ARHGEF28	19.1711	-1.21102	0.644738	-1.87831	0.0603389	0.139901
ARHGEF3	212.565	-0.745027	0.265045	-2.81095	0.00493959	0.0189851
ARHGEF33	10.4536	-1.0619	0.826034	-1.28554	0.198605	0.344615
ARHGEF34P	139.454	0.233466	0.537285	0.434528	0.663905	0.7886
ARHGEF35	101.798	0.75483	0.329821	2.2886	0.0221024	0.0640036
ARHGEF37	49.4619	-1.62714	0.477422	-3.40818	0.000653987	0.00354773
ARHGEF38	30.1355	-3.93894	0.876342	-4.49475	6.96519e-06	6.77411e-05
ARHGEF39	660.644	-0.119739	0.14802	-0.808942	0.418549	0.584271
ARHGEF4	236.92	0.486428	0.20889	2.32864	0.0198783	0.0587377
ARHGEF40	2392.64	0.0388678	0.182469	0.21301	0.831319	0.90446
ARHGEF5	432.669	0.509726	0.186963	2.72635	0.006404	0.0234379
ARHGEF6	159.562	0.313589	0.285451	1.09857	0.271954	0.432372
ARHGEF7	1617.43	0.0481149	0.0971807	0.495108	0.620524	0.755559
ARHGEF9	966.809	-0.430232	0.209769	-2.05098	0.0402689	0.102079
ARID1A	5049.92	0.0469091	0.0957103	0.490116	0.624052	0.758396
ARID1B	2302.74	-0.0272966	0.111014	-0.245884	0.805772	0.88686
ARID2	1599.79	0.0709018	0.132295	0.535935	0.592004	0.733546
ARID3A	4383.25	-0.559122	0.126473	-4.42087	9.83061e-06	9.19965e-05
ARID3B	5573.78	0.131511	0.165108	0.796515	0.425733	0.590743
ARID3C	3.30095	-2.56225	1.76257	-1.4537	0.146029	0.275241
ARID4A	479.809	-0.597745	0.16166	-3.69753	0.000217707	0.00138194
ARID4B	1383.67	-0.079407	0.115716	-0.686223	0.492572	0.650922
ARID5A	160.296	0.566279	0.421203	1.34443	0.178809	0.319111
ARID5B	128.913	-2.57378	0.391494	-6.57425	4.89005e-11	1.36093e-09
ARIH1	2479.49	0.123064	0.102363	1.20223	0.229274	0.382602
ARIH2	3207.58	0.4193	0.0971249	4.31713	1.58074e-05	0.000140612
ARIH2OS	18.4954	-0.313019	0.62271	-0.502673	0.615194	0.751694
ARL1	1834.49	0.129731	0.151114	0.858502	0.390615	0.557958
ARL10	524.703	-0.86698	0.203631	-4.25761	2.06626e-05	0.000178055
ARL11	29.2437	-0.0176614	0.516564	-0.0341901	0.972726	0.984653
ARL13B	409.065	-0.164782	0.162126	-1.01638	0.309447	0.474458
ARL14EP	751.688	-0.173572	0.149723	-1.15928	0.246341	0.403129
ARL15	433.752	0.267313	0.190052	1.40652	0.159569	0.293353
ARL16	1099.34	-0.257184	0.126818	-2.02797	0.0425635	0.106529
ARL17A	109.908	0.320807	0.307164	1.04441	0.296294	0.459981
ARL17B	46.7213	0.403871	0.583329	0.692355	0.488714	0.647431
ARL2	2919.73	-0.180491	0.116447	-1.54999	0.121145	0.238709
ARL2-SNX15	42.5302	0.57156	3.6902	0.154886	0.876911	0.930147
ARL2BP	922.96	-0.368029	0.148545	-2.47755	0.0132287	0.042523
ARL3	1598.85	-0.444962	0.164489	-2.70513	0.00682783	0.0247505
ARL4A	1184.22	-1.46215	0.2986	-4.89668	9.74701e-07	1.20693e-05
ARL4C	2655.64	-2.30754	0.56307	-4.09814	4.16476e-05	0.000333025
ARL4D	841.682	1.42234	0.648931	2.19181	0.0283931	0.0779032
ARL5A	1813.12	0.556083	0.136247	4.08143	4.47591e-05	0.000355246
ARL5B	2271.12	0.0890263	0.131834	0.675292	0.49949	0.656965
ARL6	268.445	0.59507	0.261881	2.27229	0.0230688	0.0661743
ARL6IP1	9712.97	-0.277997	0.110125	-2.52439	0.01159	0.0382558
ARL6IP4	2797.32	-0.182874	0.114822	-1.59267	0.111235	0.223463
ARL6IP5	1619.2	-0.647641	0.22886	-2.82986	0.00465691	0.0181063
ARL6IP6	1047.86	0.210382	0.137498	1.53007	0.126	0.24557
ARL8A	963.795	0.562148	0.18419	3.052	0.00227321	0.0100504
ARL8B	1514.88	-0.22634	0.142717	-1.58594	0.112752	0.225928
ARL9	29.3715	0.512865	0.531843	0.964317	0.334887	0.501706
ARMC1	1782.88	0.28961	0.135774	2.13304	0.0329218	0.0872062
ARMC10	1174.36	0.238209	0.128312	1.85648	0.0633849	0.14521
ARMC12	12.6217	-0.836007	0.762914	-1.09581	0.273163	0.433529
ARMC2	75.2706	-0.633636	0.327974	-1.93197	0.053363	0.12748
ARMC3	29.4091	-1.41396	0.53143	-2.66067	0.00779849	0.0276016
ARMC4	300.721	0.672647	0.235828	2.85227	0.00434076	0.0170792
ARMC5	234.337	-0.500705	0.364521	-1.3736	0.169567	0.306912
ARMC6	1542.37	-0.216214	0.240396	-0.899406	0.368437	0.536182
ARMC7	410.886	0.163138	0.262185	0.622227	0.533792	0.686098
ARMC8	1160.9	0.429973	0.110555	3.88921	0.00010057	0.000717551
ARMC9	1317.33	-0.369379	0.138746	-2.66226	0.00776173	0.0275
ARMCX1	844.113	-0.910178	0.125876	-7.23076	4.80292e-13	1.79679e-11
ARMCX2	3324.02	-0.570339	0.101131	-5.63962	1.70427e-08	3.13483e-07
ARMCX3	1220.3	-0.780028	0.104095	-7.49339	6.71154e-14	2.88884e-12
ARMCX4	470.742	-0.373706	0.221068	-1.69046	0.0909395	0.191282
ARMCX5	700.96	0.0543176	0.150138	0.361785	0.717513	0.828547
ARMCX5-GPRASP2	38.6326	-0.632035	0.678037	-0.932154	0.351257	0.5186
ARMCX6	1002.67	-1.00398	0.128834	-7.79287	6.55029e-15	3.2072e-13
ARMH1	7.27221	-0.999107	1.0298	-0.970198	0.331948	0.498776
ARMH3	684.654	-0.175834	0.125279	-1.40353	0.160457	0.294479
ARMH4	536.624	0.672534	0.22573	2.97937	0.00288838	0.0122565
ARMT1	2236.92	0.565647	0.159362	3.54944	0.000386044	0.00225779
ARNT	1244.37	0.00587885	0.137092	0.0428826	0.965795	0.98083
ARNT2	769.403	-1.24063	0.303168	-4.09223	4.27236e-05	0.000340354
ARNTL	152.581	0.315763	0.273286	1.15543	0.247914	0.404812
ARNTL2	484.886	0.387677	0.16173	2.39707	0.0165269	0.0508117
ARPC1A	3912.87	-0.0598707	0.0930425	-0.643477	0.519915	0.674433
ARPC1B	1472.96	-0.381442	0.157004	-2.4295	0.0151196	0.0473455
ARPC2	6203.22	0.24178	0.145486	1.66188	0.0965374	0.200077
ARPC3	4416.85	0.181278	0.128803	1.40741	0.159306	0.293028
ARPC4	4097.72	-0.0566797	0.109883	-0.515819	0.605981	0.744589
ARPC4-TTLL3	95.5301	-1.31317	0.427376	-3.07264	0.00212176	0.0094863
ARPC5	3227.99	-0.160896	0.0999224	-1.61021	0.107352	0.217453
ARPC5L	1360.97	0.380363	0.148827	2.55574	0.0105962	0.0355844
ARPIN	571.771	-1.04652	0.172598	-6.0633	1.33355e-09	3.04649e-08
ARPIN-AP3S2	628.387	-0.338234	0.165973	-2.03788	0.0415618	0.104615
ARPP19	3935.66	0.153477	0.117786	1.30302	0.192569	0.336602
ARPP21	3.22776	-1.0452	1.81408	-0.576158	0.564508	0.711309
ARRB1	2818.31	0.919443	0.220913	4.16201	3.1546e-05	0.000259162
ARRB2	1358.17	-0.18106	0.1517	-1.19354	0.232659	0.386664
ARRDC1	249.687	-0.557014	0.244128	-2.28165	0.0225101	0.0649571
ARRDC2	132.945	2.42052	0.334756	7.23069	4.80531e-13	1.79679e-11
ARRDC3	1315.68	-0.370604	0.231474	-1.60106	0.109364	0.220587
ARRDC4	443.943	-0.588364	0.249933	-2.35409	0.0185682	0.0556654
ARSA	233.655	-0.957419	0.210408	-4.55031	5.35671e-06	5.4131e-05
ARSB	537.533	-0.282877	0.180742	-1.56509	0.117562	0.233511
ARSD	151.318	-1.23986	0.238329	-5.2023	1.96839e-07	2.87396e-06
ARSE	330.779	0.912048	0.257341	3.54412	0.000393929	0.00229351
ARSG	191.814	-0.833302	0.287007	-2.90342	0.00369111	0.0149854
ARSI	172.677	-1.52684	0.39111	-3.90387	9.46655e-05	0.00068255
ARSJ	51.4811	0.846982	0.417503	2.02869	0.0424904	0.106447
ARSK	473.703	0.219246	0.155257	1.41215	0.157907	0.291238
ART3	3.89876	0.519434	1.4211	0.365515	0.714727	0.826505
ART5	245.762	2.26817	0.25593	8.86245	7.82744e-19	5.91837e-17
ARTN	36.6432	0.763736	0.667361	1.14441	0.252453	0.409834
ARV1	340.74	-0.895612	0.16283	-5.50028	3.7918e-08	6.49893e-07
ARVCF	880.424	-0.916545	0.29876	-3.06783	0.00215619	0.00961535
AS3MT	657.078	-0.632984	0.173415	-3.65012	0.000262117	0.00161582
ASAH1	1353.7	-0.511088	0.141929	-3.60102	0.000316971	0.00190584
ASAH2	15.2924	-2.69555	1.08476	-2.48493	0.0129578	0.0418251
ASAH2B	512.764	0.00648594	0.151571	0.0427915	0.965868	0.98083
ASAP1	1512.09	-0.274664	0.122873	-2.23535	0.0253946	0.0713134
ASAP2	1125.7	-0.769807	0.272106	-2.82907	0.00466839	0.0181344
ASAP3	947.838	0.88995	0.162742	5.46847	4.53927e-08	7.68751e-07
ASB1	1235.99	0.066441	0.111385	0.596498	0.550843	0.700201
ASB13	554.663	-0.131211	0.15781	-0.831449	0.40572	0.571876
ASB3	820.137	0.101554	0.202016	0.5027	0.615175	0.751694
ASB4	3.30198	-1.55701	1.64953	-0.943908	0.345217	0.512427
ASB5	21.8116	5.38133	1.18916	4.52533	6.03011e-06	5.98389e-05
ASB6	659.622	-0.27856	0.176388	-1.57924	0.11428	0.228133
ASB7	481.813	-0.0220402	0.144638	-0.152382	0.878886	0.931316
ASB8	253.873	-0.615739	0.198629	-3.09995	0.00193556	0.00880823
ASB9	55.0891	-1.21372	0.439173	-2.76366	0.00571576	0.021405
ASCC1	783.451	-0.188811	0.130568	-1.44607	0.148157	0.277721
ASCC2	1503.84	-0.0747082	0.140358	-0.532271	0.594538	0.735749
ASCC3	4039.57	0.442681	0.0992546	4.46006	8.19374e-06	7.84396e-05
ASCL2	18.7501	-1.44861	0.768546	-1.88488	0.0594466	0.13849
ASCL4	6.28855	-3.15663	1.92327	-1.64128	0.10074	0.206903
ASDURF	25.0621	-0.0084175	1.49484	-0.00563104	0.995507	0.99796
ASF1A	1119.81	0.135943	0.151934	0.894751	0.37092	0.538833
ASF1B	1521.34	-0.574704	0.0992482	-5.79057	7.01475e-09	1.39706e-07
ASGR1	150.913	-0.577917	0.231858	-2.49255	0.012683	0.0411324
ASH1L	798.073	0.0370639	0.162794	0.227674	0.8199	0.896154
ASH2L	1719.18	-0.167913	0.140841	-1.19222	0.233175	0.38737
ASIC1	228.124	-1.96469	0.297634	-6.60104	4.0827e-11	1.14934e-09
ASIC2	32.8397	1.96409	0.585812	3.35276	0.000800095	0.00422759
ASIC3	19.1538	-1.49928	0.692159	-2.1661	0.0303037	0.0818056
ASIC4	7.24724	-2.47492	1.09193	-2.26656	0.023417	0.0669802
ASL	759.654	0.0171894	0.172577	0.0996044	0.920658	0.955214
ASLP1	15.2723	0.420921	0.697054	0.603857	0.545939	0.696039
ASMTL	2465.92	-0.775117	0.197116	-3.93228	8.41434e-05	0.000619493
ASNA1	2928.95	0.152075	0.142349	1.06832	0.285376	0.447674
ASNS	6037.35	1.50685	0.699625	2.15379	0.0312565	0.0837629
ASNSD1	1680.3	0.144518	0.107194	1.34818	0.1776	0.317708
ASPA	16.7015	0.441726	0.668095	0.661171	0.508502	0.663941
ASPH	3033.88	-0.0923777	0.144147	-0.640858	0.521615	0.676022
ASPHD1	129.652	1.9417	0.410504	4.73004	2.24481e-06	2.51537e-05
ASPHD2	270.793	1.15863	0.20072	5.77237	7.81641e-09	1.5477e-07
ASPM	2787.43	-0.0821316	0.0905388	-0.907142	0.364332	0.531929
ASPRV1	24.5011	-0.507983	0.525472	-0.966718	0.333685	0.500571
ASPSCR1	761.261	-0.347505	0.248976	-1.39574	0.162793	0.297421
ASRGL1	953.512	-0.256219	0.145647	-1.75917	0.0785478	0.170984
ASS1	1281.5	0.714543	0.651666	1.09649	0.272866	0.433259
ASS1P2	3.89854	0.241909	1.82521	0.132538	0.894559	0.940092
ASTE1	221.662	-0.291231	0.210591	-1.38292	0.166689	0.302762
ASTN1	295.247	-0.793789	0.365838	-2.16978	0.0300233	0.081239
ASTN2	448.822	-0.709677	0.211209	-3.36007	0.000779224	0.00413617
ASXL1	2013.86	-0.774634	0.108924	-7.1117	1.14618e-12	4.10927e-11
ASXL2	1527.39	0.683749	0.147965	4.62102	3.81855e-06	4.02786e-05
ASXL3	99.2381	-2.25367	0.900071	-2.50389	0.0122838	0.0401195
ATAD1	947.378	0.187464	0.1445	1.29733	0.194518	0.33928
ATAD2	1804.26	-0.405396	0.13798	-2.93807	0.00330259	0.0136579
ATAD2B	579.843	0.0399863	0.141863	0.281865	0.778047	0.868688
ATAD3A	1663.65	-0.400469	0.325577	-1.23003	0.218686	0.369625
ATAD3B	1166.43	-0.00449872	0.31337	-0.0143559	0.988546	0.994658
ATAD3C	19.5013	0.320732	0.622224	0.51546	0.606232	0.744844
ATAD5	819.919	0.222083	0.18522	1.19903	0.230518	0.384039
ATAT1	49.3543	-0.413561	0.375338	-1.10184	0.270533	0.430755
ATCAY	350.913	2.68343	0.2764	9.7085	2.77394e-22	2.75588e-20
ATE1	700.897	0.251813	0.124475	2.02301	0.0430724	0.107448
ATE1-AS1	4.5919	-0.25995	1.83758	-0.141463	0.887504	0.936153
ATF1	594.762	0.414661	0.125079	3.31518	0.000915829	0.00473802
ATF2	1344.91	-0.102544	0.152711	-0.671495	0.501905	0.659057
ATF3	450.362	0.479352	0.161507	2.968	0.00299749	0.0126208
ATF4	11779.6	0.154236	0.118895	1.29724	0.194547	0.339296
ATF5	836.645	-0.137909	0.309217	-0.445995	0.655601	0.782435
ATF6	1207.29	-0.431369	0.121085	-3.56253	0.000367302	0.00216504
ATF6B	344.785	-1.45099	0.338299	-4.28907	1.7942e-05	0.000156665
ATF7	672.049	-0.186622	0.156161	-1.19507	0.232062	0.386046
ATF7IP	3017.34	-0.0213232	0.143416	-0.14868	0.881806	0.932801
ATF7IP2	377.292	0.908226	0.170091	5.33964	9.31309e-08	1.46405e-06
ATG10	395.855	0.123134	0.19518	0.630873	0.528124	0.681306
ATG101	1120.42	0.175805	0.109267	1.60895	0.107626	0.217828
ATG12	1364.56	-0.0332402	0.160041	-0.207698	0.835465	0.907303
ATG13	1912.68	0.167466	0.123138	1.35999	0.173835	0.312637
ATG14	556.906	-0.019273	0.141535	-0.136171	0.891686	0.93853
ATG16L1	418.254	0.270365	0.166892	1.62001	0.105231	0.214121
ATG16L2	152.156	0.200015	0.333054	0.600549	0.548141	0.6977
ATG2A	509.972	-0.623462	0.305069	-2.04367	0.040986	0.103528
ATG2B	550.395	-0.0121796	0.137375	-0.0886596	0.929352	0.960434
ATG3	1596.68	0.236006	0.0945859	2.49515	0.0125904	0.0409333
ATG4A	163.278	-0.194649	0.247941	-0.785059	0.432419	0.597163
ATG4B	1724.42	-0.152143	0.152945	-0.994757	0.319855	0.486487
ATG4C	542.955	0.223291	0.150087	1.48774	0.136819	0.261752
ATG4D	600.118	0.111089	0.197286	0.563086	0.573377	0.718476
ATG5	1328.61	0.451604	0.132619	3.40526	0.000661004	0.00358124
ATG7	596.47	-0.0643823	0.134244	-0.479593	0.631516	0.76426
ATG9A	1546.75	-0.035489	0.147624	-0.240401	0.810019	0.889907
ATG9B	51.5909	-1.8153	0.638248	-2.8442	0.0044523	0.0174298
ATIC	5773.11	0.152444	0.0810522	1.88081	0.059998	0.139361
ATL1	150.257	-0.304505	0.224991	-1.35341	0.175925	0.315512
ATL2	2058.38	0.181574	0.144333	1.25802	0.208383	0.356942
ATL3	453.414	0.731941	0.219675	3.33193	0.00086246	0.00450144
ATM	1027.44	-0.0282028	0.145901	-0.193301	0.846723	0.913007
ATMIN	2445.85	0.0255666	0.0869391	0.294075	0.768701	0.863156
ATN1	2958.36	-0.62569	0.17757	-3.52363	0.000425679	0.0024566
ATOH7	5.58132	-1.20855	1.10187	-1.09681	0.272724	0.433187
ATOH8	116.301	-1.35899	0.45967	-2.95646	0.00311193	0.0130219
ATOX1	579.747	-0.271592	0.143144	-1.89733	0.0577838	0.135726
ATP10A	30.5008	2.76708	0.565894	4.88975	1.00963e-06	1.24387e-05
ATP10B	24.7902	-3.39835	0.645211	-5.26703	1.38649e-07	2.1032e-06
ATP10D	224.829	-1.73518	0.434804	-3.99073	6.58695e-05	0.000498043
ATP11A	1538.99	-0.34769	0.103496	-3.35946	0.000780938	0.00414302
ATP11B	956.846	-0.00182539	0.179269	-0.0101824	0.991876	0.99619
ATP11C	1564.26	0.638931	0.122656	5.20912	1.89737e-07	2.78781e-06
ATP12A	99.5564	-0.887384	0.621006	-1.42895	0.15302	0.284465
ATP13A1	1507.61	-0.366581	0.243871	-1.50318	0.132793	0.25571
ATP13A2	1374.08	-0.486784	0.234593	-2.07501	0.0379853	0.0975933
ATP13A3	2474.51	0.590743	0.117009	5.0487	4.44818e-07	5.96628e-06
ATP13A4	43.3781	-4.40673	0.6235	-7.06773	1.57492e-12	5.59505e-11
ATP1A1	16931.4	0.130359	0.0770885	1.69103	0.0908302	0.191123
ATP1A2	6215.16	-2.95264	1.09449	-2.69773	0.00698139	0.0252216
ATP1A3	441.84	2.93466	0.375052	7.82467	5.08995e-15	2.52107e-13
ATP1A4	22.4601	-0.858141	0.600893	-1.42811	0.15326	0.284695
ATP1B1	1186.4	0.280884	0.143303	1.96007	0.0499871	0.120972
ATP1B2	202.408	-0.30417	0.311582	-0.976213	0.328959	0.495788
ATP1B3	4038.62	0.393736	0.0931483	4.22698	2.36846e-05	0.000200358
ATP23	93.4576	1.10027	0.307937	3.57303	0.000352879	0.00208867
ATP2A1	64.3278	-0.727726	0.364778	-1.99498	0.0460447	0.113227
ATP2A2	9739.93	0.0536504	0.108959	0.492393	0.622442	0.757101
ATP2A3	168.71	0.314981	0.330279	0.953679	0.340246	0.506987
ATP2B1	3617.85	-1.009	0.175287	-5.75629	8.59838e-09	1.6869e-07
ATP2B2	26.3638	3.00882	0.691073	4.35383	1.33778e-05	0.00012076
ATP2B3	9.43873	-2.26083	1.23426	-1.83173	0.0669914	0.151382
ATP2B4	1912.61	-0.351132	0.141446	-2.48244	0.0130486	0.0420628
ATP2C1	3002.41	0.199193	0.10045	1.983	0.0473675	0.11578
ATP2C2	110.28	-2.87086	0.376551	-7.62411	2.45732e-14	1.13182e-12
ATP4A	8.12767	2.50179	1.05783	2.36502	0.0180292	0.0544605
ATP5F1A	21157.9	0.245319	0.0856579	2.86394	0.00418409	0.0165772
ATP5F1B	27152.3	0.405875	0.0884199	4.59031	4.42583e-06	4.5598e-05
ATP5F1C	5813.78	0.34049	0.162846	2.09087	0.0365399	0.0948351
ATP5F1D	893.736	-0.255669	0.35058	-0.729274	0.465834	0.627378
ATP5F1E	3624.36	-0.274432	0.153032	-1.7933	0.0729253	0.161418
ATP5IF1	1044.4	-0.12553	0.150191	-0.835802	0.403266	0.569889
ATP5MC1	1517.62	0.185823	0.128067	1.45098	0.146786	0.276152
ATP5MC2	6237.33	-0.26193	0.147521	-1.77554	0.0758085	0.166412
ATP5MC3	7822.3	0.232981	0.0825803	2.82126	0.00478349	0.0184933
ATP5MD	2679.11	0.346391	0.183475	1.88795	0.0590326	0.137776
ATP5ME	3714.94	0.579293	0.0835088	6.93691	4.00767e-12	1.32977e-10
ATP5MF	4571.76	0.0552856	0.123324	0.448295	0.65394	0.781108
ATP5MF-PTCD1	550.844	-0.175588	0.206499	-0.850307	0.395154	0.562044
ATP5MG	5068.42	0.20873	0.138411	1.50804	0.131544	0.253905
ATP5MPL	2661.07	0.140911	0.185453	0.759821	0.447361	0.611397
ATP5PB	6322.22	0.130236	0.0886976	1.46832	0.142018	0.269405
ATP5PD	4373.12	0.779808	0.0867109	8.9932	2.40139e-19	1.87374e-17
ATP5PF	2107.01	0.100608	0.136795	0.735461	0.462059	0.624524
ATP5PO	5270.25	0.131509	0.136138	0.965997	0.334046	0.500893
ATP6AP1	2072.26	-0.683995	0.113231	-6.04071	1.53438e-09	3.47279e-08
ATP6AP1L	75.547	-0.357479	0.401718	-0.889875	0.373533	0.541431
ATP6AP2	1985.39	0.17326	0.110297	1.57085	0.116217	0.231459
ATP6V0A1	1095.15	-0.719061	0.188607	-3.81249	0.000137574	0.000932886
ATP6V0A2	1301.26	0.652434	0.138972	4.6947	2.66993e-06	2.92835e-05
ATP6V0A4	10.1518	-0.979569	0.802658	-1.22041	0.222311	0.374072
ATP6V0B	2342.69	-0.274823	0.111756	-2.45913	0.0139273	0.0442758
ATP6V0C	2291.47	-0.508416	0.270548	-1.87921	0.0602165	0.139731
ATP6V0D1	1331.99	-0.572046	0.149501	-3.82638	0.000130042	0.000890641
ATP6V0D2	3.7654	0.209524	1.40474	0.149154	0.881432	0.932511
ATP6V0E1	1371.76	-0.00272514	0.138869	-0.0196239	0.984343	0.99224
ATP6V0E2	776.727	-1.93826	0.321674	-6.02555	1.68533e-09	3.79431e-08
ATP6V1A	1950.38	-0.0146377	0.091169	-0.160556	0.872443	0.927483
ATP6V1B1	54.0019	-7.50626	1.12218	-6.68901	2.24691e-11	6.63129e-10
ATP6V1B2	2788.48	-0.161218	0.107509	-1.49958	0.133723	0.25724
ATP6V1C1	1264.79	0.264496	0.124283	2.12817	0.0333228	0.0880636
ATP6V1C2	12.6354	-0.756784	0.755875	-1.0012	0.316729	0.48298
ATP6V1D	2021.09	0.033285	0.125775	0.26464	0.791287	0.877625
ATP6V1E1	2712.16	0.340488	0.151941	2.24092	0.0250313	0.0705832
ATP6V1E2	151.575	0.580517	0.248562	2.3355	0.0195174	0.0579017
ATP6V1F	1894.4	-0.30392	0.108206	-2.80871	0.00497406	0.0190918
ATP6V1FNB	4.38772	-1.13775	1.59632	-0.712736	0.476009	0.636367
ATP6V1G1	3685.03	0.26944	0.102286	2.63418	0.00843411	0.0294265
ATP6V1G2	7.02816	-1.06608	1.5842	-0.672946	0.500981	0.658192
ATP6V1H	1154.95	-0.143087	0.113201	-1.264	0.206229	0.354014
ATP7A	192.582	-0.910814	0.241708	-3.76824	0.0001644	0.00108424
ATP7B	385.511	-0.79775	0.158053	-5.04735	4.47975e-07	5.99451e-06
ATP8A1	654.585	-0.443381	0.204453	-2.16862	0.0301118	0.0814033
ATP8A2	113.215	1.08279	0.365944	2.95888	0.00308755	0.0129345
ATP8B1	109.095	-0.689734	0.407694	-1.69179	0.0906853	0.190865
ATP8B2	1673.87	-0.00162063	0.114436	-0.014162	0.988701	0.994755
ATP8B3	52.7828	1.89365	0.536625	3.52882	0.000417414	0.0024114
ATP8B4	21.826	-2.16215	0.744406	-2.90453	0.00367809	0.0149503
ATP9A	370.15	-0.231917	0.172286	-1.34612	0.178265	0.318473
ATP9B	911.339	-0.0646514	0.156004	-0.414421	0.678566	0.799292
ATPAF1	1856.54	-0.0214462	0.11736	-0.182739	0.855003	0.917444
ATPAF2	434.5	-0.627139	0.191351	-3.27742	0.0010476	0.00530253
ATPSCKMT	378.861	-0.327085	0.171242	-1.91008	0.0561233	0.1325
ATR	955.609	0.0871575	0.135925	0.641219	0.52138	0.67577
ATRAID	1675.34	-0.00385092	0.137364	-0.0280344	0.977635	0.987987
ATRIP	630.294	-0.472441	0.140292	-3.36755	0.000758403	0.00403852
ATRN	1609.78	-0.190243	0.103225	-1.843	0.0653295	0.14855
ATRNL1	297.608	-0.929332	0.264696	-3.51094	0.000446521	0.00256045
ATRX	2107.89	-0.119159	0.105753	-1.12676	0.259843	0.418018
ATXN1	159.022	0.541689	0.270004	2.00623	0.0448317	0.110914
ATXN10	4509.5	0.0897021	0.104234	0.860581	0.389469	0.556878
ATXN1L	1541.91	-0.043321	0.114706	-0.377671	0.705675	0.819391
ATXN2	1321.15	0.18701	0.108249	1.7276	0.0840605	0.180364
ATXN2L	5011.85	-0.0731677	0.12814	-0.570997	0.568001	0.714045
ATXN3	650.678	0.548782	0.161006	3.40845	0.000653339	0.00354534
ATXN7	501.418	0.161997	0.169593	0.955211	0.339471	0.506229
ATXN7L1	548.991	1.50428	0.285118	5.27598	1.32048e-07	2.01109e-06
ATXN7L2	210.888	-0.183273	0.218091	-0.840351	0.400711	0.567497
ATXN7L3	4123.1	-0.130046	0.111546	-1.16584	0.243678	0.399958
ATXN7L3B	4274.54	-0.145693	0.0846554	-1.72101	0.0852493	0.182252
AUH	421.121	0.628511	0.161163	3.89985	9.62526e-05	0.000691006
AUNIP	399.764	0.697012	0.153738	4.53377	5.79392e-06	5.79664e-05
AUP1	2329.72	-0.204292	0.12241	-1.66892	0.0951339	0.197838
AURKA	3086.78	0.286493	0.100965	2.83755	0.00454607	0.0177319
AURKAIP1	2178.84	-0.132271	0.211145	-0.626444	0.531023	0.683653
AURKAP1	3.91749	0.097411	1.3093	0.0743993	0.940693	0.966377
AURKB	2874.27	0.00625916	0.127326	0.0491583	0.960793	0.978312
AURKC	34.6568	0.267071	0.476556	0.56042	0.575193	0.72033
AUTS2	1380.7	-0.756986	0.254253	-2.9773	0.00290803	0.0123234
AVEN	839.381	0.620487	0.119859	5.17681	2.25715e-07	3.26589e-06
AVIL	8.53202	-1.41816	0.907957	-1.56193	0.118305	0.23455
AVL9	1335.9	0.261946	0.118882	2.20342	0.0275651	0.0760344
AVPI1	118.261	0.539423	0.258465	2.08702	0.0368859	0.0954866
AXDND1	5.32457	0.453919	1.25935	0.360439	0.718519	0.829194
AXIN1	1817.77	0.319335	0.20481	1.55918	0.118954	0.235591
AXIN2	2917.59	-1.15092	0.185031	-6.22014	4.96707e-10	1.1921e-08
AXL	975.006	-0.142555	0.189884	-0.750749	0.452804	0.616584
AZI2	1318.61	0.119414	0.134365	0.888729	0.374149	0.542094
AZIN1	8182.15	0.570087	0.0891178	6.39701	1.58454e-10	4.12753e-09
AZIN2	105.999	-1.62485	0.438471	-3.70572	0.000210793	0.00134254
B2M	1307.29	0.599899	0.196533	3.0524	0.00227017	0.0100395
B3GALNT1	312.397	0.0219068	0.225956	0.0969515	0.922765	0.956518
B3GALNT2	631.59	0.362706	0.123559	2.9355	0.00333014	0.0137453
B3GALT1	230.063	0.428655	0.19098	2.2445	0.0248003	0.070094
B3GALT4	5.22839	-0.309357	1.06612	-0.290172	0.771685	0.864408
B3GALT5	478.44	2.666	0.231411	11.5206	1.03874e-30	1.5991e-28
B3GALT6	647.722	-0.528886	0.18202	-2.90564	0.00366498	0.0149041
B3GAT1	780.223	-0.206018	0.167283	-1.23155	0.218116	0.368917
B3GAT2	27.4955	-0.175585	0.538214	-0.326236	0.744246	0.84649
B3GAT3	882.525	-1.12612	0.250281	-4.49942	6.81398e-06	6.64976e-05
B3GLCT	316.671	-0.111785	0.185554	-0.602438	0.546883	0.696826
B3GNT10	88.7802	-0.441101	0.288459	-1.52916	0.126225	0.245823
B3GNT2	1258.24	-0.274902	0.206676	-1.33011	0.183481	0.325221
B3GNT3	11.7595	2.00797	0.892312	2.2503	0.02443	0.0693225
B3GNT4	31.2078	1.36109	0.550188	2.47386	0.0133662	0.0428923
B3GNT5	603.212	-0.433392	0.208983	-2.07381	0.0380969	0.0978359
B3GNT7	1879.93	2.48841	0.333516	7.46115	8.57678e-14	3.64577e-12
B3GNT8	44.9944	-0.982283	0.499479	-1.96662	0.0492274	0.11948
B3GNT9	100.536	-0.0384494	0.315138	-0.122008	0.902892	0.945492
B3GNTL1	125.695	-0.46262	0.310617	-1.48936	0.136393	0.261083
B4GALNT1	49.9848	-1.47579	0.458965	-3.21548	0.00130228	0.00634542
B4GALNT2	9.063	-0.0111969	1.03702	-0.0107971	0.991385	0.996048
B4GALNT3	1282.01	1.54656	0.23567	6.56241	5.29458e-11	1.46873e-09
B4GALNT4	1202.98	-0.848082	0.270207	-3.13864	0.00169733	0.00788149
B4GALT1	1552.1	-0.557496	0.132462	-4.20873	2.56806e-05	0.000215535
B4GALT2	2113.54	-0.117373	0.110065	-1.06639	0.286246	0.448545
B4GALT3	1267.27	-0.145518	0.109109	-1.33369	0.182304	0.32378
B4GALT4	1086.46	0.466201	0.232285	2.00702	0.044748	0.110723
B4GALT5	2684.97	0.087942	0.0902382	0.974554	0.329782	0.496678
B4GALT6	598.922	0.741369	0.133588	5.54968	2.86195e-08	5.02106e-07
B4GALT7	522.395	-0.386964	0.173451	-2.23097	0.0256828	0.0718876
B4GAT1	1007.89	-0.627429	0.157049	-3.99511	6.46639e-05	0.000490229
B9D1	571.421	0.737241	0.16775	4.39487	1.10837e-05	0.000102102
B9D2	121.262	-0.803761	0.379531	-2.11777	0.0341943	0.0898389
BAALC	67.3307	-0.621068	0.749507	-0.828635	0.407311	0.57337
BAAT	6.2832	-0.827156	1.35399	-0.610905	0.541263	0.692587
BABAM1	2652.37	-0.0341892	0.0969445	-0.352668	0.724338	0.833444
BABAM2	704.546	0.00940821	0.162863	0.0577675	0.953934	0.974303
BACE1	1080.51	-0.0739667	0.21378	-0.345994	0.729348	0.836663
BACE2	887.258	2.82622	0.225303	12.5441	4.28366e-36	8.92673e-34
BACH1	1188.7	-0.110556	0.135364	-0.816735	0.41408	0.580126
BACH2	161.993	-0.92698	0.39904	-2.32302	0.0201779	0.0594176
BAD	431.547	-0.881504	0.285063	-3.09231	0.00198606	0.00900205
BAG1	1888.31	-0.0235412	0.144344	-0.163091	0.870447	0.926453
BAG2	930.494	-0.859581	0.193002	-4.45374	8.43881e-06	8.04701e-05
BAG3	819.479	-0.176466	0.171551	-1.02865	0.303645	0.467912
BAG4	899.153	0.518687	0.144496	3.58963	0.000331145	0.00197577
BAG5	1204.06	0.35837	0.120643	2.9705	0.0029732	0.0125385
BAG6	7008.12	-0.294626	0.151195	-1.94864	0.0513381	0.123646
BAGE2	22.0805	0.568879	0.568157	1.00127	0.316696	0.482972
BAHCC1	1078.45	-2.41467	0.29135	-8.28785	1.15309e-16	6.88952e-15
BAHD1	1225.8	-0.0311837	0.189444	-0.164607	0.869254	0.925586
BAIAP2	614.246	-0.644527	0.190678	-3.38019	0.000724348	0.00387893
BAIAP2L1	1130.08	0.531429	0.129923	4.09034	4.30732e-05	0.000342661
BAIAP2L2	55.6295	-1.10997	0.393521	-2.82063	0.00479301	0.0185259
BAIAP3	69.5162	0.702755	0.458874	1.53148	0.125652	0.245107
BAK1	1583.89	0.161977	0.114713	1.41203	0.157942	0.291239
BAMBI	899.986	1.27561	0.366568	3.47987	0.000501656	0.00282821
BANF1	6975.84	0.0480276	0.102506	0.468535	0.639402	0.770423
BANF1P2	5.34997	-0.116049	1.11645	-0.103945	0.917213	0.953364
BANF1P3	5.65192	0.650923	1.2508	0.520404	0.602782	0.742688
BANK1	37.1587	-1.08188	0.578346	-1.87064	0.0613955	0.141751
[truncated: 15,089 more rows]

## Sheet: Legend
The output from DESeq2 showing the relative expression of each gene in CHD3-KO day 18 CNCCs relative to CHD3-WT day 18 CNCCs.
