# Supplementary material for: The NuRD component CHD3 promotes BMP signalling during cranial neural crest cell specification
Source: EMBO Rep. 2025 Aug 20;26(19):4723–41. doi: 10.1038/s44319-025-00555-w (PMC12508100; doi:10.1038/s44319-025-00555-w)
Supplement: Supplementary file 8 — Source data Fig. 1 [file 44319_2025_555_MOESM8_ESM.zip › EMBOR-2025-61878-T_SourceDataForFigure1/1C/TPM_for_differentiation_heatmap_WT_KO_v4.xlsx]

## Sheet: TPM_for_differentiation_heatmap
	CHD3_WT_iPSCs_1	CHD3_WT_iPSCs_2	CHD3_WT_iPSCs_3	CHD3_KO_iPSCs_1	CHD3_KO_iPSCs_2	CHD3_KO_iPSCs_3	CHD3_WT_D18_CNCCs_1	CHD3_WT_D18_CNCCs_2	CHD3_KO_D18_CNCCs_1	CHD3_KO_D18_CNCCs_2	CHD3_KO_D18_CNCCs_3
POU5F1	967.57	1010.18	1453.57	1291.95	1072.8	1305.37	73.9269	123.96	899.871	910.653	759.347
SOX2	162.357	230.662	166.048	161.029	236.411	231.964	60.5857	73.2137	29.0997	57.4605	48.4233
NANOG	85.4639	41.1671	94.7316	75.5952	74.1345	75.0158	4.54465	7.63744	68.1019	64.6344	97.9005
CDH1	86.69	88.3553	77.9643	78.2695	85.7993	101.868	71.157	69.1747	61.0271	61.2947	92.5731
TFAP2A	0.0355105	0.452261	0.0209725	0.0400748	0.0720272	0.153159	27.0779	20.1776	0.922896	3.55535	0.401836
SOX9	1.70293	4.39471	1.88278	1.31934	2.7249	2.80294	9.08544	9.81115	1.70696	6.50912	1.50422
DLX1	0.0312601	0.0282162	0.0311506	0	0	0	4.30797	6.25448	0.145918	1.23042	0.206471
DLX2	0.0363911	0.0213404	0.0235804	0.104139	0.0543768	0	3.04026	3.60706	0.110971	0.452554	0.181
TWIST1	0.166677	0.23173	0.379576	0.162199	0.170081	0.153248	6.56681	7.16539	2.39339	2.16446	2.26896
ZEB1	0.515692	0.123308	0.213633	0.632253	0.20951	0.301183	12.6782	11.1065	3.47748	6.90409	1.94943
ZEB2	0.492513	0.667279	0.470131	0.514475	0.752454	0.534661	12.9563	13.3564	6.85083	6.85406	3.77027
VIM	63.5628	101.313	64.9166	90.1553	98.0278	157.539	1337.76	1240.27	415.826	814.314	242.256
SNAI1	4.90151	7.33228	5.18396	2.97154	4.97465	6.63576	11.3735	10.294	24.8418	11.3147	23.4045
SNAI2	0.790236	0.169728	0.455295	0.591047	0.679633	0.424242	5.78442	7.96306	6.4486	4.97985	2.96161
CDH2	10.9608	9.20366	9.04133	15.915	15.0966	10.4349	87.7826	87.2041	152.846	117.472	149.847

## Sheet: Legend
Transcripts per million (TPM)values for genes of interest obtained from RNA-seq of CHD3-WT and CHD3-KO iPSCs and day-18 CNCCs.
