# Supplementary material for: The NuRD component CHD3 promotes BMP signalling during cranial neural crest cell specification
Source: EMBO Rep. 2025 Aug 20;26(19):4723–41. doi: 10.1038/s44319-025-00555-w (PMC12508100; doi:10.1038/s44319-025-00555-w)
Supplement: Supplementary file 9 — Source data Fig. 2 [file 44319_2025_555_MOESM9_ESM.zip]

Archive with 24 entries (19 files):
- EMBOR-2025-61878-T_SourceDataForFigure2/
- __MACOSX/._EMBOR-2025-61878-T_SourceDataForFigure2
- EMBOR-2025-61878-T_SourceDataForFigure2/.DS_Store
- __MACOSX/EMBOR-2025-61878-T_SourceDataForFigure2/._.DS_Store
- EMBOR-2025-61878-T_SourceDataForFigure2/2A/
- __MACOSX/EMBOR-2025-61878-T_SourceDataForFigure2/._2A
- EMBOR-2025-61878-T_SourceDataForFigure2/2C/
- __MACOSX/EMBOR-2025-61878-T_SourceDataForFigure2/._2C
- EMBOR-2025-61878-T_SourceDataForFigure2/2D/
- __MACOSX/EMBOR-2025-61878-T_SourceDataForFigure2/._2D
- EMBOR-2025-61878-T_SourceDataForFigure2/2B/
- __MACOSX/EMBOR-2025-61878-T_SourceDataForFigure2/._2B
- EMBOR-2025-61878-T_SourceDataForFigure2/2A/enrichment_results_wg_downregulated_d18.xlsx
- __MACOSX/EMBOR-2025-61878-T_SourceDataForFigure2/2A/._enrichment_results_wg_downregulated_d18.xlsx
- EMBOR-2025-61878-T_SourceDataForFigure2/2C/TPM_matrix_d18_meso_ecto_heatmap.xlsx
- __MACOSX/EMBOR-2025-61878-T_SourceDataForFigure2/2C/._TPM_matrix_d18_meso_ecto_heatmap.xlsx
- EMBOR-2025-61878-T_SourceDataForFigure2/2D/.DS_Store
- __MACOSX/EMBOR-2025-61878-T_SourceDataForFigure2/2D/._.DS_Store
- EMBOR-2025-61878-T_SourceDataForFigure2/2D/CHD3_WT_d18_brachyury.tif
- __MACOSX/EMBOR-2025-61878-T_SourceDataForFigure2/2D/._CHD3_WT_d18_brachyury.tif
- EMBOR-2025-61878-T_SourceDataForFigure2/2D/CHD3_KO_d18_brachyury.tif
- __MACOSX/EMBOR-2025-61878-T_SourceDataForFigure2/2D/._CHD3_KO_d18_brachyury.tif
- EMBOR-2025-61878-T_SourceDataForFigure2/2B/enrichment_results_wg_upregulated_d18.xlsx
- __MACOSX/EMBOR-2025-61878-T_SourceDataForFigure2/2B/._enrichment_results_wg_upregulated_d18.xlsx
