# Supplementary material for: The NuRD component CHD3 promotes BMP signalling during cranial neural crest cell specification
Source: EMBO Rep. 2025 Aug 20;26(19):4723–41. doi: 10.1038/s44319-025-00555-w (PMC12508100; doi:10.1038/s44319-025-00555-w)
Supplement: Supplementary file 9 — Source data Fig. 2 [file 44319_2025_555_MOESM9_ESM.zip › EMBOR-2025-61878-T_SourceDataForFigure2/2A/enrichment_results_wg_downregulated_d18.xlsx]

## Sheet: enrichment_results_wg_result171
geneSet	description	link	size	overlap	expect	enrichmentRatio	pValue	FDR	overlapId	database	userId
GO:0009888	tissue development	http://amigo.geneontology.org/amigo/term/GO:0009888	1925	141	61.7991	2.28159	0	0	301;579;653;655;1066;1116;1230;1280;1290;1293;1308;1365;1382;1396;1482;1543;1545;1646;1746;1747;1750;1830;1906;1942;2001;2042;2045;2047;2254;2302;2348;2487;2535;2621;2625;2668;2719;2737;2810;3200;3212;3213;3215;3221;3691;3855;3911;4070;4094;4222;4255;4300;4488;4606;4647;4846;4921;5080;5105;5144;5212;5307;5468;5743;5999;6285;6546;6665;7020;7026;7051;7059;7135;7139;7161;7379;7472;7475;7477;7482;770…	geneontology_Biological_Process	ABCA12;ADAM15;ADAMTS12;AKR1C2;ALX4;ANXA1;APCDD1;ARID5B;BMP5;BMP7;CCR1;CDON;CES1;CHI3L1;CLDN3;COL17A1;COL2A1;COL5A2;COL6A3;CRABP2;CRIP1;CRLF1;CYP1A1;CYP1B1;CYP26C1;CYP7B1;DACT2;DACT3;DDR2;DLX2;DLX3;DLX6;DSG3;DYRK1B;EDN1;EFNA1;ELF5;EPHA3;EPHA7;EPHB1;FGF9;FOLR1;FOXJ1;FREM2;FRZB;FZD2;GAS6;GATA3;GDF6;GDNF;GLI3;GPC3;GREB1L;GRHL3;HES4;HEY1;HEYL;HHIP;HOXA3;HOXB2;HOXB3;HOXB5;HOXC4;IRX1;ITGA8;ITGB4;KCNAB1;…
GO:0009790	embryo development	http://amigo.geneontology.org/amigo/term/GO:0009790	980	88	31.4614	2.79708	0	0	320;525;579;653;655;1050;1280;1290;1382;1482;1745;1746;1750;1906;1942;2001;2034;2200;2254;2348;2487;2535;2624;2625;2668;2719;2737;3200;3212;3213;3215;3216;3219;3221;3223;3231;3233;3481;3691;3899;3911;4010;4222;4488;4647;4762;4846;5013;5080;5125;5307;5801;7020;7026;7472;7475;7477;7479;7482;7704;8516;8828;9096;9241;9355;9935;10512;10586;23213;23414;23462;25806;50937;51176;54361;55553;56034;57801;57…	geneontology_Biological_Process	AFF3;ALX4;AMOT;APBA1;ATP6V1B1;BMP5;BMP7;CDON;CEBPA;COL2A1;COL5A2;CRABP2;DLX1;DLX2;DLX6;EDN1;EFNA1;ELF5;EPAS1;FBN1;FGF9;FOLR1;FREM2;FRZB;FZD2;GATA2;GATA3;GDNF;GLI3;GPC3;GRHL3;HES4;HEY1;HOPX;HOXA3;HOXB2;HOXB3;HOXB5;HOXB6;HOXB9;HOXC4;HOXC6;HOXD1;HOXD4;IGF2;IRX1;ITGA8;ITGB4;LAMA5;LEF1;LHX2;LMX1B;MAB21L2;MAFB;MEOX1;MSX2;MYO3B;MYO7A;NEUROG1;NKX2-5;NKX3-2;NOG;NOS3;NR2F2;NRP2;OTX1;PAX6;PCSK5;PDGFC;PITX1;…
GO:0009887	animal organ morphogenesis	http://amigo.geneontology.org/amigo/term/GO:0009887	974	99	31.2688	3.1661	0	0	333;525;579;653;655;1278;1280;1290;1293;1297;1363;1396;1482;1745;1746;1747;1750;1906;1942;2047;2200;2254;2302;2348;2487;2535;2624;2625;2668;2719;2737;3200;3212;3213;3215;3216;3221;3224;3233;3481;3691;3911;4070;4300;4488;4606;4647;4762;4846;5013;5066;5080;5146;5212;6586;7020;7059;7135;7139;7472;7475;7477;7482;8516;8751;8828;9241;9420;9935;10512;23213;23414;23462;25806;25928;26508;30061;50937;51176…	geneontology_Biological_Process	ADAM15;ALX4;APLP1;ARID5B;ASXL3;ATP6V1B1;BMP5;BMP7;CDON;COL1A2;COL2A1;COL5A2;COL6A3;COL9A1;CPE;CRIP1;CYP7B1;DLX1;DLX2;DLX3;DLX6;EDN1;EFNA1;EPHB1;FBN1;FGF9;FOLR1;FOXJ1;FRZB;FZD2;GATA2;GATA3;GDNF;GLI3;GPC3;GREB1L;GRHL3;HEY1;HEYL;HHIP;HOXA3;HOXB2;HOXB3;HOXB5;HOXB6;HOXC4;HOXC8;HOXD4;IGF2;IRX1;ITGA8;ITGB4;KIF26B;LAMA5;LEF1;MAFB;MLLT3;MSX2;MYBPC2;MYO3B;MYO7A;NEUROG1;NKX2-5;NKX3-2;NOG;NOS3;NPNT;NRP2;OTX1…
GO:0048598	embryonic morphogenesis	http://amigo.geneontology.org/amigo/term/GO:0048598	571	66	18.3311	3.60045	0	0	525;579;653;655;1280;1290;1382;1482;1746;1750;1906;1942;2001;2200;2254;2348;2487;2535;2624;2625;2668;2719;2737;3200;3212;3213;3215;3216;3221;3233;3481;3691;3899;3911;4488;4647;4762;5013;5080;5307;7020;7472;7475;7477;7479;7482;7704;8516;9241;9355;9935;10586;23213;25806;50937;51176;54361;57822;60529;64220;79192;84189;140469;154796;157506;341640	geneontology_Biological_Process	AFF3;ALX4;AMOT;ATP6V1B1;BMP5;BMP7;CDON;COL2A1;COL5A2;CRABP2;DLX2;DLX6;EDN1;EFNA1;ELF5;FBN1;FGF9;FOLR1;FREM2;FRZB;FZD2;GATA2;GATA3;GDNF;GLI3;GPC3;GRHL3;HOXA3;HOXB2;HOXB3;HOXB5;HOXB6;HOXC4;HOXD4;IGF2;IRX1;ITGA8;ITGB4;LAMA5;LEF1;LHX2;MAB21L2;MAFB;MSX2;MYO3B;MYO7A;NEUROG1;NKX2-5;NKX3-2;NOG;OTX1;PAX6;PITX1;RDH10;SLITRK6;STRA6;SULF1;TFAP2A;VAX2;WNT2;WNT2B;WNT4;WNT6;WNT7B;WNT8B;ZBTB16
GO:0007389	pattern specification process	http://amigo.geneontology.org/amigo/term/GO:0007389	433	55	13.9008	3.95661	0	0	579;653;655;1482;1745;1746;1906;2302;2348;2668;2719;2737;3200;3212;3213;3215;3216;3219;3221;3223;3224;3233;4010;4222;4300;4488;4762;5013;5080;5125;7026;7472;7475;7477;7479;7482;7704;8828;9096;9241;9355;9935;10512;25806;25928;27019;50937;51176;57801;57822;60529;64399;79192;340665;389549	geneontology_Biological_Process	ALX4;BMP5;BMP7;CDON;CYP26C1;DLX1;DLX2;DNAI1;EDN1;FEZF1;FOLR1;FOXJ1;GDNF;GLI3;GPC3;GRHL3;HES4;HHIP;HOXA3;HOXB2;HOXB3;HOXB5;HOXB6;HOXB9;HOXC4;HOXC6;HOXC8;HOXD4;IRX1;LEF1;LHX2;LMX1B;MAFB;MEOX1;MLLT3;MSX2;NEUROG1;NKX2-5;NKX3-2;NOG;NR2F2;NRP2;OTX1;PAX6;PCSK5;SEMA3C;SOSTDC1;TBX18;VAX2;WNT2;WNT2B;WNT6;WNT7B;WNT8B;ZBTB16
GO:0048568	embryonic organ development	http://amigo.geneontology.org/amigo/term/GO:0048568	423	53	13.5798	3.90287	0	0	525;579;653;655;1050;1280;1290;1482;1746;1750;1906;1942;2034;2200;2254;2348;2487;2535;2624;2625;2668;2737;3200;3212;3213;3215;3216;3221;3233;3481;4647;4762;5013;5080;5125;7020;7026;7472;7477;8516;9241;9935;23414;23462;25806;51176;56034;57822;60529;64220;84189;140469;157506	geneontology_Biological_Process	ALX4;ATP6V1B1;BMP5;BMP7;CEBPA;COL2A1;COL5A2;DLX2;DLX6;EDN1;EFNA1;EPAS1;FBN1;FGF9;FOLR1;FRZB;FZD2;GATA2;GATA3;GDNF;GLI3;GRHL3;HEY1;HOXA3;HOXB2;HOXB3;HOXB5;HOXB6;HOXC4;HOXD4;IGF2;ITGA8;LEF1;MAFB;MYO3B;MYO7A;NEUROG1;NKX2-5;NKX3-2;NOG;NR2F2;OTX1;PAX6;PCSK5;PDGFC;RDH10;SLITRK6;STRA6;TFAP2A;VAX2;WNT2;WNT7B;ZFPM2
GO:0003002	regionalization	http://amigo.geneontology.org/amigo/term/GO:0003002	340	48	10.9152	4.39755	0	0	1482;1745;1746;1906;2302;2668;2719;2737;3200;3212;3213;3215;3216;3219;3221;3223;3224;3233;4010;4222;4300;4488;4762;5013;5080;5125;7026;7472;7477;7479;7482;7704;8828;9096;9241;9355;9935;10512;25806;25928;50937;51176;57801;60529;64399;79192;340665;389549	geneontology_Biological_Process	ALX4;CDON;CYP26C1;DLX1;DLX2;EDN1;FEZF1;FOXJ1;GDNF;GLI3;GPC3;HES4;HHIP;HOXA3;HOXB2;HOXB3;HOXB5;HOXB6;HOXB9;HOXC4;HOXC6;HOXC8;HOXD4;IRX1;LEF1;LHX2;LMX1B;MAFB;MEOX1;MLLT3;MSX2;NEUROG1;NKX2-5;NOG;NR2F2;NRP2;OTX1;PAX6;PCSK5;SEMA3C;SOSTDC1;TBX18;VAX2;WNT2;WNT2B;WNT7B;WNT8B;ZBTB16
GO:0001501	skeletal system development	http://amigo.geneontology.org/amigo/term/GO:0001501	506	57	16.2443	3.50891	1.11022e-16	1.56736e-13	579;653;655;1116;1278;1280;1290;1293;1745;1746;1750;1906;2200;2254;2487;2662;2737;3200;3212;3213;3215;3216;3219;3221;3223;3224;3231;3233;3481;4094;4488;4762;5125;5212;5307;7020;7059;7477;7482;7704;9241;10631;10743;23213;25946;51435;55553;56034;60529;64399;81792;84159;117166;157506;340706;389125;392255	geneontology_Biological_Process	ADAMTS12;ALX4;ARID5B;BMP5;BMP7;CHI3L1;COL1A2;COL2A1;COL5A2;COL6A3;DLX1;DLX2;DLX6;EDN1;FBN1;FGF9;FRZB;GDF10;GDF6;GLI3;HHIP;HOXA3;HOXB2;HOXB3;HOXB5;HOXB6;HOXB9;HOXC4;HOXC6;HOXC8;HOXD1;HOXD4;IGF2;MAF;MSX2;MUSTN1;NEUROG1;NKX3-2;NOG;PCSK5;PDGFC;PITX1;POSTN;RAI1;RDH10;SCARA3;SOX6;SULF1;TFAP2A;THBS3;VIT;VWA2;WFIKKN1;WNT2B;WNT7B;ZBTB16;ZNF385A
GO:0001655	urogenital system development	http://amigo.geneontology.org/amigo/term/GO:0001655	326	43	10.4657	4.10865	3.10862e-15	3.90098e-12	285;301;655;1396;2028;2045;2200;2302;2624;2625;2668;2719;2737;3248;3691;3911;4070;5125;5176;7020;7161;7475;7477;7482;7704;8516;9096;9241;9244;9420;23213;26508;54361;55083;64220;79192;80000;80310;84159;84623;157506;168002;255743	geneontology_Biological_Process	ANGPT2;ANXA1;ARID5B;BMP7;CRIP1;CRLF1;CYP7B1;DACT2;ENPEP;EPHA7;FBN1;FOXJ1;GATA2;GATA3;GDNF;GLI3;GPC3;GREB1L;HEYL;HPGD;IRX1;ITGA8;ITGB4;KIF26B;KIRREL3;LAMA5;NOG;NPNT;PCSK5;PDGFD;RDH10;SERPINF1;STRA6;SULF1;TACSTD2;TBX18;TFAP2A;TP73;WNT2B;WNT4;WNT6;WNT7B;ZBTB16
GO:0035295	tube development	http://amigo.geneontology.org/amigo/term/GO:0035295	992	81	31.8466	2.54344	6.21725e-15	7.02176e-12	285;301;579;653;655;1050;1116;1232;1280;1482;1543;1545;1890;1906;1942;2028;2034;2045;2047;2254;2302;2348;2535;2624;2625;2668;2719;2737;3200;3213;3248;3691;3911;4070;4488;4846;5080;5125;5176;5468;5743;6303;7026;7472;7475;7477;7482;8751;8828;8877;9241;9244;9355;9723;10203;10512;23213;23414;23462;25928;25960;26154;26508;27286;51176;54361;55083;56034;57822;60529;64220;64399;79192;79625;80000;81792;14…	geneontology_Biological_Process	ABCA12;ADAM15;ADAMTS12;ADGRA2;ALX4;AMOT;ANGPT2;ANXA1;BMP5;BMP7;CALCRL;CCR3;CEBPA;CHI3L1;COL2A1;CRLF1;CYP1A1;CYP1B1;DACT2;EDN1;EFNA1;ENPEP;EPAS1;EPHA7;EPHB1;FGF9;FOLR1;FOXJ1;FZD2;GATA2;GATA3;GDNF;GLI3;GPC3;GREB1L;GRHL3;HEY1;HEYL;HHIP;HOXA3;HOXB3;HPGD;IRX1;ISM1;ITGB4;KIF26B;LAMA5;LEF1;LHX2;MSX2;NDNF;NKX2-5;NKX3-2;NOG;NOS3;NPNT;NR2F2;NRP2;PAX6;PCSK5;PDGFC;PPARG;PTGS2;RDH10;SAT1;SEMA3C;SEMA3E;SERPINF…
GO:0007155	cell adhesion	http://amigo.geneontology.org/amigo/term/GO:0007155	1369	99	43.9496	2.25258	1.06581e-14	1.0943e-11	285;301;320;333;397;463;653;655;920;961;972;1230;1232;1293;1308;1364;1365;1404;1545;1830;1942;2042;2045;2047;2200;2302;2621;2625;2737;3071;3481;3691;3911;4045;4070;4267;4606;4921;5099;5101;5212;5239;5581;5801;6280;7059;7412;7477;7704;8416;8516;8751;8828;9379;9635;9723;10631;11170;11187;22795;22854;23022;23145;23650;23705;27286;50937;51176;53942;54361;54413;54549;55083;56100;56101;56105;56108;5611…	geneontology_Biological_Process	ADAM15;ADAMTS12;ANGPT2;ANXA1;ANXA9;APBA1;APLP1;ARHGDIB;BMP5;BMP7;C1QTNF1;CADM1;CCDC80;CCR1;CCR3;CD4;CD47;CD74;CD99;CDON;CLCA2;CLDN3;CLDN4;CNTN4;CNTN5;COL17A1;COL6A3;CYP1B1;DACT2;DDR2;DOCK8;DSG3;EFNA1;EPHA3;EPHA7;EPHB1;ESAM;FAM107A;FBN1;FOXJ1;FREM2;GAS6;GATA3;GLI3;HAPLN1;IGF2;IGSF11;ITGA8;ITGB4;KIF26B;KIRREL3;LAMA5;LEF1;LRRC4B;LSAMP;MYBPC2;NCKAP1L;NDNF;NECTIN4;NID2;NLGN3;NPNT;NRP2;NRXN2;NTNG1;PALL…
GO:0022610	biological adhesion	http://amigo.geneontology.org/amigo/term/GO:0022610	1377	99	44.2064	2.23949	1.54321e-14	1.41786e-11	285;301;320;333;397;463;653;655;920;961;972;1230;1232;1293;1308;1364;1365;1404;1545;1830;1942;2042;2045;2047;2200;2302;2621;2625;2737;3071;3481;3691;3911;4045;4070;4267;4606;4921;5099;5101;5212;5239;5581;5801;6280;7059;7412;7477;7704;8416;8516;8751;8828;9379;9635;9723;10631;11170;11187;22795;22854;23022;23145;23650;23705;27286;50937;51176;53942;54361;54413;54549;55083;56100;56101;56105;56108;5611…	geneontology_Biological_Process	ADAM15;ADAMTS12;ANGPT2;ANXA1;ANXA9;APBA1;APLP1;ARHGDIB;BMP5;BMP7;C1QTNF1;CADM1;CCDC80;CCR1;CCR3;CD4;CD47;CD74;CD99;CDON;CLCA2;CLDN3;CLDN4;CNTN4;CNTN5;COL17A1;COL6A3;CYP1B1;DACT2;DDR2;DOCK8;DSG3;EFNA1;EPHA3;EPHA7;EPHB1;ESAM;FAM107A;FBN1;FOXJ1;FREM2;GAS6;GATA3;GLI3;HAPLN1;IGF2;IGSF11;ITGA8;ITGB4;KIF26B;KIRREL3;LAMA5;LEF1;LRRC4B;LSAMP;MYBPC2;NCKAP1L;NDNF;NECTIN4;NID2;NLGN3;NPNT;NRP2;NRXN2;NTNG1;PALL…
GO:0048562	embryonic organ morphogenesis	http://amigo.geneontology.org/amigo/term/GO:0048562	284	39	9.11738	4.27755	1.63203e-14	1.41786e-11	525;579;655;1280;1482;1746;1750;1906;1942;2200;2254;2348;2487;2535;2624;2625;2737;3200;3212;3213;3215;3216;3221;3233;4647;4762;5013;5080;7020;8516;9241;9935;25806;57822;60529;64220;84189;140469;157506	geneontology_Biological_Process	ALX4;ATP6V1B1;BMP7;COL2A1;DLX2;DLX6;EDN1;EFNA1;FBN1;FGF9;FOLR1;FRZB;FZD2;GATA2;GATA3;GLI3;GRHL3;HOXA3;HOXB2;HOXB3;HOXB5;HOXB6;HOXC4;HOXD4;ITGA8;MAFB;MYO3B;MYO7A;NEUROG1;NKX2-5;NKX3-2;NOG;OTX1;PAX6;RDH10;SLITRK6;STRA6;TFAP2A;VAX2
GO:0072001	renal system development	http://amigo.geneontology.org/amigo/term/GO:0072001	289	39	9.2779	4.20354	2.90878e-14	2.34656e-11	285;655;2028;2045;2200;2302;2625;2668;2719;2737;3248;3691;3911;4070;5125;5176;7020;7161;7475;7477;7482;7704;8516;9096;9241;9244;23213;26508;54361;55083;64220;79192;80000;80310;84159;84623;157506;168002;255743	geneontology_Biological_Process	ANGPT2;ARID5B;BMP7;CRLF1;DACT2;ENPEP;EPHA7;FBN1;FOXJ1;GATA3;GDNF;GLI3;GPC3;GREB1L;HEYL;HPGD;IRX1;ITGA8;ITGB4;KIF26B;KIRREL3;LAMA5;NOG;NPNT;PCSK5;PDGFD;RDH10;SERPINF1;STRA6;SULF1;TACSTD2;TBX18;TFAP2A;TP73;WNT2B;WNT4;WNT6;WNT7B;ZBTB16
GO:0072359	circulatory system development	http://amigo.geneontology.org/amigo/term/GO:0072359	1026	81	32.9381	2.45916	4.00791e-14	3.01769e-11	285;301;653;655;1116;1232;1278;1280;1363;1396;1482;1545;1747;1890;1906;1942;2028;2034;2047;2200;2254;2302;2348;2535;2624;2625;2719;2737;2852;3200;3213;3248;3911;4016;4488;4606;4846;5066;5080;5125;5176;5468;5743;5999;6303;6546;6586;7026;7135;7139;7161;7412;7472;7477;7881;8470;8751;8828;8850;8877;9241;9723;10203;10512;23213;23414;23462;25960;26508;27286;51176;54361;55553;64220;79625;80000;80274;803…	geneontology_Biological_Process	ADAM15;ADGRA2;AMOT;ANGPT2;ANXA1;BMP5;BMP7;CALCRL;CCR3;CHI3L1;COL1A2;COL2A1;CPE;CRIP1;CYP1B1;DLX3;EDN1;EFNA1;ENPEP;EPAS1;EPHB1;FBN1;FGF9;FOLR1;FOXJ1;FREM2;FZD2;GATA2;GATA3;GLI3;GPC3;GPER1;GREB1L;HEY1;HEYL;HOXA3;HOXB3;HPGD;ISM1;KAT2B;KCNAB1;LAMA5;LEF1;LOXL1;MSX2;MYBPC2;NDNF;NKX2-5;NOG;NOS3;NR2F2;NRP2;PAM;PAX6;PCSK5;PDGFD;PPARG;PTGS2;RGS4;SAT1;SCUBE1;SEMA3C;SEMA3E;SERPINF1;SLC8A1;SLIT3;SORBS2;SOX6;S…
GO:0006928	movement of cell or subcellular component	http://amigo.geneontology.org/amigo/term/GO:0006928	1967	124	63.1475	1.96366	6.86118e-14	4.67626e-11	134;285;301;320;397;477;653;655;685;815;961;972;1130;1230;1232;1278;1545;1602;1780;1813;1902;1906;1942;2028;2042;2045;2047;2159;2254;2302;2348;2621;2624;2625;2668;2719;2737;2826;2852;3071;3219;3486;3691;3752;3911;4070;4130;4488;4606;4647;4846;4908;4921;5080;5144;5176;5288;5468;5581;5627;5743;5801;5874;6280;6546;6586;6750;7026;7135;7139;7140;7412;7869;8403;8633;8751;8828;8877;9211;9241;9355;9420;9…	geneontology_Biological_Process	ADAM15;ADAMTS12;ADGRA2;ADORA1;AMOT;ANGPT2;ANXA1;APBA1;APCDD1;ARHGDIB;ARID5B;ATP1A2;BMP5;BMP7;BTC;CAMK2A;CCDC125;CCR1;CCR10;CCR3;CD248;CD47;CD74;CFAP206;CFAP57;CNTN4;COL1A2;CYP1B1;CYP7B1;DACH1;DDR2;DNAI1;DOCK10;DOCK8;DRD2;DYNC1I1;EDN1;EFNA1;ENPEP;EPHA3;EPHA7;EPHB1;ESAM;F10;FAM107A;FEZF1;FGF9;FOLR1;FOXJ1;GAS6;GATA2;GATA3;GDNF;GLI3;GPC3;GPER1;HOXB9;IGFBP3;IL36RN;INPP5F;ITGB4;KCND3;KIAA0319;KIF26B;KI…
GO:0016477	cell migration	http://amigo.geneontology.org/amigo/term/GO:0016477	1368	97	43.9175	2.20869	7.03881e-14	4.67626e-11	134;285;301;397;653;655;815;961;972;1130;1230;1232;1278;1545;1602;1813;1902;1906;1942;2028;2042;2047;2159;2254;2302;2348;2621;2624;2625;2668;2719;2737;2826;2852;3071;3219;3486;3691;3911;4070;4488;4846;4908;4921;5080;5144;5176;5288;5468;5581;5627;5743;5801;6280;6546;6586;6750;7026;7412;7869;8403;8633;8751;8828;8877;9241;9420;9723;9856;10512;10631;11170;23022;23213;23671;25960;26228;26525;27286;511…	geneontology_Biological_Process	ADAM15;ADAMTS12;ADGRA2;ADORA1;AMOT;ANGPT2;ANXA1;APCDD1;ARHGDIB;ARID5B;BMP5;BMP7;CAMK2A;CCR1;CCR10;CCR3;CD248;CD47;CD74;COL1A2;CYP1B1;CYP7B1;DACH1;DDR2;DOCK10;DOCK8;DRD2;EDN1;EFNA1;ENPEP;EPHA3;EPHB1;ESAM;F10;FAM107A;FEZF1;FGF9;FOLR1;FOXJ1;GAS6;GATA2;GATA3;GDNF;GLI3;GPC3;GPER1;HOXB9;IGFBP3;IL36RN;ITGB4;KIAA0319;KIRREL3;LAMA5;LEF1;LPAR1;LYST;MSX2;NCKAP1L;NDNF;NOG;NOS3;NR2F2;NRP2;NTF3;PALLD;PAX6;PDE4…
GO:0048646	anatomical structure formation involved in morphogenesis	http://amigo.geneontology.org/amigo/term/GO:0048646	1067	82	34.2544	2.39385	1.18794e-13	7.45365e-11	285;301;579;653;655;1116;1232;1280;1290;1482;1545;1750;1890;1906;1942;2001;2028;2034;2047;2254;2302;2348;2535;2624;2625;2668;2737;3200;3213;3691;3911;4222;4488;4606;4762;4846;5080;5176;5468;5743;6303;7020;7059;7139;7140;7472;7475;7482;8516;8751;8828;8877;9149;9241;9355;9723;9935;10203;10512;23213;23462;25802;25946;25960;26508;27286;30061;50937;51176;54361;54549;55083;57801;57822;64220;79192;79625…	geneontology_Biological_Process	ADAM15;ADGRA2;AMOT;ANGPT2;ANXA1;BMP5;BMP7;CALCRL;CCR3;CDON;CHI3L1;COL2A1;COL5A2;CYP1B1;DLX6;DYRK1B;EDN1;EFNA1;ELF5;ENPEP;EPAS1;EPHB1;FABP9;FGF9;FOLR1;FOXJ1;FZD2;GATA2;GATA3;GDNF;GLI3;GRHL3;HES4;HEY1;HEYL;HOPX;HOXA3;HOXB3;IRX1;ISM1;ITGA8;ITGB4;KIF26B;LAMA5;LEF1;LHX2;LMOD1;MAFB;MEOX1;MSX2;MYBPC2;NDNF;NEUROG1;NKX2-5;NKX3-2;NOG;NOS3;NRP2;PAX6;PPARG;PTGS2;RDH10;SAT1;SDK2;SEMA3C;SEMA3E;SERPINF1;SLC40A1…
GO:0001822	kidney development	http://amigo.geneontology.org/amigo/term/GO:0001822	274	37	8.79634	4.20629	1.33227e-13	7.91928e-11	285;655;2028;2045;2200;2302;2625;2668;2719;2737;3248;3911;4070;5125;5176;7020;7161;7475;7477;7482;7704;8516;9241;9244;23213;26508;54361;55083;64220;79192;80000;80310;84159;84623;157506;168002;255743	geneontology_Biological_Process	ANGPT2;ARID5B;BMP7;CRLF1;DACT2;ENPEP;EPHA7;FBN1;FOXJ1;GATA3;GDNF;GLI3;GPC3;GREB1L;HEYL;HPGD;IRX1;ITGA8;KIF26B;KIRREL3;LAMA5;NOG;NPNT;PCSK5;PDGFD;RDH10;SERPINF1;STRA6;SULF1;TACSTD2;TFAP2A;TP73;WNT2B;WNT4;WNT6;WNT7B;ZBTB16
GO:0048870	cell motility	http://amigo.geneontology.org/amigo/term/GO:0048870	1518	103	48.733	2.11356	1.68754e-13	9.07575e-11	134;285;301;397;653;655;685;815;961;972;1130;1230;1232;1278;1545;1602;1813;1902;1906;1942;2028;2042;2047;2159;2254;2302;2348;2621;2624;2625;2668;2719;2737;2826;2852;3071;3219;3486;3691;3911;4070;4488;4846;4908;4921;5080;5144;5176;5288;5468;5581;5627;5743;5801;6280;6546;6586;6750;7026;7412;7869;8403;8633;8751;8828;8877;9241;9420;9723;9856;10512;10631;11170;22876;23022;23213;23671;25960;26228;26525…	geneontology_Biological_Process	ADAM15;ADAMTS12;ADGRA2;ADORA1;AMOT;ANGPT2;ANXA1;APCDD1;ARHGDIB;ARID5B;BMP5;BMP7;BTC;CAMK2A;CCDC125;CCR1;CCR10;CCR3;CD248;CD47;CD74;CFAP57;COL1A2;CYP1B1;CYP7B1;DACH1;DDR2;DNAI1;DOCK10;DOCK8;DRD2;EDN1;EFNA1;ENPEP;EPHA3;EPHB1;ESAM;F10;FAM107A;FEZF1;FGF9;FOLR1;FOXJ1;GAS6;GATA2;GATA3;GDNF;GLI3;GPC3;GPER1;HOXB9;IGFBP3;IL36RN;INPP5F;ITGB4;KIAA0319;KIRREL3;LAMA5;LEF1;LPAR1;LYST;MSX2;NCKAP1L;NDNF;NOG;NOS3…
GO:0051674	localization of cell	http://amigo.geneontology.org/amigo/term/GO:0051674	1518	103	48.733	2.11356	1.68754e-13	9.07575e-11	134;285;301;397;653;655;685;815;961;972;1130;1230;1232;1278;1545;1602;1813;1902;1906;1942;2028;2042;2047;2159;2254;2302;2348;2621;2624;2625;2668;2719;2737;2826;2852;3071;3219;3486;3691;3911;4070;4488;4846;4908;4921;5080;5144;5176;5288;5468;5581;5627;5743;5801;6280;6546;6586;6750;7026;7412;7869;8403;8633;8751;8828;8877;9241;9420;9723;9856;10512;10631;11170;22876;23022;23213;23671;25960;26228;26525…	geneontology_Biological_Process	ADAM15;ADAMTS12;ADGRA2;ADORA1;AMOT;ANGPT2;ANXA1;APCDD1;ARHGDIB;ARID5B;BMP5;BMP7;BTC;CAMK2A;CCDC125;CCR1;CCR10;CCR3;CD248;CD47;CD74;CFAP57;COL1A2;CYP1B1;CYP7B1;DACH1;DDR2;DNAI1;DOCK10;DOCK8;DRD2;EDN1;EFNA1;ENPEP;EPHA3;EPHB1;ESAM;F10;FAM107A;FEZF1;FGF9;FOLR1;FOXJ1;GAS6;GATA2;GATA3;GDNF;GLI3;GPC3;GPER1;HOXB9;IGFBP3;IL36RN;INPP5F;ITGB4;KIAA0319;KIRREL3;LAMA5;LEF1;LPAR1;LYST;MSX2;NCKAP1L;NDNF;NOG;NOS3…
GO:0009952	anterior/posterior pattern specification	http://amigo.geneontology.org/amigo/term/GO:0009952	211	32	6.77383	4.72407	2.47025e-13	1.26813e-10	2719;2737;3200;3212;3213;3215;3216;3219;3221;3223;3224;3233;4222;4300;4488;4762;5013;5080;5125;7026;7472;7482;7704;9096;9241;10512;50937;51176;57801;60529;340665;389549	geneontology_Biological_Process	ALX4;CDON;CYP26C1;FEZF1;GLI3;GPC3;HES4;HOXA3;HOXB2;HOXB3;HOXB5;HOXB6;HOXB9;HOXC4;HOXC6;HOXC8;HOXD4;LEF1;MEOX1;MLLT3;MSX2;NEUROG1;NOG;NR2F2;OTX1;PAX6;PCSK5;SEMA3C;TBX18;WNT2;WNT2B;ZBTB16
GO:0022008	neurogenesis	http://amigo.geneontology.org/amigo/term/GO:0022008	1551	103	49.7924	2.06859	6.46927e-13	3.17669e-10	301;463;590;653;655;815;1031;1258;1382;1482;1745;1746;1813;1902;1942;2042;2045;2047;2348;2535;2621;2624;2625;2668;2737;2852;3213;3224;3231;3736;4010;4130;4647;4762;4852;4884;4908;5071;5080;5146;5176;5468;5923;6280;6285;6586;6616;7026;7161;7412;7472;7475;7477;7479;7482;7869;8403;8633;8828;9211;9241;9355;9723;9856;10512;10631;11211;22854;22876;23022;23462;23542;25806;26228;26508;50937;51176;51332;5…	geneontology_Biological_Process	AGRN;ANXA1;APCDD1;BCHE;BMP5;BMP7;CAMK2A;CDKN2C;CDON;CNGB1;CNTN4;CRABP2;DLX1;DLX2;DOCK10;DRD2;EFNA1;EPHA3;EPHA7;EPHB1;FEZF1;FOLR1;FZD10;FZD2;GAS6;GATA2;GATA3;GDF6;GDNF;GLI3;GPER1;HES4;HEY1;HEYL;HHIP;HOXB3;HOXC8;HOXD1;INPP5F;KCNA1;KIAA0319;KIRREL3;LEF1;LGI1;LHX2;LINGO1;LMX1B;LPAR1;MAP1A;MAPK8IP2;METRN;MXRA8;MYO7A;NDNF;NEUROG1;NKX2-5;NLGN3;NOG;NPTX1;NPY;NR2F2;NRP2;NTF3;NTNG1;PALLD;PAX6;PDE6C;POSTN;P…
GO:0007423	sensory organ development	http://amigo.geneontology.org/amigo/term/GO:0007423	531	52	17.0469	3.0504	7.77378e-13	3.65821e-10	525;579;653;655;1050;1280;1290;1412;1543;1545;1745;1746;1750;1906;2047;2200;2254;2487;2535;2624;2625;2737;3982;4094;4212;4647;4762;5013;5080;5146;5176;7020;7472;7475;7477;7482;8516;9241;9355;9935;10586;25806;50937;51176;54549;57822;64220;84189;140469;157506;341640;343035	geneontology_Biological_Process	ATP6V1B1;BMP5;BMP7;CDON;CEBPA;COL2A1;COL5A2;CRYBA2;CYP1A1;CYP1B1;DLX1;DLX2;DLX6;EDN1;EPHB1;FBN1;FGF9;FREM2;FRZB;FZD2;GATA2;GATA3;GLI3;GRHL3;ITGA8;LEF1;LHX2;LIM2;MAB21L2;MAF;MAFB;MEIS2;MYO3B;MYO7A;NEUROG1;NKX3-2;NOG;OTX1;PAX6;PDE6C;RD3;RDH10;SDK2;SERPINF1;SLITRK6;STRA6;TFAP2A;VAX2;WNT2;WNT2B;WNT6;WNT7B
GO:0040011	locomotion	http://amigo.geneontology.org/amigo/term/GO:0040011	1738	111	55.7958	1.9894	8.62865e-13	3.89808e-10	134;285;301;397;477;653;655;685;815;961;972;1130;1230;1232;1278;1545;1602;1813;1890;1902;1906;1942;2028;2042;2045;2047;2159;2254;2302;2348;2621;2624;2625;2668;2719;2737;2826;2852;3071;3219;3486;3691;3911;4070;4488;4846;4908;4921;5080;5144;5176;5288;5468;5581;5627;5743;5801;6280;6546;6586;6750;7026;7412;7869;8403;8633;8751;8828;8877;9211;9241;9355;9420;9723;9856;10512;10631;11170;22876;23022;23213…	geneontology_Biological_Process	ADAM15;ADAMTS12;ADGRA2;ADORA1;AMOT;ANGPT2;ANXA1;APCDD1;ARHGDIB;ARID5B;ATP1A2;BMP5;BMP7;BTC;CAMK2A;CCDC125;CCR1;CCR10;CCR3;CD248;CD47;CD74;CFAP57;CMTM5;CNTN4;COL1A2;CYP1B1;CYP7B1;DACH1;DDR2;DNAI1;DOCK10;DOCK8;DRD2;EDN1;EFNA1;ENPEP;EPHA3;EPHA7;EPHB1;ESAM;F10;FAM107A;FEZF1;FGF9;FOLR1;FOXJ1;GAS6;GATA2;GATA3;GDNF;GLI3;GPC3;GPER1;HOXB9;IGFBP3;IL36RN;INPP5F;ITGB4;KIAA0319;KIRREL3;LAMA5;LEF1;LGI1;LHX2;LP…
GO:0060429	epithelium development	http://amigo.geneontology.org/amigo/term/GO:0060429	1213	87	38.9415	2.23412	9.18265e-13	3.9888e-10	301;579;653;655;1066;1280;1365;1482;1543;1646;1747;1750;1830;1906;2001;2045;2302;2348;2487;2535;2625;2668;2719;2737;2810;3212;3215;3855;3911;4070;4094;4222;4255;4300;4488;4647;5080;5105;5144;5468;7020;7026;7051;7379;7472;7475;7477;7482;9241;9244;9355;9420;9723;10512;11187;23022;23213;23462;23671;25928;25984;26154;26508;30061;43849;51176;54361;55083;55504;57801;57822;60529;64220;64399;79192;80000;…	geneontology_Biological_Process	ABCA12;ADAMTS12;AKR1C2;ALX4;ANXA1;APCDD1;BMP5;BMP7;CES1;CLDN3;COL2A1;CRLF1;CYP1A1;CYP7B1;DACT2;DLX3;DLX6;DSG3;EDN1;ELF5;EPHA7;FOLR1;FOXJ1;FREM2;FRZB;FZD2;GATA3;GDNF;GLI3;GPC3;GREB1L;GRHL3;HES4;HEY1;HEYL;HHIP;HOXB2;HOXB5;IRX1;KIF26B;KLK12;KRT23;KRT7;LAMA5;LEF1;LHX2;MAF;MEOX1;MGMT;MLLT3;MSX2;MYO7A;NKX2-5;NKX3-2;NOG;NPNT;NR2F2;PALLD;PAX6;PCK1;PDE4D;PKP3;PPARG;RDH10;SCUBE1;SEMA3C;SEMA3E;SFN;SLC40A1;S…
GO:0048729	tissue morphogenesis	http://amigo.geneontology.org/amigo/term/GO:0048729	607	56	19.4868	2.87374	1.13098e-12	4.73087e-10	653;655;1293;1482;1906;2045;2348;2487;2535;2625;2668;2719;2737;3212;3691;3911;4070;4300;4488;4606;4846;5212;7020;7135;7139;7472;7475;7477;7482;8516;8828;9241;9355;9420;9723;10512;23213;23414;23462;23671;25928;26508;51176;51435;54361;55083;57822;64399;79192;80000;81792;84283;157506;255743;340706;341640	geneontology_Biological_Process	ADAMTS12;BMP5;BMP7;COL6A3;CYP7B1;EDN1;EPHA7;FOLR1;FREM2;FRZB;FZD2;GATA3;GDNF;GLI3;GPC3;GREB1L;GRHL3;HEY1;HEYL;HHIP;HOXB2;IRX1;ITGA8;ITGB4;KIF26B;LAMA5;LEF1;LHX2;MLLT3;MSX2;MYBPC2;NKX2-5;NOG;NOS3;NPNT;NRP2;RDH10;SCARA3;SEMA3C;SEMA3E;SOSTDC1;SULF1;TACSTD2;TFAP2A;TMEFF2;TMEM79;TNNI1;TNNT2;VIT;VWA2;WNT2;WNT2B;WNT4;WNT6;WNT7B;ZFPM2
GO:0051241	negative regulation of multicellular organismal process	http://amigo.geneontology.org/amigo/term/GO:0051241	1143	83	36.6942	2.26194	1.74016e-12	7.01907e-10	134;216;285;301;397;477;579;653;655;972;1230;1290;1312;1471;1745;1746;1813;1902;1906;1942;2045;2047;2200;2254;2302;2487;2621;2624;2625;2662;2737;3071;4012;4070;4212;4488;4762;4846;5080;5144;5176;5468;5627;5743;5801;5999;6285;6665;7026;7161;7704;7869;9096;9241;9355;9454;9723;9856;9935;10203;10512;10743;22876;23213;23414;25928;26228;26525;51176;54361;54413;55553;79412;81792;84894;114897;140862;1467…	geneontology_Biological_Process	ADAMTS12;ADORA1;ALDH1A1;AMOT;ANGPT2;ANXA1;ARHGDIB;ATP1A2;BMP5;BMP7;C1QTNF1;CALCRL;CCR1;CD74;CNTN4;COL5A2;COMT;CST3;DACT3;DLX1;DLX2;DRD2;EDN1;EFNA1;EPHA7;EPHB1;FBN1;FGF9;FOXJ1;FRZB;GAS6;GATA2;GATA3;GDF10;GLI3;HOMER3;IL36RN;INPP5F;ISM1;KIAA0319;KREMEN2;LEF1;LHX2;LINGO1;LNPEP;LPAR1;MAFB;MEIS2;MSX2;NCKAP1L;NEUROG1;NKX3-2;NLGN3;NOG;NOS3;NR2F2;PAX6;PDE4D;PPARG;PROS1;PRTG;PTGS2;PTPRR;RAI1;RGS4;RTN4RL1;S…
GO:0035239	tube morphogenesis	http://amigo.geneontology.org/amigo/term/GO:0035239	806	66	25.8754	2.55069	2.34746e-12	9.14213e-10	285;301;653;655;1116;1232;1482;1545;1890;1906;1942;2028;2034;2045;2047;2254;2348;2535;2624;2625;2668;2719;2737;3200;3213;3248;3911;4070;4488;4846;5176;5468;5743;6303;7026;7472;7475;7477;7482;8751;8828;8877;9241;9355;9723;10203;23213;23414;23462;25928;25960;27286;51176;54361;55083;57822;64220;64399;79192;79625;80000;81792;140862;154796;157506;255743	geneontology_Biological_Process	ADAM15;ADAMTS12;ADGRA2;AMOT;ANGPT2;ANXA1;BMP5;BMP7;CALCRL;CCR3;CHI3L1;CYP1B1;EDN1;EFNA1;ENPEP;EPAS1;EPHA7;EPHB1;FGF9;FOLR1;FZD2;GATA2;GATA3;GDNF;GLI3;GPC3;GREB1L;GRHL3;HEY1;HHIP;HOXA3;HOXB3;HPGD;IRX1;ISM1;KIF26B;LAMA5;LEF1;LHX2;MSX2;NDNF;NKX2-5;NOG;NOS3;NPNT;NR2F2;NRP2;PPARG;PTGS2;RDH10;SAT1;SEMA3E;SERPINF1;SOSTDC1;SPHK1;SRPX2;STRA6;SULF1;TACSTD2;TYMP;WNT2;WNT2B;WNT4;WNT6;WNT7B;ZFPM2
GO:0051093	negative regulation of developmental process	http://amigo.geneontology.org/amigo/term/GO:0051093	905	71	29.0536	2.44376	2.45137e-12	9.2286e-10	19;285;301;397;579;653;655;972;1230;1290;1471;1482;1745;1746;1902;1942;2001;2045;2047;2200;2254;2302;2487;2621;2624;2625;2662;2737;2852;4070;4212;4488;4846;5071;5080;5176;5468;5999;6285;6665;7161;7704;7869;9096;9241;9355;9723;9856;9935;10512;10631;10743;22876;23213;23414;25928;26228;51176;54361;54413;55553;81792;84525;84894;116173;140862;146760;147906;152330;154796;283659	geneontology_Biological_Process	ABCA1;ADAMTS12;AMOT;ANGPT2;ANXA1;ARHGDIB;BMP5;BMP7;CCR1;CD74;CMTM5;CNTN4;COL5A2;CST3;DACT3;DLX1;DLX2;EFNA1;ELF5;EPHA7;EPHB1;FBN1;FGF9;FOXJ1;FRZB;GAS6;GATA2;GATA3;GDF10;GLI3;GPER1;HOPX;INPP5F;ISM1;KIAA0319;LEF1;LHX2;LINGO1;LPAR1;MAFB;MEIS2;MSX2;NKX2-5;NKX3-2;NLGN3;NOG;NOS3;PAX6;POSTN;PPARG;PRKN;PRTG;RAI1;RGS4;RTN4RL1;S100B;SEMA3B;SEMA3C;SEMA3E;SERPINF1;SOSTDC1;SOX15;SOX6;STAP1;SULF1;TACSTD2;TBX18;…
GO:0048699	generation of neurons	http://amigo.geneontology.org/amigo/term/GO:0048699	1454	97	46.6784	2.07805	2.68907e-12	9.64238e-10	463;590;653;655;815;1258;1382;1482;1745;1746;1813;1902;1942;2042;2045;2047;2348;2535;2621;2624;2625;2668;2737;2852;3213;3224;3231;3736;4010;4130;4647;4762;4852;4884;4908;5071;5080;5146;5176;5468;5923;6280;6285;6586;6616;7026;7161;7412;7472;7475;7477;7479;7482;7869;8403;8633;8828;9211;9241;9355;9723;9856;10512;10631;11211;22854;22876;23022;23462;23542;25806;26228;26508;50937;51176;51332;54361;5441…	geneontology_Biological_Process	AGRN;BCHE;BMP5;BMP7;CAMK2A;CDON;CNGB1;CNTN4;CRABP2;DLX1;DLX2;DOCK10;DRD2;EFNA1;EPHA3;EPHA7;EPHB1;FEZF1;FOLR1;FZD10;FZD2;GAS6;GATA2;GATA3;GDF6;GDNF;GLI3;GPER1;HES4;HEY1;HEYL;HHIP;HOXB3;HOXC8;HOXD1;INPP5F;KCNA1;KIAA0319;KIRREL3;LEF1;LGI1;LHX2;LINGO1;LMX1B;LPAR1;MAP1A;MAPK8IP2;METRN;MYO7A;NDNF;NEUROG1;NKX2-5;NLGN3;NOG;NPTX1;NPY;NR2F2;NRP2;NTF3;NTNG1;PALLD;PAX6;PDE6C;POSTN;PPARG;PRKN;PRTG;RASGRF1;RTN…
GO:2000026	regulation of multicellular organismal development	http://amigo.geneontology.org/amigo/term/GO:2000026	1908	117	61.2534	1.9101	2.73204e-12	9.64238e-10	285;301;397;463;579;653;655;815;920;972;1116;1230;1232;1290;1382;1482;1545;1745;1746;1813;1890;1902;1906;1942;2042;2045;2047;2200;2254;2302;2487;2535;2621;2624;2625;2668;2719;2737;2810;2852;3071;3213;3911;4004;4070;4094;4212;4300;4488;4762;4846;4908;4921;5071;5080;5176;5468;5743;5999;6280;6285;6546;6616;6665;7020;7161;7472;7475;7482;7704;7869;8403;8850;8877;9096;9241;9355;9723;9856;9935;10512;228…	geneontology_Biological_Process	ADAMTS12;ADGRA2;AGRN;AMOT;ANGPT2;ANXA1;ARHGDIB;BMP5;BMP7;CAMK2A;CCR1;CCR3;CD4;CD74;CDON;CHI3L1;CNTN4;COL5A2;CRABP2;CYP1B1;DACT3;DDR2;DLX1;DLX2;DRD2;EDN1;EFNA1;EPHA3;EPHA7;EPHB1;FBN1;FEZF1;FGF9;FOXJ1;FRZB;FZD2;GAS6;GATA2;GATA3;GDF6;GDNF;GLI3;GPC3;GPER1;GRHL3;HES4;HEY1;HEYL;HOXB3;INPP5F;ISM1;KAT2B;KIAA0319;LAMA5;LEF1;LHX2;LINGO1;LMO1;LPAR1;LRRC4B;LRRN3;MAF;MAFB;MEIS2;METRN;MLLT3;MSX2;NCKAP1L;NDNF;N…
GO:0051216	cartilage development	http://amigo.geneontology.org/amigo/term/GO:0051216	205	30	6.58121	4.55843	3.57825e-12	1.22463e-09	579;653;655;1116;1280;1293;1746;1906;2254;2487;2737;3200;3213;3221;4094;4488;5212;5307;7059;7477;7482;7704;9241;23213;51435;55553;81792;340706;389125;392255	geneontology_Biological_Process	ADAMTS12;BMP5;BMP7;CHI3L1;COL2A1;COL6A3;DLX2;EDN1;FGF9;FRZB;GDF6;GLI3;HOXA3;HOXB3;HOXC4;MAF;MSX2;MUSTN1;NKX3-2;NOG;PITX1;SCARA3;SOX6;SULF1;THBS3;VIT;VWA2;WNT2B;WNT7B;ZBTB16
GO:0090596	sensory organ morphogenesis	http://amigo.geneontology.org/amigo/term/GO:0090596	250	33	8.02586	4.11171	5.42366e-12	1.80161e-09	525;579;655;1280;1290;1750;1906;2047;2200;2254;2487;2535;2624;2625;2737;4647;4762;5013;5080;5146;7020;7472;7482;8516;9241;9935;25806;50937;54549;57822;64220;84189;140469	geneontology_Biological_Process	ATP6V1B1;BMP7;CDON;COL2A1;COL5A2;DLX6;EDN1;EPHB1;FBN1;FGF9;FRZB;FZD2;GATA2;GATA3;GLI3;GRHL3;ITGA8;MAFB;MYO3B;MYO7A;NEUROG1;NKX3-2;NOG;OTX1;PAX6;PDE6C;SDK2;SLITRK6;STRA6;TFAP2A;VAX2;WNT2;WNT2B
GO:0061448	connective tissue development	http://amigo.geneontology.org/amigo/term/GO:0061448	265	34	8.50741	3.99651	5.77449e-12	1.86335e-09	579;653;655;1116;1280;1293;1396;1746;1906;2254;2487;2737;3200;3213;3221;4094;4488;5212;5307;7059;7477;7482;7704;9149;9241;23213;51435;55553;80310;81792;84159;340706;389125;392255	geneontology_Biological_Process	ADAMTS12;ARID5B;BMP5;BMP7;CHI3L1;COL2A1;COL6A3;CRIP1;DLX2;DYRK1B;EDN1;FGF9;FRZB;GDF6;GLI3;HOXA3;HOXB3;HOXC4;MAF;MSX2;MUSTN1;NKX3-2;NOG;PDGFD;PITX1;SCARA3;SOX6;SULF1;THBS3;VIT;VWA2;WNT2B;WNT7B;ZBTB16
GO:0048706	embryonic skeletal system development	http://amigo.geneontology.org/amigo/term/GO:0048706	125	23	4.01293	5.73147	1.03104e-11	3.23461e-09	579;655;1280;1745;1746;2254;2737;3200;3212;3213;3215;3216;3219;3221;3223;3231;3233;5125;7020;9241;23213;60529;157506	geneontology_Biological_Process	ALX4;BMP7;COL2A1;DLX1;DLX2;FGF9;GLI3;HOXA3;HOXB2;HOXB3;HOXB5;HOXB6;HOXB9;HOXC4;HOXC6;HOXD1;HOXD4;NKX3-2;NOG;PCSK5;RDH10;SULF1;TFAP2A
GO:0001568	blood vessel development	http://amigo.geneontology.org/amigo/term/GO:0001568	654	56	20.9957	2.66722	2.2139e-11	6.75777e-09	285;301;655;1116;1232;1278;1482;1545;1747;1890;1906;1942;2028;2034;2047;2254;2348;2624;2719;2737;2852;3200;3213;3248;3911;4016;4846;5080;5125;5176;5468;5743;6303;7026;7472;7477;8751;8828;8877;9241;9723;10203;10512;23213;23414;23462;25960;26508;27286;51176;54361;64220;79625;80310;140862;154796	geneontology_Biological_Process	ADAM15;ADGRA2;AMOT;ANGPT2;ANXA1;BMP7;CALCRL;CCR3;CHI3L1;COL1A2;CYP1B1;DLX3;EDN1;EFNA1;ENPEP;EPAS1;EPHB1;FGF9;FOLR1;GATA2;GLI3;GPC3;GPER1;HEY1;HEYL;HOXA3;HOXB3;HPGD;ISM1;LAMA5;LEF1;LOXL1;NDNF;NKX2-5;NOG;NOS3;NR2F2;NRP2;PAX6;PCSK5;PDGFD;PPARG;PTGS2;SAT1;SEMA3C;SEMA3E;SERPINF1;SPHK1;SRPX2;STRA6;SULF1;TYMP;WNT2;WNT4;WNT7B;ZFPM2
GO:2000145	regulation of cell motility	http://amigo.geneontology.org/amigo/term/GO:2000145	863	66	27.7053	2.38222	4.76936e-11	1.4175e-08	134;285;301;397;653;655;685;815;972;1230;1545;1602;1813;1902;1906;1942;2159;2254;2621;2624;2625;2852;3071;3486;3911;4070;4846;4908;4921;5080;5176;5468;5581;5743;5801;6546;6750;7026;7869;8403;8633;8751;8828;8877;9241;9723;10512;10631;11170;22876;23213;23671;25960;26228;27286;51176;54361;55619;56034;57402;80139;80310;81704;83483;154796;202243	geneontology_Biological_Process	ADAM15;ADGRA2;ADORA1;AMOT;ANGPT2;ANXA1;ARHGDIB;BMP5;BMP7;BTC;CAMK2A;CCDC125;CCR1;CD74;CYP1B1;DACH1;DDR2;DOCK10;DOCK8;DRD2;EDN1;EFNA1;F10;FAM107A;FGF9;GAS6;GATA2;GATA3;GPER1;IGFBP3;INPP5F;LAMA5;LEF1;LPAR1;NCKAP1L;NOG;NOS3;NR2F2;NRP2;NTF3;PAX6;PDGFC;PDGFD;PLVAP;POSTN;PPARG;PRKCE;PTGS2;PTPRR;S100A14;SEMA3B;SEMA3C;SEMA3E;SERPINF1;SLC8A1;SOX14;SPHK1;SRPX2;SST;STAP1;SULF1;TACSTD2;TMEFF2;UNC5C;WNT4;ZNF7…
GO:0030334	regulation of cell migration	http://amigo.geneontology.org/amigo/term/GO:0030334	804	63	25.8112	2.4408	5.01253e-11	1.45158e-08	134;285;301;397;653;655;815;972;1230;1545;1602;1813;1902;1906;1942;2159;2254;2621;2624;2625;2852;3071;3486;3911;4070;4846;4908;4921;5080;5176;5468;5581;5743;5801;6546;6750;7026;7869;8403;8633;8751;8828;8877;9241;9723;10512;10631;11170;23213;23671;25960;26228;27286;51176;54361;55619;56034;57402;80139;80310;81704;83483;154796	geneontology_Biological_Process	ADAM15;ADGRA2;ADORA1;AMOT;ANGPT2;ANXA1;ARHGDIB;BMP5;BMP7;CAMK2A;CCR1;CD74;CYP1B1;DACH1;DDR2;DOCK10;DOCK8;DRD2;EDN1;EFNA1;F10;FAM107A;FGF9;GAS6;GATA2;GATA3;GPER1;IGFBP3;LAMA5;LEF1;LPAR1;NCKAP1L;NOG;NOS3;NR2F2;NRP2;NTF3;PAX6;PDGFC;PDGFD;PLVAP;POSTN;PPARG;PRKCE;PTGS2;PTPRR;S100A14;SEMA3B;SEMA3C;SEMA3E;SERPINF1;SLC8A1;SOX14;SPHK1;SRPX2;SST;STAP1;SULF1;TACSTD2;TMEFF2;UNC5C;WNT4;ZNF703
GO:0045595	regulation of cell differentiation	http://amigo.geneontology.org/amigo/term/GO:0045595	1699	104	54.5438	1.90673	6.67277e-11	1.88406e-08	19;301;463;579;653;655;685;815;920;972;1050;1230;1290;1382;1482;1745;1746;1813;1902;1906;1942;2001;2042;2045;2047;2200;2254;2302;2487;2621;2624;2625;2662;2668;2737;2810;2852;3071;3213;3481;3486;4004;4054;4070;4094;4212;4488;4762;4908;4921;5071;5080;5139;5176;5468;5743;5999;6280;6285;6616;7020;7161;7477;7704;7869;8403;8850;9241;9355;9723;9856;9935;10512;10631;22876;23414;23462;25928;25946;25960;26…	geneontology_Biological_Process	ABCA1;ADAMTS12;ADGRA2;ANXA1;BMP5;BMP7;BTC;CAMK2A;CCR1;CD4;CD74;CDON;CEBPA;CMTM5;CNTN4;COL5A2;CRABP2;DACT3;DDR2;DLX1;DLX2;DRD2;EDN1;EFNA1;ELF5;EPHA3;EPHA7;EPHB1;FBN1;FEZF1;FGF9;FOXJ1;FRZB;GAS6;GATA2;GATA3;GDF10;GDF6;GDNF;GLI3;GPER1;HES4;HEY1;HEYL;HOPX;HOXB3;IGF2;IGFBP3;INPP5F;KAT2B;KIAA0319;LEF1;LHX2;LINGO1;LMO1;LPAR1;LTBP3;MAF;MAFB;MEIS2;METRN;MSX2;NCKAP1L;NDNF;NEUROG1;NKX2-5;NKX3-2;NLGN3;NOG;NPN…
GO:0072006	nephron development	http://amigo.geneontology.org/amigo/term/GO:0072006	137	23	4.39817	5.22945	7.24004e-11	1.99437e-08	285;655;2028;2302;2625;2668;2719;2737;3911;4070;7475;7477;7482;9241;23213;26508;54361;55083;79192;80000;80310;84623;255743	geneontology_Biological_Process	ANGPT2;BMP7;ENPEP;FOXJ1;GATA3;GDNF;GLI3;GPC3;GREB1L;HEYL;IRX1;KIF26B;KIRREL3;LAMA5;NOG;NPNT;PDGFD;SULF1;TACSTD2;WNT2B;WNT4;WNT6;WNT7B
GO:0045596	negative regulation of cell differentiation	http://amigo.geneontology.org/amigo/term/GO:0045596	678	56	21.7661	2.5728	8.91317e-11	2.39679e-08	19;301;579;653;655;972;1290;1482;1745;1746;1902;1942;2001;2045;2047;2200;2254;2302;2487;2624;2625;2662;2737;2852;4070;4212;4488;5080;5468;5999;6285;7161;7704;7869;9241;9355;9723;9856;9935;10512;10631;22876;23414;25928;26228;54361;54413;55553;81792;84525;84894;116173;146760;147906;152330;283659	geneontology_Biological_Process	ABCA1;ADAMTS12;ANXA1;BMP5;BMP7;CD74;CMTM5;CNTN4;COL5A2;DACT3;DLX1;DLX2;EFNA1;ELF5;EPHA7;EPHB1;FBN1;FGF9;FOXJ1;FRZB;GATA2;GATA3;GDF10;GLI3;GPER1;HOPX;INPP5F;KIAA0319;LHX2;LINGO1;LPAR1;MAFB;MEIS2;MSX2;NKX2-5;NKX3-2;NLGN3;NOG;PAX6;POSTN;PPARG;PRTG;RGS4;RTN4RL1;S100B;SEMA3B;SEMA3C;SEMA3E;SOSTDC1;SOX6;STAP1;TACSTD2;TP73;WNT4;ZBTB16;ZFPM2
GO:0043009	chordate embryonic development	http://amigo.geneontology.org/amigo/term/GO:0043009	603	52	19.3584	2.68618	9.31307e-11	2.44609e-08	320;579;653;655;1050;1280;1482;1745;1746;1906;2034;2254;2348;2535;2624;2625;2737;3200;3212;3213;3215;3216;3219;3221;3223;3231;3233;3481;4010;4222;4846;5080;5125;5801;7020;7026;7472;7477;9241;9355;10512;23213;23414;23462;51176;55553;57801;57822;60529;84525;154796;157506	geneontology_Biological_Process	ALX4;AMOT;APBA1;BMP5;BMP7;CEBPA;COL2A1;DLX1;DLX2;EDN1;EPAS1;FGF9;FOLR1;FZD2;GATA2;GATA3;GLI3;GRHL3;HES4;HEY1;HOPX;HOXA3;HOXB2;HOXB3;HOXB5;HOXB6;HOXB9;HOXC4;HOXC6;HOXD1;HOXD4;IGF2;LEF1;LHX2;LMX1B;MEOX1;NKX2-5;NKX3-2;NOG;NOS3;NR2F2;PAX6;PCSK5;PTPRR;RDH10;SEMA3C;SOX6;SULF1;TFAP2A;WNT2;WNT7B;ZFPM2
GO:0001944	vasculature development	http://amigo.geneontology.org/amigo/term/GO:0001944	682	56	21.8945	2.55771	1.11565e-10	2.81829e-08	285;301;655;1116;1232;1278;1482;1545;1747;1890;1906;1942;2028;2034;2047;2254;2348;2624;2719;2737;2852;3200;3213;3248;3911;4016;4846;5080;5125;5176;5468;5743;6303;7026;7472;7477;8751;8828;8877;9241;9723;10203;10512;23213;23414;23462;25960;26508;27286;51176;54361;64220;79625;80310;140862;154796	geneontology_Biological_Process	ADAM15;ADGRA2;AMOT;ANGPT2;ANXA1;BMP7;CALCRL;CCR3;CHI3L1;COL1A2;CYP1B1;DLX3;EDN1;EFNA1;ENPEP;EPAS1;EPHB1;FGF9;FOLR1;GATA2;GLI3;GPC3;GPER1;HEY1;HEYL;HOXA3;HOXB3;HPGD;ISM1;LAMA5;LEF1;LOXL1;NDNF;NKX2-5;NOG;NOS3;NR2F2;NRP2;PAX6;PCSK5;PDGFD;PPARG;PTGS2;SAT1;SEMA3C;SEMA3E;SERPINF1;SPHK1;SRPX2;STRA6;SULF1;TYMP;WNT2;WNT4;WNT7B;ZFPM2
GO:0051270	regulation of cellular component movement	http://amigo.geneontology.org/amigo/term/GO:0051270	942	69	30.2414	2.28164	1.12293e-10	2.81829e-08	134;285;301;397;477;653;655;685;815;972;1230;1545;1602;1813;1902;1906;1942;2159;2254;2621;2624;2625;2852;3071;3486;3911;4070;4846;4908;4921;5080;5144;5176;5468;5581;5743;5801;6546;6750;7026;7139;7869;8403;8633;8751;8828;8877;9241;9723;10512;10631;11170;22876;23213;23671;25960;26228;27286;51176;54361;55619;56034;57402;80139;80310;81704;83483;154796;202243	geneontology_Biological_Process	ADAM15;ADGRA2;ADORA1;AMOT;ANGPT2;ANXA1;ARHGDIB;ATP1A2;BMP5;BMP7;BTC;CAMK2A;CCDC125;CCR1;CD74;CYP1B1;DACH1;DDR2;DOCK10;DOCK8;DRD2;EDN1;EFNA1;F10;FAM107A;FGF9;GAS6;GATA2;GATA3;GPER1;IGFBP3;INPP5F;LAMA5;LEF1;LPAR1;NCKAP1L;NOG;NOS3;NR2F2;NRP2;NTF3;PAX6;PDE4D;PDGFC;PDGFD;PLVAP;POSTN;PPARG;PRKCE;PTGS2;PTPRR;S100A14;SEMA3B;SEMA3C;SEMA3E;SERPINF1;SLC8A1;SOX14;SPHK1;SRPX2;SST;STAP1;SULF1;TACSTD2;TMEFF2;TN…
GO:0007417	central nervous system development	http://amigo.geneontology.org/amigo/term/GO:0007417	949	69	30.4662	2.26481	1.55148e-10	3.80922e-08	463;653;655;1031;1280;1404;1745;1746;1813;1902;2045;2047;2254;2290;2302;2624;2668;2737;3212;3213;3736;3746;4852;4884;4900;5013;5066;5071;5080;5212;5307;5468;5999;6285;6546;6586;6887;7020;7026;7161;7472;7477;7482;7704;7881;8516;8633;8828;8877;9241;9355;9935;10991;25806;25960;50937;51176;54361;54413;55553;56034;57282;57822;84623;127343;146760;152330;340665;389549	geneontology_Biological_Process	ADGRA2;BMP5;BMP7;CDKN2C;CDON;CNTN4;COL2A1;CYP26C1;DLX1;DLX2;DMBX1;DRD2;EPHA7;EPHB1;FEZF1;FGF9;FOXG1;FOXJ1;GATA2;GDNF;GLI3;GRHL3;HAPLN1;HOXB2;HOXB3;ITGA8;KCNA1;KCNAB1;KCNC1;KIRREL3;LEF1;LHX2;LPAR1;MAFB;NLGN3;NOG;NPTX1;NPY;NR2F2;NRGN;NRP2;OTX1;PAM;PAX6;PDGFC;PITX1;PPARG;PRKN;RGS4;RTN4RL1;S100B;SLC38A3;SLC4A10;SLC8A1;SLIT3;SOX6;SPHK1;TAL2;TFAP2A;TP73;UNC5C;VAX2;VIT;WNT2;WNT2B;WNT4;WNT7B;ZBTB16;ZFHX3
GO:0072358	cardiovascular system development	http://amigo.geneontology.org/amigo/term/GO:0072358	691	56	22.1835	2.5244	1.83463e-10	4.40858e-08	285;301;655;1116;1232;1278;1482;1545;1747;1890;1906;1942;2028;2034;2047;2254;2348;2624;2719;2737;2852;3200;3213;3248;3911;4016;4846;5080;5125;5176;5468;5743;6303;7026;7472;7477;8751;8828;8877;9241;9723;10203;10512;23213;23414;23462;25960;26508;27286;51176;54361;64220;79625;80310;140862;154796	geneontology_Biological_Process	ADAM15;ADGRA2;AMOT;ANGPT2;ANXA1;BMP7;CALCRL;CCR3;CHI3L1;COL1A2;CYP1B1;DLX3;EDN1;EFNA1;ENPEP;EPAS1;EPHB1;FGF9;FOLR1;GATA2;GLI3;GPC3;GPER1;HEY1;HEYL;HOXA3;HOXB3;HPGD;ISM1;LAMA5;LEF1;LOXL1;NDNF;NKX2-5;NOG;NOS3;NR2F2;NRP2;PAX6;PCSK5;PDGFD;PPARG;PTGS2;SAT1;SEMA3C;SEMA3E;SERPINF1;SPHK1;SRPX2;STRA6;SULF1;TYMP;WNT2;WNT4;WNT7B;ZFPM2
GO:0009792	embryo development ending in birth or egg hatching	http://amigo.geneontology.org/amigo/term/GO:0009792	622	52	19.9683	2.60412	2.84791e-10	6.70089e-08	320;579;653;655;1050;1280;1482;1745;1746;1906;2034;2254;2348;2535;2624;2625;2737;3200;3212;3213;3215;3216;3219;3221;3223;3231;3233;3481;4010;4222;4846;5080;5125;5801;7020;7026;7472;7477;9241;9355;10512;23213;23414;23462;51176;55553;57801;57822;60529;84525;154796;157506	geneontology_Biological_Process	ALX4;AMOT;APBA1;BMP5;BMP7;CEBPA;COL2A1;DLX1;DLX2;EDN1;EPAS1;FGF9;FOLR1;FZD2;GATA2;GATA3;GLI3;GRHL3;HES4;HEY1;HOPX;HOXA3;HOXB2;HOXB3;HOXB5;HOXB6;HOXB9;HOXC4;HOXC6;HOXD1;HOXD4;IGF2;LEF1;LHX2;LMX1B;MEOX1;NKX2-5;NKX3-2;NOG;NOS3;NR2F2;PAX6;PCSK5;PTPRR;RDH10;SEMA3C;SOX6;SULF1;TFAP2A;WNT2;WNT7B;ZFPM2
GO:0007507	heart development	http://amigo.geneontology.org/amigo/term/GO:0007507	536	47	17.2074	2.73138	4.51095e-10	1.03973e-07	653;655;1280;1363;1396;1482;1906;1942;2200;2254;2302;2348;2535;2625;2719;2737;2852;4488;4606;4846;5066;5125;5468;5999;6546;6586;7135;7139;7161;7412;7472;7881;8470;8751;8828;8850;9241;10203;10512;23414;23462;26508;55553;64220;80000;80274;341640	geneontology_Biological_Process	ADAM15;BMP5;BMP7;CALCRL;COL2A1;CPE;CRIP1;EDN1;EFNA1;FBN1;FGF9;FOLR1;FOXJ1;FREM2;FZD2;GATA3;GLI3;GPC3;GPER1;GREB1L;HEY1;HEYL;KAT2B;KCNAB1;MSX2;MYBPC2;NKX2-5;NOG;NOS3;NRP2;PAM;PCSK5;PPARG;RGS4;SCUBE1;SEMA3C;SLC8A1;SLIT3;SORBS2;SOX6;STRA6;TNNI1;TNNT2;TP73;VCAM1;WNT2;ZFPM2
GO:0042471	ear morphogenesis	http://amigo.geneontology.org/amigo/term/GO:0042471	116	20	3.724	5.37057	7.75865e-10	1.75252e-07	525;579;1280;1750;1906;2254;2487;2535;2624;2625;4647;4762;5013;7020;8516;9241;9935;57822;84189;140469	geneontology_Biological_Process	ATP6V1B1;COL2A1;DLX6;EDN1;FGF9;FRZB;FZD2;GATA2;GATA3;GRHL3;ITGA8;MAFB;MYO3B;MYO7A;NEUROG1;NKX3-2;NOG;OTX1;SLITRK6;TFAP2A

## Sheet: Legend
The results output from webgestalt analysis of the genes which are significantly downregulated in CHD3-KO day-18 CNCCs.
