# Supplementary material for: The NuRD component CHD3 promotes BMP signalling during cranial neural crest cell specification
Source: EMBO Rep. 2025 Aug 20;26(19):4723–41. doi: 10.1038/s44319-025-00555-w (PMC12508100; doi:10.1038/s44319-025-00555-w)
Supplement: Supplementary file 9 — Source data Fig. 2 [file 44319_2025_555_MOESM9_ESM.zip › EMBOR-2025-61878-T_SourceDataForFigure2/2C/TPM_matrix_d18_meso_ecto_heatmap.xlsx]

## Sheet: TPM_matrix_d18_meso_ecto_heatma
	WT1	WT2	KO1	KO2	KO3
EOMES	3.45482	3.19481	171.202	68.1635	186.618
TBXT	5.83699	5.1375	104.288	93.8504	168.852
TBX3	0.743382	0.295921	6.86786	0.596861	5.44468
TBX6	1.3992	1.05065	15.4626	3.01882	12.8713
DLX5	61.2088	51.358	0.924267	11.6288	0.615408
DLX3	12.1353	8.85719	0.250321	1.25353	0.552827
MSX1	81.2862	67.5791	34.4606	11.4631	20.27
MSX2	71.8813	66.1378	10.5872	15.5372	6.95023

## Sheet: Legend
Transcripts per million (TPM) values for genes of interest from RNA-seq in CHD3-WT and CHD3-KO day-18 CNCCs.
