# Supplementary material for: The NuRD component CHD3 promotes BMP signalling during cranial neural crest cell specification
Source: EMBO Rep. 2025 Aug 20;26(19):4723–41. doi: 10.1038/s44319-025-00555-w (PMC12508100; doi:10.1038/s44319-025-00555-w)
Supplement: Supplementary file 9 — Source data Fig. 2 [file 44319_2025_555_MOESM9_ESM.zip › EMBOR-2025-61878-T_SourceDataForFigure2/2B/enrichment_results_wg_upregulated_d18.xlsx]

## Sheet: enrichment_results_wg_result171
geneSet	description	link	size	overlap	expect	enrichmentRatio	pValue	FDR	overlapId	database	userId
GO:0007267	cell-cell signaling	http://amigo.geneontology.org/amigo/term/GO:0007267	1576	130	61.6627	2.10824	1.11022e-16	1.25389e-12	40;43;114;136;695;718;760;774;781;793;857;861;1113;1136;1143;1268;1374;1803;1812;2239;2249;2258;2308;2554;2558;2562;2568;2626;2692;2701;2702;2740;2775;2850;2895;2899;2903;2904;2914;2922;3087;3169;3170;3172;3358;3371;3589;3760;3780;3781;3784;3786;3908;3975;4155;4163;4838;4842;4889;4929;5028;5122;5241;5270;5443;5798;6014;6262;6425;6506;6571;6582;6620;6854;6860;6862;6863;6926;7097;7478;7480;7804;785…	geneontology_Biological_Process	ACHE;ADCY8;ADORA2B;AKAP7;ANO1;ASIC2;BMP8A;BRSK2;BTK;C3;CA2;CACNA1B;CACNA2D1;CACNG5;CADPS;CALB1;CAV1;CCL26;CER1;CGAS;CHGA;CHRNA3;CHRNB4;CHST4;CNIH3;CNR1;CPT1A;DKK4;DLGAP1;DPP4;DRD1;FAM3B;FGF13;FGF17;FGF18;FGF20;FGF4;FOXA1;FOXA2;FOXO1;FZD5;GABBR2;GABRA1;GABRA5;GABRB3;GABRP;GAL;GATA4;GHRHR;GJA4;GJA5;GLP1R;GLRA4;GNAO1;GPC4;GPC6;GPR27;GRAP2;GRID2;GRIK3;GRIN2A;GRIN2B;GRM4;GRP;GSC;HHEX;HNF4A;HTR2C;IL11;…
hsa04080	Neuroactive ligand-receptor interaction	http://www.kegg.jp/kegg-bin/show_pathway?hsa04080+10161+10886+1136+1143+117+1268+136+1812+187+1910+2150+2492+2554+2558+2562+2568+2692+2740+2895+2899+2903+2904+2908+2914+2925+3358+4889+5028+5645+5745+5746+623+624+6751+6869+6870+728+799+887+9568	277	40	10.8379	3.69074	8.56426e-13	4.83624e-09	10161;10886;1136;1143;117;1268;136;1812;187;1910;2150;2492;2554;2558;2562;2568;2692;2740;2895;2899;2903;2904;2908;2914;2925;3358;4889;5028;5645;5745;5746;623;624;6751;6869;6870;728;799;887;9568	pathway_KEGG	ADCYAP1R1;ADORA2B;APLNR;BDKRB1;BDKRB2;C5AR1;CALCR;CCKBR;CHRNA3;CHRNB4;CNR1;DRD1;EDNRB;F2RL1;FSHR;GABBR2;GABRA1;GABRA5;GABRB3;GABRP;GHRHR;GLP1R;GRID2;GRIK3;GRIN2A;GRIN2B;GRM4;GRPR;HTR2C;LPAR6;NPFFR2;NPY5R;NR3C1;P2RY1;PRSS2;PTH1R;PTH2R;SSTR1;TACR1;TACR3
GO:0051240	positive regulation of multicellular organismal process	http://amigo.geneontology.org/amigo/term/GO:0051240	1661	122	64.9884	1.87726	4.31966e-12	1.62621e-08	40;43;136;187;695;718;728;760;857;861;864;943;1113;1143;1236;1240;1268;1600;1620;1761;1789;1826;1910;2041;2066;2113;2150;2152;2321;2626;2627;2628;2692;2702;2895;3037;3169;3170;3273;3595;3662;3784;3791;3897;3975;4155;4345;4609;4838;4842;5028;5054;5270;5746;5979;6014;6262;6387;6498;6792;6860;6863;6870;6997;7056;7058;7097;7429;7436;7480;7804;7855;8437;8519;8654;8792;8817;9423;9446;9699;9840;9842;986…	geneontology_Biological_Process	ACHE;ADORA2B;ALKAL1;ANKRD1;APLNR;ASIC2;BRINP1;BTK;C3;C5AR1;CA2;CARD11;CAV1;CCR7;CD200;CDKL5;CGAS;CHGA;CHRNB4;CMKLR1;CNR1;CPNE9;CRTAM;CXCL12;DAB1;DMRT1;DNMT3B;DSCAM;DUSP10;EDNRB;EPHA1;ERBB4;ETS1;F2RL1;F3;FAM20C;FGF18;FGF20;FLT1;FOXA1;FOXA2;FZD5;GAL;GATA4;GATA6;GATM;GHRHR;GJA5;GRID2;GSTO1;HAS2;HHLA2;HPSE;HRG;IFITM1;IL12RB2;IL1RAPL1;IL23A;IL33;IL34;IRAK3;IRF4;KCNQ1;KDR;L1CAM;LHX1;LRP8;LRRTM1;MAGI2;M…
GO:2000026	regulation of multicellular organismal development	http://amigo.geneontology.org/amigo/term/GO:2000026	1908	132	74.6525	1.76819	3.2208e-11	9.09393e-08	40;187;695;718;728;753;760;857;861;864;1044;1136;1268;1600;1620;1636;1761;1789;1826;1910;2041;2066;2113;2152;2239;2258;2321;2626;2627;2895;3087;3169;3170;3172;3273;3662;3791;3792;3897;3908;3975;4155;4168;4609;4781;4838;4842;5054;5167;5270;5979;6014;6387;6425;6498;6688;6792;6860;6911;6926;7058;7097;7133;7436;7453;7480;7804;7855;8320;8437;8553;8817;9024;9290;9350;9423;9573;9699;9840;9863;10082;1043…	geneontology_Biological_Process	ACE;ALKAL1;ANKH;ANKRD1;APLNR;ARHGEF15;ASIC2;BCL11A;BHLHE40;BHLHE41;BRINP1;BRSK2;BTK;C3;C5AR1;CA2;CARD11;CAV1;CDKL5;CDX1;CER1;CHRNA3;CNR1;CPNE9;CXCL12;DAB1;DKK4;DLL3;DMRT1;DNMT3B;DSCAM;DUSP10;EDNRB;ENPP1;EOMES;EPHA1;ERBB4;ETS1;F3;FAM20C;FGF13;FGF18;FGF20;FKBPL;FLT1;FOXA1;FOXA2;FZD5;GAL;GATA4;GATA6;GDF3;GPC4;GPC6;GPR55;GRID2;HHEX;HNF4A;HPSE;HRG;IL1RAPL1;IL23A;IL34;IRAK3;IRF4;JPH2;KDR;KEL;L1CAM;LAMA…
GO:0048646	anatomical structure formation involved in morphogenesis	http://amigo.geneontology.org/amigo/term/GO:0048646	1067	87	41.7475	2.08396	4.61604e-11	1.04267e-07	58;70;88;187;290;718;728;793;857;861;928;963;1044;1291;1296;1826;2041;2113;2152;2308;2321;2626;2627;2702;2895;3087;3169;3170;3273;3791;3975;4781;4838;4842;5054;5156;5291;5460;5979;6498;6691;6862;6911;6926;6939;6997;7058;7097;7111;7453;7478;7480;7855;8320;8553;8740;8817;8928;9421;9573;10439;10683;10718;10855;23136;25818;26051;27063;27121;54757;55576;55897;56975;57556;63943;63978;64102;64321;79365;…	geneontology_Biological_Process	ACTA1;ACTC1;ACTN2;ANKRD1;ANPEP;APLNR;BHLHE40;BHLHE41;C3;C5AR1;CALB1;CAV1;CD53;CD9;CDX1;COL6A1;COL8A2;DKK4;DLL3;DSCAM;EOMES;EPB41L3;EPHA1;ETS1;F3;FAM20A;FAM20C;FGF18;FKBPL;FLT1;FOXA1;FOXA2;FOXH1;FOXO1;FZD5;GATA4;GATA6;GDF3;GJA5;GRID2;GSC;HAND1;HHEX;HPSE;HRG;KDR;KLK5;LHX1;MESP1;MESP2;MIXL1;MSGN1;NANOG;NFIB;NODAL;NOS1;NRG3;OLFM1;PDGFRA;PIK3CB;POU5F1;PPP1R16B;PRDM14;RET;RSPO3;RUNX1;SEMA6A;SERPINE1;SK…
GO:0022839	ion gated channel activity	http://amigo.geneontology.org/amigo/term/GO:0022839	335	41	13.1072	3.12804	9.54365e-11	1.79643e-07	40;774;781;1136;1143;1262;1268;2554;2558;2562;2568;2895;2899;2903;2904;3755;3760;3780;3781;3784;3786;3787;6262;6263;6337;7226;7809;8989;9424;11141;27091;55107;55800;56659;56660;57158;57685;89822;131096;170850;441509	geneontology_Molecular_Function	ANO1;ASIC2;BSND;CACHD1;CACNA1B;CACNA2D1;CACNG5;CHRNA3;CHRNB4;CNGA4;CNR1;GABRA1;GABRA5;GABRB3;GABRP;GLRA4;GRID2;GRIK3;GRIN2A;GRIN2B;IL1RAPL1;JPH2;KCNG1;KCNG3;KCNH8;KCNJ3;KCNK12;KCNK13;KCNK17;KCNK6;KCNN1;KCNN2;KCNQ1;KCNQ3;KCNS1;RYR2;RYR3;SCN3B;SCNN1A;TRPA1;TRPM2
GO:0022836	gated channel activity	http://amigo.geneontology.org/amigo/term/GO:0022836	344	41	13.4594	3.04621	2.17468e-10	3.50869e-07	40;774;781;1136;1143;1262;1268;2554;2558;2562;2568;2895;2899;2903;2904;3755;3760;3780;3781;3784;3786;3787;6262;6263;6337;7226;7809;8989;9424;11141;27091;55107;55800;56659;56660;57158;57685;89822;131096;170850;441509	geneontology_Molecular_Function	ANO1;ASIC2;BSND;CACHD1;CACNA1B;CACNA2D1;CACNG5;CHRNA3;CHRNB4;CNGA4;CNR1;GABRA1;GABRA5;GABRB3;GABRP;GLRA4;GRID2;GRIK3;GRIN2A;GRIN2B;IL1RAPL1;JPH2;KCNG1;KCNG3;KCNH8;KCNJ3;KCNK12;KCNK13;KCNK17;KCNK6;KCNN1;KCNN2;KCNQ1;KCNQ3;KCNS1;RYR2;RYR3;SCN3B;SCNN1A;TRPA1;TRPM2
GO:0022603	regulation of anatomical structure morphogenesis	http://amigo.geneontology.org/amigo/term/GO:0022603	995	80	38.9304	2.05495	5.89736e-10	8.06093e-07	187;664;718;728;861;960;963;1044;1136;1600;1690;1826;2041;2113;2152;2239;2258;2321;2626;2627;3037;3055;3087;3170;3172;3273;3791;3792;3897;3975;4155;4168;4609;4781;4838;5028;5054;5979;6387;6425;6498;6792;6860;7058;7133;7429;7453;7804;7855;8437;8740;8817;9024;9423;9699;9863;10082;10439;11141;23025;23136;26051;27121;51083;53335;55897;56920;57194;57556;59277;63943;64102;64321;79805;81839;84870;89780;…	geneontology_Biological_Process	APLNR;ATP10A;BCL11A;BNIP3;BRSK2;C3;C5AR1;CD44;CD53;CDKL5;CDX1;CHRNA3;COCH;CPNE9;CXCL12;DAB1;DKK4;DSCAM;EPB41L3;EPHA1;ETS1;F3;FGD5;FGF13;FGF18;FKBPL;FLT1;FOXA2;FZD5;GAL;GATA4;GATA6;GPC4;GPC6;HAS2;HCK;HHEX;HNF4A;HRG;IL1RAPL1;KDR;KEL;L1CAM;LHX1;LRP8;MAGI2;MBP;MCF2;MESP1;MYC;NFIB;NODAL;NTN1;NTN4;OLFM1;P2RY1;PPP1R16B;RASAL1;RET;RIMS2;RSPO3;RUNX1;SEMA3G;SEMA6A;SERPINE1;SFRP5;SKIL;SOX17;SYT4;THBS2;TNFRS…
GO:0007204	positive regulation of cytosolic calcium ion concentration	http://amigo.geneontology.org/amigo/term/GO:0007204	301	37	11.7769	3.14173	7.04545e-10	8.06093e-07	114;117;187;623;624;728;781;796;799;857;887;1236;1240;1268;1812;1910;2150;2740;2903;2904;3358;3932;4842;5028;5156;5745;6262;6263;6863;6869;7226;8989;9290;9446;10161;10345;57158	geneontology_Biological_Process	ADCY8;ADCYAP1R1;APLNR;BDKRB1;BDKRB2;C5AR1;CACNA2D1;CALCA;CALCR;CAV1;CCKBR;CCR7;CMKLR1;CNR1;DRD1;EDNRB;F2RL1;GLP1R;GPR55;GRIN2A;GRIN2B;GSTO1;HTR2C;JPH2;LCK;LPAR6;NOS1;P2RY1;PDGFRA;PTH1R;RYR2;RYR3;TAC1;TACR1;TRDN;TRPA1;TRPM2
GO:0007200	phospholipase C-activating G protein-coupled receptor signaling pathway	http://amigo.geneontology.org/amigo/term/GO:0007200	96	20	3.7561	5.32467	7.13736e-10	8.06093e-07	88;728;796;887;1113;1240;1812;1910;2150;2850;2922;2925;3358;5028;5745;6869;9290;9630;10161;55107	geneontology_Biological_Process	ACTN2;ANO1;C5AR1;CALCA;CCKBR;CHGA;CMKLR1;DRD1;EDNRB;F2RL1;GNA14;GPR27;GPR55;GRP;GRPR;HTR2C;LPAR6;P2RY1;PTH1R;TACR1
GO:0009888	tissue development	http://amigo.geneontology.org/amigo/term/GO:0009888	1925	128	75.3177	1.69947	9.09027e-10	9.33323e-07	58;70;72;88;176;190;224;230;695;753;760;793;857;858;861;864;873;960;1044;1291;1292;1374;1690;1761;1910;2066;2150;2239;2249;2308;2494;2626;2627;2701;2702;3037;3055;3169;3170;3172;3371;3791;3792;3975;4145;4609;4781;4838;5054;5156;5167;5241;5270;5308;5460;5745;5979;6262;6498;6862;6876;6911;6926;6939;7111;7429;7478;7480;7855;8320;8549;8553;8817;8928;9024;9079;9350;9421;9423;9573;9645;9863;10082;10439…	geneontology_Biological_Process	ACAN;ACTA1;ACTC1;ACTG2;ACTN2;ADAMTS16;ALDH3A2;ALDOC;ANKH;ANKRD1;BHLHE40;BHLHE41;BMP8A;BRSK2;BTK;CA2;CALB1;CAV1;CAV2;CBR1;CCDC78;CD44;CDX1;CER1;COCH;COL6A1;COL6A2;CPT1A;DIPK2A;DKK4;DLL3;DMRT1;DUOX2;DUSP10;EDNRB;ENPP1;EOMES;ERBB4;F2RL1;FA2H;FAM20A;FAM20C;FGF18;FGF20;FGF4;FKBPL;FOXA1;FOXA2;FOXH1;FOXO1;FZD5;GAL;GATA4;GATA6;GDF3;GJA4;GJA5;GPC4;GPC6;GSC;HAND1;HAS2;HCK;HNF4A;HPSE;JPH2;KDR;KEL;KLK13;KLK5…
GO:0051174	regulation of phosphorus metabolic process	http://amigo.geneontology.org/amigo/term/GO:0051174	1692	116	66.2013	1.75223	1.13174e-09	1.0324e-06	114;117;136;187;623;624;718;728;753;796;799;857;858;887;960;978;1136;1236;1600;1636;1812;1826;1847;1910;1917;2041;2046;2066;2150;2203;2249;2258;2308;2321;2492;2914;3087;3170;3273;3358;3589;3791;4609;4616;4838;4842;4889;5028;5156;5163;5167;5291;5521;5522;5745;5919;5979;6014;6997;7039;7044;7436;7453;7804;7855;8654;8792;8817;9079;9290;9573;9863;9965;10044;10178;10344;10637;10718;10842;10886;11072;11…	geneontology_Biological_Process	ACE;ADCY8;ADCYAP1R1;ADORA2B;ALKAL1;APLNR;ARFGEF3;BDKRB1;BDKRB2;BMP8A;C3;C5AR1;CALCA;CALCR;CAMK2N2;CAV1;CAV2;CCKBR;CCL26;CCR7;CD300A;CD44;CDA;CHRNA3;DAB1;DBNDD2;DRD1;DSCAM;DUSP10;DUSP14;DUSP26;DUSP5;EDNRB;EEF1A2;ENPP1;EPHA1;EPHA10;EPHA8;ERBB4;F2RL1;FAM129A;FAM20A;FAM20C;FBP1;FGF13;FGF18;FGF19;FGF20;FGF4;FLT1;FOXA2;FOXO1;FSHR;FZD5;GADD45B;GDF3;GPR55;GRM4;HERC5;HHEX;HRG;HTR2C;IL11;IL23A;IL34;IRAK3;K…
GO:0010647	positive regulation of cell communication	http://amigo.geneontology.org/amigo/term/GO:0010647	1733	118	67.8055	1.74027	1.18835e-09	1.0324e-06	114;117;136;664;718;728;760;793;799;843;857;858;960;1113;1143;1236;1268;1812;1847;2041;2046;2066;2150;2152;2249;2321;2492;2626;2692;2702;2850;2903;2904;2914;2922;3087;3169;3358;3589;3791;3908;3932;4616;4838;4842;4889;5028;5156;5270;5291;5366;5979;6014;6498;6863;6997;7039;7044;7097;7188;7480;7855;8549;8654;8740;8792;8817;8822;9290;9402;9446;9573;9699;9840;9965;10019;10044;10161;10178;10344;10345;1…	geneontology_Biological_Process	ADCY8;ADCYAP1R1;ADORA2B;ALKAL1;ANKRD1;ANO1;APOL3;BMP8A;BNIP3;C3;C5AR1;CA2;CACNG5;CALB1;CALCR;CARD11;CASP10;CAV1;CAV2;CCL26;CCR7;CD300A;CD44;CGAS;CHGA;CHRNB4;CNR1;DRD1;DUSP5;EPHA1;EPHA10;EPHA8;ERBB4;F2RL1;F3;FGF17;FGF18;FGF19;FGF20;FGF4;FLT1;FOXA1;FSHR;FZD5;GADD45B;GAL;GATA4;GDF3;GHRHR;GJA5;GPR27;GPR55;GRAP2;GRIN2A;GRIN2B;GRM4;GRP;GSTO1;HHEX;HPSE;HTR2C;IL11;IL20RA;IL23A;JPH2;KDR;KLK5;LAMA2;LCK;LEF…
GO:0051094	positive regulation of developmental process	http://amigo.geneontology.org/amigo/term/GO:0051094	1314	96	51.4117	1.86728	1.61716e-09	1.30459e-06	40;187;664;695;718;728;760;861;864;963;1240;1268;1600;1620;1761;1789;1826;2041;2066;2113;2152;2321;2626;2627;2692;2895;3037;3169;3170;3358;3791;3897;3975;4609;4838;5054;5270;5919;5979;6014;6387;6498;6792;6860;7058;7097;7133;7429;7436;7480;7804;8320;8437;8519;8654;8740;8817;9423;9573;9699;9840;9863;10439;10855;11141;11213;11221;23025;25819;26051;26281;27063;29993;51083;51561;55897;56975;57556;6397…	geneontology_Biological_Process	ALKAL1;ANKRD1;APLNR;ASIC2;BNIP3;BRINP1;BTK;C3;C5AR1;CA2;CCDC3;CD53;CDKL5;CGAS;CMKLR1;CNR1;CPNE9;CXCL12;DAB1;DMRT1;DNMT3B;DSCAM;DUSP10;EOMES;EPHA1;ERBB4;ETS1;F3;FAM20C;FGF18;FGF20;FLT1;FOXA1;FOXA2;GAL;GATA4;GATA6;GDF3;GHRHR;GRID2;HAS2;HPSE;HTR2C;IFITM1;IL1RAPL1;IL23A;IL34;IRAK3;JAKMIP1;KDR;L1CAM;LHX1;LRP8;LRRTM1;MAGI2;MESP1;MIXL1;MYC;NOCT;NODAL;NTN1;OLFM1;OLFM2;PACSIN1;PDE5A;PLPPR5;PPP1R16B;PRDM14…
GO:0019220	regulation of phosphate metabolic process	http://amigo.geneontology.org/amigo/term/GO:0019220	1690	115	66.1231	1.73918	2.09655e-09	1.53653e-06	114;117;136;187;623;624;718;728;753;796;799;857;858;887;960;978;1136;1236;1600;1636;1812;1826;1847;1910;1917;2041;2046;2066;2150;2203;2249;2258;2308;2321;2492;2914;3087;3170;3273;3358;3589;3791;4609;4616;4838;4842;4889;5028;5156;5163;5167;5291;5521;5522;5745;5919;5979;6014;6997;7039;7044;7436;7453;7804;7855;8654;8792;8817;9079;9290;9573;9863;9965;10044;10178;10344;10637;10718;10842;10886;11072;11…	geneontology_Biological_Process	ACE;ADCY8;ADCYAP1R1;ADORA2B;ALKAL1;APLNR;ARFGEF3;BDKRB1;BDKRB2;BMP8A;C3;C5AR1;CALCA;CALCR;CAMK2N2;CAV1;CAV2;CCKBR;CCL26;CCR7;CD300A;CD44;CDA;CHRNA3;DAB1;DBNDD2;DRD1;DSCAM;DUSP10;DUSP14;DUSP26;DUSP5;EDNRB;EEF1A2;ENPP1;EPHA1;EPHA10;EPHA8;ERBB4;F2RL1;FAM129A;FAM20A;FBP1;FGF13;FGF18;FGF19;FGF20;FGF4;FLT1;FOXA2;FOXO1;FSHR;FZD5;GADD45B;GDF3;GPR55;GRM4;HERC5;HHEX;HRG;HTR2C;IL11;IL23A;IL34;IRAK3;KDR;LDB2…
GO:0051480	regulation of cytosolic calcium ion concentration	http://amigo.geneontology.org/amigo/term/GO:0051480	342	39	13.3811	2.91455	2.17677e-09	1.53653e-06	114;117;187;491;623;624;728;781;793;796;799;857;887;1236;1240;1268;1812;1910;2150;2740;2903;2904;3358;3932;4842;5028;5156;5745;6262;6263;6863;6869;7226;8989;9290;9446;10161;10345;57158	geneontology_Biological_Process	ADCY8;ADCYAP1R1;APLNR;ATP2B2;BDKRB1;BDKRB2;C5AR1;CACNA2D1;CALB1;CALCA;CALCR;CAV1;CCKBR;CCR7;CMKLR1;CNR1;DRD1;EDNRB;F2RL1;GLP1R;GPR55;GRIN2A;GRIN2B;GSTO1;HTR2C;JPH2;LCK;LPAR6;NOS1;P2RY1;PDGFRA;PTH1R;RYR2;RYR3;TAC1;TACR1;TRDN;TRPA1;TRPM2
GO:0023056	positive regulation of signaling	http://amigo.geneontology.org/amigo/term/GO:0023056	1739	117	68.0402	1.71957	2.86735e-09	1.90494e-06	114;117;136;664;718;728;760;793;799;843;857;858;960;1113;1143;1236;1268;1812;1847;2041;2046;2066;2150;2152;2249;2321;2492;2626;2692;2850;2903;2904;2914;2922;3087;3169;3358;3589;3791;3908;3932;4616;4838;4842;4889;5028;5156;5270;5291;5366;5979;6014;6498;6863;6997;7039;7044;7097;7188;7480;7855;8549;8654;8740;8792;8817;8822;9290;9402;9446;9573;9699;9840;9965;10019;10044;10161;10178;10344;10345;10637;…	geneontology_Biological_Process	ADCY8;ADCYAP1R1;ADORA2B;ALKAL1;ANKRD1;ANO1;APOL3;BMP8A;BNIP3;C3;C5AR1;CA2;CACNG5;CALB1;CALCR;CARD11;CASP10;CAV1;CAV2;CCL26;CCR7;CD300A;CD44;CGAS;CHGA;CHRNB4;CNR1;DRD1;DUSP5;EPHA1;EPHA10;EPHA8;ERBB4;F2RL1;F3;FGF17;FGF18;FGF19;FGF20;FGF4;FLT1;FOXA1;FSHR;FZD5;GADD45B;GAL;GATA4;GDF3;GHRHR;GPR27;GPR55;GRAP2;GRIN2A;GRIN2B;GRM4;GRP;GSTO1;HHEX;HPSE;HTR2C;IL11;IL20RA;IL23A;JPH2;KDR;KLK5;LAMA2;LCK;LEFTY1;L…
GO:0001653	peptide receptor activity	http://amigo.geneontology.org/amigo/term/GO:0001653	149	24	5.82978	4.11679	3.62832e-09	2.27657e-06	117;623;624;799;887;1236;1240;1910;2150;2492;2692;2740;2925;2984;4889;5745;5746;6751;6869;6870;8549;10886;10887;51083	geneontology_Molecular_Function	ADCYAP1R1;BDKRB1;BDKRB2;CALCR;CCKBR;CCR7;CMKLR1;EDNRB;F2RL1;FSHR;GAL;GHRHR;GLP1R;GRPR;GUCY2C;LGR5;NPFFR2;NPY5R;PROKR1;PTH1R;PTH2R;SSTR1;TACR1;TACR3
GO:0048878	chemical homeostasis	http://amigo.geneontology.org/amigo/term/GO:0048878	1119	84	43.7821	1.91859	5.59341e-09	3.16147e-06	108;114;117;187;361;478;491;623;624;664;728;760;781;793;796;799;857;887;1236;1240;1268;1812;1910;2150;2308;2494;2626;2692;2702;2740;2850;2903;2904;3037;3169;3170;3171;3172;3358;3791;3792;3932;4494;4501;4609;4842;5028;5156;5167;5291;5443;5745;5798;6262;6263;6337;6387;6863;6869;7226;8989;9024;9290;9446;9633;10161;10345;25825;51085;54097;54757;55107;55289;55647;55800;57158;64478;79152;150379;158219;…	geneontology_Biological_Process	ACOXL;ADCY2;ADCY8;ADCYAP1R1;ANO1;APLNR;AQP4;ATP1A3;ATP2B2;BACE2;BDKRB1;BDKRB2;BNIP3;BRSK2;C5AR1;CA2;CACNA2D1;CALB1;CALCA;CALCR;CAV1;CCKBR;CCR7;CMKLR1;CNR1;CSMD1;CXCL12;DRD1;EDNRB;ENPP1;F2RL1;FA2H;FAM20A;FAM3B;FOXA1;FOXA2;FOXA3;FOXO1;GATA4;GHRHR;GJA5;GLP1R;GPR27;GPR55;GRIN2A;GRIN2B;GSTO1;HAS2;HNF4A;HTR2C;JPH2;KDR;KEL;LCK;LPAR6;MLXIPL;MT1F;MT1X;MYC;NOS1;NR5A2;P2RY1;PCSK9;PDGFRA;PIK3CB;PNPLA5;POMC;P…
GO:0006468	protein phosphorylation	http://amigo.geneontology.org/amigo/term/GO:0006468	1860	122	72.7745	1.67641	5.5985e-09	3.16147e-06	88;114;136;187;623;624;695;718;728;753;796;799;857;858;864;960;1136;1236;1600;1636;1812;1847;1910;2041;2046;2066;2150;2249;2258;2308;2321;2492;2903;2904;2914;2984;3055;3087;3273;3358;3589;3595;3791;3932;4145;4155;4609;4616;4838;4889;5028;5156;5163;5167;5291;5593;5919;5924;5979;6014;6792;6997;7039;7044;7097;7436;7453;7804;7855;8437;8654;8792;8817;8822;9024;9201;9290;9573;9965;10044;10178;10344;106…	geneontology_Biological_Process	ABI3;ACE;ACTN2;ADCY8;ADORA2B;ALKAL1;ALPK2;APLNR;BDKRB1;BDKRB2;BMP8A;BRSK2;BTK;C3;C5AR1;CALCA;CALCR;CAMK2N2;CAV1;CAV2;CCL26;CCR7;CD300A;CD44;CDKL5;CHRNA3;DAB1;DBNDD2;DCLK1;DCLK3;DRD1;DUSP10;DUSP14;DUSP26;DUSP5;EDNRB;ENPP1;EPHA1;EPHA10;EPHA8;ERBB4;F2RL1;FAM129A;FAM20A;FAM20C;FGF13;FGF17;FGF18;FGF19;FGF20;FGF4;FLT1;FOXO1;FSHR;FZD5;GADD45B;GDF3;GPR55;GRIN2A;GRIN2B;GRM4;GUCY2C;HCK;HERC5;HHEX;HRG;HTR2C…
GO:0006811	ion transport	http://amigo.geneontology.org/amigo/term/GO:0006811	1608	109	62.9147	1.7325	7.40159e-09	3.98065e-06	40;88;117;187;478;491;623;624;695;760;774;781;799;857;1136;1143;1236;1262;1268;1374;1636;1812;2055;2258;2554;2558;2562;2568;2701;2702;2775;2895;2899;2903;2904;3358;3755;3760;3780;3781;3784;3786;3787;3792;3932;4129;4842;4889;5028;5167;5270;5593;6262;6263;6337;6387;6406;6506;6564;6571;6578;6581;6582;6860;7226;7809;8501;8792;8989;9123;9424;9446;10345;11095;11141;26281;27091;29763;51083;55089;55107;5…	geneontology_Biological_Process	ACE;ACTN2;ADAMTS8;ADCYAP1R1;ANKH;ANO1;APLNR;ASIC2;ATP10A;ATP1A3;ATP2B2;ATP8B3;BDKRB1;BDKRB2;BSND;BTK;CA2;CACHD1;CACNA1B;CACNA2D1;CACNG5;CALCR;CAV1;CCR7;CHRNA3;CHRNB4;CLN8;CNGA4;CNIH3;CNR1;CPT1A;CXCL12;DPP10;DRD1;ENPP1;FGF13;FGF20;GABRA1;GABRA5;GABRB3;GABRP;GAL;GJA4;GJA5;GLRA4;GNAO1;GRID2;GRIK3;GRIN2A;GRIN2B;GSTO1;HTR2C;IL1RAPL1;JPH2;KCNG1;KCNG3;KCNH8;KCNJ3;KCNK12;KCNK13;KCNK17;KCNK6;KCNN1;KCNN2;K…
GO:0008528	G protein-coupled peptide receptor activity	http://amigo.geneontology.org/amigo/term/GO:0008528	143	23	5.59503	4.11079	7.89589e-09	4.05346e-06	117;623;624;799;887;1236;1240;1910;2150;2492;2692;2740;2925;4889;5745;5746;6751;6869;6870;8549;10886;10887;51083	geneontology_Molecular_Function	ADCYAP1R1;BDKRB1;BDKRB2;CALCR;CCKBR;CCR7;CMKLR1;EDNRB;F2RL1;FSHR;GAL;GHRHR;GLP1R;GRPR;LGR5;NPFFR2;NPY5R;PROKR1;PTH1R;PTH2R;SSTR1;TACR1;TACR3
GO:0055074	calcium ion homeostasis	http://amigo.geneontology.org/amigo/term/GO:0055074	453	45	17.7241	2.53891	1.00103e-08	4.91549e-06	114;117;187;491;623;624;664;728;781;793;796;799;857;887;1236;1240;1268;1812;1910;2150;2740;2903;2904;3358;3792;3932;4842;5028;5156;5291;5745;6262;6263;6387;6863;6869;7226;8989;9290;9446;10161;10345;54757;57158;284612	geneontology_Biological_Process	ADCY8;ADCYAP1R1;APLNR;ATP2B2;BDKRB1;BDKRB2;BNIP3;C5AR1;CACNA2D1;CALB1;CALCA;CALCR;CAV1;CCKBR;CCR7;CMKLR1;CNR1;CXCL12;DRD1;EDNRB;F2RL1;FAM20A;GLP1R;GPR55;GRIN2A;GRIN2B;GSTO1;HTR2C;JPH2;KEL;LCK;LPAR6;NOS1;P2RY1;PDGFRA;PIK3CB;PTH1R;RYR2;RYR3;SYPL2;TAC1;TACR1;TRDN;TRPA1;TRPM2
GO:0006874	cellular calcium ion homeostasis	http://amigo.geneontology.org/amigo/term/GO:0006874	439	44	17.1763	2.56166	1.12176e-08	5.27882e-06	114;117;187;491;623;624;664;728;781;793;796;799;857;887;1236;1240;1268;1812;1910;2150;2740;2903;2904;3358;3792;3932;4842;5028;5156;5291;5745;6262;6263;6387;6863;6869;7226;8989;9290;9446;10161;10345;57158;284612	geneontology_Biological_Process	ADCY8;ADCYAP1R1;APLNR;ATP2B2;BDKRB1;BDKRB2;BNIP3;C5AR1;CACNA2D1;CALB1;CALCA;CALCR;CAV1;CCKBR;CCR7;CMKLR1;CNR1;CXCL12;DRD1;EDNRB;F2RL1;GLP1R;GPR55;GRIN2A;GRIN2B;GSTO1;HTR2C;JPH2;KEL;LCK;LPAR6;NOS1;P2RY1;PDGFRA;PIK3CB;PTH1R;RYR2;RYR3;SYPL2;TAC1;TACR1;TRDN;TRPA1;TRPM2
GO:0015267	channel activity	http://amigo.geneontology.org/amigo/term/GO:0015267	456	45	17.8415	2.52221	1.22437e-08	5.52572e-06	40;361;774;781;1136;1143;1262;1268;2554;2558;2562;2568;2702;2707;2895;2899;2903;2904;3755;3760;3780;3781;3784;3786;3787;6262;6263;6337;7226;7809;8989;9424;11141;27091;55107;55800;56659;56660;57158;57685;79041;89822;131096;170850;441509	geneontology_Molecular_Function	ANO1;AQP4;ASIC2;BSND;CACHD1;CACNA1B;CACNA2D1;CACNG5;CHRNA3;CHRNB4;CNGA4;CNR1;GABRA1;GABRA5;GABRB3;GABRP;GJA5;GJB3;GLRA4;GRID2;GRIK3;GRIN2A;GRIN2B;IL1RAPL1;JPH2;KCNG1;KCNG3;KCNH8;KCNJ3;KCNK12;KCNK13;KCNK17;KCNK6;KCNN1;KCNN2;KCNQ1;KCNQ3;KCNS1;RYR2;RYR3;SCN3B;SCNN1A;TMEM38A;TRPA1;TRPM2
GO:0022803	passive transmembrane transporter activity	http://amigo.geneontology.org/amigo/term/GO:0022803	457	45	17.8806	2.51669	1.30875e-08	5.52572e-06	40;361;774;781;1136;1143;1262;1268;2554;2558;2562;2568;2702;2707;2895;2899;2903;2904;3755;3760;3780;3781;3784;3786;3787;6262;6263;6337;7226;7809;8989;9424;11141;27091;55107;55800;56659;56660;57158;57685;79041;89822;131096;170850;441509	geneontology_Molecular_Function	ANO1;AQP4;ASIC2;BSND;CACHD1;CACNA1B;CACNA2D1;CACNG5;CHRNA3;CHRNB4;CNGA4;CNR1;GABRA1;GABRA5;GABRB3;GABRP;GJA5;GJB3;GLRA4;GRID2;GRIK3;GRIN2A;GRIN2B;IL1RAPL1;JPH2;KCNG1;KCNG3;KCNH8;KCNJ3;KCNK12;KCNK13;KCNK17;KCNK6;KCNN1;KCNN2;KCNQ1;KCNQ3;KCNS1;RYR2;RYR3;SCN3B;SCNN1A;TMEM38A;TRPA1;TRPM2
GO:0072503	cellular divalent inorganic cation homeostasis	http://amigo.geneontology.org/amigo/term/GO:0072503	473	46	18.5066	2.4856	1.32101e-08	5.52572e-06	114;117;187;491;623;624;664;728;781;793;796;799;857;887;1236;1240;1268;1812;1910;2150;2740;2903;2904;3358;3792;3932;4494;4501;4842;5028;5156;5291;5745;6262;6263;6387;6863;6869;7226;8989;9290;9446;10161;10345;57158;284612	geneontology_Biological_Process	ADCY8;ADCYAP1R1;APLNR;ATP2B2;BDKRB1;BDKRB2;BNIP3;C5AR1;CACNA2D1;CALB1;CALCA;CALCR;CAV1;CCKBR;CCR7;CMKLR1;CNR1;CXCL12;DRD1;EDNRB;F2RL1;GLP1R;GPR55;GRIN2A;GRIN2B;GSTO1;HTR2C;JPH2;KEL;LCK;LPAR6;MT1F;MT1X;NOS1;P2RY1;PDGFRA;PIK3CB;PTH1R;RYR2;RYR3;SYPL2;TAC1;TACR1;TRDN;TRPA1;TRPM2
GO:0072507	divalent inorganic cation homeostasis	http://amigo.geneontology.org/amigo/term/GO:0072507	494	47	19.3283	2.43167	1.81674e-08	7.11649e-06	114;117;187;491;623;624;664;728;781;793;796;799;857;887;1236;1240;1268;1812;1910;2150;2740;2903;2904;3358;3792;3932;4494;4501;4842;5028;5156;5291;5745;6262;6263;6387;6863;6869;7226;8989;9290;9446;10161;10345;54757;57158;284612	geneontology_Biological_Process	ADCY8;ADCYAP1R1;APLNR;ATP2B2;BDKRB1;BDKRB2;BNIP3;C5AR1;CACNA2D1;CALB1;CALCA;CALCR;CAV1;CCKBR;CCR7;CMKLR1;CNR1;CXCL12;DRD1;EDNRB;F2RL1;FAM20A;GLP1R;GPR55;GRIN2A;GRIN2B;GSTO1;HTR2C;JPH2;KEL;LCK;LPAR6;MT1F;MT1X;NOS1;P2RY1;PDGFRA;PIK3CB;PTH1R;RYR2;RYR3;SYPL2;TAC1;TACR1;TRDN;TRPA1;TRPM2
GO:0005216	ion channel activity	http://amigo.geneontology.org/amigo/term/GO:0005216	415	42	16.2373	2.58663	1.83934e-08	7.11649e-06	40;774;781;1136;1143;1262;1268;2554;2558;2562;2568;2895;2899;2903;2904;3755;3760;3780;3781;3784;3786;3787;6262;6263;6337;7226;7809;8989;9424;11141;27091;55107;55800;56659;56660;57158;57685;79041;89822;131096;170850;441509	geneontology_Molecular_Function	ANO1;ASIC2;BSND;CACHD1;CACNA1B;CACNA2D1;CACNG5;CHRNA3;CHRNB4;CNGA4;CNR1;GABRA1;GABRA5;GABRB3;GABRP;GLRA4;GRID2;GRIK3;GRIN2A;GRIN2B;IL1RAPL1;JPH2;KCNG1;KCNG3;KCNH8;KCNJ3;KCNK12;KCNK13;KCNK17;KCNK6;KCNN1;KCNN2;KCNQ1;KCNQ3;KCNS1;RYR2;RYR3;SCN3B;SCNN1A;TMEM38A;TRPA1;TRPM2
GO:0022838	substrate-specific channel activity	http://amigo.geneontology.org/amigo/term/GO:0022838	431	43	16.8633	2.54991	1.89034e-08	7.11649e-06	40;361;774;781;1136;1143;1262;1268;2554;2558;2562;2568;2895;2899;2903;2904;3755;3760;3780;3781;3784;3786;3787;6262;6263;6337;7226;7809;8989;9424;11141;27091;55107;55800;56659;56660;57158;57685;79041;89822;131096;170850;441509	geneontology_Molecular_Function	ANO1;AQP4;ASIC2;BSND;CACHD1;CACNA1B;CACNA2D1;CACNG5;CHRNA3;CHRNB4;CNGA4;CNR1;GABRA1;GABRA5;GABRB3;GABRP;GLRA4;GRID2;GRIK3;GRIN2A;GRIN2B;IL1RAPL1;JPH2;KCNG1;KCNG3;KCNH8;KCNJ3;KCNK12;KCNK13;KCNK17;KCNK6;KCNN1;KCNN2;KCNQ1;KCNQ3;KCNS1;RYR2;RYR3;SCN3B;SCNN1A;TMEM38A;TRPA1;TRPM2
GO:0055082	cellular chemical homeostasis	http://amigo.geneontology.org/amigo/term/GO:0055082	766	63	29.9706	2.10206	1.96512e-08	7.15939e-06	114;117;187;478;491;623;624;664;728;760;781;793;796;799;857;887;1236;1240;1268;1812;1910;2150;2308;2626;2692;2740;2850;2903;2904;3170;3171;3358;3792;3932;4494;4501;4609;4842;5028;5156;5167;5291;5745;5798;6262;6263;6387;6863;6869;7226;8989;9024;9290;9446;9633;10161;10345;51085;55107;55647;57158;284612;285195	geneontology_Biological_Process	ADCY8;ADCYAP1R1;ANO1;APLNR;ATP1A3;ATP2B2;BDKRB1;BDKRB2;BNIP3;BRSK2;C5AR1;CA2;CACNA2D1;CALB1;CALCA;CALCR;CAV1;CCKBR;CCR7;CMKLR1;CNR1;CXCL12;DRD1;EDNRB;ENPP1;F2RL1;FOXA2;FOXA3;FOXO1;GATA4;GHRHR;GLP1R;GPR27;GPR55;GRIN2A;GRIN2B;GSTO1;HTR2C;JPH2;KEL;LCK;LPAR6;MLXIPL;MT1F;MT1X;MYC;NOS1;P2RY1;PDGFRA;PIK3CB;PTH1R;PTPRN;RAB20;RYR2;RYR3;SLC9A9;SYPL2;TAC1;TACR1;TESMIN;TRDN;TRPA1;TRPM2
GO:0033555	multicellular organismal response to stress	http://amigo.geneontology.org/amigo/term/GO:0033555	74	16	2.89533	5.52614	2.05918e-08	7.2676e-06	117;774;796;1620;1803;1812;1910;2558;2701;3358;4842;4929;5979;6863;6869;8989	geneontology_Biological_Process	ADCYAP1R1;BRINP1;CACNA1B;CALCA;DPP4;DRD1;EDNRB;GABRA5;GJA4;HTR2C;NOS1;NR4A2;RET;TAC1;TACR1;TRPA1
GO:0023019	signal transduction involved in regulation of gene expression	http://amigo.geneontology.org/amigo/term/GO:0023019	20	9	0.782521	11.5013	2.32851e-08	7.96917e-06	3172;5028;5156;6862;6911;9350;55897;64321;145258	geneontology_Biological_Process	CER1;GSC;HNF4A;MESP1;P2RY1;PDGFRA;SOX17;TBX6;TBXT
GO:0005261	cation channel activity	http://amigo.geneontology.org/amigo/term/GO:0005261	318	35	12.4421	2.81303	3.61614e-08	1.2012e-05	40;774;781;1136;1143;1262;1268;2899;2903;2904;3755;3760;3780;3781;3784;3786;3787;6262;6263;6337;7226;8989;9424;11141;27091;55107;55800;56659;56660;57158;57685;79041;89822;131096;170850	geneontology_Molecular_Function	ANO1;ASIC2;CACHD1;CACNA1B;CACNA2D1;CACNG5;CHRNA3;CHRNB4;CNGA4;CNR1;GRIK3;GRIN2A;GRIN2B;IL1RAPL1;JPH2;KCNG1;KCNG3;KCNH8;KCNJ3;KCNK12;KCNK13;KCNK17;KCNK6;KCNN1;KCNN2;KCNQ1;KCNQ3;KCNS1;RYR2;RYR3;SCN3B;SCNN1A;TMEM38A;TRPA1;TRPM2
GO:0099537	trans-synaptic signaling	http://amigo.geneontology.org/amigo/term/GO:0099537	693	58	27.1144	2.13909	4.03987e-08	1.30361e-05	40;43;114;136;760;774;793;1136;1143;1268;1812;2554;2558;2562;2568;2895;2899;2903;2904;2914;3358;3780;3786;3908;4155;4842;4889;5028;5270;6014;6506;6571;6582;6620;6854;6860;6863;7804;8224;8618;8825;9229;9465;9568;9699;10718;11141;23025;23349;23551;27091;89780;140730;149111;341359;347730;347733;441509	geneontology_Biological_Process	ACHE;ADCY8;ADORA2B;AKAP7;ASIC2;CA2;CACNA1B;CACNG5;CADPS;CALB1;CHRNA3;CHRNB4;CNIH3;CNR1;DLGAP1;DRD1;GABBR2;GABRA1;GABRA5;GABRB3;GABRP;GLRA4;GRID2;GRIK3;GRIN2A;GRIN2B;GRM4;HTR2C;IL1RAPL1;KCNN1;KCNQ3;LAMA2;LIN7A;LRP8;LRRTM1;MBP;NOS1;NPY5R;NRG3;P2RY1;PHF24;RASD2;RIMS2;RIMS4;RIT2;SERPINE2;SLC18A2;SLC1A2;SLC22A2;SNCB;SYN2;SYN3;SYT10;SYT4;TAC1;TUBB2B;UNC13A;WNT3A
GO:0099536	synaptic signaling	http://amigo.geneontology.org/amigo/term/GO:0099536	698	58	27.31	2.12376	5.18941e-08	1.62803e-05	40;43;114;136;760;774;793;1136;1143;1268;1812;2554;2558;2562;2568;2895;2899;2903;2904;2914;3358;3780;3786;3908;4155;4842;4889;5028;5270;6014;6506;6571;6582;6620;6854;6860;6863;7804;8224;8618;8825;9229;9465;9568;9699;10718;11141;23025;23349;23551;27091;89780;140730;149111;341359;347730;347733;441509	geneontology_Biological_Process	ACHE;ADCY8;ADORA2B;AKAP7;ASIC2;CA2;CACNA1B;CACNG5;CADPS;CALB1;CHRNA3;CHRNB4;CNIH3;CNR1;DLGAP1;DRD1;GABBR2;GABRA1;GABRA5;GABRB3;GABRP;GLRA4;GRID2;GRIK3;GRIN2A;GRIN2B;GRM4;HTR2C;IL1RAPL1;KCNN1;KCNQ3;LAMA2;LIN7A;LRP8;LRRTM1;MBP;NOS1;NPY5R;NRG3;P2RY1;PHF24;RASD2;RIMS2;RIMS4;RIT2;SERPINE2;SLC18A2;SLC1A2;SLC22A2;SNCB;SYN2;SYN3;SYT10;SYT4;TAC1;TUBB2B;UNC13A;WNT3A
GO:0000165	MAPK cascade	http://amigo.geneontology.org/amigo/term/GO:0000165	896	69	35.057	1.96823	5.47523e-08	1.67128e-05	88;136;728;799;857;858;960;1236;1847;2041;2046;2066;2150;2249;2258;2308;2321;2492;2903;2904;2914;3358;3589;3791;4155;4609;4616;4838;4889;5028;5156;5291;5924;5979;6014;6997;7039;7044;7855;8437;8654;8792;8817;8822;9290;9573;9965;10044;10178;10344;10637;10886;11072;11184;11213;11221;11314;23533;26281;57556;78986;84451;91662;197259;221002;284656;353500;388121;389658	geneontology_Biological_Process	ACTN2;ADORA2B;ALKAL1;BMP8A;C5AR1;CALCR;CAV1;CAV2;CCL26;CCR7;CD300A;CD44;DUSP10;DUSP14;DUSP26;DUSP5;EPHA1;EPHA10;EPHA8;ERBB4;F2RL1;FGF13;FGF17;FGF18;FGF19;FGF20;FGF4;FLT1;FOXO1;FSHR;FZD5;GADD45B;GDF3;GPR55;GRIN2A;GRIN2B;GRM4;HTR2C;IL11;IRAK3;KDR;LEFTY1;LEFTY2;MAP3K21;MAP4K1;MBP;MLKL;MYC;NLRP12;NODAL;NPFFR2;NPY5R;P2RY1;PDE5A;PDGFRA;PIK3CB;PIK3R5;RASAL1;RASGEF1A;RASGRF2;RET;RIT2;SEMA6A;SH2D3C;TDGF1;…
GO:0022008	neurogenesis	http://amigo.geneontology.org/amigo/term/GO:0022008	1551	103	60.6845	1.6973	5.84887e-08	1.73835e-05	491;664;861;864;928;1136;1268;1600;1620;1789;1812;1826;1910;2046;2055;2066;2128;2258;2558;2562;2775;2895;2903;3110;3169;3170;3371;3730;3792;3897;3908;3975;4168;4781;4842;4929;5028;5270;5291;5308;5909;5979;6014;6387;6456;6498;6792;6860;6911;7097;7436;7478;7480;7804;7855;8320;8437;8553;9024;9201;9423;9699;9863;9890;10178;10319;10439;10683;10718;10893;11141;11221;23025;23108;23136;25825;26047;26281;…	geneontology_Biological_Process	ALKAL1;ANKRD1;ANOS1;ATCAY;ATP2B2;BACE2;BCL11A;BHLHE22;BHLHE40;BHLHE41;BNIP3;BRINP1;BRSK2;CD9;CDHR1;CDKL5;CHRNA3;CLN8;CNR1;CNTNAP2;COL25A1;CPNE9;CXCL12;DAB1;DCLK1;DLL3;DNMT3B;DRD1;DSCAM;DUSP10;EDNRB;EOMES;EPB41L3;EPHA8;ERBB4;EVX1;FA2H;FGF13;FGF20;FOXA1;FOXA2;FZD5;GABRA5;GABRB3;GNAO1;GRID2;GRIN2A;IL1RAPL1;IL33;KEL;L1CAM;LAMA2;LAMC3;LHX1;LRP8;MAGI2;MCF2;MESP1;MMP24;MNX1;NFIB;NOS1;NR4A2;NRG3;NTN1;NTN…
GO:0007610	behavior	http://amigo.geneontology.org/amigo/term/GO:0007610	582	51	22.7714	2.23965	6.53887e-08	1.85005e-05	114;774;793;796;1136;1143;1268;1374;1600;1620;1803;1812;1826;2055;2258;2558;2628;2692;2740;2775;2903;2904;2922;2925;3170;3358;4326;4889;4929;5028;5270;6387;6506;6571;6860;6863;6870;6939;7097;7111;7436;8701;23551;26047;51083;56172;57578;84152;93145;139411;347730	geneontology_Biological_Process	ADCY8;ANKH;BRINP1;CACNA1B;CALB1;CALCA;CHRNA3;CHRNB4;CLN8;CNR1;CNTNAP2;CPT1A;CXCL12;DAB1;DNAH11;DPP4;DRD1;DSCAM;FGF13;FOXA2;GABRA5;GAL;GATM;GHRHR;GLP1R;GNAO1;GRIN2A;GRIN2B;GRP;GRPR;HTR2C;LRRTM1;MMP17;NPY5R;NR4A2;OLFM2;P2RY1;PPP1R1B;PTCHD1;RASD2;SERPINE2;SLC18A2;SLC1A2;SYT4;TAC1;TACR3;TCF15;TLR2;TMOD1;UNC79;VLDLR
GO:0009887	animal organ morphogenesis	http://amigo.geneontology.org/amigo/term/GO:0009887	974	73	38.1088	1.91557	6.55234e-08	1.85005e-05	58;70;72;176;760;793;857;1044;1291;1292;1296;1305;1690;1826;2239;2249;2308;2494;2626;2627;2702;2775;3037;3169;3371;3975;4609;4781;4838;4889;5054;5156;5241;5308;6262;6439;6862;6926;6939;7480;7855;8701;8817;8928;9350;9421;9423;9645;9863;10082;10439;10637;10718;25818;27063;50506;53904;54757;55897;56975;57556;59277;60676;64321;79365;81839;84870;89780;145258;145873;162466;170690;259236	geneontology_Biological_Process	ACAN;ACTA1;ACTC1;ACTG2;ADAMTS16;ANKRD1;BHLHE41;CA2;CALB1;CAV1;CDX1;CER1;COCH;COL13A1;COL6A1;COL6A2;COL8A2;DNAH11;DSCAM;DUOX2;FAM20A;FAM20C;FGF18;FGF4;FOXA1;FOXH1;FOXO1;FZD5;GATA4;GATA6;GJA5;GNAO1;GPC4;GPC6;GSC;HAND1;HAS2;KLK5;LEFTY1;LHX1;MAGI2;MESP1;MESP2;MICAL2;MYC;MYO3A;NFIB;NODAL;NPY5R;NR5A2;NRG3;NTN1;NTN4;OLFM1;PAPPA2;PDGFRA;PGR;PHOSPHO1;PITX2;RSPO3;RYR2;SEMA6A;SERPINE1;SFTPB;SOX17;TBX3;TBXT;…
GO:0042325	regulation of phosphorylation	http://amigo.geneontology.org/amigo/term/GO:0042325	1500	100	58.6891	1.70389	7.80146e-08	2.14902e-05	114;136;187;623;624;718;728;753;796;799;857;858;887;960;1136;1236;1600;1636;1812;1826;1847;1910;1917;2041;2046;2066;2150;2203;2249;2258;2308;2321;2492;2914;3087;3170;3273;3358;3589;3791;4609;4616;4838;4889;5028;5156;5167;5291;5919;5979;6014;6997;7039;7044;7436;7453;7804;7855;8654;8792;8817;9079;9290;9573;9965;10044;10178;10344;10637;10718;10886;11072;11184;11213;11221;11314;23533;26281;51085;5119…	geneontology_Biological_Process	ACE;ADCY8;ADORA2B;ALKAL1;APLNR;BDKRB1;BDKRB2;BMP8A;C3;C5AR1;CALCA;CALCR;CAMK2N2;CAV1;CAV2;CCKBR;CCL26;CCR7;CD300A;CD44;CHRNA3;DAB1;DBNDD2;DRD1;DSCAM;DUSP10;DUSP14;DUSP26;DUSP5;EDNRB;EEF1A2;ENPP1;EPHA1;EPHA10;EPHA8;ERBB4;F2RL1;FAM129A;FAM20A;FBP1;FGF13;FGF18;FGF19;FGF20;FGF4;FLT1;FOXA2;FOXO1;FSHR;FZD5;GADD45B;GDF3;GPR55;GRM4;HERC5;HHEX;HRG;HTR2C;IL11;IL23A;IL34;IRAK3;KDR;LDB2;LDLRAD4;LEFTY1;LEFTY2…
GO:0023014	signal transduction by protein phosphorylation	http://amigo.geneontology.org/amigo/term/GO:0023014	907	69	35.4873	1.94435	8.76248e-08	2.35627e-05	88;136;728;799;857;858;960;1236;1847;2041;2046;2066;2150;2249;2258;2308;2321;2492;2903;2904;2914;3358;3589;3791;4155;4609;4616;4838;4889;5028;5156;5291;5924;5979;6014;6997;7039;7044;7855;8437;8654;8792;8817;8822;9290;9573;9965;10044;10178;10344;10637;10886;11072;11184;11213;11221;11314;23533;26281;57556;78986;84451;91662;197259;221002;284656;353500;388121;389658	geneontology_Biological_Process	ACTN2;ADORA2B;ALKAL1;BMP8A;C5AR1;CALCR;CAV1;CAV2;CCL26;CCR7;CD300A;CD44;DUSP10;DUSP14;DUSP26;DUSP5;EPHA1;EPHA10;EPHA8;ERBB4;F2RL1;FGF13;FGF17;FGF18;FGF19;FGF20;FGF4;FLT1;FOXO1;FSHR;FZD5;GADD45B;GDF3;GPR55;GRIN2A;GRIN2B;GRM4;HTR2C;IL11;IRAK3;KDR;LEFTY1;LEFTY2;MAP3K21;MAP4K1;MBP;MLKL;MYC;NLRP12;NODAL;NPFFR2;NPY5R;P2RY1;PDE5A;PDGFRA;PIK3CB;PIK3R5;RASAL1;RASGEF1A;RASGRF2;RET;RIT2;SEMA6A;SH2D3C;TDGF1;…
GO:0010562	positive regulation of phosphorus metabolic process	http://amigo.geneontology.org/amigo/term/GO:0010562	1097	79	42.9213	1.84058	9.79215e-08	2.46906e-05	114;117;136;187;718;728;796;799;857;858;960;1136;1236;1600;1636;1826;1847;1910;1917;2041;2046;2066;2150;2249;2258;2321;2492;2914;3358;3589;3791;4616;4838;4842;4889;5028;5156;5291;5745;5919;5979;6014;6997;7039;7044;7436;7804;7855;8654;8792;8817;9290;9573;9863;9965;10044;10178;10344;10637;10718;11184;11314;23533;26051;26281;51085;51561;54757;78986;79705;84451;89780;116496;146433;197259;284656;35350…	geneontology_Biological_Process	ACE;ADCY8;ADCYAP1R1;ADORA2B;ALKAL1;APLNR;BMP8A;C3;C5AR1;CALCA;CALCR;CAV1;CAV2;CCL26;CCR7;CD300A;CD44;CHRNA3;DAB1;DSCAM;DUSP26;DUSP5;EDNRB;EEF1A2;EPHA1;EPHA10;EPHA8;ERBB4;F2RL1;FAM129A;FAM20A;FGF13;FGF18;FGF19;FGF20;FGF4;FLT1;FSHR;FZD5;GADD45B;GDF3;GPR55;GRM4;HTR2C;IL11;IL23A;IL34;KDR;LEFTY1;LEFTY2;LRP8;LRRK1;MAGI2;MAP3K21;MAP4K1;MLKL;MLXIPL;NODAL;NOS1;NPY5R;NRG3;P2RY1;PDE5A;PDGFRA;PIK3CB;PIK3R5;P…
GO:0045937	positive regulation of phosphate metabolic process	http://amigo.geneontology.org/amigo/term/GO:0045937	1097	79	42.9213	1.84058	9.79215e-08	2.46906e-05	114;117;136;187;718;728;796;799;857;858;960;1136;1236;1600;1636;1826;1847;1910;1917;2041;2046;2066;2150;2249;2258;2321;2492;2914;3358;3589;3791;4616;4838;4842;4889;5028;5156;5291;5745;5919;5979;6014;6997;7039;7044;7436;7804;7855;8654;8792;8817;9290;9573;9863;9965;10044;10178;10344;10637;10718;11184;11314;23533;26051;26281;51085;51561;54757;78986;79705;84451;89780;116496;146433;197259;284656;35350…	geneontology_Biological_Process	ACE;ADCY8;ADCYAP1R1;ADORA2B;ALKAL1;APLNR;BMP8A;C3;C5AR1;CALCA;CALCR;CAV1;CAV2;CCL26;CCR7;CD300A;CD44;CHRNA3;DAB1;DSCAM;DUSP26;DUSP5;EDNRB;EEF1A2;EPHA1;EPHA10;EPHA8;ERBB4;F2RL1;FAM129A;FAM20A;FGF13;FGF18;FGF19;FGF20;FGF4;FLT1;FSHR;FZD5;GADD45B;GDF3;GPR55;GRM4;HTR2C;IL11;IL23A;IL34;KDR;LEFTY1;LEFTY2;LRP8;LRRK1;MAGI2;MAP3K21;MAP4K1;MLKL;MLXIPL;NODAL;NOS1;NPY5R;NRG3;P2RY1;PDE5A;PDGFRA;PIK3CB;PIK3R5;P…
GO:0001932	regulation of protein phosphorylation	http://amigo.geneontology.org/amigo/term/GO:0001932	1388	94	54.307	1.7309	9.83777e-08	2.46906e-05	114;136;187;623;624;718;728;753;796;799;857;858;960;1136;1236;1600;1636;1812;1847;1910;2041;2046;2066;2150;2249;2258;2308;2321;2492;2914;3087;3273;3358;3589;3791;4609;4616;4838;4889;5028;5156;5167;5291;5919;5979;6014;6997;7039;7044;7436;7453;7804;7855;8654;8792;8817;9290;9573;9965;10044;10178;10344;10637;10718;10886;11072;11184;11213;11221;11314;23533;26281;51085;51191;51561;54757;55861;56937;575…	geneontology_Biological_Process	ACE;ADCY8;ADORA2B;ALKAL1;APLNR;BDKRB1;BDKRB2;BMP8A;C3;C5AR1;CALCA;CALCR;CAMK2N2;CAV1;CAV2;CCL26;CCR7;CD300A;CD44;CHRNA3;DAB1;DBNDD2;DRD1;DUSP10;DUSP14;DUSP26;DUSP5;EDNRB;ENPP1;EPHA1;EPHA10;EPHA8;ERBB4;F2RL1;FAM129A;FAM20A;FGF13;FGF18;FGF19;FGF20;FGF4;FLT1;FOXO1;FSHR;FZD5;GADD45B;GDF3;GPR55;GRM4;HERC5;HHEX;HRG;HTR2C;IL11;IL23A;IL34;IRAK3;KDR;LDLRAD4;LEFTY1;LEFTY2;LRP8;LRRK1;MAP3K21;MAP4K1;MLKL;MLX…
GO:0015276	ligand-gated ion channel activity	http://amigo.geneontology.org/amigo/term/GO:0015276	139	21	5.43852	3.86134	1.07217e-07	2.57639e-05	40;1136;1143;1262;2554;2558;2562;2568;2895;2899;2903;2904;3760;6262;6263;6337;7226;8989;9424;57158;441509	geneontology_Molecular_Function	ASIC2;CHRNA3;CHRNB4;CNGA4;GABRA1;GABRA5;GABRB3;GABRP;GLRA4;GRID2;GRIK3;GRIN2A;GRIN2B;JPH2;KCNJ3;KCNK6;RYR2;RYR3;SCNN1A;TRPA1;TRPM2
GO:0022834	ligand-gated channel activity	http://amigo.geneontology.org/amigo/term/GO:0022834	139	21	5.43852	3.86134	1.07217e-07	2.57639e-05	40;1136;1143;1262;2554;2558;2562;2568;2895;2899;2903;2904;3760;6262;6263;6337;7226;8989;9424;57158;441509	geneontology_Molecular_Function	ASIC2;CHRNA3;CHRNB4;CNGA4;GABRA1;GABRA5;GABRB3;GABRP;GLRA4;GRID2;GRIK3;GRIN2A;GRIN2B;JPH2;KCNJ3;KCNK6;RYR2;RYR3;SCNN1A;TRPA1;TRPM2
GO:0006875	cellular metal ion homeostasis	http://amigo.geneontology.org/amigo/term/GO:0006875	559	49	21.8715	2.24036	1.18179e-07	2.78065e-05	114;117;187;478;491;623;624;664;728;781;793;796;799;857;887;1236;1240;1268;1812;1910;2150;2740;2903;2904;3358;3792;3932;4494;4501;4609;4842;5028;5156;5291;5745;6262;6263;6387;6863;6869;7226;8989;9290;9446;9633;10161;10345;57158;284612	geneontology_Biological_Process	ADCY8;ADCYAP1R1;APLNR;ATP1A3;ATP2B2;BDKRB1;BDKRB2;BNIP3;C5AR1;CACNA2D1;CALB1;CALCA;CALCR;CAV1;CCKBR;CCR7;CMKLR1;CNR1;CXCL12;DRD1;EDNRB;F2RL1;GLP1R;GPR55;GRIN2A;GRIN2B;GSTO1;HTR2C;JPH2;KEL;LCK;LPAR6;MT1F;MT1X;MYC;NOS1;P2RY1;PDGFRA;PIK3CB;PTH1R;RYR2;RYR3;SYPL2;TAC1;TACR1;TESMIN;TRDN;TRPA1;TRPM2
GO:0006873	cellular ion homeostasis	http://amigo.geneontology.org/amigo/term/GO:0006873	630	53	24.6494	2.15015	1.34905e-07	3.10942e-05	114;117;187;478;491;623;624;664;728;760;781;793;796;799;857;887;1236;1240;1268;1812;1910;2150;2740;2903;2904;3358;3792;3932;4494;4501;4609;4842;5028;5156;5167;5291;5745;6262;6263;6387;6863;6869;7226;8989;9290;9446;9633;10161;10345;55647;57158;284612;285195	geneontology_Biological_Process	ADCY8;ADCYAP1R1;APLNR;ATP1A3;ATP2B2;BDKRB1;BDKRB2;BNIP3;C5AR1;CA2;CACNA2D1;CALB1;CALCA;CALCR;CAV1;CCKBR;CCR7;CMKLR1;CNR1;CXCL12;DRD1;EDNRB;ENPP1;F2RL1;GLP1R;GPR55;GRIN2A;GRIN2B;GSTO1;HTR2C;JPH2;KEL;LCK;LPAR6;MT1F;MT1X;MYC;NOS1;P2RY1;PDGFRA;PIK3CB;PTH1R;RAB20;RYR2;RYR3;SLC9A9;SYPL2;TAC1;TACR1;TESMIN;TRDN;TRPA1;TRPM2
GO:0042391	regulation of membrane potential	http://amigo.geneontology.org/amigo/term/GO:0042391	414	40	16.1982	2.46941	1.41671e-07	3.20006e-05	40;88;478;664;774;781;857;1136;1143;1268;1812;2258;2554;2558;2562;2568;2702;2895;2899;2903;2904;3760;3781;3784;3786;3791;5366;6262;6863;9424;9699;10345;55800;64208;131096;140730;149111;151647;401190;441509	geneontology_Biological_Process	ACTN2;ASIC2;ATP1A3;BNIP3;CACNA1B;CACNA2D1;CAV1;CHRNA3;CHRNB4;CNIH3;CNR1;DRD1;FAM19A4;FGF13;GABRA1;GABRA5;GABRB3;GABRP;GJA5;GLRA4;GRID2;GRIK3;GRIN2A;GRIN2B;KCNH8;KCNJ3;KCNK6;KCNN2;KCNQ1;KCNQ3;KDR;PMAIP1;POPDC3;RGS7BP;RIMS2;RIMS4;RYR2;SCN3B;TAC1;TRDN

## Sheet: Legend
The results output from webgestalt analysis of the genes which are significantly upregulated in CHD3-KO day-18 CNCCs.
