# Supplementary material for: The NuRD component CHD3 promotes BMP signalling during cranial neural crest cell specification
Source: EMBO Rep. 2025 Aug 20;26(19):4723–41. doi: 10.1038/s44319-025-00555-w (PMC12508100; doi:10.1038/s44319-025-00555-w)
Supplement: Supplementary file 10 — Source data Fig. 3 [file 44319_2025_555_MOESM10_ESM.zip]

Archive with 28 entries (23 files):
- EMBOR-2025-61878-T_SourceDataForFigure3/
- __MACOSX/._EMBOR-2025-61878-T_SourceDataForFigure3
- EMBOR-2025-61878-T_SourceDataForFigure3/3E/
- __MACOSX/EMBOR-2025-61878-T_SourceDataForFigure3/._3E
- EMBOR-2025-61878-T_SourceDataForFigure3/3C/
- __MACOSX/EMBOR-2025-61878-T_SourceDataForFigure3/._3C
- EMBOR-2025-61878-T_SourceDataForFigure3/3D/
- __MACOSX/EMBOR-2025-61878-T_SourceDataForFigure3/._3D
- EMBOR-2025-61878-T_SourceDataForFigure3/.DS_Store
- __MACOSX/EMBOR-2025-61878-T_SourceDataForFigure3/._.DS_Store
- EMBOR-2025-61878-T_SourceDataForFigure3/3F/
- __MACOSX/EMBOR-2025-61878-T_SourceDataForFigure3/._3F
- EMBOR-2025-61878-T_SourceDataForFigure3/3E/HOMER_results_KO_D18.xlsx
- __MACOSX/EMBOR-2025-61878-T_SourceDataForFigure3/3E/._HOMER_results_KO_D18.xlsx
- EMBOR-2025-61878-T_SourceDataForFigure3/3C/DESeq2_output_D18_KO_vs_WT_all_genes.xlsx
- __MACOSX/EMBOR-2025-61878-T_SourceDataForFigure3/3C/._DESeq2_output_D18_KO_vs_WT_all_genes.xlsx
- EMBOR-2025-61878-T_SourceDataForFigure3/3C/TPM_for_dot_plots.xlsx
- __MACOSX/EMBOR-2025-61878-T_SourceDataForFigure3/3C/._TPM_for_dot_plots.xlsx
- EMBOR-2025-61878-T_SourceDataForFigure3/3D/Genes_Upregulated_in_KO_d18.xlsx
- __MACOSX/EMBOR-2025-61878-T_SourceDataForFigure3/3D/._Genes_Upregulated_in_KO_d18.xlsx
- EMBOR-2025-61878-T_SourceDataForFigure3/3D/CHD3_WT_D18_ATAC_specific_peaks_nearest_genes_annotated.xlsx
- __MACOSX/EMBOR-2025-61878-T_SourceDataForFigure3/3D/._CHD3_WT_D18_ATAC_specific_peaks_nearest_genes_annotated.xlsx
- EMBOR-2025-61878-T_SourceDataForFigure3/3D/Genes_Downregulated_in_KO_d18.xlsx
- __MACOSX/EMBOR-2025-61878-T_SourceDataForFigure3/3D/._Genes_Downregulated_in_KO_d18.xlsx
- EMBOR-2025-61878-T_SourceDataForFigure3/3D/CHD3_KO_D18_ATAC_specific_peaks_nearest_genes_annotated.xlsx
- __MACOSX/EMBOR-2025-61878-T_SourceDataForFigure3/3D/._CHD3_KO_D18_ATAC_specific_peaks_nearest_genes_annotated.xlsx
- EMBOR-2025-61878-T_SourceDataForFigure3/3F/HOMER_results_WT_D18.xlsx
- __MACOSX/EMBOR-2025-61878-T_SourceDataForFigure3/3F/._HOMER_results_WT_D18.xlsx
