# Supplementary material for: The NuRD component CHD3 promotes BMP signalling during cranial neural crest cell specification
Source: EMBO Rep. 2025 Aug 20;26(19):4723–41. doi: 10.1038/s44319-025-00555-w (PMC12508100; doi:10.1038/s44319-025-00555-w)
Supplement: Supplementary file 10 — Source data Fig. 3 [file 44319_2025_555_MOESM10_ESM.zip › EMBOR-2025-61878-T_SourceDataForFigure3/3E/HOMER_results_KO_D18.xlsx]

## Sheet: knownResults
Motif Name	Consensus	P-value	Log P-value	q-value (Benjamini)	# of Target Sequences with Motif(of 3350)	% of Target Sequences with Motif	# of Background Sequences with Motif(of 21928)	% of Background Sequences with Motif
Eomes(T-box)/H9-Eomes-ChIP-Seq(GSE26097)/Homer	ATTAACACCT	1e-53	-122.7	0	1447	0.4319	6488.4	0.2959
Brachyury(T-box)/Mesoendoderm-Brachyury-ChIP-exo(GSE54963)/Homer	ANTTMRCASBNNNGTGYKAAN	1e-53	-122.4	0	357	0.1066	839	0.0383
MafF(bZIP)/HepG2-MafF-ChIP-Seq(GSE31477)/Homer	HWWGTCAGCAWWTTT	1e-43	-100.9	0	331	0.0988	835.3	0.0381
Gata1(Zf)/K562-GATA1-ChIP-Seq(GSE18829)/Homer	SAGATAAGRV	1e-38	-89.13	0	527	0.1573	1795.8	0.0819
Gata2(Zf)/K562-GATA2-ChIP-Seq(GSE18829)/Homer	BBCTTATCTS	1e-37	-86.55	0	560	0.1672	1978.1	0.0902
Tbx6(T-box)/ESC-Tbx6-ChIP-Seq(GSE93524)/Homer	DAGGTGTBAA	1e-36	-83.87	0	829	0.2475	3408.8	0.1555
Oct4(POU,Homeobox)/mES-Oct4-ChIP-Seq(GSE11431)/Homer	ATTTGCATAW	1e-34	-80.07	0	536	0.16	1914.8	0.0873
Gata6(Zf)/HUG1N-GATA6-ChIP-Seq(GSE51936)/Homer	YCTTATCTBN	1e-33	-77.29	0	685	0.2045	2706.7	0.1234
GATA3(Zf)/iTreg-Gata3-ChIP-Seq(GSE20898)/Homer	AGATAASR	1e-31	-72.75	0	957	0.2857	4255.7	0.1941
At3g11280(MYBrelated)/col-At3g11280-DAP-Seq(GSE60143)/Homer	GATAAGRT	1e-29	-67.69	0	578	0.1725	2244.4	0.1024
At5g05790(MYBrelated)/col-At5g05790-DAP-Seq(GSE60143)/Homer	AYCTTATC	1e-28	-66.08	0	597	0.1782	2360.3	0.1076
OCT4-SOX2-TCF-NANOG(POU,Homeobox,HMG)/mES-Oct4-ChIP-Seq(GSE11431)/Homer	ATTTGCATAACAATG	1e-28	-65.87	0	385	0.1149	1295.7	0.0591
WRKY43(WRKY)/colamp-WRKY43-DAP-Seq(GSE60143)/Homer	NCGTTGACTTTT	1e-25	-59.61	0	229	0.0684	630.7	0.0288
Oct6(POU,Homeobox)/NPC-Pou3f1-ChIP-Seq(GSE35496)/Homer	WATGCAAATGAG	1e-24	-57.47	0	465	0.1388	1765.6	0.0805
Gata4(Zf)/Heart-Gata4-ChIP-Seq(GSE35151)/Homer	NBWGATAAGR	1e-24	-57.44	0	717	0.214	3109.2	0.1418
Tbr1(T-box)/Cortex-Tbr1-ChIP-Seq(GSE71384)/Homer	AAGGTGTKAA	1e-23	-53.58	0	905	0.2701	4229	0.1929
ELT-3(Gata)/cElegans-L1-ELT3-ChIP-Seq(modEncode)/Homer	AWTGATAAGA	1e-23	-53.23	0	312	0.0931	1048.3	0.0478
Tbet(T-box)/CD8-Tbet-ChIP-Seq(GSE33802)/Homer	AGGTGTGAAM	1e-22	-52.26	0	708	0.2113	3128.6	0.1427
TRPS1(Zf)/MCF7-TRPS1-ChIP-Seq(GSE107013)/Homer	AGATAAGANN	1e-21	-49.7	0	1105	0.3299	5471.9	0.2495
Prop1(Homeobox)/GHFT1-PROP1.biotin-ChIP-Seq(GSE77302)/Homer	NTAATBNAATTA	1e-19	-45.97	0	420	0.1254	1653.2	0.0754
Brn1(POU,Homeobox)/NPC-Brn1-ChIP-Seq(GSE35496)/Homer	TATGCWAATBAV	1e-19	-45.43	0	375	0.1119	1428.3	0.0651
At5g08520(MYBrelated)/colamp-At5g08520-DAP-Seq(GSE60143)/Homer	ADBSTTATCY	1e-19	-45.08	0	634	0.1893	2816.2	0.1284
VDR(NR),DR3/GM10855-VDR+vitD-ChIP-Seq(GSE22484)/Homer	ARAGGTCANWGAGTTCANNN	1e-19	-44.81	0	205	0.0612	617.6	0.0282
Tbx21(T-box)/GM12878-TBX21-ChIP-Seq(Encode)/Homer	AGGTGTGAAA	1e-19	-43.95	0	699	0.2087	3197.4	0.1458
WRKY14(WRKY)/colamp-WRKY14-DAP-Seq(GSE60143)/Homer	NCGTTGACTTTN	1e-18	-43.28	0	276	0.0824	958.6	0.0437
MYB113(MYB)/col-MYB113-DAP-Seq(GSE60143)/Homer	HNDAWTCMGTTAYWN	1e-18	-42.56	0	262	0.0782	897.8	0.0409
PU.1:IRF8(ETS:IRF)/pDC-Irf8-ChIP-Seq(GSE66899)/Homer	GGAAGTGAAAST	1e-18	-41.68	0	208	0.0621	652.5	0.0298
PQM-1(?)/cElegans-L3-ChIP-Seq(modEncode)/Homer	ACTGATAAGA	1e-17	-40.98	0	269	0.0803	944.1	0.0431
AT3G10580(MYBrelated)/colamp-AT3G10580-DAP-Seq(GSE60143)/Homer	TACCTAACWNHW	1e-17	-39.61	0	257	0.0767	898.8	0.041
Oct2(POU,Homeobox)/Bcell-Oct2-ChIP-Seq(GSE21512)/Homer	ATATGCAAAT	1e-16	-38.26	0	308	0.0919	1162.1	0.053
WRKY26(WRKY)/colamp-WRKY26-DAP-Seq(GSE60143)/Homer	CGTTGACTWDKN	1e-15	-35.93	0	276	0.0824	1025	0.0467
MYB70(MYB)/col-MYB70-DAP-Seq(GSE60143)/Homer	WTAACNGTTA	1e-15	-35.84	0	702	0.2096	3345.7	0.1526
ZEB2(Zf)/SNU398-ZEB2-ChIP-Seq(GSE103048)/Homer	GNMCAGGTGTGC	1e-15	-35.3	0	509	0.1519	2264.9	0.1033
At5g58900(MYBrelated)/colamp-At5g58900-DAP-Seq(GSE60143)/Homer	WWWTYTTATCTWWWW	1e-15	-34.85	0	712	0.2125	3420.2	0.156
Oct11(POU,Homeobox)/NCIH1048-POU2F3-ChIP-seq(GSE115123)/Homer	GATTTGCATA	1e-15	-34.72	0	336	0.1003	1343.7	0.0613
MYB65(MYB)/colamp-MYB65-DAP-Seq(GSE60143)/Homer	RACNGTTA	1e-14	-34.52	0	599	0.1788	2779.8	0.1268
MYB10(MYB)/col-MYB10-DAP-Seq(GSE60143)/Homer	YCCACCTACCHH	1e-13	-32.21	0	257	0.0767	967.4	0.0441
WRKY3(WRKY)/col-WRKY3-DAP-Seq(GSE60143)/Homer	NCKTTGACYDDN	1e-13	-31.77	0	310	0.0925	1242.4	0.0567
WRKY31(WRKY)/colamp-WRKY31-DAP-Seq(GSE60143)/Homer	NCGTTGACTWWK	1e-13	-30.49	0	327	0.0976	1346.4	0.0614
MYB63(MYB)/col-MYB63-DAP-Seq(GSE60143)/Homer	BHYACCWACCHH	1e-12	-29.55	0	270	0.0806	1061.4	0.0484
WRKY71(WRKY)/col-WRKY71-DAP-Seq(GSE60143)/Homer	CKTTGACYWW	1e-12	-29.36	0	352	0.1051	1493.5	0.0681
MYB121(MYB)/col-MYB121-DAP-Seq(GSE60143)/Homer	YNTACCTAACWW	1e-12	-29.28	0	219	0.0654	807.2	0.0368
MYB17(MYB)/colamp-MYB17-DAP-Seq(GSE60143)/Homer	GGTAGGTGRG	1e-11	-25.92	0	337	0.1006	1459.8	0.0666
WRKY27(WRKY)/colamp-WRKY27-DAP-Seq(GSE60143)/Homer	NHGTTGACYTWD	1e-10	-25.28	0	402	0.12	1824.3	0.0832
IRF8(IRF)/BMDM-IRF8-ChIP-Seq(GSE77884)/Homer	GRAASTGAAAST	1e-10	-23.83	0	234	0.0699	941.1	0.0429
At1g49010(MYBrelated)/col-At1g49010-DAP-Seq(GSE60143)/Homer	RGATAASNTT	1e-10	-23.64	0	896	0.2675	4748.5	0.2165
ZEB1(Zf)/PDAC-ZEB1-ChIP-Seq(GSE64557)/Homer	VCAGGTRDRY	1e-10	-23.61	0	872	0.2603	4603.1	0.2099
MYB98(MYB)/col-MYB98-DAP-Seq(GSE60143)/Homer	NWDCCGTTAC	1e-10	-23.38	0	179	0.0534	667.5	0.0304
WRKY20(WRKY)/col-WRKY20-DAP-Seq(GSE60143)/Homer	CKTTGACYWD	1e-09	-21.79	0	335	0.1	1509.6	0.0688
WRKY33(WRKY)/col-WRKY33-DAP-Seq(GSE60143)/Homer	CGTTGACYAW	1e-09	-21.59	0	352	0.1051	1606.8	0.0733
Pit1(Homeobox)/GCrat-Pit1-ChIP-Seq(GSE58009)/Homer	ATGMATATDC	1e-09	-21.54	0	434	0.1296	2068	0.0943
Tbx5(T-box)/HL1-Tbx5.biotin-ChIP-Seq(GSE21529)/Homer	AGGTGTCA	1e-09	-21.25	0	1575	0.4701	9079.7	0.4141
Unknown5/Drosophila-Promoters/Homer	GCTGATAASV	1e-09	-20.88	0	356	0.1063	1640.4	0.0748
MYB4(MYB)/col200-MYB4-DAP-Seq(GSE60143)/Homer	WAGKTAGGTARR	1e-08	-20.36	0	314	0.0937	1416.4	0.0646
Tbox:Smad(T-box,MAD)/ESCd5-Smad2_3-ChIP-Seq(GSE29422)/Homer	AGGTGHCAGACA	1e-08	-19.9	0	150	0.0448	558.3	0.0255
E2A(bHLH),near_PU.1/Bcell-PU.1-ChIP-Seq(GSE21512)/Homer	NVCACCTGBN	1e-08	-19.43	0	779	0.2325	4146.5	0.1891
MYB74(MYB)/colamp-MYB74-DAP-Seq(GSE60143)/Homer	YYYACCTACCWH	1e-08	-19.26	0	307	0.0916	1395.9	0.0637
WRKY6(WRKY)/colamp-WRKY6-DAP-Seq(GSE60143)/Homer	NCGTTGACTWWD	1e-08	-19.16	0	365	0.109	1720.9	0.0785
TGA6(bZIP)/colamp-TGA6-DAP-Seq(GSE60143)/Homer	TGACGTCABC	1e-08	-18.65	0	294	0.0878	1333.8	0.0608
WRKY24(WRKY)/colamp-WRKY24-DAP-Seq(GSE60143)/Homer	CGTTGACTWW	1e-07	-18.42	0	355	0.106	1677	0.0765
MYB13(MYB)/col-MYB13-DAP-Seq(GSE60143)/Homer	HYCACCWACCHH	1e-07	-18.33	0	343	0.1024	1611.9	0.0735
WRKY29(WRKY)/colamp-WRKY29-DAP-Seq(GSE60143)/Homer	MGTTGACTTT	1e-07	-18.33	0	425	0.1269	2077.9	0.0948
ATY19(MYB)/col-ATY19-DAP-Seq(GSE60143)/Homer	YYCACCWACCAT	1e-07	-18.17	0	335	0.1	1569.1	0.0716
WRKY15(WRKY)/col-WRKY15-DAP-Seq(GSE60143)/Homer	VGTTGACTWW	1e-07	-17.76	0	400	0.1194	1945.6	0.0887
MS188(MYB)/colamp-MS188-DAP-Seq(GSE60143)/Homer	WARKTAGGTRRA	1e-07	-17.72	0	354	0.1057	1685	0.0768
WRKY75(WRKY)/col-WRKY75-DAP-Seq(GSE60143)/Homer	CGTTGACTWW	1e-07	-17.49	0	394	0.1176	1916.7	0.0874
MYB41(MYB)/col-MYB41-DAP-Seq(GSE60143)/Homer	BYTYACCTAA	1e-07	-16.87	0	227	0.0678	996	0.0454
MYB51(MYB)/col-MYB51-DAP-Seq(GSE60143)/Homer	GGTAGGTG	1e-06	-15.48	0	410	0.1224	2050.8	0.0935
bZIP50(bZIP)/colamp-bZIP50-DAP-Seq(GSE60143)/Homer	GATGACGTCA	1e-06	-14.4	0	417	0.1245	2115.9	0.0965
CEBP(bZIP)/ThioMac-CEBPb-ChIP-Seq(GSE21512)/Homer	ATTGCGCAAC	1e-06	-14.14	0	350	0.1045	1732.1	0.079
MYB40(MYB)/col-MYB40-DAP-Seq(GSE60143)/Homer	TGGTAGGTRARA	1e-05	-13.78	0	206	0.0615	928.2	0.0423
FOXK2(Forkhead)/U2OS-FOXK2-ChIP-Seq(E-MTAB-2204)/Homer	SCHTGTTTACAT	1e-05	-13.74	0	387	0.1155	1956	0.0892
MYB92(MYB)/colamp-MYB92-DAP-Seq(GSE60143)/Homer	GGTAGGTR	1e-05	-13.19	0	465	0.1388	2427.5	0.1107
PRDM1(Zf)/Hela-PRDM1-ChIP-Seq(GSE31477)/Homer	ACTTTCACTTTC	1e-05	-12.89	0	346	0.1033	1736.8	0.0792
WRKY28(WRKY)/col-WRKY28-DAP-Seq(GSE60143)/Homer	BGTTGACTWH	1e-05	-12.14	0.0001	500	0.1493	2664.3	0.1215
WRKY25(WRKY)/colamp-WRKY25-DAP-Seq(GSE60143)/Homer	NNNNHRGTCAAMNNN	1e-05	-11.79	0.0001	451	0.1346	2381	0.1086
WRKY55(WRKY)/col-WRKY55-DAP-Seq(GSE60143)/Homer	NCGTTGACTT	1e-05	-11.76	0.0001	446	0.1331	2352.4	0.1073
MYB77(MYB)/col-MYB77-DAP-Seq(GSE60143)/Homer	NYAACBGYMC	0.0001	-10.97	0.0002	584	0.1743	3207.7	0.1463
Klf4(Zf)/mES-Klf4-ChIP-Seq(GSE11431)/Homer	GCCACACCCA	0.0001	-10.44	0.0004	263	0.0785	1311.8	0.0598
MITF(bHLH)/MastCells-MITF-ChIP-Seq(GSE48085)/Homer	RTCATGTGAC	0.0001	-10.25	0.0004	457	0.1364	2461.6	0.1123
FOXP1(Forkhead)/H9-FOXP1-ChIP-Seq(GSE31006)/Homer	NYYTGTTTACHN	0.0001	-9.828	0.0007	294	0.0878	1505.6	0.0687
MYB101(MYB)/colamp-MYB101-DAP-Seq(GSE60143)/Homer	TAACNRMY	0.0001	-9.662	0.0008	895	0.2672	5182.1	0.2363
Foxo3(Forkhead)/U2OS-Foxo3-ChIP-Seq(E-MTAB-2701)/Homer	DGTAAACA	0.0001	-9.468	0.0009	421	0.1257	2268.5	0.1035
NFAT:AP1(RHD,bZIP)/Jurkat-NFATC1-ChIP-Seq(Jolma_et_al.)/Homer	SARTGGAAAAWRTGAGTCAB	0.0001	-9.26	0.0011	107	0.0319	462	0.0211
NGA4(ABI3VP1)/col-NGA4-DAP-Seq(GSE60143)/Homer	TKNTCAGGTG	0.001	-8.888	0.0016	1179	0.3519	7017.7	0.32
Foxf1(Forkhead)/Lung-Foxf1-ChIP-Seq(GSE77951)/Homer	WWATRTAAACAN	0.001	-8.727	0.0019	461	0.1376	2534	0.1156
HIF-1a(bHLH)/MCF7-HIF1a-ChIP-Seq(GSE28352)/Homer	TACGTGCV	0.001	-8.669	0.002	100	0.0299	432.1	0.0197
AT2G20400(G2like)/colamp-AT2G20400-DAP-Seq(GSE60143)/Homer	DNVGAATATTCBNHN	0.001	-8.54	0.0022	70	0.0209	277.2	0.0126
FoxL2(Forkhead)/Ovary-FoxL2-ChIP-Seq(GSE60858)/Homer	WWTRTAAACAVG	0.001	-8.486	0.0023	428	0.1278	2341	0.1068
TCP20(TCP)/col-TCP20-DAP-Seq(GSE60143)/Homer	GGDCCCAC	0.001	-8.435	0.0024	211	0.063	1056.7	0.0482
AT5G56840(MYBrelated)/colamp-AT5G56840-DAP-Seq(GSE60143)/Homer	TGGATAAGGT	0.001	-8.22	0.003	552	0.1648	3107.8	0.1417
At1g72010(TCP)/colamp-At1g72010-DAP-Seq(GSE60143)/Homer	GGDCCCAC	0.001	-7.64	0.0053	254	0.0758	1326.4	0.0605
FOXA1(Forkhead)/MCF7-FOXA1-ChIP-Seq(GSE26831)/Homer	WAAGTAAACA	0.001	-7.362	0.0069	572	0.1707	3264	0.1489
FOXK1(Forkhead)/HEK293-FOXK1-ChIP-Seq(GSE51673)/Homer	NVWTGTTTAC	0.001	-7.051	0.0093	524	0.1564	2980.7	0.1359
Zelda(Zf)/Embryo-zld-ChIP-Seq(GSE65441)/Homer	KBCTACCTGW	0.001	-7.038	0.0093	200	0.0597	1025.4	0.0468
MYB99(MYB)/colamp-MYB99-DAP-Seq(GSE60143)/Homer	GGTAGGTG	0.001	-6.964	0.0099	412	0.123	2296.7	0.1047
MYB73(MYB)/col-MYB73-DAP-Seq(GSE60143)/Homer	NNNNHAACNGHHDHN	0.01	-6.842	0.0111	785	0.2343	4618.4	0.2106
RUNX2(Runt)/PCa-RUNX2-ChIP-Seq(GSE33889)/Homer	NWAACCACADNN	0.01	-6.742	0.0121	420	0.1254	2353.2	0.1073
Initiator/Drosophila-Promoters/Homer	NTCAGTYG	0.01	-6.582	0.0141	962	0.2872	5752.7	0.2623
HEB(bHLH)/mES-Heb-ChIP-Seq(GSE53233)/Homer	VCAGCTGBNN	0.01	-6.499	0.0151	966	0.2884	5782.6	0.2637
MYB(HTH)/ERMYB-Myb-ChIPSeq(GSE22095)/Homer	GGCVGTTR	0.01	-6.466	0.0155	776	0.2316	4580.1	0.2089
ANAC046(NAC)/colamp-ANAC046-DAP-Seq(GSE60143)/Homer	ACACGYWAYC	0.01	-6.387	0.0166	679	0.2027	3974.4	0.1812
GATA(Zf),IR3/iTreg-Gata3-ChIP-Seq(GSE20898)/Homer	NNNNNBAGATAWYATCTVHN	0.01	-6.25	0.0189	70	0.0209	306.9	0.014
MYB93(MYB)/colamp-MYB93-DAP-Seq(GSE60143)/Homer	GGTAGGTGRD	0.01	-6.184	0.0199	527	0.1573	3035.8	0.1384
FOXA1(Forkhead)/LNCAP-FOXA1-ChIP-Seq(GSE27824)/Homer	WAAGTAAACA	0.01	-6.184	0.0199	646	0.1928	3777.1	0.1722
MYB49(MYB)/col-MYB49-DAP-Seq(GSE60143)/Homer	ARKTAGGTRR	0.01	-5.992	0.0237	433	0.1293	2462.9	0.1123
AT4G26030(C2H2)/col-AT4G26030-DAP-Seq(GSE60143)/Homer	BYYACCWACY	0.01	-5.983	0.0237	437	0.1304	2487.5	0.1134
FOXM1(Forkhead)/MCF7-FOXM1-ChIP-Seq(GSE72977)/Homer	TRTTTACTTW	0.01	-5.651	0.0327	577	0.1722	3371	0.1537
Foxa3(Forkhead)/Liver-Foxa3-ChIP-Seq(GSE77670)/Homer	BSNTGTTTACWYWGN	0.01	-5.557	0.0356	252	0.0752	1375.5	0.0627
Snail1(Zf)/LS174T-SNAIL1.HA-ChIP-Seq(GSE127183)/Homer	TRCACCTGCY	0.01	-5.419	0.0405	404	0.1206	2307.3	0.1052
Tgif1(Homeobox)/mES-Tgif1-ChIP-Seq(GSE55404)/Homer	YTGWCADY	0.01	-5.411	0.0405	1317	0.3931	8101.3	0.3695
NFkB-p65-Rel(RHD)/ThioMac-LPS-Expression(GSE23622)/Homer	GGAAATTCCC	0.01	-5.189	0.0501	50	0.0149	214.3	0.0098
WRKY18(WRKY)/col-WRKY18-DAP-Seq(GSE60143)/Homer	NNNTTGACYWNNNNN	0.01	-5.187	0.0501	588	0.1755	3463.7	0.158
NeuroD1(bHLH)/Islet-NeuroD1-ChIP-Seq(GSE30298)/Homer	GCCATCTGTT	0.01	-5.119	0.0528	483	0.1442	2810.5	0.1282
MYB57(MYB)/col-MYB57-DAP-Seq(GSE60143)/Homer	TTACCTAACT	0.01	-5.036	0.0569	241	0.0719	1326.1	0.0605
Tal1	CATCTG	0.01	-4.988	0.0591	635	0.1896	3769.7	0.1719
BMYB(HTH)/Hela-BMYB-ChIP-Seq(GSE27030)/Homer	NHAACBGYYV	0.01	-4.982	0.0591	741	0.2212	4439	0.2024
RARg(NR)/ES-RARg-ChIP-Seq(GSE30538)/Homer	AGGTCAAGGTCA	0.01	-4.785	0.0712	12	0.0036	31.7	0.0014
EKLF(Zf)/Erythrocyte-Klf1-ChIP-Seq(GSE20478)/Homer	NWGGGTGTGGCY	0.01	-4.755	0.0728	120	0.0358	616	0.0281
Zic2(Zf)/ESC-Zic2-ChIP-Seq(SRP197560)/Homer	CHCAGCRGGRGG	0.01	-4.689	0.0771	590	0.1761	3502.8	0.1597
MYB58(MYB)/colamp-MYB58-DAP-Seq(GSE60143)/Homer	YYYACCWACC	0.01	-4.666	0.0782	413	0.1233	2396.5	0.1093
MYB67(MYB)/col-MYB67-DAP-Seq(GSE60143)/Homer	YYYACCTAAC	0.1	-4.557	0.0865	417	0.1245	2426.5	0.1107
At5g29000(G2like)/col-At5g29000-DAP-Seq(GSE60143)/Homer	RGAATATTCYHH	0.1	-4.473	0.0934	108	0.0322	552.4	0.0252
MYB83(MYB)/colamp-MYB83-DAP-Seq(GSE60143)/Homer	CACCAACCWH	0.1	-4.343	0.1055	633	0.189	3793.2	0.173
MYB62(MYB)/colamp-MYB62-DAP-Seq(GSE60143)/Homer	NTACCTAACT	0.1	-4.278	0.1116	550	0.1642	3274	0.1493
WRKY11(WRKY)/col-WRKY11-DAP-Seq(GSE60143)/Homer	SCGTTGACTTTN	0.1	-4.203	0.1193	40	0.0119	174.1	0.0079
BHLHA15(bHLH)/NIH3T3-BHLHB8.HA-ChIP-Seq(GSE119782)/Homer	NAMCAGCTGK	0.1	-4.185	0.1206	685	0.2045	4133	0.1885
ANAC017(NAC)/colamp-ANAC017-DAP-Seq(GSE60143)/Homer	TMCTTGNNNNNCAAG	0.1	-3.957	0.1503	29	0.0087	119.3	0.0054
Atoh1(bHLH)/Cerebellum-Atoh1-ChIP-Seq(GSE22111)/Homer	VNRVCAGCTGGY	0.1	-3.865	0.1635	572	0.1707	3436.3	0.1567
PU.1-IRF(ETS:IRF)/Bcell-PU.1-ChIP-Seq(GSE21512)/Homer	MGGAAGTGAAAC	0.1	-3.817	0.1702	626	0.1869	3781.9	0.1725
AT1G19040(NAC)/col-AT1G19040-DAP-Seq(GSE60143)/Homer	CTTGNDNHNCAAGYW	0.1	-3.57	0.2161	30	0.009	129.4	0.0059
At5g22890(C2H2)/col-At5g22890-DAP-Seq(GSE60143)/Homer	NSAGGTKWTATCTGD	0.1	-3.568	0.2161	20	0.006	77.8	0.0035
Brn2(POU,Homeobox)/NPC-Brn2-ChIP-Seq(GSE35496)/Homer	ATGAATATTC	0.1	-3.373	0.2593	43	0.0128	203.1	0.0093
Twist2(bHLH)/Myoblast-Twist2.Ty1-ChIP-Seq(GSE127998)/Homer	MCAGCTGBYH	0.1	-3.209	0.3033	824	0.246	5088.2	0.232
HIF2a(bHLH)/785_O-HIF2a-ChIP-Seq(GSE34871)/Homer	GCACGTACCC	0.1	-3.188	0.3073	120	0.0358	658.3	0.03
THRa(NR)/C17.2-THRa-ChIP-Seq(GSE38347)/Homer	GGTCANYTGAGGWCA	0.1	-3.132	0.3227	221	0.066	1277.6	0.0583
GATA(Zf),IR4/iTreg-Gata3-ChIP-Seq(GSE20898)/Homer	NAGATWNBNATCTNN	0.1	-3.127	0.3227	32	0.0096	146.3	0.0067
MYB55(MYB)/colamp-MYB55-DAP-Seq(GSE60143)/Homer	YACCWAMC	0.1	-3.095	0.3302	448	0.1337	2700.7	0.1232
MYB81(MYB)/col-MYB81-DAP-Seq(GSE60143)/Homer	NWAACSGWTWNN	0.1	-3.084	0.3312	521	0.1555	3163.9	0.1443
At1g14580(C2H2)/colamp-At1g14580-DAP-Seq(GSE60143)/Homer	CASAAAAMGACAAAA	0.1	-3.072	0.3328	70	0.0209	364.2	0.0166
GATA3(Zf),DR4/iTreg-Gata3-ChIP-Seq(GSE20898)/Homer	AGATGKDGAGATAAG	0.1	-3.058	0.3353	39	0.0116	186.6	0.0085
ZNF7(Zf)/HepG2-ZNF7.Flag-ChIP-Seq(Encode)/Homer	CTGCCWVCTTTTRTA	0.1	-3.042	0.3381	260	0.0776	1523.6	0.0695
IDD5(C2H2)/colamp-IDD5-DAP-Seq(GSE60143)/Homer	TTTTGTCTTTTTBTK	0.1	-2.943	0.3709	273	0.0815	1609.4	0.0734
TCF4(bHLH)/SHSY5Y-TCF4-ChIP-Seq(GSE96915)/Homer	SMCATCTGKH	0.1	-2.858	0.4007	729	0.2176	4507.3	0.2056
RAR:RXR(NR),DR0/ES-RAR-ChIP-Seq(GSE56893)/Homer	AGGTCAAGGTCA	0.1	-2.758	0.4399	37	0.011	180.8	0.0082
WRKY8(WRKY)/colamp-WRKY8-DAP-Seq(GSE60143)/Homer	CGTTGACTTT	0.1	-2.747	0.442	32	0.0096	152.3	0.0069
Tgif2(Homeobox)/mES-Tgif2-ChIP-Seq(GSE55404)/Homer	TGTCANYT	0.1	-2.71	0.4554	1399	0.4176	8853	0.4037
SF1(NR)/H295R-Nr5a1-ChIP-Seq(GSE44220)/Homer	CAAGGHCANV	0.1	-2.576	0.517	144	0.043	826.6	0.0377
Jun-AP1(bZIP)/K562-cJun-ChIP-Seq(GSE31477)/Homer	GATGASTCATCN	0.1	-2.562	0.5207	275	0.0821	1642.9	0.0749
WRKY40(WRKY)/colamp-WRKY40-DAP-Seq(GSE60143)/Homer	AHWAGTCAAC	0.1	-2.527	0.5358	167	0.0499	970.8	0.0443
FoxD3(forkhead)/ZebrafishEmbryo-Foxd3.biotin-ChIP-seq(GSE106676)/Homer	TGTTTAYTTAGC	0.1	-2.526	0.5358	399	0.1191	2427.5	0.1107
NeuroG2(bHLH)/Fibroblast-NeuroG2-ChIP-Seq(GSE75910)/Homer	ACCATCTGTT	0.1	-2.5	0.5435	716	0.2137	4454.7	0.2032
WRKY47(WRKY)/colamp-WRKY47-DAP-Seq(GSE60143)/Homer	WAAGTCAACGBT	0.1	-2.496	0.5435	70	0.0209	379.7	0.0173
At5g08330(TCP)/col-At5g08330-DAP-Seq(GSE60143)/Homer	GGRCCCAC	0.1	-2.468	0.5539	270	0.0806	1616.1	0.0737
Zic(Zf)/Cerebellum-ZIC1.2-ChIP-Seq(GSE60731)/Homer	CCTGCTGAGH	1	-2.241	0.69	742	0.2215	4645.2	0.2118
BAM8(BES1)/col-BAM8-DAP-Seq(GSE60143)/Homer	NNWSACACGTGTSWN	1	-2.22	0.7001	41	0.0122	214.4	0.0098
WRKY46(WRKY)/colamp-WRKY46-DAP-Seq(GSE60143)/Homer	AAAGTCAACGSN	1	-2.129	0.7623	13	0.0039	56.6	0.0026
GATA:SCL(Zf,bHLH)/Ter119-SCL-ChIP-Seq(GSE18720)/Homer	CRGCTGBNGNSNNSAGATAA	1	-2.123	0.7623	68	0.0203	378.7	0.0173
GT3a(Trihelix)/col-GT3a-DAP-Seq(GSE60143)/Homer	WNACACGTGTYWWAW	1	-2.079	0.7915	46	0.0137	247.4	0.0113
ATY13(MYB)/col-ATY13-DAP-Seq(GSE60143)/Homer	YYYAACYRHH	1	-2.076	0.7915	1236	0.369	7862.6	0.3586
MYB3(MYB)/Arabidopsis-MYB3-ChIP-Seq(GSE80564)/Homer	GKTAGGTRGG	1	-2.048	0.8061	744	0.2221	4677.2	0.2133
KLF3(Zf)/MEF-Klf3-ChIP-Seq(GSE44748)/Homer	NRGCCCCRCCCHBNN	1	-1.986	0.8522	325	0.097	1995.5	0.091
Foxa2(Forkhead)/Liver-Foxa2-ChIP-Seq(GSE25694)/Homer	CYTGTTTACWYW	1	-1.972	0.8594	472	0.1409	2935.9	0.1339
Hoxa13(Homeobox)/ChickenMSG-Hoxa13.Flag-ChIP-Seq(GSE86088)/Homer	CYHATAAAAN	1	-1.936	0.8849	1003	0.2994	6365.7	0.2903
MYB107(MYB)/col-MYB107-DAP-Seq(GSE60143)/Homer	RGTWGGTRRR	1	-1.929	0.8862	659	0.1967	4141.2	0.1889
GATA1(C2C2gata)/colamp-GATA1-DAP-Seq(GSE60143)/Homer	DDWWYYAGATCTRRW	1	-1.911	0.8963	101	0.0301	588.4	0.0268
dHNF4(NR)/Fly-HNF4-ChIP-Seq(GSE73675)/Homer	GGTCCAAAGTCCAMT	1	-1.849	0.948	17	0.0051	82.5	0.0038
BZR1(BZR)/col-BZR1-DAP-Seq(GSE60143)/Homer	NNCRCACGTGCG	1	-1.815	0.9756	24	0.0072	123.6	0.0056
SeqBias: CG bias	SSSSSSSSSS	1	-1.801	0.9834	2756	0.8227	17882	0.8155
WRKY17(WRKY)/colamp-WRKY17-DAP-Seq(GSE60143)/Homer	GCGTTGACTTTT	1	-1.771	1	3	0.0009	8.2	0.0004
At2g03500(G2like)/col-At2g03500-DAP-Seq(GSE60143)/Homer	WWAGAATATTCT	1	-1.745	1	96	0.0287	564.8	0.0258
OCT:OCT(POU,Homeobox,IR1)/NPC-Brn2-ChIP-Seq(GSE35496)/Homer	ATGAATWATTCATGA	1	-1.727	1	6	0.0018	23.1	0.0011
MYB39(MYB)/col-MYB39-DAP-Seq(GSE60143)/Homer	WWAARKTAGGTGRAA	1	-1.725	1	50	0.0149	281.6	0.0128
WRKY21(WRKY)/colamp-WRKY21-DAP-Seq(GSE60143)/Homer	DCGTTGACTTTT	1	-1.721	1	23	0.0069	119.9	0.0055
MYB61(MYB)/colamp-MYB61-DAP-Seq(GSE60143)/Homer	HCYACCTACC	1	-1.712	1	607	0.1812	3828.7	0.1746
Fosl2(bZIP)/3T3L1-Fosl2-ChIP-Seq(GSE56872)/Homer	NATGASTCABNN	1	-1.699	1	320	0.0955	1986	0.0906
HOXB13(Homeobox)/ProstateTumor-HOXB13-ChIP-Seq(GSE56288)/Homer	TTTTATKRGG	1	-1.674	1	432	0.129	2706	0.1234
ANAC103(NAC)/col-ANAC103-DAP-Seq(GSE60143)/Homer	AACTTGNWNWNCAAG	1	-1.611	1	100	0.0299	595.3	0.0271
MYB33(MYB)/col-MYB33-DAP-Seq(GSE60143)/Homer	DDTYNGTTAN	1	-1.604	1	638	0.1904	4040.4	0.1843
Fos(bZIP)/TSC-Fos-ChIP-Seq(GSE110950)/Homer	NDATGASTCAYN	1	-1.542	1	426	0.1272	2679.9	0.1222
Oct4:Sox17(POU,Homeobox,HMG)/F9-Sox17-ChIP-Seq(GSE44553)/Homer	CCATTGTATGCAAAT	1	-1.532	1	74	0.0221	436.4	0.0199
WT1(Zf)/Kidney-WT1-ChIP-Seq(GSE90016)/Homer	MCTCCCMCRCAB	1	-1.469	1	380	0.1134	2390.7	0.109
CUC2(NAC)/colamp-CUC2-DAP-Seq(GSE60143)/Homer	TRCKTGTNNNWCAMG	1	-1.467	1	71	0.0212	420.2	0.0192
HOXD13(Homeobox)/Chicken-Hoxd13-ChIP-Seq(GSE38910)/Homer	NCYAATAAAA	1	-1.388	1	396	0.1182	2501.6	0.1141
Maz(Zf)/HepG2-Maz-ChIP-Seq(GSE31477)/Homer	GGGGGGGG	1	-1.348	1	764	0.2281	4888.1	0.2229
Replumless(BLH)/Arabidopsis-RPL.GFP-ChIP-Seq(GSE78727)/Homer	HGTCWHATCA	1	-1.32	1	409	0.1221	2592	0.1182
JunB(bZIP)/DendriticCells-Junb-ChIP-Seq(GSE36099)/Homer	RATGASTCAT	1	-1.314	1	410	0.1224	2600	0.1186
CUC3(NAC)/col-CUC3-DAP-Seq(GSE60143)/Homer	TRCKTGWNNNACAMG	1	-1.257	1	70	0.0209	423.3	0.0193
OCT:OCT(POU,Homeobox)/NPC-OCT6-ChIP-Seq(GSE43916)/Homer	YATGCATATRCATRT	1	-1.236	1	23	0.0069	130.3	0.0059
BATF(bZIP)/Th17-BATF-ChIP-Seq(GSE39756)/Homer	DATGASTCAT	1	-1.235	1	447	0.1334	2847.7	0.1299
Unknown6/Drosophila-Promoters/Homer	AATTTTAAAA	1	-1.218	1	221	0.066	1390.8	0.0634
WRKY65(WRKY)/colamp-WRKY65-DAP-Seq(GSE60143)/Homer	AWWWAGTCAACG	1	-1.198	1	138	0.0412	859.6	0.0392
MYB96(MYB)/colamp-MYB96-DAP-Seq(GSE60143)/Homer	WGGTRGTTGG	1	-1.193	1	388	0.1158	2470.2	0.1127
ANAC013(NAC)/col-ANAC013-DAP-Seq(GSE60143)/Homer	CTTGNNNNNCAAGNA	1	-1.162	1	104	0.031	644.1	0.0294
Fra2(bZIP)/Striatum-Fra2-ChIP-Seq(GSE43429)/Homer	GGATGACTCATC	1	-1.161	1	374	0.1116	2383.7	0.1087
Hoxd13(Homeobox)/ChickenMSG-Hoxd13.Flag-ChIP-Seq(GSE86088)/Homer	NCYAATAAAA	1	-1.096	1	615	0.1836	3955.3	0.1804
Pit1+1bp(Homeobox)/GCrat-Pit1-ChIP-Seq(GSE58009)/Homer	ATGCATAATTCA	1	-1.084	1	87	0.026	540.1	0.0246
TCP3(TCP)/colamp-TCP3-DAP-Seq(GSE60143)/Homer	WGTGGTCCCAAHWWW	1	-0.9605	1	95	0.0284	599.8	0.0274
CUC1(NAC)/col-CUC1-DAP-Seq(GSE60143)/Homer	TACTTGTNNNACAAG	1	-0.8657	1	96	0.0287	612.4	0.0279
HNF1b(Homeobox)/PDAC-HNF1B-ChIP-Seq(GSE64557)/Homer	GTTAATNATTAA	1	-0.8496	1	40	0.0119	251.9	0.0115
SFP1/SacCer-Promoters/Homer	DDAAAAATTTTY	1	-0.8458	1	21	0.0063	129.7	0.0059
DREF/Drosophila-Promoters/Homer	AVYTATCGATAD	1	-0.8353	1	1	0.0003	3.2	0.0001
Pho4(bHLH)/Yeast-Pho4-ChIP-Seq(GSE29506)/Homer	AAGCACGTGBGD	1	-0.8344	1	45	0.0134	284.9	0.013
Phox2b(Homeobox)/CLBGA-PHOX2B-ChIP-Seq(GSE90683)/Homer	TTAATTNAATTA	1	-0.834	1	83	0.0248	530.7	0.0242
PCF/Arabidopsis-Promoters/Homer	NNWWWTGGGCYTDDN	1	-0.8327	1	89	0.0266	569.8	0.026
AT3G42860(zfGRF)/col-AT3G42860-DAP-Seq(GSE60143)/Homer	CGTTGACTTN	1	-0.8316	1	66	0.0197	420.2	0.0192
LIN-15B(Zf)/cElegans-L3-LIN15B-ChIP-Seq(modEncode)/Homer	CARTGGAGCGCRYTTGCATT	1	-0.8234	1	2	0.0006	10	0.0005
Atf3(bZIP)/GBM-ATF3-ChIP-Seq(GSE33912)/Homer	DATGASTCATHN	1	-0.8139	1	449	0.134	2916.3	0.133
TCP17(TCP)/col-TCP17-DAP-Seq(GSE60143)/Homer	GTGGTCCCCA	1	-0.8127	1	16	0.0048	98.4	0.0045
IRF:BATF(IRF:bZIP)/pDC-Irf8-ChIP-Seq(GSE66899)/Homer	CTTTCANTATGACTV	1	-0.7806	1	31	0.0093	196.9	0.009
Egr1(Zf)/K562-Egr1-ChIP-Seq(GSE32465)/Homer	TGCGTGGGYG	1	-0.7798	1	280	0.0836	1818.3	0.0829
ABF1(bZIP)/Arabidopsis-ABF1-ChIP-Seq(GSE80564)/Homer	CACGTGGC	1	-0.769	1	247	0.0737	1604.7	0.0732
Reverb(NR),DR2/RAW-Reverba.biotin-ChIP-Seq(GSE45914)/Homer	GTRGGTCASTGGGTCA	1	-0.7496	1	48	0.0143	308.7	0.0141
Ascl1(bHLH)/NeuralTubes-Ascl1-ChIP-Seq(GSE55840)/Homer	NNVVCAGCTGBN	1	-0.7437	1	755	0.2254	4928.4	0.2248
CELF2(RRM)/JSL1-CELF2-CLIP-Seq(GSE71264)/Homer	RGTGTCAG	1	-0.7436	1	143	0.0427	928.4	0.0423
TSO1(CPP)/col-TSO1-DAP-Seq(GSE60143)/Homer	RAATTTRAAW	1	-0.7384	1	39	0.0116	250.7	0.0114
IDD2(C2H2)/colamp-IDD2-DAP-Seq(GSE60143)/Homer	HAVAAAAMGACAAAA	1	-0.7222	1	45	0.0134	290.4	0.0132
ANAC092(NAC)/colamp-ANAC092-DAP-Seq(GSE60143)/Homer	WRCKTGWNNNWCAMG	1	-0.7184	1	86	0.0257	558.4	0.0255
GATA6(C2C2gata)/col200-GATA6-DAP-Seq(GSE60143)/Homer	TAGATCTARAHH	1	-0.6941	1	31	0.0093	200.6	0.0091
NUC(C2H2)/col-NUC-DAP-Seq(GSE60143)/Homer	HAVAAAACGACAAAA	1	-0.6922	1	29	0.0087	188	0.0086
MYB94(MYB)/col-MYB94-DAP-Seq(GSE60143)/Homer	WGGTRGTTGGKA	1	-0.6782	1	171	0.051	1118.7	0.051
SeqBias: CA-repeat	CACACACACA	1	-0.673	1	1890	0.5642	12372.6	0.5642
MYB44(MYB)/colamp-MYB44-DAP-Seq(GSE60143)/Homer	CVGTTWWKTCNGTTA	1	-0.6587	1	21	0.0063	136.7	0.0062
WRKY45(WRKY)/col-WRKY45-DAP-Seq(GSE60143)/Homer	HNNNKTTGACTWWNH	1	-0.6587	1	97	0.029	635.2	0.029
Fra1(bZIP)/BT549-Fra1-ChIP-Seq(GSE46166)/Homer	NNATGASTCATH	1	-0.6548	1	399	0.1191	2615.1	0.1193
Sox3(HMG)/NPC-Sox3-ChIP-Seq(GSE33059)/Homer	CCWTTGTY	1	-0.646	1	1047	0.3125	6861.4	0.3129
GT1(Trihelix)/col-GT1-DAP-Seq(GSE60143)/Homer	TTAACCATGGTTAAD	1	-0.6162	1	3	0.0009	18	0.0008
Nrf2(bZIP)/Lymphoblast-Nrf2-ChIP-Seq(GSE37589)/Homer	HTGCTGAGTCAT	1	-0.5821	1	57	0.017	378.2	0.0172
ANAC058(NAC)/col-ANAC058-DAP-Seq(GSE60143)/Homer	TWCTTGTDNNACAAG	1	-0.5787	1	130	0.0388	860.8	0.0393
ZNF136(Zf)/HEK293-ZNF136.GFP-ChIP-Seq(GSE58341)/Homer	YTKGATAHAGTATTCTWGGTNGGCA	1	-0.5752	1	20	0.006	133.8	0.0061
NF-E2(bZIP)/K562-NFE2-ChIP-Seq(GSE31477)/Homer	GATGACTCAGCA	1	-0.5717	1	72	0.0215	478.6	0.0218
Ets1-distal(ETS)/CD4+-PolII-ChIP-Seq(Barski_et_al.)/Homer	MACAGGAAGT	1	-0.5693	1	157	0.0469	1039.9	0.0474
OCT:OCT(POU,Homeobox)/NPC-Brn1-ChIP-Seq(GSE35496)/Homer	ATGAATATTCATGAG	1	-0.5572	1	3	0.0009	19.3	0.0009
DUX(Homeobox)/C2C12-Dux-ChIP-Seq(GSE87279)/Homer	BCWGATTCAATCAAN	1	-0.5553	1	1	0.0003	5.8	0.0003
ZKSCAN1(Zf)/HepG2-ZKSCAN1-ChIP-Seq(Encode)/Homer	GCACAYAGTAGGKCY	1	-0.5544	1	13	0.0039	87	0.004
GLI3(Zf)/Limb-GLI3-ChIP-Chip(GSE11077)/Homer	CGTGGGTGGTCC	1	-0.5374	1	47	0.014	315.2	0.0144
At5g47390(MYBrelated)/col-At5g47390-DAP-Seq(GSE60143)/Homer	CTTATCCA	1	-0.5337	1	503	0.1501	3321.2	0.1515
ANAC053(NAC)/colamp-ANAC053-DAP-Seq(GSE60143)/Homer	TDCTTGNNNNNCAAG	1	-0.5318	1	126	0.0376	839.9	0.0383
AT4G37180(G2like)/col-AT4G37180-DAP-Seq(GSE60143)/Homer	AGAATCTTNN	1	-0.5309	1	544	0.1624	3591.4	0.1638
Nr5a2(NR)/Pancreas-LRH1-ChIP-Seq(GSE34295)/Homer	BTCAAGGTCA	1	-0.5243	1	209	0.0624	1388.8	0.0633
At4g18890(BZR)/col-At4g18890-DAP-Seq(GSE60143)/Homer	NDBRCACGTGYR	1	-0.5221	1	32	0.0096	216.3	0.0099
GAGA-repeat/Arabidopsis-Promoters/Homer	CTCTCTCTCY	1	-0.5142	1	560	0.1672	3700.3	0.1687
AP-1(bZIP)/ThioMac-PU.1-ChIP-Seq(GSE21512)/Homer	VTGACTCATC	1	-0.5056	1	473	0.1412	3130.5	0.1428
E2A(bHLH)/proBcell-E2A-ChIP-Seq(GSE21978)/Homer	DNRCAGCTGY	1	-0.5054	1	709	0.2116	4681.2	0.2135
SGR5(C2H2)/colamp-SGR5-DAP-Seq(GSE60143)/Homer	TTTGTCTTTTTT	1	-0.497	1	277	0.0827	1841.4	0.084
ZNF165(Zf)/WHIM12-ZNF165-ChIP-Seq(GSE65937)/Homer	AAGGKGRCGCAGGCA	1	-0.4944	1	38	0.0113	258.5	0.0118
At1g78700(BZR)/col-At1g78700-DAP-Seq(GSE60143)/Homer	NNNNCACGTGNNNNN	1	-0.4838	1	66	0.0197	446.9	0.0204
Ik-1	NHTTGGGAATRCC	1	-0.4594	1	3315	0.9896	21708	0.99
MYB27(MYB)/colamp-MYB27-DAP-Seq(GSE60143)/Homer	TACCTAACWT	1	-0.4513	1	53	0.0158	362.2	0.0165
Srebp1a(bHLH)/HepG2-Srebp1a-ChIP-Seq(GSE31477)/Homer	RTCACSCCAY	1	-0.4436	1	94	0.0281	637.5	0.0291
Slug(Zf)/Mesoderm-Snai2-ChIP-Seq(GSE61475)/Homer	SNGCACCTGCHS	1	-0.4422	1	236	0.0704	1580.9	0.0721
Sox7(HMG)/ESC-Sox7-ChIP-Seq(GSE133899)/Homer	VVRRAACAATGG	1	-0.4347	1	186	0.0555	1250.6	0.057
GLIS3(Zf)/Thyroid-Glis3.GFP-ChIP-Seq(GSE103297)/Homer	CTCCCTGGGAGGCCN	1	-0.4344	1	879	0.2624	5818.2	0.2653
Duxbl(Homeobox)/NIH3T3-Duxbl.HA-ChIP-Seq(GSE119782)/Homer	TAAYCYAATCAA	1	-0.4297	1	28	0.0084	196	0.0089
TATA-box/SacCer-Promoters/Homer	BBHWTATATA	1	-0.4176	1	107	0.0319	727.3	0.0332
ANAC075(NAC)/col-ANAC075-DAP-Seq(GSE60143)/Homer	CTTSWWNWWSAAGYT	1	-0.4029	1	77	0.023	528.6	0.0241
STOP1(C2H2)/colamp-STOP1-DAP-Seq(GSE60143)/Homer	DTATCTGGKGRAGGT	1	-0.3975	1	161	0.0481	1090.3	0.0497
Hnf1(Homeobox)/Liver-Foxa2-Chip-Seq(GSE25694)/Homer	GGTTAAWCATTAA	1	-0.3893	1	27	0.0081	191.6	0.0087
HIF-1b(HLH)/T47D-HIF1b-ChIP-Seq(GSE59937)/Homer	RTACGTGC	1	-0.3876	1	305	0.091	2048.8	0.0934
CUX1(Homeobox)/K562-CUX1-ChIP-Seq(GSE92882)/Homer	TATCGATNAN	1	-0.3846	1	185	0.0552	1252.8	0.0571
At5g66730(C2H2)/colamp-At5g66730-DAP-Seq(GSE60143)/Homer	TTTGTCKTTTTK	1	-0.3808	1	90	0.0269	618.9	0.0282
KLF1(Zf)/HUDEP2-KLF1-CutnRun(GSE136251)/Homer	VDGGGYGGGGCY	1	-0.374	1	550	0.1642	3672	0.1675
ZNF317(Zf)/HEK293-ZNF317.GFP-ChIP-Seq(GSE58341)/Homer	GTCWGCTGTYYCTCT	1	-0.3651	1	33	0.0099	234	0.0107
At4g36780(BZR)/col-At4g36780-DAP-Seq(GSE60143)/Homer	NNNNNNCACGTGNNN	1	-0.3635	1	68	0.0203	472.6	0.0216
Nanog(Homeobox)/mES-Nanog-ChIP-Seq(GSE11724)/Homer	RGCCATTAAC	1	-0.3626	1	1699	0.5072	11221.8	0.5118
GATA11(C2C2gata)/col-GATA11-DAP-Seq(GSE60143)/Homer	DDHYYAGATCTR	1	-0.3625	1	116	0.0346	795.4	0.0363
IDD4(C2H2)/col-IDD4-DAP-Seq(GSE60143)/Homer	TTTGTCTTTWTB	1	-0.362	1	321	0.0958	2160.3	0.0985
SeqBias: GCW-triplet	GCWGCWGCWGCW	1	-0.3533	1	3294	0.9833	21583.7	0.9843
WRKY22(WRKY)/colamp-WRKY22-DAP-Seq(GSE60143)/Homer	WWAAAGTCAACK	1	-0.3525	1	154	0.046	1051.9	0.048
SCRT1(Zf)/HEK293-SCRT1.eGFP-ChIP-Seq(Encode)/Homer	GCAACAGGTG	1	-0.3518	1	97	0.029	669.4	0.0305
WRKY30(WRKY)/colamp-WRKY30-DAP-Seq(GSE60143)/Homer	CGTTGACTTN	1	-0.3424	1	66	0.0197	461.6	0.0211
Srebp2(bHLH)/HepG2-Srebp2-ChIP-Seq(GSE31477)/Homer	CGGTCACSCCAC	1	-0.3382	1	54	0.0161	380.4	0.0173
TOD6?/SacCer-Promoters/Homer	GCGATGAGMT	1	-0.3376	1	43	0.0128	305.8	0.0139
Tbx20(T-box)/Heart-Tbx20-ChIP-Seq(GSE29636)/Homer	GGTGYTGACAGS	1	-0.3315	1	85	0.0254	591.9	0.027
NFkB-p50,p52(RHD)/Monocyte-p50-ChIP-Chip(Schreiber_et_al.)/Homer	GGGGGAATCCCC	1	-0.3298	1	48	0.0143	340.4	0.0155
NF1:FOXA1(CTF,Forkhead)/LNCAP-FOXA1-ChIP-Seq(GSE27824)/Homer	WNTGTTTRYTTTGGCA	1	-0.3136	1	19	0.0057	141.8	0.0065
ANAC087(NAC)/col-ANAC087-DAP-Seq(GSE60143)/Homer	WVCKTGHNNNWCAMG	1	-0.3092	1	50	0.0149	356.2	0.0162
AT1G10720(BSD)/col-AT1G10720-DAP-Seq(GSE60143)/Homer	TTCTAGAAKCTTCTA	1	-0.2997	1	4	0.0012	33.1	0.0015
Olig2(bHLH)/Neuron-Olig2-ChIP-Seq(GSE30882)/Homer	RCCATMTGTT	1	-0.2946	1	809	0.2415	5407.8	0.2466
ANAC050(NAC)/colamp-ANAC050-DAP-Seq(GSE60143)/Homer	WNCTTGNNNNNCAAG	1	-0.2925	1	126	0.0376	874.6	0.0399
At1g19000(MYBrelated)/colamp-At1g19000-DAP-Seq(GSE60143)/Homer	WWTGGATAADDT	1	-0.2906	1	291	0.0869	1979.9	0.0903
HSFA6A(HSF)/col-HSFA6A-DAP-Seq(GSE60143)/Homer	RGAAGNTTCTAGAAN	1	-0.2823	1	6	0.0018	49.6	0.0023
Cux2(Homeobox)/Liver-Cux2-ChIP-Seq(GSE35985)/Homer	HNRAATCAAT	1	-0.2807	1	123	0.0367	856.4	0.0391
TCP7(TCP)/col-TCP7-DAP-Seq(GSE60143)/Homer	GTGGGSCCCACHHNN	1	-0.2783	1	214	0.0639	1468.6	0.067
SeqBias: polyC-repeat	CCCCCCCCCC	1	-0.2673	1	3275	0.9776	21474.4	0.9793
SRS7(SRS)/colamp-SRS7-DAP-Seq(GSE60143)/Homer	HATAGGTTTH	1	-0.2632	1	1289	0.3848	8579.6	0.3913
Foxh1(Forkhead)/hESC-FOXH1-ChIP-Seq(GSE29422)/Homer	NNTGTGGATTSS	1	-0.2587	1	279	0.0833	1908.6	0.087
At2g01060(G2like)/colamp-At2g01060-DAP-Seq(GSE60143)/Homer	AGATKCBNWW	1	-0.2517	1	1116	0.3331	7449	0.3397
ZNF382(Zf)/HEK293-ZNF382.GFP-ChIP-Seq(GSE58341)/Homer	GNCTGTASTRNTGBCTCHTT	1	-0.248	1	5	0.0015	43.1	0.002
CES-1(Homeobox)/cElegans-L1-CES1-ChIP-Seq(modEncode)/Homer	AAATTSAATTTN	1	-0.2431	1	163	0.0487	1134.8	0.0518
T1ISRE(IRF)/ThioMac-Ifnb-Expression/Homer	ACTTTCGTTTCT	1	-0.2388	1	2	0.0006	19.1	0.0009
NAC2(NAC)/colamp-NAC2-DAP-Seq(GSE60143)/Homer	TDCTTGNNNNNCAAG	1	-0.234	1	160	0.0478	1116.9	0.0509
O2(bZIP)/Corn-O2-ChIP-Seq(GSE63991)/Homer	GCTGACGTGGCA	1	-0.2263	1	33	0.0099	248.5	0.0113
NTM2(NAC)/col-NTM2-DAP-Seq(GSE60143)/Homer	CTTRTNNNAYAAGBH	1	-0.2116	1	141	0.0421	993.4	0.0453
ANAC011(NAC)/col-ANAC011-DAP-Seq(GSE60143)/Homer	TDCTTGYRNNDCAAG	1	-0.2062	1	86	0.0257	619.1	0.0282
NFkB-p65(RHD)/GM12787-p65-ChIP-Seq(GSE19485)/Homer	WGGGGATTTCCC	1	-0.2062	1	247	0.0737	1710	0.078
NTM1(NAC)/col-NTM1-DAP-Seq(GSE60143)/Homer	ACTTRTARAASAAGT	1	-0.2015	1	144	0.043	1016.6	0.0464
WRKY50(WRKY)/col-WRKY50-DAP-Seq(GSE60143)/Homer	NNTTGACTWNNGNNN	1	-0.1993	1	280	0.0836	1934.1	0.0882
HNF6(Homeobox)/Liver-Hnf6-ChIP-Seq(ERP000394)/Homer	NTATYGATCH	1	-0.1931	1	155	0.0463	1093.4	0.0499
VND3(NAC)/colamp-VND3-DAP-Seq(GSE60143)/Homer	TRCTTGWDNHWCAAG	1	-0.1924	1	156	0.0466	1100	0.0502
bHLH34(bHLH)/colamp-bHLH34-DAP-Seq(GSE60143)/Homer	HGWGRHWGACACGTG	1	-0.1811	1	66	0.0197	486.1	0.0222
GATA12(C2C2gata)/col-GATA12-DAP-Seq(GSE60143)/Homer	YAGATCTRAW	1	-0.1735	1	149	0.0445	1058.6	0.0483
GBF5(bZIP)/colamp-GBF5-DAP-Seq(GSE60143)/Homer	WKNWSACGTGGCAWN	1	-0.1718	1	64	0.0191	474.6	0.0216
PHV(HB)/col-PHV-DAP-Seq(GSE60143)/Homer	RTAATSATTA	1	-0.1713	1	94	0.0281	682.4	0.0311
AT1G49560(G2like)/colamp-AT1G49560-DAP-Seq(GSE60143)/Homer	GAWTCTNWDA	1	-0.1712	1	581	0.1734	3957	0.1805
ANAC005(NAC)/col-ANAC005-DAP-Seq(GSE60143)/Homer	WVCTTVTWNHABAAG	1	-0.1696	1	139	0.0415	991.2	0.0452
CRC(C2C2YABBY)/col-CRC-DAP-Seq(GSE60143)/Homer	TWATSATA	1	-0.1656	1	320	0.0955	2216.8	0.1011
Ptf1a(bHLH)/Panc1-Ptf1a-ChIP-Seq(GSE47459)/Homer	ACAGCTGTTN	1	-0.1636	1	1152	0.3439	7737.8	0.3529
TGA2(bZIP)/colamp-TGA2-DAP-Seq(GSE60143)/Homer	ACGTCAYCHH	1	-0.1588	1	147	0.0439	1049.7	0.0479
DDF2(AP2EREBP)/col-DDF2-DAP-Seq(GSE60143)/Homer	GATGTCGRCR	1	-0.1502	1	3	0.0009	32.7	0.0015
HDG1(Homeobox)/col100-HDG1-DAP-Seq(GSE60143)/Homer	DDYAATTAATGH	1	-0.1423	1	104	0.031	759.6	0.0346
Pax7(Paired,Homeobox),longest/Myoblast-Pax7-ChIP-Seq(GSE25064)/Homer	NTAATTDGCYAATTANNWWD	1	-0.142	1	6	0.0018	59	0.0027
WRKY42(WRKY)/colamp-WRKY42-DAP-Seq(GSE60143)/Homer	NAAAGTCAACGN	1	-0.1385	1	93	0.0278	684.1	0.0312
bZIP48(bZIP)/colamp-bZIP48-DAP-Seq(GSE60143)/Homer	DDWWKVTSACGTGGC	1	-0.1334	1	66	0.0197	497.8	0.0227
THRb(NR)/HepG2-THRb.Flag-ChIP-Seq(Encode)/Homer	GGTCACCTGAGGTCA	1	-0.1318	1	270	0.0806	1895.4	0.0864
ZNF669(Zf)/HEK293-ZNF669.GFP-ChIP-Seq(GSE58341)/Homer	GARTGGTCATCGCCC	1	-0.1296	1	17	0.0051	145.1	0.0066
ZML2(C2C2gata)/col-ZML2-DAP-Seq(GSE60143)/Homer	CATCATCATC	1	-0.1281	1	48	0.0143	371.8	0.017
At2g45680(TCP)/colamp-At2g45680-DAP-Seq(GSE60143)/Homer	GTGGGNCCCACNDND	1	-0.1278	1	36	0.0107	285.2	0.013
BPC1(BBRBPC)/colamp-BPC1-DAP-Seq(GSE60143)/Homer	GARGAGAGAGAA	1	-0.1273	1	271	0.0809	1904.5	0.0869
Mouse_Recombination_Hotspot(Zf)/Testis-DMC1-ChIP-Seq(GSE24438)/Homer	ACTYKNATTCGTGNTACTTC	1	-0.1265	1	18	0.0054	154	0.007
ATHB21(HB)/colamp-ATHB21-DAP-Seq(GSE60143)/Homer	YCAATWAT	1	-0.1237	1	117	0.0349	855.4	0.039
RAR:RXR(NR),DR5/ES-RAR-ChIP-Seq(GSE56893)/Homer	RGGTCADNNAGAGGTCAV	1	-0.1234	1	7	0.0021	68.6	0.0031
ZNF768(Zf)/Rajj-ZNF768-ChIP-Seq(GSE111879)/Homer	RHHCAGAGAGGB	1	-0.121	1	12	0.0036	108.5	0.0049
bHLH18(bHLH)/col-bHLH18-DAP-Seq(GSE60143)/Homer	CACGTGTTYCACGTG	1	-0.1103	1	3	0.0009	35.5	0.0016
RAV1(RAV)/colamp-RAV1-DAP-Seq(GSE60143)/Homer	TWWTTTCTGTTG	1	-0.1101	1	191	0.057	1369.5	0.0625
FOXA1:AR(Forkhead,NR)/LNCAP-AR-ChIP-Seq(GSE27824)/Homer	AGTAAACAAAAAAGAACAND	1	-0.1089	1	15	0.0045	133.1	0.0061
KLF6(Zf)/PDAC-KLF6-ChIP-Seq(GSE64557)/Homer	MKGGGYGTGGCC	1	-0.1088	1	549	0.1639	3783.3	0.1725
bZIP69(bZIP)/col-bZIP69-DAP-Seq(GSE60143)/Homer	GACAGCTGKCAW	1	-0.1076	1	42	0.0125	333.9	0.0152
ANAC020(NAC)/col-ANAC020-DAP-Seq(GSE60143)/Homer	DVCKTGHNNNDCAAG	1	-0.1045	1	135	0.0403	987.3	0.045
LMI1(HB)/colamp-LMI1-DAP-Seq(GSE60143)/Homer	AATTATTG	1	-0.1037	1	139	0.0415	1015.5	0.0463
Pax7(Paired,Homeobox)/Myoblast-Pax7-ChIP-Seq(GSE25064)/Homer	TAATCAATTA	1	-0.1017	1	23	0.0069	195.7	0.0089
NPAS2(bHLH)/Liver-NPAS2-ChIP-Seq(GSE39860)/Homer	KCCACGTGAC	1	-0.1012	1	330	0.0985	2318.1	0.1057
BOS1(MYB)/col-BOS1-DAP-Seq(GSE60143)/Homer	NNRCCTAACT	1	-0.1004	1	324	0.0967	2278.6	0.1039
EFL-1(E2F)/cElegans-L1-EFL1-ChIP-Seq(modEncode)/Homer	TGCAARYGCGCTCYA	1	-0.09859	1	5	0.0015	54.2	0.0025
AT4G00250(GeBP)/col-AT4G00250-DAP-Seq(GSE60143)/Homer	WDTGGATAAKRT	1	-0.09802	1	199	0.0594	1430.9	0.0653
AGL6(MADS)/col-AGL6-DAP-Seq(GSE60143)/Homer	TTWCCWWAWWDGGWA	1	-0.09644	1	27	0.0081	226.3	0.0103
E2F1(E2F)/Hela-E2F1-ChIP-Seq(GSE22478)/Homer	CWGGCGGGAA	1	-0.09558	1	63	0.0188	487.5	0.0222
NST1(NAC)/colamp-NST1-DAP-Seq(GSE60143)/Homer	WRCTTRWWNWWYAAG	1	-0.094	1	207	0.0618	1487.7	0.0678
Gli2(Zf)/GM2-Gli2-ChIP-Chip(GSE112702)/Homer	YSTGGGTGGTCT	1	-0.09256	1	99	0.0296	742.7	0.0339
FUS3(ABI3VP1)/col-FUS3-DAP-Seq(GSE60143)/Homer	DNNWTNTGCATGKNN	1	-0.0913	1	338	0.1009	2379.2	0.1085
ZSCAN22(Zf)/HEK293-ZSCAN22.GFP-ChIP-Seq(GSE58341)/Homer	SMCAGTCWGAKGGAGGAGGC	1	-0.0882	1	27	0.0081	228.9	0.0104
AT5G45580(G2like)/colamp-AT5G45580-DAP-Seq(GSE60143)/Homer	ADRGAATCTH	1	-0.0846	1	634	0.1893	4372.6	0.1994
VND4(NAC)/colamp-VND4-DAP-Seq(GSE60143)/Homer	WRCTTGWANWWCAAG	1	-0.08418	1	158	0.0472	1157	0.0528
PRDM14(Zf)/H1-PRDM14-ChIP-Seq(GSE22767)/Homer	RGGTCTCTAACY	1	-0.08155	1	111	0.0331	831.2	0.0379
At1g13300(G2like)/col-At1g13300-DAP-Seq(GSE60143)/Homer	GAATCTWAGATTCYN	1	-0.08045	1	1	0.0003	17.2	0.0008
LIN-39(Homeobox)/cElegans.L3-LIN39-ChIP-Seq(modEncode)/Homer	ATGATTRATG	1	-0.07955	1	302	0.0901	2144.3	0.0978
Fox:Ebox(Forkhead,bHLH)/Panc1-Foxa2-ChIP-Seq(GSE47459)/Homer	NNNVCTGWGYAAACASN	1	-0.07894	1	502	0.1499	3494.2	0.1593
ZNF675(Zf)/HEK293-ZNF675.GFP-ChIP-Seq(GSE58341)/Homer	ARGAGGMCAAAATGW	1	-0.07479	1	46	0.0137	372.8	0.017
GATA14(C2C2gata)/col-GATA14-DAP-Seq(GSE60143)/Homer	AYCAGATCTG	1	-0.07454	1	177	0.0528	1293.9	0.059
DUX4(Homeobox)/Myoblasts-DUX4.V5-ChIP-Seq(GSE75791)/Homer	NWTAAYCYAATCAWN	1	-0.07359	1	13	0.0039	124.1	0.0057
GATA19(C2C2gata)/colamp-GATA19-DAP-Seq(GSE60143)/Homer	ATCSGATCVG	1	-0.07339	1	14	0.0042	132.1	0.006
ETS:E-box(ETS,bHLH)/HPC7-Scl-ChIP-Seq(GSE22178)/Homer	AGGAARCAGCTG	1	-0.07326	1	41	0.0122	336.9	0.0154
GEI-11(Myb?)/cElegans-L4-GEI11-ChIP-Seq(modEncode)/Homer	CCGACAYYTYACGGG	1	-0.07319	1	11	0.0033	108.7	0.005
E2F7(E2F)/Hela-E2F7-ChIP-Seq(GSE32673)/Homer	VDTTTCCCGCCA	1	-0.07309	1	33	0.0099	277.3	0.0126
MGP(C2H2)/colamp-MGP-DAP-Seq(GSE60143)/Homer	TTTTGTCGTTTW	1	-0.07194	1	69	0.0206	539	0.0246
AGL25(MADS)/colamp-AGL25-DAP-Seq(GSE60143)/Homer	TTTCCATWTWTGGAA	1	-0.07118	1	9	0.0027	93	0.0042
RORgt(NR)/EL4-RORgt.Flag-ChIP-Seq(GSE56019)/Homer	AAYTAGGTCA	1	-0.07036	1	29	0.0087	248.4	0.0113
RORgt(NR)/EL4-RORgt.Flag-ChIP-Seq(GSE56019)/Homer	AAYTAGGTCA	1	-0.07036	1	29	0.0087	248.4	0.0113
ANAC062(NAC)/colamp-ANAC062-DAP-Seq(GSE60143)/Homer	TACTTANTNWNYAAG	1	-0.06905	1	82	0.0245	634	0.0289
Nr5a2(NR)/mES-Nr5a2-ChIP-Seq(GSE19019)/Homer	BTCAAGGTCA	1	-0.06823	1	134	0.04	999.1	0.0456
Hnf6b(Homeobox)/LNCaP-Hnf6b-ChIP-Seq(GSE106305)/Homer	TATTGAYY	1	-0.0672	1	266	0.0794	1909.7	0.0871
MafK(bZIP)/C2C12-MafK-ChIP-Seq(GSE36030)/Homer	GCTGASTCAGCA	1	-0.0647	1	143	0.0427	1064.2	0.0485
TCP1(TCP)/col-TCP1-DAP-Seq(GSE60143)/Homer	GGGGGCCCMMCN	1	-0.06358	1	115	0.0343	869.5	0.0397
PABPC1(?)/MEL-PABC1-CLIP-Seq(GSE69755)/Homer	HAATAAAGNN	1	-0.06187	1	521	0.1555	3640.8	0.166
Pdx1(Homeobox)/Islet-Pdx1-ChIP-Seq(SRA008281)/Homer	YCATYAATCA	1	-0.05904	1	286	0.0854	2053.4	0.0936
SeqBias: GA-repeat	GAGAGAGAGA	1	-0.05738	1	2356	0.7033	15710.1	0.7164
EIN3(EIL)/col-EIN3-DAP-Seq(GSE60143)/Homer	ARATTCAATGWATYT	1	-0.05729	1	22	0.0066	199.3	0.0091
GRF9(GRF)/colamp-GRF9-DAP-Seq(GSE60143)/Homer	NWCTGACANNNNNNN	1	-0.05576	1	388	0.1158	2750.5	0.1254
bZIP:IRF(bZIP,IRF)/Th17-BatF-ChIP-Seq(GSE39756)/Homer	NAGTTTCABTHTGACTNW	1	-0.05485	1	121	0.0361	918	0.0419
NF1-halfsite(CTF)/LNCaP-NF1-ChIP-Seq(Unpublished)/Homer	YTGCCAAG	1	-0.05302	1	676	0.2018	4691.2	0.2139
ANAC045(NAC)/col-ANAC045-DAP-Seq(GSE60143)/Homer	DNCKTVNNNNNNAMG	1	-0.05185	1	646	0.1928	4492.5	0.2049
HOXA2(Homeobox)/mES-Hoxa2-ChIP-Seq(Donaldson_et_al.)/Homer	GYCATCMATCAT	1	-0.05164	1	22	0.0066	201.7	0.0092
IDD7(C2H2)/col-IDD7-DAP-Seq(GSE60143)/Homer	TTTGTCKTTTTN	1	-0.05083	1	121	0.0361	920.8	0.042
AT3G57600(AP2EREBP)/col-AT3G57600-DAP-Seq(GSE60143)/Homer	GGCGGTGG	1	-0.04992	1	152	0.0454	1138.2	0.0519
ANAC057(NAC)/colamp-ANAC057-DAP-Seq(GSE60143)/Homer	DVCKTGNNNNNCAMG	1	-0.04962	1	162	0.0484	1208.5	0.0551
GATA4(C2C2gata)/col-GATA4-DAP-Seq(GSE60143)/Homer	DDWTYAGATCTR	1	-0.04958	1	183	0.0546	1354.6	0.0618
HAT5(Homeobox)/colamp-HAT5-DAP-Seq(GSE60143)/Homer	DCAATWATTG	1	-0.04734	1	20	0.006	187	0.0085
JKD(C2H2)/col-JKD-DAP-Seq(GSE60143)/Homer	TTTTGTCGTTTT	1	-0.04672	1	53	0.0158	436.5	0.0199
Twist(bHLH)/HMLE-TWIST1-ChIP-Seq(Chang_et_al)/Homer	VCAKCTGGNNNCCAGMTGBN	1	-0.0436	1	48	0.0143	401.9	0.0183
Phox2a(Homeobox)/Neuron-Phox2a-ChIP-Seq(GSE31456)/Homer	YTAATYNRATTA	1	-0.04329	1	141	0.0421	1067	0.0487
AT1G04880(ARID)/colamp-AT1G04880-DAP-Seq(GSE60143)/Homer	AAACTATATADTATA	1	-0.04122	1	10	0.003	108.2	0.0049
ZML1(C2C2gata)/colamp-ZML1-DAP-Seq(GSE60143)/Homer	ATCWYRACCGTTSRW	1	-0.03868	1	1	0.0003	22.7	0.001
KLF5(Zf)/LoVo-KLF5-ChIP-Seq(GSE49402)/Homer	DGGGYGKGGC	1	-0.03858	1	675	0.2015	4709.8	0.2148
ANAC038(NAC)/col-ANAC038-DAP-Seq(GSE60143)/Homer	ACACGTWAYC	1	-0.03836	1	646	0.1928	4515	0.2059
RORa(NR)/Liver-Rora-ChIP-Seq(GSE101115)/Homer	AAWCTAGGTCARDNN	1	-0.03658	1	32	0.0096	285.3	0.013
SeqBias: G/A bias	RRRRRRRRRR	1	-0.03619	1	3282	0.9797	21574.6	0.9839
RRTF1(AP2EREBP)/colamp-RRTF1-DAP-Seq(GSE60143)/Homer	CCGCCGCHATTT	1	-0.03522	1	39	0.0116	339.8	0.0155
ANAC016(NAC)/col-ANAC016-DAP-Seq(GSE60143)/Homer	WNCTTGNNNNNCAMG	1	-0.035	1	175	0.0522	1314.7	0.06
AT1G23810(Orphan)/col-AT1G23810-DAP-Seq(GSE60143)/Homer	TTCTAGAAGSTTCTA	1	-0.03469	1	4	0.0012	56.8	0.0026
p53(p53)/mES-cMyc-ChIP-Seq(GSE11431)/Homer	ACATGCCCGGGCAT	1	-0.0346	1	6	0.0018	76	0.0035
Lhx2(Homeobox)/HFSC-Lhx2-ChIP-Seq(GSE48068)/Homer	TAATTAGN	1	-0.03248	1	477	0.1424	3388.4	0.1545
TRP2(MYBrelated)/colamp-TRP2-DAP-Seq(GSE60143)/Homer	TAAACCCT	1	-0.03247	1	59	0.0176	490.4	0.0224
E2F3(E2F)/MEF-E2F3-ChIP-Seq(GSE71376)/Homer	BTKGGCGGGAAA	1	-0.03066	1	206	0.0615	1536.4	0.0701
At1g77640(AP2EREBP)/col-At1g77640-DAP-Seq(GSE60143)/Homer	TGTCGGTGGA	1	-0.03003	1	23	0.0069	219.9	0.01
TCP16(TCP)/colamp-TCP16-DAP-Seq(GSE60143)/Homer	GTGGDCCYNNNNNNN	1	-0.02966	1	190	0.0567	1426.1	0.065
HOXA1(Homeobox)/mES-Hoxa1-ChIP-Seq(SRP084292)/Homer	TGATKGATGR	1	-0.02947	1	60	0.0179	500.3	0.0228
AT5G61620(MYBrelated)/colamp-AT5G61620-DAP-Seq(GSE60143)/Homer	CTTATCCA	1	-0.02855	1	546	0.163	3864	0.1762
HRE(HSF)/HepG2-HSF1-ChIP-Seq(GSE31477)/Homer	BSTTCTRGAABVTTCYAGAA	1	-0.02814	1	25	0.0075	236.7	0.0108
Pitx1:Ebox(Homeobox,bHLH)/Hindlimb-Pitx1-ChIP-Seq(GSE41591)/Homer	YTAATTRAWWCCAGATGT	1	-0.02742	1	53	0.0158	450.9	0.0206
GBF6(bZIP)/colamp-GBF6-DAP-Seq(GSE60143)/Homer	WWTGMCACGTCABCW	1	-0.02719	1	36	0.0107	322.7	0.0147
PHA-4(Forkhead)/cElegans-Embryos-PHA4-ChIP-Seq(modEncode)/Homer	KTGTTTGC	1	-0.02712	1	1197	0.3573	8210.8	0.3744
ABF2(bZIP)/col-ABF2-DAP-Seq(GSE60143)/Homer	KGMCACGTGDCMHHH	1	-0.02636	1	35	0.0104	315.8	0.0144
ANAC096(NAC)/colamp-ANAC096-DAP-Seq(GSE60143)/Homer	TACTTGWNNNWCAAG	1	-0.02634	1	146	0.0436	1122.3	0.0512
AtGRF6(GRF)/col-AtGRF6-DAP-Seq(GSE60143)/Homer	NTGTCAGADNNNNNN	1	-0.02627	1	437	0.1304	3130.2	0.1428
DREB26(AP2EREBP)/col-DREB26-DAP-Seq(GSE60143)/Homer	CCACCGACAH	1	-0.02608	1	28	0.0084	261.9	0.0119
VND1(NAC)/col-VND1-DAP-Seq(GSE60143)/Homer	CTTRWDNHWYAAGYW	1	-0.02584	1	180	0.0537	1362.2	0.0621
bZIP44(bZIP)/colamp-bZIP44-DAP-Seq(GSE60143)/Homer	NDTGCCACGTCAGCH	1	-0.02507	1	1	0.0003	25.8	0.0012
ZNF692(Zf)/HEK293-ZNF692.GFP-ChIP-Seq(GSE58341)/Homer	GTGGGCCCCA	1	-0.02474	1	66	0.0197	549.6	0.0251
MYB118(MYB)/colamp-MYB118-DAP-Seq(GSE60143)/Homer	TAWCCGTTAC	1	-0.02471	1	78	0.0233	637.2	0.0291
Cdx2(Homeobox)/mES-Cdx2-ChIP-Seq(GSE14586)/Homer	GYMATAAAAH	1	-0.02466	1	182	0.0543	1378.9	0.0629
AT3G25990(Trihelix)/colamp-AT3G25990-DAP-Seq(GSE60143)/Homer	TTAACCATAG	1	-0.02451	1	210	0.0627	1574.3	0.0718
Bach1(bZIP)/K562-Bach1-ChIP-Seq(GSE31477)/Homer	AWWNTGCTGAGTCAT	1	-0.02439	1	49	0.0146	423.5	0.0193
KLF14(Zf)/HEK293-KLF14.GFP-ChIP-Seq(GSE58341)/Homer	RGKGGGCGKGGC	1	-0.0243	1	918	0.274	6368.5	0.2904
ANAC028(NAC)/col-ANAC028-DAP-Seq(GSE60143)/Homer	WRCTTGNNNNNCAAG	1	-0.02365	1	159	0.0475	1218.7	0.0556
Sp2(Zf)/HEK293-Sp2.eGFP-ChIP-Seq(Encode)/Homer	YGGCCCCGCCCC	1	-0.02317	1	835	0.2493	5818.6	0.2654
Hoxb4(Homeobox)/ES-Hoxb4-ChIP-Seq(GSE34014)/Homer	TGATTRATGGCY	1	-0.02315	1	59	0.0176	499.9	0.0228
ANAC004(NAC)/colamp-ANAC004-DAP-Seq(GSE60143)/Homer	WNCTTVYNNNRBAAG	1	-0.02289	1	84	0.0251	683.4	0.0312
HSFB3(HSF)/colamp-HSFB3-DAP-Seq(GSE60143)/Homer	TTCTAGAAGMTTHTW	1	-0.02289	1	7	0.0021	89.4	0.0041
SeqBias: TA-repeat	TATATATATA	1	-0.02236	1	681	0.2033	4789.2	0.2184
ABI5(bZIP)/col-ABI5-DAP-Seq(GSE60143)/Homer	GCCACGTG	1	-0.02233	1	72	0.0215	596.1	0.0272
HSFB4(HSF)/col-HSFB4-DAP-Seq(GSE60143)/Homer	TTCTAGAAGCTTCTA	1	-0.02218	1	3	0.0009	50.8	0.0023
MYB119(MYB)/colamp-MYB119-DAP-Seq(GSE60143)/Homer	YRACCGTTACDD	1	-0.02208	1	74	0.0221	611.4	0.0279
AtHB32(ZFHD)/col200-AtHB32-DAP-Seq(GSE60143)/Homer	CGAATTAT	1	-0.02207	1	322	0.0961	2354.3	0.1074
JGL(C2H2)/col-JGL-DAP-Seq(GSE60143)/Homer	ACYTTCAGTT	1	-0.02156	1	581	0.1734	4118.2	0.1878
TEAD2(TEA)/Py2T-Tead2-ChIP-Seq(GSE55709)/Homer	CCWGGAATGY	1	-0.02129	1	384	0.1146	2781.7	0.1269
ZNF41(Zf)/HEK293-ZNF41.GFP-ChIP-Seq(GSE58341)/Homer	CCTCATGGTGYCYTWYTCCCTTGTG	1	-0.02096	1	5	0.0015	71	0.0032
Tlx?(NR)/NPC-H3K4me1-ChIP-Seq(GSE16256)/Homer	CTGGCAGSCTGCCA	1	-0.02053	1	166	0.0496	1273.4	0.0581
Barx1(Homeobox)/Stomach-Barx1.3xFlag-ChIP-Seq(GSE69483)/Homer	AAACMATTAN	1	-0.0205	1	165	0.0493	1266.7	0.0578
ETS:RUNX(ETS,Runt)/Jurkat-RUNX1-ChIP-Seq(GSE17954)/Homer	RCAGGATGTGGT	1	-0.01969	1	31	0.0093	290.6	0.0133
MYNN(Zf)/HEK293-MYNN.eGFP-ChIP-Seq(Encode)/Homer	TTCAAAWTAAAAGTC	1	-0.01953	1	70	0.0209	585.9	0.0267
bZIP68(bZIP)/col-bZIP68-DAP-Seq(GSE60143)/Homer	WGCCACGTGK	1	-0.01942	1	60	0.0179	511.5	0.0233
Tcfcp2l1(CP2)/mES-Tcfcp2l1-ChIP-Seq(GSE11431)/Homer	NRAACCRGTTYRAACCRGYT	1	-0.01907	1	38	0.0113	345.7	0.0158
REST-NRSF(Zf)/Jurkat-NRSF-ChIP-Seq/Homer	GGMGCTGTCCATGGTGCTGA	1	-0.01903	1	2	0.0006	40.8	0.0019
RBPJ:Ebox(?,bHLH)/Panc1-Rbpj1-ChIP-Seq(GSE47459)/Homer	GGGRAARRGRMCAGMTG	1	-0.01848	1	142	0.0424	1107.8	0.0505
CLOCK(bHLH)/Liver-Clock-ChIP-Seq(GSE39860)/Homer	GHCACGTG	1	-0.01848	1	127	0.0379	1000.7	0.0456
EWS:ERG-fusion(ETS)/CADO_ES1-EWS:ERG-ChIP-Seq(SRA014231)/Homer	ATTTCCTGTN	1	-0.01843	1	371	0.1107	2700.3	0.1231
ANAC083(NAC)/col-ANAC083-DAP-Seq(GSE60143)/Homer	CKTRWNNNWYAMGTA	1	-0.01802	1	152	0.0454	1179.8	0.0538
At1g68670(G2like)/colamp-At1g68670-DAP-Seq(GSE60143)/Homer	WNWWHNRAAGATTCT	1	-0.01787	1	120	0.0358	951.3	0.0434
AT1G24250(Orphan)/col-AT1G24250-DAP-Seq(GSE60143)/Homer	KTDGTTGGTDGTTGG	1	-0.01772	1	92	0.0275	749.3	0.0342
WIP5(C2H2)/colamp-WIP5-DAP-Seq(GSE60143)/Homer	TDTTCTCMAGGT	1	-0.01701	1	430	0.1284	3108.8	0.1418
AtIDD11(C2H2)/colamp-AtIDD11-DAP-Seq(GSE60143)/Homer	TTTGTCGTTT	1	-0.01697	1	111	0.0331	888.4	0.0405
ARF16(ARF)/col-ARF16-DAP-Seq(GSE60143)/Homer	ATTTTACGAT	1	-0.01693	1	21	0.0063	213	0.0097
TINY(AP2EREBP)/col-TINY-DAP-Seq(GSE60143)/Homer	NNCACCGACA	1	-0.01633	1	26	0.0078	254.3	0.0116
AT5G59990(C2C2COlike)/colamp-AT5G59990-DAP-Seq(GSE60143)/Homer	TCTCAACCGTTCATT	1	-0.01629	1	1	0.0003	28.4	0.0013
EIL4(EIL)/Tomato-EIL4-ChIP-Seq(GSE116581)/Homer	GATTCAWTGAAT	1	-0.01589	1	17	0.0051	181.1	0.0083
ATHB34(ZFHD)/colamp-ATHB34-DAP-Seq(GSE60143)/Homer	TRATTARS	1	-0.0157	1	318	0.0949	2344.2	0.1069
CAMTA5(CAMTA)/col-CAMTA5-DAP-Seq(GSE60143)/Homer	ACGCGTTTTANACRC	1	-0.01546	1	43	0.0128	388.3	0.0177
MNT(bHLH)/HepG2-MNT-ChIP-Seq(Encode)/Homer	DGCACACGTG	1	-0.01526	1	273	0.0815	2034.2	0.0928
PBX1(Homeobox)/MCF7-PBX1-ChIP-Seq(GSE28007)/Homer	GSCTGTCACTCA	1	-0.01463	1	27	0.0081	264.9	0.0121
AT1G20910(ARID)/col-AT1G20910-DAP-Seq(GSE60143)/Homer	THAATTRAWN	1	-0.01458	1	446	0.1331	3226.8	0.1472
OCT:OCT-short(POU,Homeobox)/NPC-OCT6-ChIP-Seq(GSE43916)/Homer	ATGCATWATGCATRW	1	-0.0143	1	178	0.0531	1372.5	0.0626
ATHB53(HB)/col-ATHB53-DAP-Seq(GSE60143)/Homer	CAATAATT	1	-0.01422	1	84	0.0251	697.3	0.0318
SND2(NAC)/colamp-SND2-DAP-Seq(GSE60143)/Homer	CTTVWNNNWBAAGNW	1	-0.01368	1	107	0.0319	866.6	0.0395
Pax7(Paired,Homeobox),long/Myoblast-Pax7-ChIP-Seq(GSE25064)/Homer	TAATCHGATTAC	1	-0.01227	1	10	0.003	124.8	0.0057
PIF7(bHLH)/col-PIF7-DAP-Seq(GSE60143)/Homer	CCACGTGGNH	1	-0.01202	1	36	0.0107	339.3	0.0155
EAR2(NR)/K562-NR2F6-ChIP-Seq(Encode)/Homer	NRBCARRGGTCA	1	-0.0117	1	514	0.1534	3702.3	0.1688
Dorsal(RHD)/Embryo-dl-ChIP-Seq(GSE65441)/Homer	GGGAAAAMCCCG	1	-0.01136	1	69	0.0206	592.1	0.027
HLF(bZIP)/HSC-HLF.Flag-ChIP-Seq(GSE69817)/Homer	RTTATGYAAB	1	-0.01109	1	266	0.0794	2000.5	0.0912
c-Myc(bHLH)/mES-cMyc-ChIP-Seq(GSE11431)/Homer	VVCCACGTGG	1	-0.01062	1	115	0.0343	932.1	0.0425
ZNF528(Zf)/HEK293-ZNF528.GFP-ChIP-Seq(GSE58341)/Homer	AGAAATGACTTCCCT	1	-0.0106	1	1	0.0003	31.4	0.0014
HDG7(HB)/col-HDG7-DAP-Seq(GSE60143)/Homer	WGCATTTAATGC	1	-0.01055	1	29	0.0087	286.8	0.0131
ZNF322(Zf)/HEK293-ZNF322.GFP-ChIP-Seq(GSE58341)/Homer	GAGCCTGGTACTGWGCCTGR	1	-0.01052	1	88	0.0263	735.8	0.0336
STZ(C2H2)/colamp-STZ-DAP-Seq(GSE60143)/Homer	HNBTCACT	1	-0.01047	1	2162	0.6454	14593.2	0.6655
HIC1(Zf)/Treg-ZBTB29-ChIP-Seq(GSE99889)/Homer	TGCCAGCB	1	-0.01044	1	818	0.2442	5761.9	0.2628
At3g24120(G2like)/col-At3g24120-DAP-Seq(GSE60143)/Homer	NWWAGMATMW	1	-0.01037	1	1143	0.3412	7928.4	0.3616
RBFox2(?)/Heart-RBFox2-CLIP-Seq(GSE57926)/Homer	TGCATGCA	1	-0.01021	1	686	0.2048	4875.5	0.2223
AGL13(MADS)/col-AGL13-DAP-Seq(GSE60143)/Homer	TWCCAWWTWTGGWAA	1	-0.01016	1	4	0.0012	68.9	0.0031
SpiB(ETS)/OCILY3-SPIB-ChIP-Seq(GSE56857)/Homer	AAAGRGGAAGTG	1	-0.009933	1	89	0.0266	744	0.0339
ZNF652/HepG2-ZNF652.Flag-ChIP-Seq(Encode)/Homer	TTAACCCTTTVNKKN	1	-0.009667	1	119	0.0355	964.4	0.044
EBF(EBF)/proBcell-EBF-ChIP-Seq(GSE21978)/Homer	DGTCCCYRGGGA	1	-0.009425	1	96	0.0287	797.7	0.0364
NPAS(bHLH)/Liver-NPAS-ChIP-Seq(GSE39860)/Homer	NVCACGTG	1	-0.009298	1	452	0.1349	3292.9	0.1502
SeqBias: C/A-bias	MMMMMMMMMM	1	-0.008757	1	3274	0.9773	21557.7	0.9831
E-box/Arabidopsis-Promoters/Homer	GCCACGTG	1	-0.008016	1	89	0.0266	750.1	0.0342
Zfp809(Zf)/ES-Zfp809-ChIP-Seq(GSE70799)/Homer	GGGGCTYGKCTGGGA	1	-0.007916	1	65	0.0194	571.8	0.0261
dof42(C2C2dof)/col-dof42-DAP-Seq(GSE60143)/Homer	AAAAAGGC	1	-0.007805	1	231	0.069	1770.9	0.0808
TATA-box/Drosophila-Promoters/Homer	CTATAAAAGCSV	1	-0.007616	1	21	0.0063	226.9	0.0103
AT3G58630(Trihelix)/col-AT3G58630-DAP-Seq(GSE60143)/Homer	TCTCCGGCGA	1	-0.007418	1	20	0.006	218.5	0.01
CEBP:CEBP(bZIP)/MEF-Chop-ChIP-Seq(GSE35681)/Homer	NTNATGCAAYMNNHTGMAAY	1	-0.007193	1	37	0.011	358	0.0163
Mef2a(MADS)/HL1-Mef2a.biotin-ChIP-Seq(GSE21529)/Homer	CYAAAAATAG	1	-0.00712	1	86	0.0257	731.9	0.0334
PAX6(Paired,Homeobox)/Forebrain-Pax6-ChIP-Seq(GSE66961)/Homer	NGTGTTCAVTSAAGCGKAAA	1	-0.00702	1	27	0.0081	277.4	0.0127
ZNF16(Zf)/HEK293-ZNF16.GFP-ChIP-Seq(GSE58341)/Homer	MACCTTCYATGGCTCCCTAKTGCCY	1	-0.006899	1	1	0.0003	34.8	0.0016
AREB3(bZIP)/col-AREB3-DAP-Seq(GSE60143)/Homer	NKGMCACGTGDCMNN	1	-0.006843	1	49	0.0146	452.5	0.0206
bHLH10(bHLH)/colamp-bHLH10-DAP-Seq(GSE60143)/Homer	YACCGACA	1	-0.00669	1	28	0.0084	286.2	0.0131
Unknown1/Arabidopsis-Promoters/Homer	RGGGTAWWWTHGTAA	1	-0.006667	1	17	0.0051	194.4	0.0089
At4g32800(AP2EREBP)/colamp-At4g32800-DAP-Seq(GSE60143)/Homer	DYCACCGACAHWWWH	1	-0.006632	1	7	0.0021	103.9	0.0047
PSE(SNAPc)/K562-mStart-Seq/Homer	WAVTCACCMTAASYDAAAAG	1	-0.006517	1	156	0.0466	1244.9	0.0568
TCFL2(HMG)/K562-TCF7L2-ChIP-Seq(GSE29196)/Homer	ACWTCAAAGG	1	-0.006276	1	64	0.0191	569.6	0.026
AGL15(MADS)/col-AGL15-DAP-Seq(GSE60143)/Homer	TTTCCHWATWDGGAA	1	-0.006018	1	29	0.0087	296.8	0.0135
HAT1(Homeobox)/col-HAT1-DAP-Seq(GSE60143)/Homer	SCAATCATTGNN	1	-0.005825	1	33	0.0099	329.2	0.015
At1g69690(TCP)/colamp-At1g69690-DAP-Seq(GSE60143)/Homer	NHGTGGGGCCCACHW	1	-0.005825	1	92	0.0275	781.4	0.0356
ETS1(ETS)/Jurkat-ETS1-ChIP-Seq(GSE17954)/Homer	ACAGGAAGTG	1	-0.005547	1	482	0.1439	3525.4	0.1608
AT3G60490(AP2EREBP)/colamp-AT3G60490-DAP-Seq(GSE60143)/Homer	NNRCCGACANNNNNN	1	-0.00523	1	27	0.0081	282	0.0129
Sox21(HMG)/ESC-SOX21-ChIP-Seq(GSE110505)/Homer	BCCWTTGTBYKV	1	-0.005127	1	975	0.291	6859.5	0.3128
Sp1(Zf)/Promoter/Homer	GGCCCCGCCCCC	1	-0.005122	1	138	0.0412	1122.8	0.0512
RORg(NR)/Liver-Rorc-ChIP-Seq(GSE101115)/Homer	WAABTAGGTCAV	1	-0.00494	1	18	0.0054	207.2	0.0094
Max(bHLH)/K562-Max-ChIP-Seq(GSE31477)/Homer	RCCACGTGGYYN	1	-0.004854	1	172	0.0513	1369.3	0.0624
BPC6(BBRBPC)/col-BPC6-DAP-Seq(GSE60143)/Homer	YTYTCTCTCTCTCTA	1	-0.004842	1	15	0.0045	181.8	0.0083
SVP(MADS)/col-SVP-DAP-Seq(GSE60143)/Homer	ANTTWCCHAATTTGG	1	-0.004774	1	114	0.034	949.4	0.0433
GRE(NR),IR3/A549-GR-ChIP-Seq(GSE32465)/Homer	NRGVACABNVTGTYCY	1	-0.00461	1	18	0.0054	208.2	0.0095
SND3(NAC)/col-SND3-DAP-Seq(GSE60143)/Homer	CTTNHNNNDNAAGNH	1	-0.004567	1	161	0.0481	1292.7	0.059
PAX3:FKHR-fusion(Paired,Homeobox)/Rh4-PAX3:FKHR-ChIP-Seq(GSE19063)/Homer	ACCRTGACTAATTNN	1	-0.004404	1	55	0.0164	508.8	0.0232
NFE2L2(bZIP)/HepG2-NFE2L2-ChIP-Seq(Encode)/Homer	AWWWTGCTGAGTCAT	1	-0.004247	1	40	0.0119	391.5	0.0179
ATHB23(ZFHD)/col-ATHB23-DAP-Seq(GSE60143)/Homer	HTAATTARNN	1	-0.004154	1	350	0.1045	2629.6	0.1199
bZIP28(bZIP)/col-bZIP28-DAP-Seq(GSE60143)/Homer	TGCCACGTSABH	1	-0.004031	1	40	0.0119	392.8	0.0179
ATHB25(ZFHD)/colamp-ATHB25-DAP-Seq(GSE60143)/Homer	TAATTAVB	1	-0.003967	1	418	0.1248	3102.1	0.1415
MYB56(MYB)/colamp-MYB56-DAP-Seq(GSE60143)/Homer	HTAACGRMHY	1	-0.003951	1	246	0.0734	1903.5	0.0868
YY1(Zf)/Promoter/Homer	CAAGATGGCGGC	1	-0.003879	1	15	0.0045	184.6	0.0084
Hoxc9(Homeobox)/Ainv15-Hoxc9-ChIP-Seq(GSE21812)/Homer	GGCCATAAATCA	1	-0.003862	1	135	0.0403	1109.9	0.0506
bZIP3(bZIP)/col-bZIP3-DAP-Seq(GSE60143)/Homer	DWKNHSACGTGGCAD	1	-0.003823	1	98	0.0293	837.1	0.0382
AT1G44830(AP2EREBP)/col-AT1G44830-DAP-Seq(GSE60143)/Homer	NCCACCGACA	1	-0.00382	1	38	0.0113	377.8	0.0172
PRDM9(Zf)/Testis-DMC1-ChIP-Seq(GSE35498)/Homer	ADGGYAGYAGCATCT	1	-0.003804	1	152	0.0454	1233.5	0.0563
ATHB40(HB)/col-ATHB40-DAP-Seq(GSE60143)/Homer	HCAATWATTG	1	-0.003743	1	154	0.046	1248.5	0.0569
JunD(bZIP)/K562-JunD-ChIP-Seq/Homer	ATGACGTCATCN	1	-0.003644	1	27	0.0081	288.1	0.0131
BIM2(bHLH)/col-BIM2-DAP-Seq(GSE60143)/Homer	NNNNCACGTGNN	1	-0.003523	1	228	0.0681	1780.9	0.0812
Pho2(bHLH)/Yeast-Pho2-ChIP-Seq(GSE29506)/Homer	CCCACGTGCT	1	-0.003511	1	85	0.0254	742.4	0.0339
HOXA9(Homeobox)/HSC-Hoxa9-ChIP-Seq(GSE33509)/Homer	GGCCATAAATCA	1	-0.003464	1	198	0.0591	1567.6	0.0715
ARE(NR)/LNCAP-AR-ChIP-Seq(GSE27824)/Homer	RGRACASNSTGTYCYB	1	-0.003315	1	50	0.0149	475.6	0.0217
REB1/SacCer-Promoters/Homer	KCCGGGTAAYRR	1	-0.003315	1	50	0.0149	475.5	0.0217
AT2G31460(REMB3)/col-AT2G31460-DAP-Seq(GSE60143)/Homer	WNWARWDGAAATGAT	1	-0.003163	1	82	0.0245	722.4	0.0329
AT1G01250(AP2EREBP)/col-AT1G01250-DAP-Seq(GSE60143)/Homer	YCACCGACAHTW	1	-0.003125	1	4	0.0012	79.4	0.0036
Bach2(bZIP)/OCILy7-Bach2-ChIP-Seq(GSE44420)/Homer	TGCTGAGTCA	1	-0.003046	1	173	0.0516	1392.4	0.0635
HRE(HSF)/Striatum-HSF1-ChIP-Seq(GSE38000)/Homer	TTCTAGAABNTTCTA	1	-0.002925	1	39	0.0116	390.9	0.0178
ANAC070(NAC)/colamp-ANAC070-DAP-Seq(GSE60143)/Homer	CTTRHDNHNBAAGHW	1	-0.002884	1	257	0.0767	1993.9	0.0909
Hoxa10(Homeobox)/ChickenMSG-Hoxa10.Flag-ChIP-Seq(GSE86088)/Homer	GGYAATGAAA	1	-0.002826	1	191	0.057	1524.1	0.0695
At1g19210(AP2EREBP)/colamp-At1g19210-DAP-Seq(GSE60143)/Homer	HCACCGACCAHN	1	-0.002768	1	249	0.0743	1939	0.0884
HSF21(HSF)/col-HSF21-DAP-Seq(GSE60143)/Homer	CTTCTAGAAGMTTYW	1	-0.002669	1	11	0.0033	152.9	0.007
SUT1?/SacCer-Promoters/Homer	CCCCGCGC	1	-0.002661	1	2137	0.6379	14524	0.6624
EWS:FLI1-fusion(ETS)/SK_N_MC-EWS:FLI1-ChIP-Seq(SRA014231)/Homer	VACAGGAAAT	1	-0.002654	1	254	0.0758	1975.8	0.0901
bZIP16(bZIP)/colamp-bZIP16-DAP-Seq(GSE60143)/Homer	TGCCACGTGD	1	-0.00264	1	41	0.0122	408	0.0186
bHLH28(bHLH)/col-bHLH28-DAP-Seq(GSE60143)/Homer	NHHTGTACGGAH	1	-0.002598	1	22	0.0066	251.9	0.0115
ATHB20(Homeobox)/colamp-ATHB20-DAP-Seq(GSE60143)/Homer	CAATHATT	1	-0.002596	1	74	0.0221	666.7	0.0304
PU.1(ETS)/ThioMac-PU.1-ChIP-Seq(GSE21512)/Homer	AGAGGAAGTG	1	-0.00258	1	196	0.0585	1563.1	0.0713
AS2(LOBAS2)/col-AS2-DAP-Seq(GSE60143)/Homer	CCGDAAWWHMCGSCG	1	-0.002546	1	3	0.0009	69.4	0.0032
bHLH157(bHLH)/col-bHLH157-DAP-Seq(GSE60143)/Homer	KACACGTCTCTY	1	-0.002413	1	35	0.0104	361.3	0.0165
E2F(E2F)/Hela-CellCycle-Expression/Homer	TTSGCGCGAAAA	1	-0.002403	1	8	0.0024	124.1	0.0057
HSFA1E(HSF)/col-HSFA1E-DAP-Seq(GSE60143)/Homer	TTCTAGAAGCTTCTA	1	-0.002388	1	9	0.0027	134.4	0.0061
Atf2(bZIP)/3T3L1-Atf2-ChIP-Seq(GSE56872)/Homer	NRRTGACGTCAT	1	-0.002386	1	110	0.0328	939.1	0.0428
Ascl2(bHLH)/ESC-Ascl2-ChIP-Seq(GSE97712)/Homer	SSRGCAGCTGCH	1	-0.002368	1	465	0.1388	3451.4	0.1574
VIP1(bZIP)/col-VIP1-DAP-Seq(GSE60143)/Homer	NTTGACAGCTGTCAN	1	-0.002325	1	58	0.0173	545.9	0.0249
HLH-1(bHLH)/cElegans-Embryo-HLH1-ChIP-Seq(modEncode)/Homer	RACAGCTGTTBH	1	-0.002283	1	271	0.0809	2101.6	0.0958
SPL3(SBP)/colamp-SPL3-DAP-Seq(GSE60143)/Homer	WDTTGTACGGAH	1	-0.002263	1	2	0.0006	57.2	0.0026
ANAC079(NAC)/colamp-ANAC079-DAP-Seq(GSE60143)/Homer	TACACGCAACCT	1	-0.002185	1	71	0.0212	647.9	0.0295
USF1(bHLH)/GM12878-Usf1-ChIP-Seq(GSE32465)/Homer	SGTCACGTGR	1	-0.002126	1	112	0.0334	957.4	0.0437
AGL16(MADS)/col-AGL16-DAP-Seq(GSE60143)/Homer	TWCCHWATWDGGAAA	1	-0.001962	1	15	0.0045	193.7	0.0088
Npas4(bHLH)/Neuron-Npas4-ChIP-Seq(GSE127793)/Homer	NHRTCACGACDN	1	-0.001941	1	170	0.0507	1385.9	0.0632
Unknown4/Drosophila-Promoters/Homer	AAAAATACCRMA	1	-0.001923	1	20	0.006	238.6	0.0109
HAP3(CCAATHAP3)/col-HAP3-DAP-Seq(GSE60143)/Homer	TGATGGAW	1	-0.001839	1	67	0.02	620.9	0.0283
Elf4(ETS)/BMDM-Elf4-ChIP-Seq(GSE88699)/Homer	ACTTCCKGKT	1	-0.001837	1	455	0.1358	3394.8	0.1548
BMAL1(bHLH)/Liver-Bmal1-ChIP-Seq(GSE39860)/Homer	GNCACGTG	1	-0.001803	1	517	0.1543	3822.4	0.1743
c-Jun-CRE(bZIP)/K562-cJun-ChIP-Seq(GSE31477)/Homer	ATGACGTCATCY	1	-0.001644	1	110	0.0328	949.4	0.0433
Foxo1(Forkhead)/RAW-Foxo1-ChIP-Seq(Fan_et_al.)/Homer	CTGTTTAC	1	-0.001558	1	812	0.2424	5837.5	0.2662
ZBTB18(Zf)/HEK293-ZBTB18.GFP-ChIP-Seq(GSE58341)/Homer	AACATCTGGA	1	-0.001558	1	178	0.0531	1450.8	0.0662
ATHB7(Homeobox)/col-ATHB7-DAP-Seq(GSE60143)/Homer	AATGATTG	1	-0.001515	1	167	0.0499	1371.6	0.0626
Isl1(Homeobox)/Neuron-Isl1-ChIP-Seq(GSE31456)/Homer	CTAATKGV	1	-0.001486	1	838	0.2501	6015.6	0.2743
HAT2(Homeobox)/colamp-HAT2-DAP-Seq(GSE60143)/Homer	CYAATSATTR	1	-0.001413	1	215	0.0642	1720.5	0.0785
DMRT6(DM)/Testis-DMRT6-ChIP-Seq(GSE60440)/Homer	YDGHTACAWTGTADC	1	-0.001284	1	40	0.0119	413.5	0.0189
Bapx1(Homeobox)/VertebralCol-Bapx1-ChIP-Seq(GSE36672)/Homer	TTRAGTGSYK	1	-0.001255	1	783	0.2337	5653.7	0.2578
AT2G01818(PLATZ)/col-AT2G01818-DAP-Seq(GSE60143)/Homer	TCTAGAABSTTC	1	-0.001248	1	27	0.0081	305.1	0.0139
Unknown4/Arabidopsis-Promoters/Homer	CKTCKTCTTY	1	-0.001226	1	265	0.0791	2083	0.095
SPL14(SBP)/col-SPL14-DAP-Seq(GSE60143)/Homer	NNWHTGTACGGAHNH	1	-0.001205	1	12	0.0036	171.7	0.0078
Hand2(bHLH)/Mesoderm-Hand2-ChIP-Seq(GSE61475)/Homer	TGACANARRCCAGRC	1	-0.001192	1	150	0.0448	1254.4	0.0572
Unknown1(NR/Ini-like)/Drosophila-Promoters/Homer	MYGGTCACACTG	1	-0.001141	1	48	0.0143	480.2	0.0219
MYB3R5(MYB)/col-MYB3R5-DAP-Seq(GSE60143)/Homer	THYAACGGTHAWAWT	1	-0.001089	1	7	0.0021	122.5	0.0056
Nkx6.1(Homeobox)/Islet-Nkx6.1-ChIP-Seq(GSE40975)/Homer	GKTAATGR	1	-0.001074	1	989	0.2952	7048.7	0.3214
dof24(C2C2dof)/col-dof24-DAP-Seq(GSE60143)/Homer	TWMCTTTTTG	1	-0.001064	1	774	0.231	5601.4	0.2554
NF1(CTF)/LNCAP-NF1-ChIP-Seq(Unpublished)/Homer	CYTGGCABNSTGCCAR	1	-0.001038	1	112	0.0334	976.3	0.0445
Knotted(Homeobox)/Corn-KN1-ChIP-Seq(GSE39161)/Homer	GAYGNGACRGGN	1	-0.001029	1	446	0.1331	3358	0.1531
ATHB5(HB)/colamp-ATHB5-DAP-Seq(GSE60143)/Homer	AATGATTG	1	-0.001025	1	197	0.0588	1601	0.073
CDM1(C3H)/colamp-CDM1-DAP-Seq(GSE60143)/Homer	CCGAWAWTWTCGGAN	1	-0.000967	1	10	0.003	154.2	0.007
EGL-5(Homeobox)/cElegans-L3-EGL5-ChIP-Seq(modEncode)/Homer	ATTTAATGGG	1	-0.000948	1	469	0.14	3521.4	0.1606
bZIP53(bZIP)/colamp-bZIP53-DAP-Seq(GSE60143)/Homer	NDNHSACGTGKMNNN	1	-0.000924	1	49	0.0146	492.6	0.0225
RIN(MADS)/Tomato-RIN-ChIP-Seq(GSE116581)/Homer	CYAAAAWWGG	1	-0.000923	1	321	0.0958	2489.3	0.1135
ATHB6(Homeobox)/Arabidopsis-HB6-ChIP-Seq(GSE80564)/Homer	CAATNATTBN	1	-0.000908	1	165	0.0493	1372.9	0.0626
DEL2(E2FDP)/col-DEL2-DAP-Seq(GSE60143)/Homer	WTTTCSCGCC	1	-0.000862	1	105	0.0313	928.6	0.0423
DAG2(C2C2dof)/col-DAG2-DAP-Seq(GSE60143)/Homer	WWTTHACTTTTT	1	-0.000789	1	590	0.1761	4363.7	0.199
Lhx1(Homeobox)/EmbryoCarcinoma-Lhx1-ChIP-Seq(GSE70957)/Homer	NNYTAATTAR	1	-0.000746	1	478	0.1427	3594	0.1639
SeqBias: polyA-repeat	AAAAAAAAAA	1	-0.000718	1	3236	0.966	21390.1	0.9755
EBNA1(EBV-virus)/Raji-EBNA1-ChIP-Seq(GSE30709)/Homer	GGYAGCAYDTGCTDCCCNNN	1	-0.000704	1	1	0.0003	50.2	0.0023
PTF1(TCP)/colamp-PTF1-DAP-Seq(GSE60143)/Homer	RDDGGGACCACA	1	-0.000701	1	20	0.006	252.6	0.0115
KANADI1(Myb)/Seedling-KAN1-ChIP-Seq(GSE48081)/Homer	ARGAATAWWN	1	-0.00069	1	305	0.091	2387.9	0.1089
Mef2d(MADS)/Retina-Mef2d-ChIP-Seq(GSE61391)/Homer	GCTATTTTTAGC	1	-0.000689	1	27	0.0081	314.7	0.0143
MYB116(MYB)/colamp-MYB116-DAP-Seq(GSE60143)/Homer	AGTTAGGCAN	1	-0.000673	1	226	0.0675	1824.2	0.0832
n-Myc(bHLH)/mES-nMyc-ChIP-Seq(GSE11431)/Homer	VRCCACGTGG	1	-0.000668	1	162	0.0484	1359.9	0.062
PIF4(bHLH)/Seedling-PIF4-ChIP-Seq(GSE35315)/Homer	NNBCACGTGN	1	-0.000661	1	345	0.103	2671.2	0.1218
ANL2(HB)/col-ANL2-DAP-Seq(GSE60143)/Homer	CATTAATTGC	1	-0.000656	1	102	0.0304	912.3	0.0416
c-Myc(bHLH)/LNCAP-cMyc-ChIP-Seq(Unpublished)/Homer	VCCACGTG	1	-0.000651	1	82	0.0245	759.7	0.0346
SPL13(SBP)/col-SPL13-DAP-Seq(GSE60143)/Homer	WAHTGTACGGAH	1	-0.000645	1	5	0.0015	105	0.0048
CCA(Myb)/Arabidopsis-CCA.GFP-ChIP-Seq(GSE70533)/Homer	AGATATYTTT	1	-0.000644	1	245	0.0731	1962.1	0.0895
WUS1(Homeobox)/colamp-WUS1-DAP-Seq(GSE60143)/Homer	CAWTCATTCA	1	-0.000632	1	133	0.0397	1146.1	0.0523
ATHB18(Homeobox)/colamp-ATHB18-DAP-Seq(GSE60143)/Homer	YCAATSATTG	1	-0.000602	1	27	0.0081	316.5	0.0144
GBF3(bZIP)/Arabidopsis-GBF3-ChIP-Seq(GSE80564)/Homer	TGCCACGTSAYC	1	-0.0006	1	77	0.023	722.7	0.033
ZNF416(Zf)/HEK293-ZNF416.GFP-ChIP-Seq(GSE58341)/Homer	WDNCTGGGCA	1	-0.000594	1	562	0.1678	4184.2	0.1908
SMB(NAC)/colamp-SMB-DAP-Seq(GSE60143)/Homer	CTTVNNNNDBAAGHW	1	-0.000537	1	203	0.0606	1665	0.0759
DLX2(Homeobox)/BasalGanglia-Dlx2-ChIP-seq(GSE124936)/Homer	NNNTAATTAS	1	-0.000532	1	629	0.1878	4649.2	0.212
AT1G76880(Trihelix)/col-AT1G76880-DAP-Seq(GSE60143)/Homer	ACGGTAAAAW	1	-0.000522	1	77	0.023	725	0.0331
Pitx1(Homeobox)/Chicken-Pitx1-ChIP-Seq(GSE38910)/Homer	TAATCCCN	1	-0.000507	1	1657	0.4946	11510.8	0.5249
p73(p53)/Trachea-p73-ChIP-Seq(PRJNA310161)/Homer	NRRRCAWGTCCDGRCATGYY	1	-0.0005	1	9	0.0027	151.1	0.0069
HSFC1(HSF)/col-HSFC1-DAP-Seq(GSE60143)/Homer	HTTCTAGAADCTTCT	1	-0.000497	1	34	0.0101	379.6	0.0173
AT3G16280(AP2EREBP)/colamp-AT3G16280-DAP-Seq(GSE60143)/Homer	HCACCGACAHHDHHN	1	-0.000478	1	31	0.0093	354.4	0.0162
E-box(bHLH)/Promoter/Homer	SSGGTCACGTGA	1	-0.000468	1	12	0.0036	182.5	0.0083
En1(Homeobox)/SUM149-EN1-ChIP-Seq(GSE120957)/Homer	NDCTAATTAS	1	-0.000444	1	815	0.2433	5925	0.2702
ATHB33(ZFHD)/col-ATHB33-DAP-Seq(GSE60143)/Homer	NGTRATTAAK	1	-0.000427	1	462	0.1379	3507.1	0.1599
LOB(LOBAS2)/col-LOB-DAP-Seq(GSE60143)/Homer	CGCCGKAWWTTHCGS	1	-0.000385	1	20	0.006	260.6	0.0119
TR4(NR),DR1/Hela-TR4-ChIP-Seq(GSE24685)/Homer	GAGGTCAAAGGTCA	1	-0.000349	1	27	0.0081	324.1	0.0148
ATHB13(Homeobox)/col-ATHB13-DAP-Seq(GSE60143)/Homer	CAATAATT	1	-0.000344	1	215	0.0642	1766.2	0.0805
bHLHE40(bHLH)/HepG2-BHLHE40-ChIP-Seq(GSE31477)/Homer	KCACGTGMCN	1	-0.000339	1	54	0.0161	551.2	0.0251
ZBTB12(Zf)/HEK293-ZBTB12.GFP-ChIP-Seq(GSE58341)/Homer	NGNTCTAGAACCNGV	1	-0.0003	1	75	0.0224	721.1	0.0329
RUNX-AML(Runt)/CD4+-PolII-ChIP-Seq(Barski_et_al.)/Homer	GCTGTGGTTW	1	-0.000296	1	267	0.0797	2146.3	0.0979
GRE(NR),IR3/RAW264.7-GRE-ChIP-Seq(Unpublished)/Homer	VAGRACAKWCTGTYC	1	-0.00028	1	38	0.0113	422.1	0.0193
ANAC071(NAC)/col-ANAC071-DAP-Seq(GSE60143)/Homer	DNCKTNDNNNHNAAG	1	-0.000273	1	174	0.0519	1473.1	0.0672
COUP-TFII(NR)/Artia-Nr2f2-ChIP-Seq(GSE46497)/Homer	AGRGGTCA	1	-0.000271	1	665	0.1985	4927.1	0.2247
DDF1(AP2EREBP)/col-DDF1-DAP-Seq(GSE60143)/Homer	GCCGACAT	1	-0.000269	1	44	0.0131	473.9	0.0216
FAR1(FAR1)/col-FAR1-DAP-Seq(GSE60143)/Homer	TKNNNYYCACGCGCY	1	-0.000269	1	5	0.0015	113.7	0.0052
CArG(MADS)/PUER-Srf-ChIP-Seq(Sullivan_et_al.)/Homer	CCATATATGGNM	1	-0.000267	1	78	0.0233	747.7	0.0341
AT5G22990(C2H2)/col-AT5G22990-DAP-Seq(GSE60143)/Homer	WCGAHDTCGWHN	1	-0.000262	1	4	0.0012	101.3	0.0046
Adof1(C2C2dof)/col-Adof1-DAP-Seq(GSE60143)/Homer	NRWAAAGYDV	1	-0.00026	1	992	0.2961	7145.4	0.3259
ISRE(IRF)/ThioMac-LPS-Expression(GSE23622)/Homer	AGTTTCASTTTC	1	-0.000259	1	6	0.0018	125.3	0.0057
Unknown3/Drosophila-Promoters/Homer	ACVAKCTGGCAGCGC	1	-0.000258	1	19	0.0057	256.1	0.0117
BIM1(bHLH)/colamp-BIM1-DAP-Seq(GSE60143)/Homer	NNNNNNVTCACGTGM	1	-0.00025	1	13	0.0039	199.5	0.0091
ZNF519(Zf)/HEK293-ZNF519.GFP-ChIP-Seq(GSE58341)/Homer	GAGSCCGAGC	1	-0.000243	1	45	0.0134	483.2	0.022
AT3G12130(C3H)/colamp-AT3G12130-DAP-Seq(GSE60143)/Homer	TMACTTTTTV	1	-0.000242	1	897	0.2678	6509.9	0.2969
CTCF-SatelliteElement(Zf?)/CD4+-CTCF-ChIP-Seq(Barski_et_al.)/Homer	TGCAGTTCCMVNWRTGGCCA	1	-0.000233	1	4	0.0012	102.6	0.0047
KLF10(Zf)/HEK293-KLF10.GFP-ChIP-Seq(GSE58341)/Homer	GGGGGTGTGTCC	1	-0.000233	1	215	0.0642	1778.5	0.0811
At1g76110(ARID)/colamp-At1g76110-DAP-Seq(GSE60143)/Homer	ATTTAATG	1	-0.000228	1	134	0.04	1180.1	0.0538
Mef2c(MADS)/GM12878-Mef2c-ChIP-Seq(GSE32465)/Homer	DCYAAAAATAGM	1	-0.000221	1	77	0.023	743.7	0.0339
IBL1(bHLH)/Seedling-IBL1-ChIP-Seq(GSE51120)/Homer	CACGTGCC	1	-0.000205	1	400	0.1194	3103.3	0.1415
MafA(bZIP)/Islet-MafA-ChIP-Seq(GSE30298)/Homer	TGCTGACTCA	1	-0.000192	1	386	0.1152	3008	0.1372
FRS9(ND)/col-FRS9-DAP-Seq(GSE60143)/Homer	RGAGAGAGAAAG	1	-0.000189	1	114	0.034	1033.9	0.0472
CRF10(AP2EREBP)/col100-CRF10-DAP-Seq(GSE60143)/Homer	DCCGCCGYHA	1	-0.00018	1	152	0.0454	1321.5	0.0603
PIF5ox(bHLH)/Arabidopsis-PIF5ox-ChIP-Seq(GSE35062)/Homer	BCACGTGVDN	1	-0.00018	1	286	0.0854	2299.2	0.1049
ATHB24(ZFHD)/colamp-ATHB24-DAP-Seq(GSE60143)/Homer	TAATTAAS	1	-0.000177	1	267	0.0797	2163.4	0.0987
AT3G52440(C2C2dof)/colamp-AT3G52440-DAP-Seq(GSE60143)/Homer	DTHACTTTTT	1	-0.000163	1	853	0.2546	6231.8	0.2842
SeqBias: A/T bias	WWWWWWWWWW	1	-0.000162	1	2760	0.8239	18598.5	0.8482
At5g65130(AP2EREBP)/colamp-At5g65130-DAP-Seq(GSE60143)/Homer	CCRCCGACAWTN	1	-0.000158	1	22	0.0066	290.2	0.0132
GSC(Homeobox)/FrogEmbryos-GSC-ChIP-Seq(DRA000576)/Homer	RGGATTAR	1	-0.000158	1	511	0.1525	3889.1	0.1774
SPL5(SBP)/colamp-SPL5-DAP-Seq(GSE60143)/Homer	NNHGTACGGHNN	1	-0.000157	1	47	0.014	507.5	0.0231
Hoxd11(Homeobox)/ChickenMSG-Hoxd11.Flag-ChIP-Seq(GSE86088)/Homer	VGCCATAAAA	1	-0.00014	1	840	0.2507	6150.4	0.2805
SPDEF(ETS)/VCaP-SPDEF-ChIP-Seq(SRA014231)/Homer	ASWTCCTGBT	1	-0.000137	1	431	0.1287	3336.3	0.1521
TGA3(bZIP)/colamp-TGA3-DAP-Seq(GSE60143)/Homer	WTGATGACGTCATCW	1	-0.000134	1	12	0.0036	196.1	0.0089
GT2(Trihelix)/colamp-GT2-DAP-Seq(GSE60143)/Homer	AMGGTAAAWWWN	1	-0.000133	1	311	0.0928	2488.9	0.1135
ERF38(AP2EREBP)/col-ERF38-DAP-Seq(GSE60143)/Homer	CACCGACA	1	-0.00012	1	41	0.0122	461.3	0.021
ERG(ETS)/VCaP-ERG-ChIP-Seq(GSE14097)/Homer	ACAGGAAGTG	1	-0.00012	1	741	0.2212	5484.6	0.2501
Pax8(Paired,Homeobox)/Thyroid-Pax8-ChIP-Seq(GSE26938)/Homer	GTCATGCHTGRCTGS	1	-0.00012	1	89	0.0266	850.3	0.0388
At2g44940(AP2EREBP)/colamp-At2g44940-DAP-Seq(GSE60143)/Homer	NYACCGACAHNNNNN	1	-0.000113	1	14	0.0042	218.8	0.01
DMRT1(DM)/Testis-DMRT1-ChIP-Seq(GSE64892)/Homer	TWGHWACAWTGTWDC	1	-0.000112	1	48	0.0143	521.9	0.0238
DEAR3(AP2EREBP)/colamp-DEAR3-DAP-Seq(GSE60143)/Homer	BCACCGACAWNNNNN	1	-0.000104	1	27	0.0081	341.5	0.0156
ATHB15(HB)/col-ATHB15-DAP-Seq(GSE60143)/Homer	GYAATSATTA	1	-0.000104	1	67	0.02	678.1	0.0309
Zfp57(Zf)/H1-ZFP57.HA-ChIP-Seq(GSE115387)/Homer	NANTGCSGCA	1	-0.000102	1	62	0.0185	638.7	0.0291
LHX9(Homeobox)/Hct116-LHX9.V5-ChIP-Seq(GSE116822)/Homer	NGCTAATTAG	1	-9.9e-05	1	596	0.1779	4497.7	0.2051
caudal(Homeobox)/Drosophila-Embryos-ChIP-Chip(modEncode)/Homer	GGYCATAAAW	1	-9.5e-05	1	202	0.0603	1709.6	0.078
SPCH(bHLH)/Seedling-SPCH-ChIP-Seq(GSE57497)/Homer	WNBCACGTGA	1	-9.4e-05	1	261	0.0779	2140.8	0.0976
VND2(NAC)/col-VND2-DAP-Seq(GSE60143)/Homer	DNCKTNNNNNNNAAG	1	-9e-05	1	195	0.0582	1659.3	0.0757
ETV1(ETS)/GIST48-ETV1-ChIP-Seq(GSE22441)/Homer	AACCGGAAGT	1	-8.6e-05	1	597	0.1782	4510.6	0.2057
Etv2(ETS)/ES-ER71-ChIP-Seq(GSE59402)/Homer	NNAYTTCCTGHN	1	-8.4e-05	1	459	0.137	3551.4	0.162
bHLHE41(bHLH)/proB-Bhlhe41-ChIP-Seq(GSE93764)/Homer	KCACGTGMCN	1	-7.7e-05	1	250	0.0746	2066.4	0.0942
GABPA(ETS)/Jurkat-GABPa-ChIP-Seq(GSE17954)/Homer	RACCGGAAGT	1	-7.7e-05	1	383	0.1143	3019.3	0.1377
CRX(Homeobox)/Retina-Crx-ChIP-Seq(GSE20012)/Homer	GCTAATCC	1	-7.5e-05	1	951	0.2839	6930.8	0.3161
FEA4(bZIP)/Corn-FEA4-ChIP-Seq(GSE61954)/Homer	TGACGTCACS	1	-7.4e-05	1	312	0.0931	2515.3	0.1147
TGA5(bZIP)/col-TGA5-DAP-Seq(GSE60143)/Homer	NNGATGACGTCATCN	1	-7.2e-05	1	19	0.0057	272.7	0.0124
DEAR5(AP2EREBP)/col-DEAR5-DAP-Seq(GSE60143)/Homer	NDWTGTCGGTGRWDN	1	-7.1e-05	1	8	0.0024	160.9	0.0073
PBX2(Homeobox)/K562-PBX2-ChIP-Seq(Encode)/Homer	RTGATTKATRGN	1	-6.9e-05	1	222	0.0663	1865.7	0.0851
COUP-TFII(NR)/K562-NR2F1-ChIP-Seq(Encode)/Homer	GKBCARAGGTCA	1	-6.7e-05	1	541	0.1615	4132.1	0.1884
PGR(NR)/EndoStromal-PGR-ChIP-Seq(GSE69539)/Homer	AAGAACATWHTGTTC	1	-6.6e-05	1	46	0.0137	513.2	0.0234
AT1G76870(Trihelix)/col-AT1G76870-DAP-Seq(GSE60143)/Homer	AAAACCRGWW	1	-6.4e-05	1	106	0.0316	996.7	0.0455
MYB3R4(MYB)/col-MYB3R4-DAP-Seq(GSE60143)/Homer	AWWTAACCGTTR	1	-5.9e-05	1	17	0.0051	255.9	0.0117
BIM3(bHLH)/col-BIM3-DAP-Seq(GSE60143)/Homer	TWVTCACGTGAB	1	-5.6e-05	1	19	0.0057	275.3	0.0126
RKD2(RWPRK)/colamp-RKD2-DAP-Seq(GSE60143)/Homer	GACKTTTCRDCTTCC	1	-5.5e-05	1	206	0.0615	1754.4	0.08
At5g08750(C3H)/col-At5g08750-DAP-Seq(GSE60143)/Homer	NWDTTGCGGCTR	1	-5.4e-05	1	81	0.0242	803.1	0.0366
At5g04390(C2H2)/col200-At5g04390-DAP-Seq(GSE60143)/Homer	AGTGANDN	1	-5.2e-05	1	2122	0.6334	14636.7	0.6675
AT3G10030(Trihelix)/colamp-AT3G10030-DAP-Seq(GSE60143)/Homer	GCCGTTAA	1	-5e-05	1	153	0.0457	1361.3	0.0621
OBP1(C2C2dof)/col-OBP1-DAP-Seq(GSE60143)/Homer	NHHACTTTWT	1	-4.8e-05	1	950	0.2836	6944.9	0.3167
SCL(bHLH)/HPC7-Scl-ChIP-Seq(GSE13511)/Homer	AVCAGCTG	1	-4.6e-05	1	1848	0.5516	12878.1	0.5873
Sox17(HMG)/Endoderm-Sox17-ChIP-Seq(GSE61475)/Homer	CCATTGTTYB	1	-4.3e-05	1	363	0.1084	2897	0.1321
Tcf3(HMG)/mES-Tcf3-ChIP-Seq(GSE11724)/Homer	ASWTCAAAGG	1	-4.3e-05	1	166	0.0496	1463.4	0.0667
FXR(NR),IR1/Liver-FXR-ChIP-Seq(Chong_et_al.)/Homer	AGGTCANTGACCTB	1	-4.1e-05	1	112	0.0334	1052.3	0.048
DREB2(AP2EREBP)/col-DREB2-DAP-Seq(GSE60143)/Homer	TMACCGACATWA	1	-4.1e-05	1	57	0.017	613	0.028
AT1G47655(C2C2dof)/colamp-AT1G47655-DAP-Seq(GSE60143)/Homer	YHACTTTTTS	1	-4e-05	1	1253	0.374	8982.9	0.4097
GATA3(Zf),DR8/iTreg-Gata3-ChIP-Seq(GSE20898)/Homer	AGATSTNDNNDSAGATAASN	1	-4e-05	1	23	0.0069	317.2	0.0145
At4g31060(AP2EREBP)/colamp-At4g31060-DAP-Seq(GSE60143)/Homer	CACCGACAAW	1	-3.9e-05	1	35	0.0104	426	0.0194
CRE(bZIP)/Promoter/Homer	CSGTGACGTCAC	1	-3.9e-05	1	47	0.014	530.2	0.0242
Egr2(Zf)/Thymocytes-Egr2-ChIP-Seq(GSE34254)/Homer	NGCGTGGGCGGR	1	-3.8e-05	1	32	0.0096	400.9	0.0183
PAX5(Paired,Homeobox),condensed/GM12878-PAX5-ChIP-Seq(GSE32465)/Homer	GTCACGCTCSCTGM	1	-3.7e-05	1	19	0.0057	280.2	0.0128
ASHR1(ND)/col-ASHR1-DAP-Seq(GSE60143)/Homer	NTGGTGAN	1	-3.6e-05	1	453	0.1352	3540.7	0.1615
ZNF143|STAF(Zf)/CUTLL-ZNF143-ChIP-Seq(GSE29600)/Homer	ATTTCCCAGVAKSCY	1	-3.6e-05	1	117	0.0349	1094.3	0.0499
LHY(Myb)/Seedling-LHY-ChIP-Seq(GSE52175)/Homer	ADAAATATCT	1	-3.6e-05	1	253	0.0755	2111.4	0.0963
ATHB6(Homeobox)/col-ATHB6-DAP-Seq(GSE60143)/Homer	AATGATTG	1	-3.5e-05	1	294	0.0878	2409.5	0.1099
At1g74840(MYBrelated)/col100-At1g74840-DAP-Seq(GSE60143)/Homer	YHTTATCCAWWT	1	-3.4e-05	1	243	0.0725	2039.8	0.093
REF6(Zf)/Arabidopsis-REF6-ChIP-Seq(GSE106942)/Homer	TVCTCTGTTT	1	-3.4e-05	1	192	0.0573	1663.3	0.0759
AARE(HLH)/mES-cMyc-ChIP-Seq/Homer	GATTGCATCA	1	-3.1e-05	1	19	0.0057	282.6	0.0129
FHY3(FAR1)/Arabidopsis-FHY3-ChIP-Seq(GSE30711)/Homer	HHCACGCGCBTN	1	-3e-05	1	30	0.009	385.1	0.0176
Zic3(Zf)/mES-Zic3-ChIP-Seq(GSE37889)/Homer	GGCCYCCTGCTGDGH	1	-3e-05	1	568	0.1696	4351.3	0.1984
DLX1(Homeobox)/BasalGanglia-Dlx1-ChIP-seq(GSE124936)/Homer	NSNNTAATTA	1	-3e-05	1	517	0.1543	3996.8	0.1823
AGL95(ND)/col-AGL95-DAP-Seq(GSE60143)/Homer	TTCTAGAAGCTTCTA	1	-2.9e-05	1	13	0.0039	223.7	0.0102
Meis1(Homeobox)/MastCells-Meis1-ChIP-Seq(GSE48085)/Homer	VGCTGWCAVB	1	-2.7e-05	1	620	0.1851	4717	0.2151
IRF1(IRF)/PBMC-IRF1-ChIP-Seq(GSE43036)/Homer	GAAAGTGAAAGT	1	-2.6e-05	1	22	0.0066	313.5	0.0143
TEAD(TEA)/Fibroblast-PU.1-ChIP-Seq(Unpublished)/Homer	YCWGGAATGY	1	-2.5e-05	1	484	0.1445	3772	0.172
M1BP(Zf)/S2R+-M1BP-ChIP-Seq(GSE49842)/Homer	CAGTGTGACCGT	1	-2.5e-05	1	54	0.0161	596.6	0.0272
TGA1(bZIP)/colamp-TGA1-DAP-Seq(GSE60143)/Homer	TGACGTCAKC	1	-2.5e-05	1	88	0.0263	874.8	0.0399
MYB3R1(MYB)/col-MYB3R1-DAP-Seq(GSE60143)/Homer	WWDTDACCGTTR	1	-2.4e-05	1	35	0.0104	433	0.0197
MYB105(MYB)/colamp-MYB105-DAP-Seq(GSE60143)/Homer	RATWCCGTTA	1	-2.3e-05	1	155	0.0463	1395.5	0.0636
ZBTB33(Zf)/GM12878-ZBTB33-ChIP-Seq(GSE32465)/Homer	GGVTCTCGCGAGAAC	1	-2.3e-05	1	1	0.0003	74.8	0.0034
AT2G28810(C2C2dof)/colamp-AT2G28810-DAP-Seq(GSE60143)/Homer	VAAAAAGTWA	1	-2.3e-05	1	893	0.2666	6592.3	0.3006
TGA4(bZIP)/colamp-TGA4-DAP-Seq(GSE60143)/Homer	RTGACGTCAKCW	1	-2e-05	1	60	0.0179	650.1	0.0296
dof45(C2C2dof)/col-dof45-DAP-Seq(GSE60143)/Homer	NVAWAAAGTN	1	-1.9e-05	1	860	0.2567	6377.4	0.2908
LXRE(NR),DR4/RAW-LXRb.biotin-ChIP-Seq(GSE21512)/Homer	RGGTTACTANAGGTCA	1	-1.8e-05	1	8	0.0024	173.5	0.0079
CBF1(AP2EREBP)/colamp-CBF1-DAP-Seq(GSE60143)/Homer	YRCCGACATN	1	-1.8e-05	1	73	0.0218	759.5	0.0346
Tcf21(bHLH)/ArterySmoothMuscle-Tcf21-ChIP-Seq(GSE61369)/Homer	NAACAGCTGG	1	-1.7e-05	1	379	0.1131	3043.6	0.1388
Hoxa9(Homeobox)/ChickenMSG-Hoxa9.Flag-ChIP-Seq(GSE86088)/Homer	RGCAATNAAA	1	-1.7e-05	1	938	0.28	6911.4	0.3152
GRHL2(CP2)/HBE-GRHL2-ChIP-Seq(GSE46194)/Homer	AAACYKGTTWDACMRGTTTB	1	-1.6e-05	1	106	0.0316	1025.1	0.0467
bHLH74(bHLH)/col-bHLH74-DAP-Seq(GSE60143)/Homer	DRATCACGTGAB	1	-1.6e-05	1	33	0.0099	421.2	0.0192
Rfx6(HTH)/Min6b1-Rfx6.HA-ChIP-Seq(GSE62844)/Homer	TGTTKCCTAGCAACM	1	-1.6e-05	1	370	0.1104	2982	0.136
Rap210(AP2EREBP)/col-Rap210-DAP-Seq(GSE60143)/Homer	TGTCGGCA	1	-1.5e-05	1	58	0.0173	638.3	0.0291
TEAD1(TEAD)/HepG2-TEAD1-ChIP-Seq(Encode)/Homer	CYRCATTCCA	1	-1.5e-05	1	681	0.2033	5161.3	0.2354
SOC1(MADS)/Seedling-SOC1-ChIP-Seq(GSE45846)/Homer	TWCCAWWTWTGG	1	-1.5e-05	1	70	0.0209	738.1	0.0337
Rbpj1(?)/Panc1-Rbpj1-ChIP-Seq(GSE47459)/Homer	HTTTCCCASG	1	-1.5e-05	1	617	0.1842	4719.3	0.2152
At1g22810(AP2EREBP)/colamp-At1g22810-DAP-Seq(GSE60143)/Homer	BCACCGACANNN	1	-1.5e-05	1	34	0.0101	431.4	0.0197
ETV4(ETS)/HepG2-ETV4-ChIP-Seq(ENCODE)/Homer	ACCGGAAGTG	1	-1.3e-05	1	457	0.1364	3605	0.1644
At5g62940(C2C2dof)/col-At5g62940-DAP-Seq(GSE60143)/Homer	WHWHHACTTTTT	1	-1.3e-05	1	1248	0.3725	9003	0.4106
AT5G60130(ABI3VP1)/col-AT5G60130-DAP-Seq(GSE60143)/Homer	WTTYTAAGVAAA	1	-1.2e-05	1	566	0.169	4373.8	0.1995
CBF3(AP2EREBP)/colamp-CBF3-DAP-Seq(GSE60143)/Homer	YNRCCGACATNN	1	-1.1e-05	1	44	0.0131	523.8	0.0239
LRF(Zf)/Erythroblasts-ZBTB7A-ChIP-Seq(GSE74977)/Homer	AAGACCCYYN	1	-1.1e-05	1	539	0.1609	4188.3	0.191
DLX5(Homeobox)/BasalGanglia-Dlx5-ChIP-seq(GSE124936)/Homer	SSTAATTA	1	-1.1e-05	1	300	0.0896	2489.2	0.1135
EMB1789(C3H)/col-EMB1789-DAP-Seq(GSE60143)/Homer	TWTTTACCGYND	1	-1e-05	1	89	0.0266	899.8	0.041
MYB30(MYB)/colamp-MYB30-DAP-Seq(GSE60143)/Homer	AGGTAGTTGG	1	-1e-05	1	364	0.1087	2952.4	0.1346
DREB19(AP2EREBP)/colamp-DREB19-DAP-Seq(GSE60143)/Homer	AATGTCGGTK	1	-9e-06	1	69	0.0206	738.1	0.0337
Cbf1(bHLH)/Yeast-Cbf1-ChIP-Seq(GSE29506)/Homer	TCACGTGAYH	1	-9e-06	1	48	0.0143	561.2	0.0256
RUNX(Runt)/HPC7-Runx1-ChIP-Seq(GSE22178)/Homer	SAAACCACAG	1	-8e-06	1	211	0.063	1842.7	0.084
Mef2b(MADS)/HEK293-Mef2b.V5-ChIP-Seq(GSE67450)/Homer	GCTATTTTTGGM	1	-8e-06	1	183	0.0546	1633.4	0.0745
Lhx3(Homeobox)/Neuron-Lhx3-ChIP-Seq(GSE31456)/Homer	ADBTAATTAR	1	-8e-06	1	694	0.2072	5276	0.2406
Esrrb(NR)/mES-Esrrb-ChIP-Seq(GSE11431)/Homer	KTGACCTTGA	1	-7e-06	1	172	0.0513	1551.7	0.0708
PLT3(AP2EREBP)/col-PLT3-DAP-Seq(GSE60143)/Homer	GCACGNWTHYCGAGG	1	-7e-06	1	9	0.0027	194.2	0.0089
CDX4(Homeobox)/ZebrafishEmbryos-Cdx4.Myc-ChIP-Seq(GSE48254)/Homer	NGYCATAAAWCH	1	-6e-06	1	241	0.0719	2072	0.0945
BBX31(Orphan)/col-BBX31-DAP-Seq(GSE60143)/Homer	NAAAAAGTDA	1	-6e-06	1	542	0.1618	4228.8	0.1929
OBP3(C2C2dof)/col-OBP3-DAP-Seq(GSE60143)/Homer	NYWACTTTTT	1	-6e-06	1	1092	0.326	7993.4	0.3645
ERRg(NR)/Kidney-ESRRG-ChIP-Seq(GSE104905)/Homer	GTGACCTTGRVN	1	-5e-06	1	225	0.0672	1957.8	0.0893
AIL7(AP2EREBP)/colamp-AIL7-DAP-Seq(GSE60143)/Homer	KCACRAWTYYCGAGG	1	-4e-06	1	102	0.0304	1022.9	0.0466
PAX5(Paired,Homeobox)/GM12878-PAX5-ChIP-Seq(GSE32465)/Homer	GCAGCCAAGCRTGACH	1	-4e-06	1	81	0.0242	853.1	0.0389
HNF4a(NR),DR1/HepG2-HNF4a-ChIP-Seq(GSE25021)/Homer	CARRGKBCAAAGTYCA	1	-4e-06	1	120	0.0358	1166.1	0.0532
LBD2(LOBAS2)/colamp-LBD2-DAP-Seq(GSE60143)/Homer	TCCGAWTTTTTCGGN	1	-3e-06	1	37	0.011	478.7	0.0218
AT3G09735(S1Falike)/col-AT3G09735-DAP-Seq(GSE60143)/Homer	TTCTAGAANMTTCTA	1	-3e-06	1	75	0.0224	806.9	0.0368
HSF7(HSF)/colamp-HSF7-DAP-Seq(GSE60143)/Homer	TTCTAGAAGCTTCTA	1	-3e-06	1	24	0.0072	358.1	0.0163
Dlx3(Homeobox)/Kerainocytes-Dlx3-ChIP-Seq(GSE89884)/Homer	NDGTAATTAC	1	-3e-06	1	240	0.0716	2083.7	0.095
Atf7(bZIP)/3T3L1-Atf7-ChIP-Seq(GSE56872)/Homer	NGRTGACGTCAY	1	-3e-06	1	150	0.0448	1403.3	0.064
GFY(?)/Promoter/Homer	ACTACAATTCCC	1	-3e-06	1	16	0.0048	279.8	0.0128
ERF9(AP2EREBP)/colamp-ERF9-DAP-Seq(GSE60143)/Homer	AWATGGCGGCGG	1	-3e-06	1	16	0.0048	279.6	0.0128
Unknown3/Arabidopsis-Promoters/Homer	AYTAAACCGG	1	-3e-06	1	24	0.0072	360.6	0.0164
VRN1(ABI3VP1)/col-VRN1-DAP-Seq(GSE60143)/Homer	TTTTTTTTTT	1	-3e-06	1	61	0.0182	692.2	0.0316
CREB5(bZIP)/LNCaP-CREB5.V5-ChIP-Seq(GSE137775)/Homer	VVATGACGTCAT	1	-3e-06	1	121	0.0361	1181.8	0.0539
MyoG(bHLH)/C2C12-MyoG-ChIP-Seq(GSE36024)/Homer	AACAGCTG	1	-2e-06	1	396	0.1182	3225.4	0.1471
Otx2(Homeobox)/EpiLC-Otx2-ChIP-Seq(GSE56098)/Homer	NYTAATCCYB	1	-2e-06	1	342	0.1021	2838.6	0.1295
Rfx5(HTH)/GM12878-Rfx5-ChIP-Seq(GSE31477)/Homer	SCCTAGCAACAG	1	-2e-06	1	93	0.0278	959.2	0.0437
PRDM15(Zf)/ESC-Prdm15-ChIP-Seq(GSE73694)/Homer	YCCDNTCCAGGTTTT	1	-2e-06	1	313	0.0934	2628.4	0.1199
TBP3(MYBrelated)/col-TBP3-DAP-Seq(GSE60143)/Homer	VYTAGGGCAN	1	-2e-06	1	273	0.0815	2335	0.1065
E2F4(E2F)/K562-E2F4-ChIP-Seq(GSE31477)/Homer	GGCGGGAAAH	1	-2e-06	1	104	0.031	1048.9	0.0478
TFE3(bHLH)/MEF-TFE3-ChIP-Seq(GSE75757)/Homer	GTCACGTGACYV	1	-2e-06	1	12	0.0036	239.2	0.0109
PLT1(AP2EREBP)/colamp-PLT1-DAP-Seq(GSE60143)/Homer	GCACGAWTYCCGAGG	1	-2e-06	1	8	0.0024	193.1	0.0088
Unknown-ESC-element(?)/mES-Nanog-ChIP-Seq(GSE11724)/Homer	CACAGCAGGGGG	1	-2e-06	1	530	0.1582	4184	0.1908
GTL1(Trihelix)/colamp-GTL1-DAP-Seq(GSE60143)/Homer	WWTTTACCKY	1	-2e-06	1	328	0.0979	2741.3	0.125
At4g28140(AP2EREBP)/colamp-At4g28140-DAP-Seq(GSE60143)/Homer	DCCACCGACCAW	1	-2e-06	1	23	0.0069	354.8	0.0162
RAP21(AP2EREBP)/colamp-RAP21-DAP-Seq(GSE60143)/Homer	BCACCGACAHNN	1	-2e-06	1	7	0.0021	182.1	0.0083
VND6(NAC)/col-VND6-DAP-Seq(GSE60143)/Homer	DCTTNHTTTTYAMGY	1	-2e-06	1	224	0.0669	1978.7	0.0902
ABF1/SacCer-Promoters/Homer	CGTRNAAARTGA	1	-2e-06	1	24	0.0072	365.2	0.0167
p53(p53)/Saos-p53-ChIP-Seq(GSE15780)/Homer	RRCATGYCYRGRCATGYYYN	1	-2e-06	1	13	0.0039	253.1	0.0115
p53(p53)/Saos-p53-ChIP-Seq/Homer	RRCATGYCYRGRCATGYYYN	1	-2e-06	1	13	0.0039	253.1	0.0115
Myf5(bHLH)/GM-Myf5-ChIP-Seq(GSE24852)/Homer	BAACAGCTGT	1	-2e-06	1	260	0.0776	2249.6	0.1026
E-box/Drosophila-Promoters/Homer	AACAGCTGTTHN	1	-2e-06	1	69	0.0206	768.8	0.0351
NAP(NAC)/col-NAP-DAP-Seq(GSE60143)/Homer	ARGTTACGTRTN	1	-1e-06	1	166	0.0496	1543.7	0.0704
Nkx2.2(Homeobox)/NPC-Nkx2.2-ChIP-Seq(GSE61673)/Homer	BTBRAGTGSN	1	-1e-06	1	691	0.2063	5320.1	0.2426
AT1G12630(AP2EREBP)/colamp-AT1G12630-DAP-Seq(GSE60143)/Homer	TGTCGGCA	1	-1e-06	1	49	0.0146	598.1	0.0273
E2F6(E2F)/Hela-E2F6-ChIP-Seq(GSE31477)/Homer	GGCGGGAARN	1	-1e-06	1	144	0.043	1374.7	0.0627
RXR(NR),DR1/3T3L1-RXR-ChIP-Seq(GSE13511)/Homer	TAGGGCAAAGGTCA	1	-1e-06	1	418	0.1248	3402.6	0.1552
IRF2(IRF)/Erythroblas-IRF2-ChIP-Seq(GSE36985)/Homer	GAAASYGAAASY	1	-1e-06	1	11	0.0033	233.3	0.0106
AZF1(C2H2)/colamp-AZF1-DAP-Seq(GSE60143)/Homer	DKSWCACT	1	-1e-06	1	1963	0.586	13778.9	0.6284
IRF4(IRF)/GM12878-IRF4-ChIP-Seq(GSE32465)/Homer	ACTGAAACCA	1	-1e-06	1	108	0.0322	1092.8	0.0498
SHN3(AP2EREBP)/col-SHN3-DAP-Seq(GSE60143)/Homer	CCGCCGCC	1	-1e-06	1	14	0.0042	267.7	0.0122
ANAC047(NAC)/colamp-ANAC047-DAP-Seq(GSE60143)/Homer	WACACGTAACTT	1	-1e-06	1	111	0.0331	1117.4	0.051
Usf2(bHLH)/C2C12-Usf2-ChIP-Seq(GSE36030)/Homer	GTCACGTGGT	1	-1e-06	1	72	0.0215	799.1	0.0364
MyoD(bHLH)/Myotube-MyoD-ChIP-Seq(GSE21614)/Homer	RRCAGCTGYTSY	1	-1e-06	1	296	0.0884	2527.5	0.1153
IRF3(IRF)/BMDM-Irf3-ChIP-Seq(GSE67343)/Homer	AGTTTCAKTTTC	1	-1e-06	1	52	0.0155	630.9	0.0288
Hoxa11(Homeobox)/ChickenMSG-Hoxa11.Flag-ChIP-Seq(GSE86088)/Homer	TTTTATGGCM	1	-1e-06	1	758	0.2263	5799.6	0.2645
AT1G72740(MYBrelated)/colamp-AT1G72740-DAP-Seq(GSE60143)/Homer	NNWWAMCCTAAHWNN	1	-1e-06	1	314	0.0937	2663	0.1214
NFIL3(bZIP)/HepG2-NFIL3-ChIP-Seq(Encode)/Homer	VTTACGTAAYNNNNN	1	-1e-06	1	172	0.0513	1601.1	0.073
SPL11(SBP)/col100-SPL11-DAP-Seq(GSE60143)/Homer	YTGTACTTBH	1	-1e-06	1	103	0.0307	1059.9	0.0483
AT5G05550(Trihelix)/col-AT5G05550-DAP-Seq(GSE60143)/Homer	HDNHDTCKCCGGMGA	1	-1e-06	1	327	0.0976	2759.1	0.1258
REM19(REM)/colamp-REM19-DAP-Seq(GSE60143)/Homer	AAAAAAAA	1	-1e-06	1	160	0.0478	1510.5	0.0689
Pknox1(Homeobox)/ES-Prep1-ChIP-Seq(GSE63282)/Homer	SCTGTCAVTCAV	1	-1e-06	1	61	0.0182	711.3	0.0324
NRF(NRF)/Promoter/Homer	STGCGCATGCGC	1	-1e-06	1	18	0.0054	314.3	0.0143
Hoxd12(Homeobox)/ChickenMSG-Hoxd12.Flag-ChIP-Seq(GSE86088)/Homer	HDGYAATGAAAN	1	-1e-06	1	529	0.1579	4212.3	0.1921
ELF5(ETS)/T47D-ELF5-ChIP-Seq(GSE30407)/Homer	ACVAGGAAGT	1	-1e-06	1	294	0.0878	2523	0.1151
HSFA6B(HSF)/colamp-HSFA6B-DAP-Seq(GSE60143)/Homer	NTTCTAGAANHTTCT	1	-1e-06	1	96	0.0287	1006.9	0.0459
RUNX1(Runt)/Jurkat-RUNX1-ChIP-Seq(GSE29180)/Homer	AAACCACARM	1	-1e-06	1	319	0.0952	2708.3	0.1235
At1g64620(C2C2dof)/colamp-At1g64620-DAP-Seq(GSE60143)/Homer	CACTTTTT	1	-1e-06	1	533	0.1591	4246	0.1936
ELF3(ETS)/PDAC-ELF3-ChIP-Seq(GSE64557)/Homer	ANCAGGAAGT	1	-1e-06	1	312	0.0931	2659.6	0.1213
ETS(ETS)/Promoter/Homer	AACCGGAAGT	1	-1e-06	1	107	0.0319	1098.5	0.0501
Hoxd10(Homeobox)/ChickenMSG-Hoxd10.Flag-ChIP-Seq(GSE86088)/Homer	GGCMATGAAA	1	-1e-06	1	346	0.1033	2908.9	0.1327
Chop(bZIP)/MEF-Chop-ChIP-Seq(GSE35681)/Homer	ATTGCATCAT	1	-1e-06	1	57	0.017	682.4	0.0311
p63(p53)/Keratinocyte-p63-ChIP-Seq(GSE17611)/Homer	NNDRCATGYCYNRRCATGYH	1	0	1	73	0.0218	821.2	0.0374
Fli1(ETS)/CD8-FLI-ChIP-Seq(GSE20898)/Homer	NRYTTCCGGH	1	0	1	467	0.1394	3790	0.1728
EHF(ETS)/LoVo-EHF-ChIP-Seq(GSE49402)/Homer	AVCAGGAAGT	1	0	1	534	0.1594	4268.9	0.1947
PRDM10(Zf)/HEK293-PRDM10.eGFP-ChIP-Seq(Encode)/Homer	TGGTACATTCCA	1	0	1	181	0.054	1689.8	0.0771
bZIP52(bZIP)/colamp-bZIP52-DAP-Seq(GSE60143)/Homer	NDNHCAGCTGTCANN	1	0	1	488	0.1457	3945	0.1799
GATA15(C2C2gata)/col-GATA15-DAP-Seq(GSE60143)/Homer	KATGATCA	1	0	1	416	0.1242	3430.3	0.1564
X-box(HTH)/NPC-H3K4me1-ChIP-Seq(GSE16256)/Homer	GGTTGCCATGGCAA	1	0	1	28	0.0084	424.7	0.0194
Trl(Zf)/S2-GAGAfactor-ChIP-Seq(GSE40646)/Homer	RGAGAGAG	1	0	1	1049	0.3131	7826.3	0.3569
CBF2(AP2EREBP)/colamp-CBF2-DAP-Seq(GSE60143)/Homer	YBRCCGACATNNNNN	1	0	1	39	0.0116	530.8	0.0242
Sp5(Zf)/mES-Sp5.Flag-ChIP-Seq(GSE72989)/Homer	RGKGGGCGGAGC	1	0	1	551	0.1645	4399.8	0.2007
RAP211(AP2EREBP)/colamp-RAP211-DAP-Seq(GSE60143)/Homer	RGCCGGCYWW	1	0	1	601	0.1794	4751.1	0.2167
Sox6(HMG)/Myotubes-Sox6-ChIP-Seq(GSE32627)/Homer	CCATTGTTNY	1	0	1	716	0.2137	5554.4	0.2533
AT5G02460(C2C2dof)/col-AT5G02460-DAP-Seq(GSE60143)/Homer	CHCCTTTT	1	0	1	803	0.2397	6155.7	0.2807
AT5G47660(Trihelix)/colamp-AT5G47660-DAP-Seq(GSE60143)/Homer	AWTTTTACCG	1	0	1	438	0.1307	3598.7	0.1641
CBF4(AP2EREBP)/colamp-CBF4-DAP-Seq(GSE60143)/Homer	NRCCGACDWNNNNNN	1	0	1	65	0.0194	764.9	0.0349
ZFX(Zf)/mES-Zfx-ChIP-Seq(GSE11431)/Homer	AGGCCTRG	1	0	1	544	0.1624	4354.9	0.1986
At2g41835(C2H2)/col-At2g41835-DAP-Seq(GSE60143)/Homer	TTTGAAAA	1	0	1	119	0.0355	1213.3	0.0553
bZIP18(bZIP)/colamp-bZIP18-DAP-Seq(GSE60143)/Homer	KGMCAGCTND	1	0	1	1824	0.5445	12956.3	0.5909
EBF2(EBF)/BrownAdipose-EBF2-ChIP-Seq(GSE97114)/Homer	NABTCCCWDGGGAVH	1	0	1	376	0.1122	3159.1	0.1441
AT1G69570(C2C2dof)/col-AT1G69570-DAP-Seq(GSE60143)/Homer	WAAAAGTGHH	1	0	1	372	0.111	3130.6	0.1428
HY5(bZIP)/colamp-HY5-DAP-Seq(GSE60143)/Homer	RRTSACGTSD	1	0	1	129	0.0385	1298.6	0.0592
Tcf7(HMG)/GM12878-TCF7-ChIP-Seq(Encode)/Homer	CTTTGATGTGSB	1	0	1	147	0.0439	1443.5	0.0658
ERE(NR),IR3/MCF7-ERa-ChIP-Seq(Unpublished)/Homer	VAGGTCACNSTGACC	1	0	1	63	0.0188	755.7	0.0345
AT5G66940(C2C2dof)/col-AT5G66940-DAP-Seq(GSE60143)/Homer	NNHACTTTWT	1	0	1	645	0.1925	5083.3	0.2318
LEP(AP2EREBP)/col-LEP-DAP-Seq(GSE60143)/Homer	CDCCGCCGTC	1	0	1	11	0.0033	256.4	0.0117
STAT6(Stat)/CD4-Stat6-ChIP-Seq(GSE22104)/Homer	ABTTCYYRRGAA	1	0	1	161	0.0481	1558.3	0.0711
AR-halfsite(NR)/LNCaP-AR-ChIP-Seq(GSE27824)/Homer	CCAGGAACAG	1	0	1	1254	0.3743	9238.9	0.4213
ZNF415(Zf)/HEK293-ZNF415.GFP-ChIP-Seq(GSE58341)/Homer	GRTGMTRGAGCC	1	0	1	146	0.0436	1442.6	0.0658
AT2G33550(Trihelix)/colamp-AT2G33550-DAP-Seq(GSE60143)/Homer	TTTAAGGGCAYTTTT	1	0	1	687	0.2051	5386.3	0.2456
HINFP(Zf)/K562-HINFP.eGFP-ChIP-Seq(Encode)/Homer	TWVGGTCCGC	1	0	1	28	0.0084	439.7	0.0201
bcd(Homeobox)/Embryo-Bcd-ChIP-Seq(GSE86966)/Homer	VNNGGATTADNN	1	0	1	507	0.1513	4121.4	0.188
Arnt:Ahr(bHLH)/MCF7-Arnt-ChIP-Seq(Lo_et_al.)/Homer	TBGCACGCAA	1	0	1	139	0.0415	1391.4	0.0635
ARF2(ARF)/col-ARF2-DAP-Seq(GSE60143)/Homer	TTGTCGGMWN	1	0	1	888	0.2651	6780.9	0.3092
AT1G77200(AP2EREBP)/colamp-AT1G77200-DAP-Seq(GSE60143)/Homer	ACCGACAHWD	1	0	1	79	0.0236	901.9	0.0411
Smad4(MAD)/ESC-SMAD4-ChIP-Seq(GSE29422)/Homer	VBSYGTCTGG	1	0	1	490	0.1463	4004.1	0.1826
CEBP:AP1(bZIP)/ThioMac-CEBPb-ChIP-Seq(GSE21512)/Homer	DRTGTTGCAA	1	0	1	235	0.0701	2138.1	0.0975
At5g52660(MYBrelated)/colamp-At5g52660-DAP-Seq(GSE60143)/Homer	HAAAAATATCTW	1	0	1	112	0.0334	1178.9	0.0538
AGL63(MADS)/col-AGL63-DAP-Seq(GSE60143)/Homer	TTCCAAWWWTGG	1	0	1	166	0.0496	1609.9	0.0734
bHLH122(bHLH)/col100-bHLH122-DAP-Seq(GSE60143)/Homer	NDDCAASTTGHHNWW	1	0	1	247	0.0737	2233.9	0.1019
ANAC094(NAC)/col-ANAC094-DAP-Seq(GSE60143)/Homer	DVCGTRNNNNNYACG	1	0	1	18	0.0054	346.3	0.0158
Klf9(Zf)/GBM-Klf9-ChIP-Seq(GSE62211)/Homer	GCCACRCCCACY	1	0	1	152	0.0454	1511.1	0.0689
bHLH80(bHLH)/col-bHLH80-DAP-Seq(GSE60143)/Homer	NNNNDCAASTTGHNN	1	0	1	284	0.0848	2526.2	0.1152
At4g38000(C2C2dof)/col-At4g38000-DAP-Seq(GSE60143)/Homer	WWWTWACTTTTT	1	0	1	295	0.0881	2609.6	0.119
At3g09600(MYBrelated)/colamp-At3g09600-DAP-Seq(GSE60143)/Homer	AAAATATCTT	1	0	1	111	0.0331	1184.2	0.054
NFAT(RHD)/Jurkat-NFATC1-ChIP-Seq(Jolma_et_al.)/Homer	ATTTTCCATT	1	0	1	265	0.0791	2387.7	0.1089
GATA20(C2C2gata)/colamp-GATA20-DAP-Seq(GSE60143)/Homer	TNGATCNDNM	1	0	1	557	0.1663	4512.6	0.2058
Pbx3(Homeobox)/GM12878-PBX3-ChIP-Seq(GSE32465)/Homer	SCTGTCAMTCAN	1	0	1	57	0.017	727.2	0.0332
AT2G20110(CPP)/colamp-AT2G20110-DAP-Seq(GSE60143)/Homer	ATTYAAATHY	1	0	1	416	0.1242	3504.3	0.1598
AMYB(HTH)/Testes-AMYB-ChIP-Seq(GSE44588)/Homer	TGGCAGTTGG	1	0	1	499	0.149	4105	0.1872
E2FA(E2FDP)/colamp-E2FA-DAP-Seq(GSE60143)/Homer	WWTGGCGCCAWWWNN	1	0	1	98	0.0293	1082.7	0.0494
At4g16750(AP2EREBP)/col-At4g16750-DAP-Seq(GSE60143)/Homer	HACCGACAHA	1	0	1	71	0.0212	856.4	0.0391
AT3G51470(DBP)/col-AT3G51470-DAP-Seq(GSE60143)/Homer	TTWHGGTGCACC	1	0	1	314	0.0937	2771.1	0.1264
ELF1(ETS)/Jurkat-ELF1-ChIP-Seq(SRA014231)/Homer	AVCCGGAAGT	1	0	1	166	0.0496	1642.1	0.0749
Stat3(Stat)/mES-Stat3-ChIP-Seq(GSE11431)/Homer	CTTCCGGGAA	1	0	1	156	0.0466	1563.5	0.0713
SPL15(SBP)/colamp-SPL15-DAP-Seq(GSE60143)/Homer	WDWMMGTACADW	1	0	1	267	0.0797	2422.4	0.1105
Ap4(bHLH)/AML-Tfap4-ChIP-Seq(GSE45738)/Homer	NAHCAGCTGD	1	0	1	469	0.14	3911.4	0.1784
PPARa(NR),DR1/Liver-Ppara-ChIP-Seq(GSE47954)/Homer	VNAGGKCAAAGGTCA	1	0	1	363	0.1084	3140.5	0.1432
At3g04030(G2like)/col-At3g04030-DAP-Seq(GSE60143)/Homer	DRGAATCT	1	0	1	304	0.0907	2705.5	0.1234
At1g36060(AP2EREBP)/colamp-At1g36060-DAP-Seq(GSE60143)/Homer	NNWWKGTCGGTG	1	0	1	71	0.0212	869.7	0.0397
Atf1(bZIP)/K562-ATF1-ChIP-Seq(GSE31477)/Homer	GATGACGTCA	1	0	1	186	0.0555	1812.9	0.0827
Sox9(HMG)/Limb-SOX9-ChIP-Seq(GSE73225)/Homer	AGGVNCCTTTGT	1	0	1	415	0.1239	3534.7	0.1612
TF3A(C2H2)/col-TF3A-DAP-Seq(GSE60143)/Homer	NNDDGAGGAGGWNNN	1	0	1	547	0.1633	4490.7	0.2048
bHLH130(bHLH)/col-bHLH130-DAP-Seq(GSE60143)/Homer	GCAACTTG	1	0	1	207	0.0618	1983.4	0.0905
ZNF467(Zf)/HEK293-ZNF467.GFP-ChIP-Seq(GSE58341)/Homer	TGGGGAAGGGCM	1	0	1	398	0.1188	3417.3	0.1558
Rfx2(HTH)/LoVo-RFX2-ChIP-Seq(GSE49402)/Homer	GTTGCCATGGCAACM	1	0	1	22	0.0066	414.3	0.0189
Tcf12(bHLH)/GM12878-Tcf12-ChIP-Seq(GSE32465)/Homer	VCAGCTGYTG	1	0	1	414	0.1236	3546.4	0.1617
ZNF341(Zf)/EBV-ZNF341-ChIP-Seq(GSE113194)/Homer	GGAACAGCCG	1	0	1	196	0.0585	1907.5	0.087
Atf4(bZIP)/MEF-Atf4-ChIP-Seq(GSE35681)/Homer	MTGATGCAAT	1	0	1	64	0.0191	820.3	0.0374
TATA-Box(TBP)/Promoter/Homer	CCTTTTAWAGSC	1	0	1	405	0.1209	3482.1	0.1588
GAGA-repeat/SacCer-Promoters/Homer	CTYTCTYTCTCTCTC	1	0	1	1384	0.4131	10242	0.4671
RFX(HTH)/K562-RFX3-ChIP-Seq(SRA012198)/Homer	CGGTTGCCATGGCAAC	1	0	1	20	0.006	396.2	0.0181
AT5G25475(ABI3VP1)/col-AT5G25475-DAP-Seq(GSE60143)/Homer	RNNRNCAAGCADNDB	1	0	1	358	0.1069	3140.5	0.1432
MafB(bZIP)/BMM-Mafb-ChIP-Seq(GSE75722)/Homer	WNTGCTGASTCAGCANWTTY	1	0	1	158	0.0472	1611.3	0.0735
TAGL1(MADS)/Tomato-TAGL1-ChIP-Seq(GSE116581)/Homer	CCAAAAATRG	1	0	1	270	0.0806	2483.5	0.1133
SOL1(CPP)/colamp-SOL1-DAP-Seq(GSE60143)/Homer	ATTTAAATHN	1	0	1	417	0.1245	3577	0.1631
Zac1(Zf)/Neuro2A-Plagl1-ChIP-Seq(GSE75942)/Homer	HAWGRGGCCM	1	0	1	1096	0.3272	8323.8	0.3796
AT2G15740(C2H2)/col-AT2G15740-DAP-Seq(GSE60143)/Homer	DHNDWATCGATD	1	0	1	119	0.0355	1305.2	0.0595
RAP212(AP2EREBP)/col-RAP212-DAP-Seq(GSE60143)/Homer	CGCCGCCATTTT	1	0	1	78	0.0233	956.4	0.0436
CDF3(C2C2dof)/colamp-CDF3-DAP-Seq(GSE60143)/Homer	AAAAGTRM	1	0	1	607	0.1812	4960.1	0.2262
At3g12730(G2like)/colamp-At3g12730-DAP-Seq(GSE60143)/Homer	AAGATTCT	1	0	1	441	0.1316	3768.5	0.1719
AT4G18450(AP2EREBP)/col-AT4G18450-DAP-Seq(GSE60143)/Homer	ATGGCGGCKG	1	0	1	28	0.0084	490.2	0.0224
Nkx3.1(Homeobox)/LNCaP-Nkx3.1-ChIP-Seq(GSE28264)/Homer	AAGCACTTAA	1	0	1	766	0.2287	6088	0.2776
SPL9(SBP)/colamp-SPL9-DAP-Seq(GSE60143)/Homer	BTGTACTT	1	0	1	461	0.1376	3923.6	0.1789
TGA10(bZIP)/colamp-TGA10-DAP-Seq(GSE60143)/Homer	ATGACGTC	1	0	1	90	0.0269	1066.3	0.0486
TEAD4(TEA)/Tropoblast-Tead4-ChIP-Seq(GSE37350)/Homer	CCWGGAATGY	1	0	1	531	0.1585	4428.9	0.202
NRF1(NRF)/MCF7-NRF1-ChIP-Seq(Unpublished)/Homer	CTGCGCATGCGC	1	0	1	8	0.0024	262.7	0.012
TCX2(CPP)/colamp-TCX2-DAP-Seq(GSE60143)/Homer	NNWWTTYRAAHN	1	0	1	429	0.1281	3694.3	0.1685
Rfx1(HTH)/NPC-H3K4me1-ChIP-Seq(GSE16256)/Homer	KGTTGCCATGGCAA	1	0	1	52	0.0155	728.8	0.0332
ZNF711(Zf)/SHSY5Y-ZNF711-ChIP-Seq(GSE20673)/Homer	AGGCCTAG	1	0	1	673	0.2009	5448.3	0.2485
RVE1(MYBrelated)/col-RVE1-DAP-Seq(GSE60143)/Homer	AAATATCT	1	0	1	128	0.0382	1392.8	0.0635
At5g18450(AP2EREBP)/col-At5g18450-DAP-Seq(GSE60143)/Homer	CACCGCTT	1	0	1	332	0.0991	2992.1	0.1365
Zfp281(Zf)/ES-Zfp281-ChIP-Seq(GSE81042)/Homer	CCCCTCCCCCAC	1	0	1	116	0.0346	1301.8	0.0594
Six1(Homeobox)/Myoblast-Six1-ChIP-Chip(GSE20150)/Homer	GKVTCADRTTWC	1	0	1	76	0.0227	955.4	0.0436
Gfi1b(Zf)/HPC7-Gfi1b-ChIP-Seq(GSE22178)/Homer	MAATCACTGC	1	0	1	198	0.0591	1967.1	0.0897
ZNF264(Zf)/HEK293-ZNF264.GFP-ChIP-Seq(GSE58341)/Homer	RGGGCACTAACY	1	0	1	160	0.0478	1663.8	0.0759
STAT1(Stat)/HelaS3-STAT1-ChIP-Seq(GSE12782)/Homer	NATTTCCNGGAAAT	1	0	1	70	0.0209	903.3	0.0412
EBF1(EBF)/Near-E2A-ChIP-Seq(GSE21512)/Homer	GTCCCCWGGGGA	1	0	1	458	0.1367	3932	0.1793
Nur77(NR)/K562-NR4A1-ChIP-Seq(GSE31363)/Homer	TGACCTTTNCNT	1	0	1	42	0.0125	643	0.0293
ERF4(AP2EREBP)/colamp-ERF4-DAP-Seq(GSE60143)/Homer	WDWTGGCGGCGG	1	0	1	125	0.0373	1382.3	0.063
ATAF1(NAC)/col-ATAF1-DAP-Seq(GSE60143)/Homer	YACGTMAY	1	0	1	489	0.146	4166.7	0.19
AT3G10113(MYBrelated)/col-AT3G10113-DAP-Seq(GSE60143)/Homer	WNAAATATCWWN	1	0	1	104	0.031	1208.7	0.0551
NAM(NAC)/col-NAM-DAP-Seq(GSE60143)/Homer	RGTTRCGTRW	1	0	1	197	0.0588	1970.3	0.0899
Bcl6(Zf)/Liver-Bcl6-ChIP-Seq(GSE31578)/Homer	NNNCTTTCCAGGAAA	1	0	1	438	0.1307	3795.7	0.1731
Stat3+il21(Stat)/CD4-Stat3-ChIP-Seq(GSE19198)/Homer	SVYTTCCNGGAARB	1	0	1	209	0.0624	2066.8	0.0943
CEJ1(AP2EREBP)/col-CEJ1-DAP-Seq(GSE60143)/Homer	WWTGTCGGTG	1	0	1	107	0.0319	1238.7	0.0565
Nkx2.1(Homeobox)/LungAC-Nkx2.1-ChIP-Seq(GSE43252)/Homer	RSCACTYRAG	1	0	1	959	0.2863	7495.1	0.3418
ABR1(AP2EREBP)/colamp-ABR1-DAP-Seq(GSE60143)/Homer	AAATGGCGGCGG	1	0	1	118	0.0352	1333.4	0.0608
DEAR2(AP2EREBP)/colamp-DEAR2-DAP-Seq(GSE60143)/Homer	HCACCGACAWHD	1	0	1	130	0.0388	1436.5	0.0655
ERF13(AP2EREBP)/colamp-ERF13-DAP-Seq(GSE60143)/Homer	TYAGCCGCCATT	1	0	1	185	0.0552	1889.3	0.0862
At1g25550(G2like)/colamp-At1g25550-DAP-Seq(GSE60143)/Homer	NAGATTCY	1	0	1	353	0.1054	3197.3	0.1458
OBP4(C2C2dof)/col-OBP4-DAP-Seq(GSE60143)/Homer	WTTHACTTTTTB	1	0	1	463	0.1382	3995.1	0.1822
Smad2(MAD)/ES-SMAD2-ChIP-Seq(GSE29422)/Homer	CTGTCTGG	1	0	1	502	0.1499	4284.3	0.1954
LEF1(HMG)/H1-LEF1-ChIP-Seq(GSE64758)/Homer	CCTTTGATST	1	0	1	334	0.0997	3044.5	0.1388
PPARE(NR),DR1/3T3L1-Pparg-ChIP-Seq(GSE13511)/Homer	TGACCTTTGCCCCA	1	0	1	308	0.0919	2850.6	0.13
LBD23(LOBAS2)/colamp-LBD23-DAP-Seq(GSE60143)/Homer	GCGNAWWWTNCGCYW	1	0	1	171	0.051	1780.1	0.0812
Unknown(Homeobox)/Limb-p300-ChIP-Seq/Homer	SSCMATWAAA	1	0	1	166	0.0496	1746.2	0.0796
Tcf4(HMG)/Hct116-Tcf4-ChIP-Seq(SRA012054)/Homer	ASATCAAAGGVA	1	0	1	219	0.0654	2174.6	0.0992
Erra(NR)/HepG2-Erra-ChIP-Seq(GSE31477)/Homer	CAAAGGTCAG	1	0	1	638	0.1904	5907.3	0.2694
ERF5(AP2EREBP)/colamp-ERF5-DAP-Seq(GSE60143)/Homer	DCMGCCGCCA	1	0	1	27	0.0081	501.9	0.0229
At3g45610(C2C2dof)/col-At3g45610-DAP-Seq(GSE60143)/Homer	TWACTTTTTS	1	0	1	459	0.137	3984.9	0.1817
ERF15(AP2EREBP)/colamp-ERF15-DAP-Seq(GSE60143)/Homer	WDHAGCMGCCAT	1	0	1	553	0.1651	4785.9	0.2183
HuR(?)/HEK293-HuR-CLIP-Seq(GSE87887)/Homer	BTTTGGTTTG	1	0	1	1162	0.3469	8919.1	0.4067
AT5G63260(C3H)/col-AT5G63260-DAP-Seq(GSE60143)/Homer	RAAAAAGTRA	1	0	1	763	0.2278	6367.1	0.2904
At3g60580(C2H2)/col-At3g60580-DAP-Seq(GSE60143)/Homer	WTTYTACT	1	0	1	1866	0.557	13745.3	0.6268
dof43(C2C2dof)/colamp-dof43-DAP-Seq(GSE60143)/Homer	NAAAAAGTDA	1	0	1	435	0.1299	3802.7	0.1734
Nkx2.5(Homeobox)/HL1-Nkx2.5.biotin-ChIP-Seq(GSE21529)/Homer	RRSCACTYAA	1	0	1	712	0.2125	5948.3	0.2713
LBD19(LOBAS2)/colamp-LBD19-DAP-Seq(GSE60143)/Homer	CCKGAAWTTCMGGAW	1	0	1	532	0.1588	4518.2	0.206
AP-2gamma(AP2)/MCF7-TFAP2C-ChIP-Seq(GSE21234)/Homer	SCCTSAGGSCAW	1	0	1	315	0.094	3797.3	0.1732
LBD18(LOBAS2)/colamp-LBD18-DAP-Seq(GSE60143)/Homer	CKGAWWTTCHGS	1	0	1	709	0.2116	6371.2	0.2906
NLP7(RWPRK)/col-NLP7-DAP-Seq(GSE60143)/Homer	TGRCCYTTCR	1	0	1	567	0.1693	5271	0.2404
At1g75490(AP2EREBP)/colamp-At1g75490-DAP-Seq(GSE60143)/Homer	CACCGMCT	1	0	1	293	0.0875	2864.7	0.1306
AP-2alpha(AP2)/Hela-AP2alpha-ChIP-Seq(GSE31477)/Homer	ATGCCCTGAGGC	1	0	1	225	0.0672	2932.2	0.1337
COG1(C2C2dof)/col-COG1-DAP-Seq(GSE60143)/Homer	DAAAAAGTGA	1	0	1	440	0.1313	4142.8	0.1889
Six2(Homeobox)/NephronProgenitor-Six2-ChIP-Seq(GSE39837)/Homer	GWAAYHTGAKMC	1	0	1	271	0.0809	2806.3	0.128
SPL1(SBP)/colamp-SPL1-DAP-Seq(GSE60143)/Homer	HYGTACDTWH	1	0	1	290	0.0866	2983.8	0.1361
AT2G38300(G2like)/col-AT2G38300-DAP-Seq(GSE60143)/Homer	ADRGAATGTT	1	0	1	403	0.1203	4205.4	0.1918
ERF115(AP2EREBP)/colamp-ERF115-DAP-Seq(GSE60143)/Homer	WTKRCGGCGB	1	0	1	170	0.0507	2129.4	0.0971
Znf263(Zf)/K562-Znf263-ChIP-Seq(GSE31477)/Homer	CVGTSCTCCC	1	0	1	681	0.2033	5694	0.2597
ERF7(AP2EREBP)/col-ERF7-DAP-Seq(GSE60143)/Homer	ATGRCGGCGG	1	0	1	184	0.0549	1923.9	0.0877
Sox2(HMG)/mES-Sox2-ChIP-Seq(GSE11431)/Homer	BCCATTGTTC	1	0	1	430	0.1284	3815.7	0.174
Sox10(HMG)/SciaticNerve-Sox3-ChIP-Seq(GSE35132)/Homer	CCWTTGTYYB	1	0	1	735	0.2194	6538.1	0.2982
ZNF189(Zf)/HEK293-ZNF189.GFP-ChIP-Seq(GSE58341)/Homer	TGGAACAGMA	1	0	1	235	0.0701	2401.3	0.1095
Bcl11a(Zf)/HSPC-BCL11A-ChIP-Seq(GSE104676)/Homer	TYTGACCASWRG	1	0	1	229	0.0684	2560.7	0.1168
Smad3(MAD)/NPC-Smad3-ChIP-Seq(GSE36673)/Homer	TWGTCTGV	1	0	1	974	0.2907	7963.2	0.3632
ESE3(AP2EREBP)/col-ESE3-DAP-Seq(GSE60143)/Homer	GACGGTGG	1	0	1	136	0.0406	1506.4	0.0687
BORIS(Zf)/K562-CTCFL-ChIP-Seq(GSE32465)/Homer	CNNBRGCGCCCCCTGSTGGC	1	0	1	117	0.0349	3264.7	0.1489
SeqBias: CG-repeat	CGCGCGCGCG	1	0	1	180	0.0537	2042.8	0.0932
AT1G28160(AP2EREBP)/colamp-AT1G28160-DAP-Seq(GSE60143)/Homer	GGCGGCGG	1	0	1	221	0.066	2609.9	0.119
ERF105(AP2EREBP)/colamp-ERF105-DAP-Seq(GSE60143)/Homer	TGGCGGCT	1	0	1	187	0.0558	2147.1	0.0979
RARa(NR)/K562-RARa-ChIP-Seq(Encode)/Homer	TTGAMCTTTG	1	0	1	839	0.2504	7146.8	0.3259
AT2G40260(G2like)/colamp-AT2G40260-DAP-Seq(GSE60143)/Homer	WAAAYATTCTTT	1	0	1	496	0.1481	4738.2	0.2161
PR(NR)/T47D-PR-ChIP-Seq(GSE31130)/Homer	VAGRACAKNCTGTBC	1	0	1	627	0.1872	5296.9	0.2416
STAT4(Stat)/CD4-Stat4-ChIP-Seq(GSE22104)/Homer	NYTTCCWGGAAR	1	0	1	279	0.0833	2963.4	0.1351
Sox15(HMG)/CPA-Sox15-ChIP-Seq(GSE62909)/Homer	RAACAATGGN	1	0	1	473	0.1412	4265.9	0.1945
TEAD3(TEA)/HepG2-TEAD3-ChIP-Seq(Encode)/Homer	TRCATTCCAG	1	0	1	612	0.1827	5456.5	0.2488
MYB88(MYB)/col-MYB88-DAP-Seq(GSE60143)/Homer	HNACGCTCCT	1	0	1	454	0.1355	4647.8	0.212
KAN2(G2like)/colamp-KAN2-DAP-Seq(GSE60143)/Homer	ATATTCTY	1	0	1	434	0.1296	3883.3	0.1771
THRb(NR)/Liver-NR1A2-ChIP-Seq(GSE52613)/Homer	TRAGGTCA	1	0	1	1213	0.3621	10026.1	0.4572
CHR(?)/Hela-CellCycle-Expression/Homer	SRGTTTCAAA	1	0	1	168	0.0501	1843.1	0.0841
AT5G23930(mTERF)/col-AT5G23930-DAP-Seq(GSE60143)/Homer	GGCGGCTG	1	0	1	385	0.1149	3496.8	0.1595
RAP26(AP2EREBP)/colamp-RAP26-DAP-Seq(GSE60143)/Homer	HDATGGCGGCGG	1	0	1	132	0.0394	1572	0.0717
Elk1(ETS)/Hela-Elk1-ChIP-Seq(GSE31477)/Homer	HACTTCCGGY	1	0	1	168	0.0501	1790.7	0.0817
ERF11(AP2EREBP)/col-ERF11-DAP-Seq(GSE60143)/Homer	RTGGCGGCGG	1	0	1	65	0.0194	1085.9	0.0495
STAT5(Stat)/mCD4+-Stat5-ChIP-Seq(GSE12346)/Homer	RTTTCTNAGAAA	1	0	1	96	0.0287	1415.6	0.0646
Unknown2/Drosophila-Promoters/Homer	CATCMCTA	1	0	1	393	0.1173	3660.8	0.1669
TGA9(bZIP)/colamp-TGA9-DAP-Seq(GSE60143)/Homer	VTGACGTC	1	0	1	267	0.0797	2848.5	0.1299
NFY(CCAAT)/Promoter/Homer	RGCCAATSRG	1	0	1	260	0.0776	2787.1	0.1271
CAMTA1(CAMTA)/col-CAMTA1-DAP-Seq(GSE60143)/Homer	WWAACGCGTT	1	0	1	36	0.0107	605.4	0.0276
Sox4(HMG)/proB-Sox4-ChIP-Seq(GSE50066)/Homer	YCTTTGTTCC	1	0	1	355	0.106	3428	0.1563
ERF8(AP2EREBP)/colamp-ERF8-DAP-Seq(GSE60143)/Homer	CGCCGYCATW	1	0	1	116	0.0346	1410.8	0.0643
At4g01280(MYBrelated)/colamp-At4g01280-DAP-Seq(GSE60143)/Homer	AAATATCT	1	0	1	116	0.0346	1457.7	0.0665
AT1G71450(AP2EREBP)/col-AT1G71450-DAP-Seq(GSE60143)/Homer	DHDWTGTCGGTG	1	0	1	203	0.0606	2213.3	0.1009
HSF3(HSF)/colamp-HSF3-DAP-Seq(GSE60143)/Homer	NTTCTAGAAKCTTCT	1	0	1	211	0.063	2236.3	0.102
ERF3(AP2EREBP)/colamp-ERF3-DAP-Seq(GSE60143)/Homer	ATGGCGGCGG	1	0	1	56	0.0167	801.4	0.0365
Elk4(ETS)/Hela-Elk4-ChIP-Seq(GSE31477)/Homer	NRYTTCCGGY	1	0	1	144	0.043	1787.2	0.0815
SEP3(MADS)/Arabidoposis-Flower-Sep3-ChIP-Seq/Homer	CCAAAAAGGG	1	0	1	314	0.0937	3047.1	0.139
At2g33710(AP2EREBP)/colamp-At2g33710-DAP-Seq(GSE60143)/Homer	WTKGCGGCKR	1	0	1	245	0.0731	2842.6	0.1296
STAT6(Stat)/Macrophage-Stat6-ChIP-Seq(GSE38377)/Homer	TTCCKNAGAA	1	0	1	158	0.0472	1868.1	0.0852
CTCF(Zf)/CD4+-CTCF-ChIP-Seq(Barski_et_al.)/Homer	AYAGTGCCMYCTRGTGGCCA	1	0	1	90	0.0269	3229.3	0.1473
RLR1?/SacCer-Promoters/Homer	WTTTTCYYTTTT	1	0	1	150	0.0448	1651	0.0753
ERF10(AP2EREBP)/col-ERF10-DAP-Seq(GSE60143)/Homer	RTGGCGGCGG	1	0	1	56	0.0167	840	0.0383
ERF104(AP2EREBP)/col-ERF104-DAP-Seq(GSE60143)/Homer	GGCGGCGG	1	0	1	88	0.0263	1190.8	0.0543
ASL18(LOBAS2)/colamp-ASL18-DAP-Seq(GSE60143)/Homer	CCGGAAAWTCMGGAR	1	0	1	432	0.129	4104.7	0.1872
LBD13(LOBAS2)/colamp-LBD13-DAP-Seq(GSE60143)/Homer	KCCGTNWTTTBCGGC	1	0	1	114	0.034	1359.4	0.062
Six4(Homeobox)/MCF7-SIX4-ChIP-Seq(Encode)/Homer	TGWAAYCTGABACCB	1	0	1	18	0.0054	410.1	0.0187
AT2G28920(ND)/col-AT2G28920-DAP-Seq(GSE60143)/Homer	WAGATATTTWTW	1	0	1	56	0.0167	850.9	0.0388
PUCHI(AP2EREBP)/colamp-PUCHI-DAP-Seq(GSE60143)/Homer	GCGCCGTY	1	0	1	32	0.0096	654.5	0.0298
GFY-Staf(?,Zf)/Promoter/Homer	RACTACAATTCCCAGAAKGC	1	0	1	6	0.0018	249	0.0114
HSF6(HSF)/col-HSF6-DAP-Seq(GSE60143)/Homer	TTYTAGAAGCTTCTA	1	0	1	42	0.0125	766.2	0.0349
DPL-1(E2F)/cElegans-Adult-ChIP-Seq(modEncode)/Homer	TAGCGCGC	1	0	1	65	0.0194	1300.6	0.0593
EPR1(MYBrelated)/colamp-EPR1-DAP-Seq(GSE60143)/Homer	AAATATCT	1	0	1	84	0.0251	1124.6	0.0513
LHY1(MYBrelated)/col-LHY1-DAP-Seq(GSE60143)/Homer	AAATATCT	1	0	1	84	0.0251	1124.6	0.0513
LCL1(MYBrelated)/colamp-LCL1-DAP-Seq(GSE60143)/Homer	NAAAATATCTWHWWN	1	0	1	30	0.009	702.8	0.0321
ERF73(AP2EREBP)/col-ERF73-DAP-Seq(GSE60143)/Homer	CCGCCGCC	1	0	1	46	0.0137	789.2	0.036
ESE1(AP2EREBP)/col-ESE1-DAP-Seq(GSE60143)/Homer	GGCGGCGG	1	0	1	57	0.017	856.9	0.0391
ERF1(AP2EREBP)/colamp-ERF1-DAP-Seq(GSE60143)/Homer	GGCGGCTR	1	0	1	44	0.0131	711.2	0.0324
CRF4(AP2EREBP)/colamp-CRF4-DAP-Seq(GSE60143)/Homer	CGCCGCCA	1	0	1	31	0.0093	605.8	0.0276
ANAC042(NAC)/col-ANAC042-DAP-Seq(GSE60143)/Homer	CGTNDHNDHNACGKY	1	0	1	28	0.0084	608	0.0277
ERF2(AP2EREBP)/colamp-ERF2-DAP-Seq(GSE60143)/Homer	GGCGGCTG	1	0	1	46	0.0137	777.2	0.0354
WRKY7(WRKY)/colamp-WRKY7-DAP-Seq(GSE60143)/Homer	AAAAGTCAACGSHWD	1	0	1	0	0	0.2	0
REM16(ABI3VP1)/col-REM16-DAP-Seq(GSE60143)/Homer	DTTTTTSCCGSMAAA	1	0	1	0	0	1.1	0
DEL1(E2FDP)/colamp-DEL1-DAP-Seq(GSE60143)/Homer	TTCCCGCCAA	1	0	1	0	0	5.4	0.0002
Ronin(THAP)/ES-Thap11-ChIP-Seq(GSE51522)/Homer	RACTACAACTCCCAGVAKGC	1	0	1	3	0.0009	211.3	0.0096
AT4G27900(C2C2COlike)/col-AT4G27900-DAP-Seq(GSE60143)/Homer	TCTCVACCGTTSATT	1	0	1	0	0	10.4	0.0005
ZFP3(Zf)/HEK293-ZFP3.GFP-ChIP-Seq(GSE58341)/Homer	GGGTTTTGAAGGATGARTAGGAGTT	1	0	1	0	0	4.2	0.0002
bZIP42(bZIP)/colamp-bZIP42-DAP-Seq(GSE60143)/Homer	GCCACGTCAGCA	1	0	1	0	0	4.7	0.0002
Unknown2/Arabidopsis-Promoters/Homer	AAACGACGTCGTTTT	1	0	1	0	0	6.5	0.0003
ZIM(C2C2gata)/col-ZIM-DAP-Seq(GSE60143)/Homer	ATCSRACGGTYRAGA	1	0	1	0	0	13.7	0.0006
AT4G12670(MYBrelated)/col-AT4G12670-DAP-Seq(GSE60143)/Homer	AGGGTTTAGGGTTTA	1	0	1	0	0	7.5	0.0003
GFX(?)/Promoter/Homer	ATTCTCGCGAGA	1	0	1	0	0	46.2	0.0021

## Sheet: Legend
The results output from HOMER motif enrichment analysis of ATAC-seq peaks specific to day-18 CHD3-KO CNCCs.
