# Supplementary material for: The NuRD component CHD3 promotes BMP signalling during cranial neural crest cell specification
Source: EMBO Rep. 2025 Aug 20;26(19):4723–41. doi: 10.1038/s44319-025-00555-w (PMC12508100; doi:10.1038/s44319-025-00555-w)
Supplement: Supplementary file 10 — Source data Fig. 3 [file 44319_2025_555_MOESM10_ESM.zip › EMBOR-2025-61878-T_SourceDataForFigure3/3C/TPM_for_dot_plots.xlsx]

## Sheet: TPM for violin plots
	CHD3_WT_D18_CNCCs_1	CHD3_WT_D18_CNCCs_2	CHD3_KO_D18_CNCCs_1	CHD3_KO_D18_CNCCs_2	CHD3_KO_D18_CNCCs_3
LHX2	6.45468	12.8932	0.42652	4.20645	1.0165
NANOG	4.54465	7.63744	68.1019	64.6344	97.9005

## Sheet: Sheet1
Transcripts per million (TPM) values for genes of interest obtained from RNA-seq in CHD3-WT and CHD3-KO day-18 CNCCs.
