# Supplementary material for: The NuRD component CHD3 promotes BMP signalling during cranial neural crest cell specification
Source: EMBO Rep. 2025 Aug 20;26(19):4723–41. doi: 10.1038/s44319-025-00555-w (PMC12508100; doi:10.1038/s44319-025-00555-w)
Supplement: Supplementary file 10 — Source data Fig. 3 [file 44319_2025_555_MOESM10_ESM.zip › EMBOR-2025-61878-T_SourceDataForFigure3/3D/Genes_Upregulated_in_KO_d18.xlsx]

## Sheet: Upregulated_in_KO_d18_no_WTrep3
	baseMean	log2FoldChange	lfcSE	stat	pvalue	padj
MIXL1	6848.92	5.36664	0.214702	24.9958	6.79e-138	5.8e-134
CER1	6429.8	8.32116	0.334078	24.9078	6.12e-137	3.49e-133
ADCY2	2785.15	3.83397	0.156583	24.4852	2.12e-132	9.08e-129
AK4	3340.83	2.32758	0.0977476	23.8121	2.5e-125	8.55e-122
GAL	6346.34	5.46834	0.24786	22.0622	7.29e-108	1.78e-104
SERPINE2	13661.8	4.2022	0.194795	21.5725	3.26e-103	6.96e-100
CORO2A	2291.91	2.46583	0.11568	21.316	8.07e-101	1.53e-97
PPIAP46	3324.49	6.05409	0.299546	20.2109	7.85e-91	1.34e-87
MUC3A	593.816	4.10448	0.209006	19.6381	7.3e-86	1.13e-82
TBXT	3000.69	4.62035	0.236166	19.564	3.14e-85	4.47e-82
IFITM1	7594.32	3.70077	0.189559	19.5231	6.99e-85	9.19e-82
ZNF208	676.083	6.71913	0.345333	19.4569	2.55e-84	3.11e-81
F2RL1	1618.31	2.06854	0.107702	19.2062	3.29e-82	3.74e-79
VASH2	1285.38	2.44779	0.12935	18.9238	7.26e-80	7.76e-77
CD9	2053.62	2.15804	0.118234	18.2523	1.98e-74	1.99e-71
P2RY1	961.129	2.70164	0.151509	17.8315	4.02e-71	3.82e-68
AP3B2	643.399	4.01403	0.230374	17.424	5.42e-68	4.88e-65
PPP1R3B	2740.45	2.20124	0.127633	17.2467	1.19e-66	1.01e-63
CHST9	375.74	3.8453	0.225628	17.0427	3.96e-65	3.22e-62
BX322639.1	370.973	5.97384	0.358186	16.678	1.89e-62	1.47e-59
DKK4	1335.65	5.44307	0.326594	16.6662	2.31e-62	1.67e-59
PCDH10	3216.23	3.97965	0.238801	16.6652	2.35e-62	1.67e-59
SCG3	1019.77	2.52637	0.151652	16.659	2.6e-62	1.78e-59
DCLK1	2418.65	2.78855	0.168586	16.5409	1.86e-61	1.22e-58
AKAP7	716.524	2.64675	0.166403	15.9056	5.79e-57	3.53e-54
TFPI2	383.342	2.94801	0.188033	15.6782	2.13e-55	1.26e-52
CD200	1752.49	1.74708	0.111869	15.6172	5.56e-55	3.17e-52
FGD5	507.293	2.73423	0.175114	15.614	5.85e-55	3.22e-52
POLR3G	1635.44	2.05133	0.133102	15.4117	1.37e-53	7.29e-51
LRRK1	26179.6	3.57622	0.232606	15.3745	2.43e-53	1.22e-50
NODAL	3502.64	4.62954	0.301608	15.3495	3.57e-53	1.74e-50
FGF4	1415.78	5.52748	0.367091	15.0575	3.08e-51	1.46e-48
CDA	418.939	4.8275	0.32185	14.9992	7.43e-51	3.43e-48
GABRB3	3488.24	2.59425	0.173906	14.9176	2.53e-50	1.14e-47
HHLA1	4606.86	3.7058	0.249988	14.8239	1.03e-49	4.5e-47
PAPSS2	715.108	2.58828	0.175247	14.7693	2.31e-49	9.87e-47
SLC22A3	331.064	4.84695	0.328499	14.7549	2.86e-49	1.19e-46
TDGF1	4559.65	4.09466	0.280694	14.5876	3.37e-48	1.37e-45
CASP10	765.865	4.23674	0.290778	14.5704	4.33e-48	1.72e-45
DSEL	990.369	2.22239	0.152568	14.5666	4.58e-48	1.78e-45
KDR	2248.39	3.61436	0.250854	14.4082	4.59e-47	1.74e-44
PMEPA1	775.005	3.64916	0.256553	14.2238	6.52e-46	2.42e-43
DUSP5	1188.12	3.13025	0.224314	13.9548	2.94e-44	1.05e-41
POU5F1	4957.17	3.27359	0.235578	13.896	6.7e-44	2.29e-41
GSTO1	4868.79	2.24123	0.163235	13.7301	6.7e-43	2.25e-40
RYR2	323.752	3.27738	0.239239	13.6992	1.03e-42	3.37e-40
CPT1A	742.262	3.22023	0.235693	13.6628	1.69e-42	5.36e-40
ZNF204P	863.586	2.54372	0.186256	13.6571	1.83e-42	5.69e-40
ADCYAP1R1	546.331	2.36092	0.173642	13.5964	4.21e-42	1.28e-39
FLT1	637.878	2.75133	0.202465	13.5892	4.64e-42	1.39e-39
NANOG	1576.84	3.56633	0.262996	13.5604	6.88e-42	2.03e-39
MFAP4	362.344	4.09067	0.304738	13.4235	4.4e-41	1.27e-38
DIPK2A	1355.55	1.72875	0.128984	13.4028	5.82e-41	1.66e-38
FOXA2	520.108	7.98393	0.596661	13.381	7.81e-41	2.19e-38
PMAIP1	1269.45	2.54536	0.191282	13.3068	2.11e-40	5.73e-38
TUBB2B	48093.4	1.85109	0.139098	13.3078	2.08e-40	5.73e-38
CALB1	1301.43	3.56711	0.268662	13.2773	3.13e-40	8.37e-38
IFIT2	450.288	4.70642	0.356188	13.2133	7.35e-40	1.93e-37
GMPR	294.555	2.79307	0.211593	13.2002	8.75e-40	2.27e-37
EIF4A1P2	290.673	6.69852	0.509183	13.1554	1.58e-39	4.04e-37
ALDH3A2	4810	1.65599	0.12739	12.9994	1.23e-38	3.05e-36
TUNAR	1985.7	3.61038	0.277844	12.9943	1.32e-38	3.22e-36
SKIL	1654.54	1.55956	0.120225	12.972	1.76e-38	4.25e-36
PHC1	6923.46	1.61914	0.125161	12.9365	2.8e-38	6.65e-36
USP44	1443.98	1.94476	0.151007	12.8786	5.94e-38	1.39e-35
SEPHS1	10829.5	1.59573	0.12414	12.8543	8.14e-38	1.88e-35
CALN1	221.66	3.12396	0.244218	12.7917	1.82e-37	4.16e-35
RET	541.514	3.7618	0.294851	12.7583	2.8e-37	6.3e-35
GLIPR1L1	603.072	4.31054	0.339073	12.7127	5.03e-37	1.12e-34
FGF13	1085.55	1.5544	0.122472	12.6919	6.56e-37	1.44e-34
GABBR2	291.147	5.88837	0.465989	12.6363	1.33e-36	2.88e-34
KLHL4	806.597	2.51958	0.199665	12.619	1.66e-36	3.54e-34
FAT3	776.956	2.13594	0.169618	12.5926	2.32e-36	4.89e-34
BACE2	887.258	2.82622	0.225303	12.5441	4.28e-36	8.93e-34
GNG4	416.128	2.10086	0.167572	12.5371	4.68e-36	9.63e-34
GRID2	309.329	2.97964	0.238107	12.5139	6.27e-36	1.28e-33
ARFGEF3	703.234	2.32071	0.186451	12.4467	1.46e-35	2.93e-33
CNTNAP2	2795.13	1.53846	0.124301	12.3768	3.49e-35	6.93e-33
ANOS1	1785.78	2.43788	0.197916	12.3178	7.27e-35	1.43e-32
LDB2	1779.48	2.35905	0.191599	12.3125	7.76e-35	1.51e-32
TPTEP1	330.451	2.83332	0.230995	12.2657	1.38e-34	2.66e-32
TESPA1	475.824	4.58848	0.375839	12.2086	2.8e-34	5.31e-32
GNB4	3334.82	1.82109	0.149428	12.187	3.64e-34	6.84e-32
CAV1	484.551	3.01378	0.248509	12.1274	7.56e-34	1.4e-31
GDF3	682.422	4.68327	0.386236	12.1254	7.75e-34	1.42e-31
PDK1	3984.31	3.22432	0.266207	12.1121	9.12e-34	1.66e-31
SCGB3A2	233.979	2.61956	0.216706	12.0881	1.22e-33	2.2e-31
EOGT	1405.54	1.62963	0.135883	11.9929	3.87e-33	6.82e-31
RARRES2	311.875	2.65278	0.221425	11.9805	4.49e-33	7.84e-31
BEND4	387.385	2.82273	0.235918	11.9649	5.43e-33	9.37e-31
RAB20	406.761	2.32744	0.195657	11.8955	1.25e-32	2.11e-30
GPC6	1744.99	1.58539	0.133717	11.8563	2e-32	3.34e-30
DPPA4	8927.24	1.96167	0.165564	11.8484	2.19e-32	3.64e-30
CCDC169	621.865	1.65636	0.140803	11.7637	6e-32	9.87e-30
NFE2L3	2255.54	1.70718	0.146112	11.684	1.54e-31	2.5e-29
SLC47A1	457.163	3.29241	0.282423	11.6577	2.1e-31	3.38e-29
ABHD12B	1238.88	2.72337	0.233684	11.654	2.19e-31	3.49e-29
TUBA4A	414.046	2.22043	0.191632	11.587	4.8e-31	7.59e-29
OR1D2	211.495	2.79997	0.242837	11.5302	9.29e-31	1.46e-28
OGDHL	534.558	2.82741	0.245305	11.5261	9.75e-31	1.51e-28
B3GALT5	478.44	2.666	0.231411	11.5206	1.04e-30	1.6e-28
PPP2R2C	429.309	2.32049	0.202047	11.4849	1.57e-30	2.37e-28
TUBB2A	21334.9	1.98462	0.173996	11.4062	3.9e-30	5.79e-28
GSC	266.976	5.23955	0.465089	11.2657	1.94e-29	2.83e-27
BCL11A	277.094	2.74193	0.244175	11.2293	2.93e-29	4.24e-27
PIK3CB	1522.02	1.63803	0.146558	11.1767	5.3e-29	7.62e-27
ZNF560	488.579	1.91563	0.172463	11.1075	1.15e-28	1.64e-26
CLMP	1016.06	1.83391	0.166095	11.0413	2.41e-28	3.41e-26
SH2B3	799.826	1.73103	0.158036	10.9534	6.4e-28	8.97e-26
GRM4	965.107	3.81324	0.348486	10.9423	7.23e-28	1.01e-25
PDE5A	1024.72	1.69092	0.155102	10.902	1.13e-27	1.55e-25
MAGI2	415.288	2.58996	0.23839	10.8644	1.7e-27	2.33e-25
PCSK9	2113.77	3.64355	0.335976	10.8447	2.11e-27	2.87e-25
RAP1GAP2	688.219	2.38243	0.219767	10.8407	2.21e-27	2.97e-25
IGFBPL1	2239.98	2.13851	0.197286	10.8396	2.23e-27	2.98e-25
MEIS3	3032.46	1.76241	0.162637	10.8365	2.31e-27	3.06e-25
CNIH3	313.037	2.18389	0.202833	10.7669	4.93e-27	6.48e-25
C9orf135	127.691	3.32503	0.309237	10.7524	5.78e-27	7.53e-25
TACR1	201.467	4.30151	0.403026	10.673	1.36e-26	1.76e-24
TCEAL2	333.763	1.91597	0.180383	10.6217	2.36e-26	3.04e-24
LRP8	2320.4	1.73866	0.163714	10.6201	2.4e-26	3.07e-24
DTWD2	740.256	2.27156	0.214386	10.5957	3.12e-26	3.95e-24
RIMKLA	251.682	2.79474	0.266465	10.4882	9.79e-26	1.23e-23
TMEM132D	184.181	3.34603	0.319778	10.4636	1.27e-25	1.57e-23
CD44	514.326	1.98489	0.190075	10.4426	1.58e-25	1.95e-23
CHGA	308.06	3.33676	0.320107	10.4239	1.93e-25	2.35e-23
L1TD1	9920.11	1.95782	0.190559	10.274	9.23e-25	1.08e-22
ZNF600	541.274	2.1156	0.207154	10.2127	1.74e-24	2.02e-22
TBC1D2	534.032	2.02267	0.198237	10.2033	1.92e-24	2.2e-22
TRABD2A	239.96	2.26234	0.221743	10.2025	1.93e-24	2.2e-22
ARHGAP40	108.643	4.30341	0.422404	10.1879	2.25e-24	2.54e-22
CYP2S1	2008.22	2.31368	0.230488	10.0382	1.04e-23	1.14e-21
PGM1	5349.18	1.68949	0.168385	10.0335	1.09e-23	1.19e-21
PITX2	233.008	4.27017	0.42724	9.99477	1.61e-23	1.75e-21
TDGF1P3	167.468	4.16753	0.417439	9.98358	1.8e-23	1.93e-21
HHEX	210.803	6.8952	0.696418	9.90094	4.12e-23	4.35e-21
ADGRG2	292.002	5.04419	0.5101	9.88863	4.66e-23	4.89e-21
GLB1L3	161.092	3.24933	0.329808	9.8522	6.71e-23	6.99e-21
EIF4A1P10	213.179	2.18342	0.221993	9.83556	7.91e-23	8.19e-21
SLC22A15	199.833	2.2302	0.227758	9.79197	1.22e-22	1.25e-20
JAKMIP1	178.764	4.56774	0.467943	9.76132	1.65e-22	1.69e-20
SOWAHC	555.521	1.63427	0.168156	9.71881	2.51e-22	2.55e-20
CACHD1	4358.27	1.7945	0.184658	9.71799	2.53e-22	2.56e-20
ADD2	4778.75	1.69197	0.174152	9.71548	2.59e-22	2.6e-20
CALCR	299.99	7.41188	0.763117	9.71263	2.66e-22	2.66e-20
ATCAY	350.913	2.68343	0.2764	9.7085	2.77e-22	2.76e-20
DBNDD2	734.06	1.79744	0.18524	9.70335	2.92e-22	2.88e-20
PDLIM1	3588.54	1.66582	0.172011	9.68439	3.51e-22	3.45e-20
EOMES	4321.33	5.4868	0.568112	9.65797	4.55e-22	4.44e-20
CD1D	242.106	4.81027	0.498705	9.64553	5.13e-22	4.99e-20
TRIM14	303.235	1.96416	0.203865	9.63461	5.71e-22	5.51e-20
UNC13A	1243.83	2.19577	0.228022	9.62965	5.99e-22	5.75e-20
EPHA1	1153.48	1.81999	0.191777	9.49009	2.31e-21	2.16e-19
IGLON5	924.929	1.54919	0.163357	9.48346	2.46e-21	2.28e-19
FAM174B	608.613	2.49585	0.263268	9.48025	2.54e-21	2.34e-19
LCK	460.716	3.03435	0.321185	9.44737	3.47e-21	3.19e-19
PROKR1	145.394	2.83592	0.301592	9.40319	5.29e-21	4.81e-19
ZC3HAV1	2116.25	1.80569	0.193586	9.32759	1.08e-20	9.74e-19
RIMS4	889.786	2.44905	0.262751	9.32078	1.15e-20	1.03e-18
FAM189A2	164.782	2.59604	0.278648	9.31654	1.2e-20	1.07e-18
CARD11	756.433	2.12098	0.227749	9.31281	1.24e-20	1.1e-18
TESMIN	440.747	2.51164	0.270569	9.28279	1.65e-20	1.45e-18
FOXH1	1843.07	3.41659	0.368663	9.26751	1.91e-20	1.65e-18
GABRA5	218.232	3.03872	0.331341	9.17099	4.69e-20	3.97e-18
DAB1	926.785	1.79327	0.195741	9.1614	5.12e-20	4.31e-18
FOXO1	398.575	1.66608	0.182205	9.14401	6.02e-20	5.04e-18
GATA6	1174.66	7.94241	0.869564	9.13379	6.61e-20	5.49e-18
VLDLR	1507.46	1.83501	0.201367	9.11275	8.03e-20	6.63e-18
EDNRB	1354.45	2.37383	0.260841	9.10067	8.98e-20	7.34e-18
ENPP1	868.377	2.06253	0.227161	9.07959	1.09e-19	8.83e-18
L1CAM	633.328	1.90473	0.210084	9.0665	1.23e-19	9.87e-18
AOX1	283.622	2.07408	0.229284	9.04591	1.48e-19	1.19e-17
SLC16A3	1520.28	2.19032	0.24218	9.04419	1.51e-19	1.2e-17
BEX5	182.81	2.71922	0.300694	9.04315	1.52e-19	1.2e-17
TNC	5942.49	1.80126	0.199181	9.0433	1.52e-19	1.2e-17
CYP26A1	2667.65	5.81963	0.650905	8.94083	3.86e-19	2.97e-17
THBS2	428.739	3.11101	0.348077	8.93771	3.97e-19	3.04e-17
MYORG	745.461	2.52637	0.284547	8.87858	6.77e-19	5.14e-17
ART5	245.762	2.26817	0.25593	8.86245	7.83e-19	5.92e-17
PPP1R16B	256.324	2.56415	0.290538	8.82555	1.09e-18	8.16e-17
AC100868.1	100.344	3.39929	0.385526	8.81726	1.17e-18	8.75e-17
KCNK6	219.884	2.06853	0.235532	8.78236	1.6e-18	1.18e-16
PCDH20	153.817	2.73197	0.311346	8.77469	1.71e-18	1.26e-16
PLA2G16	550.219	3.12126	0.358937	8.69586	3.44e-18	2.45e-16
VANGL1	1868.95	1.78538	0.206184	8.65919	4.75e-18	3.35e-16
OLFM2	851.673	2.06955	0.240513	8.60475	7.65e-18	5.31e-16
TPST2	1732.53	1.60523	0.18695	8.5864	8.97e-18	6.21e-16
YBX2	392.197	2.38369	0.278425	8.56133	1.12e-17	7.69e-16
FOXA3	326.831	2.11188	0.246974	8.55101	1.22e-17	8.31e-16
DUSP10	206.011	2.84889	0.333627	8.53915	1.35e-17	9.13e-16
CCL26	73.3901	3.94613	0.462665	8.52912	1.47e-17	9.88e-16
BDKRB2	116.061	3.72276	0.437248	8.51406	1.68e-17	1.12e-15
OLFM1	691.288	2.42544	0.285202	8.50432	1.83e-17	1.2e-15
DNMT3B	14071.5	1.59408	0.188135	8.47305	2.39e-17	1.55e-15
MFAP3L	332.825	2.20422	0.260223	8.47049	2.44e-17	1.58e-15
TAGLN	5955.67	2.13052	0.251804	8.461	2.65e-17	1.71e-15
ACTC1	214.949	2.50901	0.297124	8.44431	3.06e-17	1.96e-15
GALNT6	170.012	2.09902	0.249024	8.42899	3.49e-17	2.23e-15
SEMA6A	7203.56	1.55534	0.184702	8.42081	3.74e-17	2.38e-15
SLITRK2	168.048	3.90861	0.464321	8.41789	3.83e-17	2.43e-15
NTS	4340.7	5.98506	0.712314	8.40227	4.38e-17	2.75e-15
PGBD5	368.6	1.6113	0.19198	8.39308	4.74e-17	2.95e-15
MNS1	90.9595	6.47009	0.776186	8.33575	7.7e-17	4.73e-15
LRAT	1182.4	2.06519	0.248232	8.31961	8.83e-17	5.37e-15
CDX1	714.44	1.54557	0.186135	8.30352	1.01e-16	6.12e-15
MAP3K21	391.185	1.90594	0.229906	8.29007	1.13e-16	6.79e-15
DNAJA4	116.606	4.54118	0.548555	8.27845	1.25e-16	7.4e-15
SALL3	348.496	1.9397	0.235092	8.2508	1.57e-16	9.27e-15
NANOGP8	167.283	3.8734	0.471843	8.20909	2.23e-16	1.3e-14
QPCT	331.742	2.76686	0.34051	8.12562	4.45e-16	2.49e-14
TACR3	150.643	3.08021	0.379373	8.11922	4.69e-16	2.61e-14
NOCT	445.85	1.70333	0.210167	8.10468	5.29e-16	2.93e-14
NMRK2	582.564	3.15895	0.39003	8.09925	5.53e-16	3.05e-14
GRPR	122.41	2.39277	0.296441	8.07166	6.93e-16	3.79e-14
IFI30	356.115	1.89414	0.235321	8.04918	8.33e-16	4.51e-14
SYT4	112.187	2.60788	0.325917	8.00168	1.23e-15	6.62e-14
PARP12	99.4887	2.87549	0.359511	7.99833	1.26e-15	6.76e-14
SHISAL2B	367.201	3.39511	0.425697	7.97541	1.52e-15	8.09e-14
AC007546.3	82.3795	2.93357	0.36821	7.96711	1.62e-15	8.59e-14
TPD52	1066.55	1.67352	0.210484	7.95079	1.85e-15	9.68e-14
WIPF3	333.614	1.80089	0.226985	7.93396	2.12e-15	1.11e-13
STK32A	111.737	3.25767	0.411618	7.91429	2.49e-15	1.29e-13
MEGF10	141.013	2.71128	0.343045	7.90358	2.71e-15	1.4e-13
RUNX1T1	259.921	2.84746	0.362309	7.85922	3.87e-15	1.98e-13
GNAL	1407.92	1.83924	0.234319	7.84929	4.18e-15	2.13e-13
C2orf72	137.645	2.89298	0.368864	7.84295	4.4e-15	2.23e-13
ANKRD1	353.706	3.38092	0.431646	7.83262	4.78e-15	2.4e-13
ATP1A3	441.84	2.93466	0.375052	7.82467	5.09e-15	2.52e-13
PNMA2	448.596	1.99014	0.25434	7.82473	5.09e-15	2.52e-13
WARS	8955.71	1.85309	0.239554	7.73558	1.03e-14	4.96e-13
FAM20C	353.325	2.09245	0.271287	7.71306	1.23e-14	5.9e-13
MCC	1451.35	1.73332	0.224825	7.70965	1.26e-14	6.04e-13
ZDHHC22	164.317	2.4997	0.324761	7.69704	1.39e-14	6.57e-13
AK4P1	100.144	2.36141	0.30685	7.69566	1.41e-14	6.63e-13
EPHX1	1374.2	1.58574	0.207418	7.64518	2.09e-14	9.66e-13
GUCY2C	84.3632	3.52917	0.461765	7.64278	2.13e-14	9.82e-13
RAP1GAP	347.879	1.84984	0.242918	7.61508	2.64e-14	1.21e-12
MT1F	80.5315	3.12321	0.410225	7.61341	2.67e-14	1.22e-12
RBM47	1091.56	1.75	0.230211	7.60175	2.92e-14	1.33e-12
ZNF257	58.8243	4.82406	0.636347	7.58087	3.43e-14	1.55e-12
BMS1P8	73.242	6.14724	0.813503	7.55651	4.14e-14	1.85e-12
C13orf42	149.922	2.87702	0.38129	7.54549	4.51e-14	1.99e-12
EPB41L3	1754.9	2.26614	0.301345	7.52009	5.47e-14	2.38e-12
TC2N	222.548	2.38154	0.318833	7.46956	8.05e-14	3.44e-12
B3GNT7	1879.93	2.48841	0.333516	7.46115	8.58e-14	3.65e-12
ELL2	1258.6	1.87708	0.251777	7.45532	8.97e-14	3.79e-12
SOHLH2	333.991	1.55376	0.208989	7.43465	1.05e-13	4.41e-12
SYPL2	91.481	3.05382	0.410877	7.43244	1.07e-13	4.48e-12
VRTN	3194.23	1.90499	0.256566	7.42495	1.13e-13	4.73e-12
MYO3A	141.562	3.19435	0.430925	7.41279	1.24e-13	5.15e-12
FAM83F	285.549	2.36571	0.319519	7.40397	1.32e-13	5.5e-12
GPR27	309.231	1.57543	0.212955	7.39797	1.38e-13	5.74e-12
GBP4	79.9115	3.0557	0.41536	7.35676	1.88e-13	7.65e-12
MYOZ3	202.269	1.86343	0.253421	7.35309	1.94e-13	7.82e-12
SERPINE1	435.718	2.24048	0.305544	7.33277	2.25e-13	9.02e-12
ZDHHC23	176.866	2.07085	0.282879	7.32063	2.47e-13	9.83e-12
ADCY8	89.6277	2.48956	0.340654	7.30818	2.71e-13	1.06e-11
LONRF1	986.184	1.69756	0.232563	7.29933	2.89e-13	1.13e-11
RIMS2	470.093	1.62627	0.223011	7.2923	3.05e-13	1.18e-11
ZNF649	2040.76	1.51473	0.207881	7.28652	3.18e-13	1.23e-11
LHFPL4	131.529	2.68272	0.368801	7.27417	3.49e-13	1.34e-11
EEF1A2	384.535	1.72698	0.237582	7.26898	3.62e-13	1.38e-11
LIN7A	680.41	1.92277	0.264815	7.2608	3.85e-13	1.46e-11
FAM124A	442.532	2.03062	0.279803	7.25733	3.95e-13	1.49e-11
C19orf66	104.358	2.77409	0.382334	7.25567	4e-13	1.51e-11
HS3ST5	67.6393	3.50963	0.483872	7.25322	4.07e-13	1.53e-11
ARRDC2	132.945	2.42052	0.334756	7.23069	4.81e-13	1.8e-11
PIM2	1022.73	1.5852	0.219431	7.22413	5.04e-13	1.88e-11
TRNP1	234.547	1.96414	0.272101	7.21843	5.26e-13	1.95e-11
GABRP	144.024	2.3792	0.330505	7.19869	6.08e-13	2.23e-11
COL6A2	4798.53	3.71596	0.516468	7.19495	6.25e-13	2.29e-11
GPC4	4595.46	1.7801	0.247506	7.19217	6.38e-13	2.33e-11
LRRC2	128.759	3.553	0.498095	7.13319	9.81e-13	3.54e-11
GNA14	120.199	3.31504	0.465094	7.12767	1.02e-12	3.67e-11
LZTS1	1314.11	4.31576	0.612152	7.05014	1.79e-12	6.3e-11
SAMD3	250.483	3.14051	0.445483	7.04969	1.79e-12	6.3e-11
BHLHE40	679.507	2.19224	0.311077	7.04725	1.82e-12	6.4e-11
IL23A	83.6367	3.21154	0.45639	7.03682	1.97e-12	6.86e-11
NAP1L6	59.0901	3.10664	0.441602	7.03494	1.99e-12	6.94e-11
CACNA1B	99.2959	2.62274	0.372846	7.03438	2e-12	6.95e-11
ITM2A	287.512	1.89668	0.269772	7.0307	2.06e-12	7.12e-11
OSMR	144.496	2.8965	0.412341	7.02452	2.15e-12	7.4e-11
WSCD2	99.5522	3.01551	0.429937	7.01384	2.32e-12	7.94e-11
GJA5	106.458	2.0621	0.294294	7.00693	2.44e-12	8.33e-11
CHMP4C	280.199	1.85243	0.266081	6.96189	3.36e-12	1.12e-10
PAQR5	214.896	2.31073	0.33202	6.95962	3.41e-12	1.14e-10
KLKB1	146.175	2.5361	0.364764	6.95271	3.58e-12	1.2e-10
MBP	223.749	2.00473	0.289178	6.93252	4.13e-12	1.37e-10
JADE2	823.099	2.03249	0.293581	6.9231	4.42e-12	1.45e-10
SLC43A1	382.501	2.59544	0.374981	6.92152	4.47e-12	1.47e-10
F3	262.5	1.91917	0.277776	6.90904	4.88e-12	1.59e-10
ZYG11A	72.3238	2.67786	0.387806	6.90517	5.01e-12	1.63e-10
PRDM7	54.8152	3.25289	0.471169	6.90388	5.06e-12	1.64e-10
ZNF248	106.668	10.1505	1.47264	6.89273	5.47e-12	1.77e-10
HRASLS5	232.267	4.07589	0.591399	6.89195	5.5e-12	1.78e-10
DCLK3	50.9298	3.38807	0.491623	6.8916	5.52e-12	1.78e-10
PPM1J	360.156	1.86553	0.271124	6.88074	5.95e-12	1.91e-10
MMP25	208.708	2.45004	0.35719	6.85921	6.92e-12	2.2e-10
SLC1A2	195.533	1.53301	0.223973	6.84461	7.67e-12	2.43e-10
ALDOC	1037.11	2.1842	0.320261	6.82007	9.1e-12	2.85e-10
DPP10	200.107	1.54598	0.226713	6.81913	9.16e-12	2.87e-10
NR3C1	209.862	1.89555	0.279506	6.7818	1.19e-11	3.67e-10
TNFRSF8	466.345	2.80913	0.41455	6.77635	1.23e-11	3.8e-10
ADAMTS16	196.478	2.46199	0.36342	6.7745	1.25e-11	3.84e-10
LRFN5	249.592	2.04428	0.30213	6.76623	1.32e-11	4.06e-10
CD48	112.631	10.2302	1.51521	6.7517	1.46e-11	4.45e-10
CAV2	89.8868	2.51545	0.37361	6.73283	1.66e-11	5.02e-10
GALNT14	157.744	2.13263	0.316802	6.73174	1.68e-11	5.04e-10
NLRP12	64.4452	3.50029	0.520178	6.72902	1.71e-11	5.11e-10
DNAH11	125.981	2.4487	0.36485	6.71153	1.93e-11	5.73e-10
NFIB	86.9641	2.79846	0.419875	6.66499	2.65e-11	7.72e-10
PLOD2	1476.65	1.68175	0.252645	6.65659	2.8e-11	8.14e-10
PACSIN3	900.429	1.64406	0.247018	6.65563	2.82e-11	8.17e-10
CAVIN1	456.839	1.68582	0.253319	6.65494	2.83e-11	8.19e-10
KCNQ3	62.277	2.94633	0.443033	6.65037	2.92e-11	8.42e-10
AL121722.1	278.115	8.06315	1.21485	6.63717	3.2e-11	9.16e-10
MOCOS	321.99	1.93951	0.292223	6.63708	3.2e-11	9.16e-10
APOBEC3B	285.783	1.78533	0.269338	6.62859	3.39e-11	9.67e-10
KIAA0040	263.19	1.52212	0.230715	6.59738	4.18e-11	1.17e-09
PIK3R5	218.257	3.90216	0.591592	6.59604	4.22e-11	1.18e-09
NECAB1	62.0217	3.37752	0.512252	6.59347	4.3e-11	1.2e-09
ANKRD18CP	76.1625	2.67614	0.407719	6.56369	5.25e-11	1.46e-09
B4GALNT3	1282.01	1.54656	0.23567	6.56241	5.29e-11	1.47e-09
CBR1	1123.55	1.53943	0.234849	6.55497	5.57e-11	1.54e-09
TMPRSS11E	142.339	3.17221	0.484062	6.55331	5.63e-11	1.55e-09
ZNF488	74.2138	2.40138	0.367216	6.53942	6.18e-11	1.69e-09
GADD45B	289.358	1.79692	0.275052	6.53304	6.44e-11	1.76e-09
LRRN2	618.101	2.07852	0.320533	6.48458	8.9e-11	2.4e-09
VENTX	122.81	4.21884	0.653204	6.45869	1.06e-10	2.82e-09
GNAO1	298.673	1.6884	0.262413	6.43413	1.24e-10	3.3e-09
CACNA2D1	417.232	2.0366	0.316582	6.43309	1.25e-10	3.31e-09
DLGAP1	250.271	1.54501	0.240234	6.43128	1.27e-10	3.34e-09
SUSD3	69.6743	3.21638	0.501172	6.41771	1.38e-10	3.65e-09
TTC39B	412.333	2.4407	0.380869	6.40824	1.47e-10	3.87e-09
MT1X	415.731	1.80302	0.281404	6.40725	1.48e-10	3.89e-09
NTN1	892.555	2.29811	0.358782	6.40532	1.5e-10	3.93e-09
ANKH	251.058	1.62513	0.255562	6.35903	2.03e-10	5.23e-09
PCDH11Y	96.1433	2.38392	0.375146	6.35463	2.09e-10	5.35e-09
CDHR3	113.04	2.04881	0.323177	6.33958	2.3e-10	5.88e-09
SOX17	700.688	11.4349	1.80391	6.33893	2.31e-10	5.9e-09
TSPAN7	266.909	2.02217	0.319649	6.3262	2.51e-10	6.38e-09
CLN8	595.67	1.93363	0.306421	6.31037	2.78e-10	7e-09
BNIP3	5174	1.87175	0.298159	6.27767	3.44e-10	8.5e-09
HERC5	252.306	1.55217	0.247735	6.26546	3.72e-10	9.15e-09
TMEM268	230.61	1.78003	0.284336	6.26033	3.84e-10	9.43e-09
HPDL	398.571	1.82699	0.292244	6.25157	4.06e-10	9.96e-09
MATK	192.659	3.67014	0.587622	6.24575	4.22e-10	1.03e-08
SLC5A9	67.0168	5.69163	0.913417	6.23114	4.63e-10	1.12e-08
SMIM24	72.5858	3.98957	0.640372	6.23008	4.66e-10	1.13e-08
ARHGEF15	40.6222	3.65791	0.590701	6.19249	5.92e-10	1.41e-08
CDKL5	447.049	1.67398	0.270987	6.17735	6.52e-10	1.55e-08
SCNN1A	815.697	1.9456	0.316008	6.15681	7.42e-10	1.74e-08
PCED1B	138.424	2.02551	0.330407	6.13036	8.77e-10	2.04e-08
CHST4	93.9485	2.87973	0.471436	6.10841	1.01e-09	2.33e-08
FGF17	1380.37	2.10483	0.346221	6.07944	1.21e-09	2.77e-08
CST1	148.899	4.33928	0.71722	6.05014	1.45e-09	3.3e-08
LPAR6	466.652	1.54413	0.255257	6.04932	1.45e-09	3.31e-08
NRG3	113.599	1.7688	0.29274	6.04223	1.52e-09	3.44e-08
GATA4	348.98	7.84957	1.30281	6.02509	1.69e-09	3.8e-08
HS3ST3B1	135.561	2.11034	0.351033	6.0118	1.83e-09	4.12e-08
SLCO2A1	250.454	3.53814	0.588796	6.00912	1.87e-09	4.17e-08
HLA-DPB2	45.1527	3.80325	0.633409	6.00442	1.92e-09	4.28e-08
LAMA2	165.373	1.90412	0.317667	5.99406	2.05e-09	4.54e-08
ZNF578	698.832	1.77981	0.297569	5.98116	2.22e-09	4.89e-08
TCF15	88.6315	2.18074	0.365793	5.96168	2.5e-09	5.46e-08
CCDC169-SOHLH2	161.779	1.59411	0.26754	5.95839	2.55e-09	5.57e-08
RFPL2	84.646	7.39149	1.24633	5.9306	3.02e-09	6.51e-08
FKBPL	61.8243	2.57448	0.434659	5.923	3.16e-09	6.79e-08
CDHR1	154.863	1.9574	0.331558	5.90364	3.56e-09	7.54e-08
MANEAL	146.902	2.19073	0.371117	5.90306	3.57e-09	7.56e-08
CYP11A1	124.543	2.0495	0.347749	5.89361	3.78e-09	7.95e-08
CKMT1A	229.065	2.16116	0.367099	5.88714	3.93e-09	8.24e-08
CADPS	240.269	2.09722	0.356342	5.88543	3.97e-09	8.3e-08
RNF125	218.121	1.6048	0.273332	5.87126	4.32e-09	8.99e-08
AC244669.1	142.795	1.59081	0.271067	5.8687	4.39e-09	9.12e-08
FRMPD4	47.7698	3.6828	0.629616	5.84928	4.94e-09	1.01e-07
ADGRG5	151.902	1.79563	0.307023	5.84851	4.96e-09	1.02e-07
SVIL-AS1	40.6441	8.75945	1.5053	5.81906	5.92e-09	1.2e-07
ACOXL	107.13	2.51865	0.433801	5.80601	6.4e-09	1.29e-07
PRSS2	162.198	10.7558	1.85511	5.79792	6.71e-09	1.35e-07
SLCO5A1	148.604	2.09415	0.361241	5.79709	6.75e-09	1.35e-07
SYNGR3	160.847	1.50828	0.260358	5.7931	6.91e-09	1.38e-07
LAMC3	330.797	2.32435	0.40255	5.77407	7.74e-09	1.54e-07
C5AR1	67.073	2.47471	0.428701	5.77258	7.81e-09	1.55e-07
TNS4	168.183	3.14218	0.545054	5.76489	8.17e-09	1.61e-07
TRAF5	679.306	1.78476	0.310012	5.75707	8.56e-09	1.68e-07
ACHE	248.705	2.30246	0.400597	5.74758	9.05e-09	1.76e-07
NR5A2	114.8	2.25407	0.392685	5.74014	9.46e-09	1.83e-07
CRYBB1	87.9954	2.23518	0.389593	5.73722	9.62e-09	1.86e-07
AACSP1	46.679	3.32638	0.583183	5.70383	1.17e-08	2.23e-07
MYC	503.893	1.8639	0.327997	5.68268	1.33e-08	2.5e-07
CCR7	46.9957	2.76102	0.485983	5.68131	1.34e-08	2.52e-07
C1orf61	74.0185	3.45284	0.607898	5.67997	1.35e-08	2.54e-07
EPHX3	268.376	1.72602	0.30443	5.66966	1.43e-08	2.68e-07
CD177	91.2349	6.92807	1.22529	5.65425	1.57e-08	2.9e-07
KCNH8	88.7918	2.23524	0.3963	5.64027	1.7e-08	3.13e-07
C3	81.3197	3.30637	0.586783	5.63475	1.75e-08	3.21e-07
TMEM158	210.728	1.85806	0.330235	5.62649	1.84e-08	3.36e-07
KLRG2	154.255	2.08567	0.371437	5.61514	1.96e-08	3.56e-07
TGFA	266.779	2.11176	0.376233	5.61291	1.99e-08	3.6e-07
APCDD1L	48.394	3.60107	0.641924	5.60981	2.03e-08	3.65e-07
SRRM3	154.69	1.76626	0.316006	5.58934	2.28e-08	4.08e-07
APOBEC3G	198.305	2.77758	0.498196	5.57528	2.47e-08	4.4e-07
DPP4	48.0916	2.84224	0.510468	5.56791	2.58e-08	4.57e-07
PCSK1	269.172	2.53395	0.455249	5.56608	2.61e-08	4.61e-07
PLPPR5	82.712	2.55468	0.459027	5.56543	2.62e-08	4.63e-07
BRINP1	186.646	2.47538	0.447928	5.52629	3.27e-08	5.68e-07
PRRT1B	39.8891	5.25208	0.95111	5.52205	3.35e-08	5.81e-07
POU2AF1	54.6376	3.32904	0.603864	5.51289	3.53e-08	6.09e-07
GLIPR1	73.6821	2.84884	0.517301	5.50712	3.65e-08	6.29e-07
WNT3A	106.388	2.83618	0.515041	5.50671	3.66e-08	6.3e-07
FZD5	548.144	1.77041	0.321628	5.50451	3.7e-08	6.36e-07
BRSK2	198	2.04167	0.372133	5.48639	4.1e-08	7e-07
IL20RA	28.8518	4.77876	0.873023	5.47381	4.4e-08	7.48e-07
IL34	55.5002	3.87107	0.708206	5.46603	4.6e-08	7.79e-07
CXCL12	653.345	1.93116	0.35401	5.45511	4.89e-08	8.23e-07
SYNM	178.806	1.71647	0.315117	5.44708	5.12e-08	8.56e-07
MYCT1	27.7544	4.74219	0.873243	5.43056	5.62e-08	9.33e-07
SLC17A9	117.637	1.76086	0.324961	5.41868	6e-08	9.92e-07
AC138393.1	95.1008	1.73403	0.320073	5.41762	6.04e-08	9.97e-07
HS3ST3A1	96.9064	2.10615	0.390156	5.39823	6.73e-08	1.1e-06
SYN2	119.207	1.60629	0.300242	5.35	8.8e-08	1.39e-06
COL6A1	5626.16	3.01008	0.564855	5.32894	9.88e-08	1.55e-06
PPP2R2B	189.046	1.76719	0.331934	5.32392	1.02e-07	1.59e-06
DNAH17	28.2233	4.14391	0.778672	5.32176	1.03e-07	1.6e-06
GSTM5	27.3868	5.14185	0.966548	5.31981	1.04e-07	1.62e-06
RASGRF2	47.5267	2.83834	0.53388	5.31644	1.06e-07	1.64e-06
APOBEC3D	106.901	2.28547	0.430114	5.31363	1.07e-07	1.66e-06
GDAP1L1	108.326	1.96385	0.371365	5.2882	1.24e-07	1.89e-06
PCDH11X	202.147	1.65586	0.313237	5.28627	1.25e-07	1.91e-06
ATXN7L1	548.991	1.50428	0.285118	5.27598	1.32e-07	2.01e-06
TMEM155	46.7532	2.73301	0.519227	5.2636	1.41e-07	2.13e-06
PRDM14	225.612	2.4693	0.469433	5.26018	1.44e-07	2.17e-06
TRPM2	35.0468	3.70966	0.712049	5.20984	1.89e-07	2.78e-06
MYRIP	47.9806	3.12149	0.59935	5.20812	1.91e-07	2.8e-06
POU5F1B	54.4655	2.61835	0.502987	5.2056	1.93e-07	2.83e-06
HSD11B2	113.728	2.06064	0.396109	5.2022	1.97e-07	2.87e-06
ZCCHC12	71.8767	2.77473	0.533732	5.19873	2.01e-07	2.93e-06
GATM	564.602	1.76737	0.34131	5.17819	2.24e-07	3.25e-06
CMKLR1	71.4256	2.5158	0.4867	5.16909	2.35e-07	3.4e-06
TENM1	127.807	2.08904	0.405192	5.15568	2.53e-07	3.61e-06
TBX6	236.84	3.21676	0.624454	5.15132	2.59e-07	3.69e-06
DEPDC7	128.184	1.79661	0.349403	5.14196	2.72e-07	3.84e-06
FAM129A	207.165	2.02578	0.394147	5.13965	2.75e-07	3.88e-06
ZNF728	50.3646	7.62036	1.48314	5.13798	2.78e-07	3.91e-06
ENPP7P8	40.0495	4.65914	0.907062	5.13652	2.8e-07	3.93e-06
RASGEF1A	287.557	1.52498	0.297132	5.13232	2.86e-07	4.01e-06
LDLRAD4	58.5747	2.58989	0.50471	5.13144	2.88e-07	4.02e-06
MOBP	94.2622	5.52405	1.07938	5.11781	3.09e-07	4.29e-06
PRIMA1	109.985	3.68871	0.722287	5.10699	3.27e-07	4.51e-06
SPATA16	26.947	5.0924	0.997351	5.10593	3.29e-07	4.54e-06
TTC9	664.995	1.56063	0.306769	5.0873	3.63e-07	4.98e-06
PPP1R1B	74.6052	1.84166	0.362299	5.08325	3.71e-07	5.08e-06
KCNS1	38.2882	2.96524	0.583459	5.08218	3.73e-07	5.1e-06
NOS1	93.9656	1.63927	0.322557	5.08211	3.73e-07	5.1e-06
KCNN2	112.469	1.67528	0.330024	5.07624	3.85e-07	5.24e-06
MGAT4C	31.9619	3.05859	0.603437	5.06861	4.01e-07	5.43e-06
RAB37	66.6218	2.53585	0.501812	5.05339	4.34e-07	5.84e-06
ETNPPL	40.9358	2.82288	0.559157	5.04846	4.45e-07	5.97e-06
SLC7A14	34.5084	2.87011	0.568587	5.04779	4.47e-07	5.99e-06
ITLN2	57.3536	2.65619	0.526527	5.04473	4.54e-07	6.07e-06
WNT8A	527.098	2.31676	0.459245	5.04472	4.54e-07	6.07e-06
ZNF804A	44.3565	2.31168	0.459204	5.03411	4.8e-07	6.39e-06
CSMD1	65.6798	2.11101	0.419512	5.03206	4.85e-07	6.44e-06
SLC38A4	93.0554	1.71799	0.341971	5.02379	5.07e-07	6.71e-06
RBM11	65.1647	1.81451	0.362535	5.00507	5.58e-07	7.36e-06
ANKLE1	168.114	1.56433	0.313803	4.98508	6.19e-07	8.07e-06
MLKL	41.4511	2.55266	0.513957	4.96667	6.81e-07	8.77e-06
GRIN2A	71.565	2.114	0.426646	4.95493	7.24e-07	9.25e-06
2025-12-01	50.8312	2.43644	0.492017	4.95194	7.35e-07	9.38e-06
SFTPB	70.0265	2.44336	0.493501	4.95108	7.38e-07	9.41e-06
AGPAT3	330.061	1.93536	0.39224	4.93413	8.05e-07	1.02e-05
SHISA3	109.284	3.19115	0.647114	4.93135	8.17e-07	1.03e-05
WNT10B	57.293	2.00489	0.408302	4.91031	9.09e-07	1.14e-05
ATP10A	30.5008	2.76708	0.565894	4.88975	1.01e-06	1.24e-05
AC139768.1	146.523	1.73409	0.355141	4.88282	1.05e-06	1.28e-05
2025-03-11	26.7532	3.31402	0.680814	4.86773	1.13e-06	1.37e-05
BCL6B	123.718	1.54434	0.31772	4.86071	1.17e-06	1.41e-05
ANKRD24	93.4121	1.77817	0.366391	4.8532	1.21e-06	1.46e-05
APOL6	126.967	3.01783	0.622142	4.85071	1.23e-06	1.47e-05
ETS1	604.561	1.74746	0.360304	4.84994	1.23e-06	1.48e-05
PACSIN1	246.32	2.12694	0.438848	4.84665	1.26e-06	1.5e-05
PDZD4	1344.11	1.6527	0.343137	4.81646	1.46e-06	1.72e-05
C6orf223	45.2177	2.78445	0.578928	4.80967	1.51e-06	1.77e-05
GYG2P1	32.3406	2.77976	0.57812	4.80827	1.52e-06	1.78e-05
MEIOC	111.596	1.76521	0.368896	4.78511	1.71e-06	1.98e-05
XKR4	40.3482	2.52403	0.527528	4.78463	1.71e-06	1.99e-05
IRAK3	62.6094	1.76026	0.368385	4.77833	1.77e-06	2.04e-05
KCNK12	48.1571	3.05482	0.639679	4.77555	1.79e-06	2.06e-05
KCNG1	1366.5	1.58524	0.332979	4.76079	1.93e-06	2.2e-05
MBOAT1	105.184	1.70496	0.358774	4.75218	2.01e-06	2.29e-05
AL022318.4	37.6912	8.65119	1.82188	4.7485	2.05e-06	2.33e-05
L3MBTL4	29.9747	3.98024	0.838592	4.74633	2.07e-06	2.35e-05
JAZF1	140.729	1.57086	0.331236	4.74241	2.11e-06	2.39e-05
AC139530.1	35.412	3.1778	0.671067	4.73543	2.19e-06	2.47e-05
DENND2C	175.005	2.04144	0.431422	4.73189	2.22e-06	2.5e-05
KCNN1	136.408	1.76705	0.373535	4.73063	2.24e-06	2.51e-05
ASPHD1	129.652	1.9417	0.410504	4.73004	2.24e-06	2.52e-05
C9orf129	51.1837	2.83979	0.600499	4.72905	2.26e-06	2.53e-05
ADORA2B	65.2892	1.84325	0.390598	4.71904	2.37e-06	2.64e-05
PIPOX	260.972	1.54537	0.328054	4.71073	2.47e-06	2.73e-05
LINC02495	42.5641	2.41435	0.512995	4.70637	2.52e-06	2.79e-05
ACTG2	37.2275	3.54339	0.754624	4.69557	2.66e-06	2.92e-05
HAS2	4216.45	3.65895	0.779288	4.69524	2.66e-06	2.92e-05
RAB17	515.227	2.18825	0.466268	4.69311	2.69e-06	2.95e-05
ANKRD20A4	16.3078	7.44135	1.58669	4.68987	2.73e-06	2.99e-05
2025-03-03	84.0994	1.93926	0.413852	4.68587	2.79e-06	3.04e-05
CCDC3	70.967	2.37509	0.507764	4.67754	2.9e-06	3.16e-05
SCIN	47.19	1.99845	0.428453	4.66434	3.1e-06	3.34e-05
HERC6	146.911	2.0652	0.443214	4.6596	3.17e-06	3.41e-05
SERPINB9	2598.38	3.49515	0.7534	4.63917	3.5e-06	3.74e-05
CAPN13	69.2993	3.1287	0.674477	4.6387	3.51e-06	3.75e-05
AC004832.3	22.7418	7.92115	1.71688	4.61368	3.96e-06	4.14e-05
SYN3	66.7745	2.25563	0.489712	4.60602	4.1e-06	4.28e-05
ESYT3	57.773	2.24812	0.489824	4.58964	4.44e-06	4.57e-05
COL13A1	403.792	2.34607	0.511203	4.58931	4.45e-06	4.57e-05
GPR39	33.5538	2.93286	0.639419	4.58676	4.5e-06	4.62e-05
LIFR	659.267	2.06329	0.450014	4.58494	4.54e-06	4.66e-05
ZNF385D	43.2855	2.23315	0.48739	4.58185	4.61e-06	4.72e-05
UBE2F-SCLY	29.2379	4.16073	0.90889	4.57782	4.7e-06	4.8e-05
HTR2C	27.5927	4.68413	1.02806	4.55629	5.21e-06	5.28e-05
DENND1C	46.3905	1.91216	0.421583	4.53566	5.74e-06	5.76e-05
TRIML2	106.82	1.68044	0.370536	4.53517	5.76e-06	5.76e-05
DLL3	633.688	4.46944	0.98639	4.53111	5.87e-06	5.86e-05
ASB5	21.8116	5.38133	1.18916	4.52533	6.03e-06	5.98e-05
MCF2L2	99.2844	2.13819	0.472878	4.52165	6.14e-06	6.07e-05
USP43	97.3141	1.51409	0.334882	4.52127	6.15e-06	6.08e-05
SH3GL2	66.8295	1.76371	0.391516	4.50482	6.64e-06	6.52e-05
FBP1	79.2847	1.6166	0.359038	4.50257	6.71e-06	6.57e-05
APOL3	47.7333	5.96335	1.32752	4.4921	7.05e-06	6.86e-05
CAMK2N2	90.6006	1.95144	0.435229	4.48371	7.34e-06	7.11e-05
MYL7	78.0643	4.2619	0.951106	4.481	7.43e-06	7.2e-05
COCH	652.77	1.8618	0.416447	4.47068	7.8e-06	7.51e-05
GJA4	41.5614	5.34925	1.19967	4.45892	8.24e-06	7.88e-05
ABI3	71.6239	1.86229	0.41775	4.45791	8.28e-06	7.91e-05
AC058822.1	76.793	2.85897	0.642829	4.44748	8.69e-06	8.27e-05
KEL	163.375	2.98928	0.672584	4.44447	8.81e-06	8.36e-05
TMEM38A	79.3209	1.69686	0.382511	4.4361	9.16e-06	8.64e-05
PNPLA5	44.3649	2.46659	0.556132	4.43527	9.2e-06	8.67e-05
CLVS2	138.151	2.71361	0.615601	4.40807	1.04e-05	9.7e-05
RBFOX3	99.0297	1.76094	0.400582	4.39597	1.1e-05	0.000101699
NTN4	122.501	2.76501	0.631964	4.37527	1.21e-05	0.000110889
HSPA12B	60.5737	1.90013	0.435192	4.36619	1.26e-05	0.000114918
ATP2B2	26.3638	3.00882	0.691073	4.35383	1.34e-05	0.00012076
HS6ST3	58.1404	1.78624	0.410732	4.34891	1.37e-05	0.000123046
LEFTY2	234.276	2.9172	0.670975	4.34771	1.38e-05	0.000123643
IL12RB2	66.0678	2.21381	0.509377	4.34611	1.39e-05	0.000124303
ALDH1L2	160.754	1.87813	0.43266	4.3409	1.42e-05	0.000127153
FGF19	675.75	1.57854	0.364604	4.32946	1.49e-05	0.000133451
AC116562.4	108.408	1.86404	0.432762	4.3073	1.65e-05	0.000146014
SSTR1	28.1076	2.65025	0.61549	4.30591	1.66e-05	0.000146781
RPRM	309.166	1.53838	0.35776	4.30002	1.71e-05	0.000150241
ACTA1	62.3519	3.2277	0.751277	4.29629	1.74e-05	0.000152511
PDGFRA	540.199	2.0855	0.486254	4.28891	1.8e-05	0.000156703
PHF24	43.4277	2.87156	0.672259	4.27151	1.94e-05	0.000167983
PPP1R17	38.9651	2.78044	0.651292	4.26911	1.96e-05	0.000169544
MESP1	73.0294	4.69669	1.10394	4.25447	2.1e-05	0.000180206
ISCA1P1	70.6498	1.52334	0.358385	4.25057	2.13e-05	0.000183007
SPIB	74.8595	2.07819	0.489603	4.24465	2.19e-05	0.000187343
C1orf94	64.9387	1.63733	0.386596	4.23525	2.28e-05	0.000193894
KRT16P3	34.6223	7.07028	1.67122	4.23062	2.33e-05	0.000197634
CGAS	43.8574	1.98339	0.46912	4.2279	2.36e-05	0.000199652
RASAL1	63.0844	1.63771	0.389855	4.20081	2.66e-05	0.000222459
RSPO3	631.415	4.85023	1.15555	4.19732	2.7e-05	0.000225357
OLFML2A	267.616	1.71063	0.409078	4.18168	2.89e-05	0.000239803
FAM19A4	54.1164	2.04705	0.490854	4.17038	3.04e-05	0.000250548
MSGN1	37.7068	4.6025	1.10657	4.15926	3.19e-05	0.000262052
COL25A1	104.091	1.91629	0.461689	4.1506	3.32e-05	0.000271381
RUNX1	109.171	2.39476	0.57702	4.15021	3.32e-05	0.000271714
COL5A3	54.6243	2.07783	0.500746	4.14946	3.33e-05	0.000272473
TNFSF14	31.1047	3.68119	0.888683	4.1423	3.44e-05	0.000279925
ZNF808	254.603	1.51349	0.365774	4.13777	3.51e-05	0.000285167
IL15RA	20.5796	3.64858	0.88235	4.13508	3.55e-05	0.000287954
DSCAM	39.452	2.99453	0.724264	4.13459	3.56e-05	0.000288176
NR0B1	26.7095	3.18353	0.771504	4.12639	3.69e-05	0.00029714
RYR3	37.5645	1.9804	0.481838	4.11009	3.96e-05	0.000317594
TRDN	68.7761	2.42123	0.58916	4.10963	3.96e-05	0.000318073
MKX	19.5168	4.24514	1.03395	4.10574	4.03e-05	0.00032317
CR381670.1	20.6188	6.32178	1.54356	4.09558	4.21e-05	0.000336102
PPIC	136.201	1.74034	0.425892	4.08633	4.38e-05	0.000348474
SLC44A3-AS1	101.472	1.78564	0.437958	4.0772	4.56e-05	0.000361094
CPNE9	37.6717	2.08301	0.512402	4.06519	4.8e-05	0.000377591
CR1L	29.196	2.79697	0.689111	4.0588	4.93e-05	0.000386636
GLP1R	62.6701	2.33296	0.576036	4.05001	5.12e-05	0.000400347
FAM78B	58.0297	2.14397	0.533264	4.02048	5.81e-05	0.000446459
PLPPR4	31.5611	2.5589	0.638444	4.00802	6.12e-05	0.000468348
KCNK17	17.5655	4.06841	1.01545	4.00651	6.16e-05	0.000470924
UNC79	78.6644	2.09475	0.523364	4.00247	6.27e-05	0.000477764
RUBCNL	119.852	2.0201	0.504828	4.00157	6.29e-05	0.000479158
TOX2	55.6673	1.79685	0.449287	3.99935	6.35e-05	0.00048304
AQP4	25.9216	4.24751	1.06321	3.99498	6.47e-05	0.000490293
HHLA2	30.1912	2.54977	0.638498	3.99338	6.51e-05	0.000493376
CGNL1	1109.72	1.62763	0.409254	3.97707	6.98e-05	0.000524978
AC090616.2	34.4914	2.10889	0.530346	3.97644	7e-05	0.00052614
GIPC3	31.5723	2.70701	0.680863	3.97585	7.01e-05	0.000526838
KCNJ3	37.3764	2.52753	0.636683	3.96985	7.19e-05	0.000538064
CYP4X1	65.6705	3.30963	0.833821	3.96924	7.21e-05	0.000539211
IRF4	24.316	2.75771	0.696334	3.96032	7.48e-05	0.000558519
SLC35F3	75.9485	1.57979	0.400065	3.94882	7.85e-05	0.000582727
SLC9A9	58.5418	1.68368	0.427048	3.9426	8.06e-05	0.000596771
ACAN	27.496	2.34148	0.599477	3.90587	9.39e-05	0.000678662
KCNK13	30.6329	4.87647	1.24877	3.90502	9.42e-05	0.000680459
LYSMD2	19.2463	3.10815	0.796376	3.90287	9.51e-05	0.000684819
TMEM74B	80.6166	1.6481	0.422304	3.90263	9.52e-05	0.000685199
HAND1	47.3214	5.51439	1.41403	3.89977	9.63e-05	0.000691006
SMIM32	19.0761	2.93034	0.751396	3.89986	9.62e-05	0.000691006
TBX22	35.3314	3.19436	0.821754	3.88724	0.000101389	0.000722794
PTCHD1	25.1928	2.35167	0.605045	3.88676	0.00010159	0.000723623
FAM184A	704.487	1.69284	0.43641	3.879	0.000104885	0.000744298
MMP17	218.371	1.5744	0.405984	3.87799	0.000105321	0.000746776
GLRA4	22.0936	4.04828	1.04564	3.87158	0.00010813	0.00076321
GLIS1	22.2094	3.17914	0.828052	3.8393	0.000123385	0.000855482
VIL1	101.9	2.09724	0.546283	3.83912	0.000123477	0.000855628
MESP2	45.0507	4.82464	1.26104	3.82593	0.000130282	0.000891928
LGALS12	47.2394	3.11049	0.813114	3.82541	0.000130557	0.000893455
EPHA8	41.1707	2.58029	0.677105	3.81077	0.000138536	0.000937545
CHRNB4	56.1194	1.86744	0.490468	3.80746	0.0001404	0.000948655
FAM71F1	43.2635	1.7817	0.46942	3.79553	0.000147328	0.000988819
SLC22A2	20.6212	3.66413	0.966139	3.79254	0.000149112	0.000999615
FAM124B	28.3016	3.53678	0.932824	3.79148	0.000149752	0.00100273
ALG1L7P	13.8619	3.69337	0.97715	3.77973	0.000156995	0.00104468
SEMG1	18.1971	3.23135	0.855563	3.77687	0.000158813	0.0010539
DUSP26	79.2495	1.60061	0.423879	3.77611	0.0001593	0.00105549
HIST2H2BF	26.916	2.70223	0.716716	3.77029	0.000163059	0.00107623
ANKRD20A17P	8.59656	6.51762	1.73025	3.76687	0.000165306	0.00108854
AC016582.1	27.2849	2.06883	0.549251	3.76664	0.000165458	0.00108912
RXRG	107.683	2.88301	0.766191	3.76278	0.000168034	0.00110268
MGARP	31.9958	2.6244	0.69848	3.75731	0.00017175	0.00112447
NPFFR2	19.8519	2.8328	0.755679	3.74869	0.000177764	0.00115779
GRIK3	46.1503	1.52966	0.409273	3.73751	0.00018585	0.00120159
MAP4K1	55.1059	1.59976	0.429493	3.72476	0.000195503	0.00125876
AC012213.5	106.851	2.22607	0.599165	3.71528	0.000202979	0.00130102
MNX1	31.1454	2.62901	0.70819	3.71229	0.000205395	0.00131502
CBR3	34.0136	2.04536	0.552091	3.70475	0.000211598	0.00134716
LHX1	1472.71	3.85222	1.04183	3.69756	0.000217679	0.00138194
TNFRSF1B	79.8079	1.60781	0.434958	3.69647	0.000218619	0.00138567
ERICH2	99.4512	1.62095	0.43862	3.69556	0.000219405	0.00139014
POPDC3	58.4307	1.62484	0.442928	3.66841	0.000244067	0.00152212
KLK13	26.7931	2.04462	0.558773	3.65912	0.00025308	0.00157145
KCNG3	21.6018	2.43548	0.665885	3.65751	0.000254675	0.00157734
ADAMTS2	42.6881	2.01563	0.551864	3.6524	0.000259797	0.00160441
ADAMTS8	30.3807	2.40276	0.65895	3.64634	0.000266002	0.00163623
TMOD1	55.3944	3.16495	0.868434	3.64443	0.000267983	0.00164782
HRG	17.948	2.67231	0.733367	3.6439	0.000268542	0.00165066
PRMT8	35.5176	2.02322	0.556364	3.6365	0.000276373	0.00169089
EVX1	615.907	2.80857	0.772566	3.63537	0.000277577	0.00169765
MAOB	48.2289	1.50452	0.415483	3.62113	0.000293317	0.00178307
AC226119.2	24.8733	2.54952	0.707466	3.60374	0.000313673	0.00189134
SNTG2	37.5617	1.95105	0.542324	3.59758	0.000321195	0.0019265
THBD	35.0146	3.46503	0.966681	3.58446	0.000337779	0.00201044
RUNX3	17.0658	3.18818	0.891779	3.57508	0.000350125	0.00207597
LGR5	274.662	4.55165	1.27344	3.5743	0.000351173	0.00208001
TWIST2	36.525	1.6939	0.474051	3.57325	0.00035258	0.00208763
UPK1A	14.4469	3.73369	1.04779	3.56339	0.000366095	0.00215867
FGF18	133.551	1.94392	0.547339	3.55159	0.000382913	0.00224237
FSHR	58.5093	3.98424	1.12823	3.53139	0.000413381	0.00239048
ATP8B3	52.7828	1.89365	0.536625	3.52882	0.000417414	0.0024114
SAMSN1	16.6866	3.11247	0.883851	3.52148	0.000429139	0.00247406
TFCP2L1	39.3463	2.22094	0.631032	3.51954	0.000432299	0.00249144
FAM24B	24.3739	6.55261	1.86928	3.50542	0.000455885	0.00260802
LOX	67.6718	2.81298	0.80665	3.48724	0.000488034	0.00276418
KCTD8	27.7547	2.92997	0.840743	3.48498	0.000492179	0.0027812
USP41	25.1573	2.15873	0.622755	3.46642	0.000527433	0.00294824
C2orf80	16.6781	2.89371	0.836669	3.45861	0.000542971	0.00302619
PTPRN	48.5184	1.63231	0.473079	3.45039	0.000559776	0.00310566
C4orf51	12.2246	5.55713	1.61147	3.44848	0.000563755	0.00312369
ANKRD37	74.0353	1.99357	0.57823	3.44771	0.000565361	0.00313056
CA2	1119.2	2.31281	0.670997	3.44683	0.000567214	0.00313883
CHST8	66.434	1.54701	0.448823	3.44682	0.000567222	0.00313883
PAPPA2	31.5243	1.78714	0.519673	3.43897	0.00058393	0.0032167
TLR2	25.2039	2.42796	0.706064	3.43872	0.000584475	0.00321866
ANKRD20A8P	6.82482	6.18489	1.80012	3.43582	0.000590762	0.00325119
LRRC37A12P	10.5752	6.8183	1.98817	3.42943	0.000604842	0.00331799
NR4A2	42.2925	1.51108	0.440658	3.42914	0.000605508	0.00332058
RASD2	28.0274	2.58828	0.758188	3.41377	0.000640718	0.00348903
GRAP2	47.1111	3.11397	0.918254	3.39119	0.000695899	0.0037489
RIT2	12.3095	3.17621	0.938134	3.38567	0.000710056	0.00381675
NANOGP1	36.7647	2.02723	0.599803	3.37983	0.000725306	0.00388163
CPNE4	44.7287	1.8234	0.540042	3.37641	0.000734374	0.0039191
SLC25A48	34.4873	1.67426	0.498834	3.35635	0.000789792	0.0041848
ASIC2	32.8397	1.96409	0.585812	3.35276	0.000800095	0.00422759
ANKRD20A3	18.0328	2.53323	0.755838	3.35155	0.000803596	0.00424287
HPSE	58.3732	1.5152	0.452152	3.35109	0.000804938	0.00424523
CD300A	17.8131	4.01851	1.20309	3.34017	0.000837271	0.0043959
ANO1	48.4035	1.54129	0.461705	3.33827	0.000843032	0.00442029
SEMA3G	95.8577	1.93411	0.579373	3.33828	0.000842974	0.00442029
SNCB	17.7093	2.35526	0.706904	3.3318	0.000862872	0.00450222
OR5H6	9.42547	6.65098	1.99743	3.32977	0.000869182	0.00453237
SLC18A2	19.2459	2.24942	0.676936	3.32295	0.000890716	0.00463053
FA2H	41.2839	1.91115	0.575395	3.32146	0.000895465	0.00464815
HMGN2P5	63.8753	2.42344	0.731229	3.3142	0.000919058	0.00475041
MLXIPL	44.8573	1.64246	0.496352	3.30905	0.000936117	0.00482836
OR5H5P	11.0835	4.37039	1.32117	3.30796	0.000939775	0.00484139
AC006001.4	42.8234	1.71285	0.519173	3.2992	0.000969615	0.00497561
FAM3B	28.2334	2.0363	0.618664	3.29145	0.000996728	0.00508984
AL592183.1	10.5816	5.3426	1.62984	3.278	0.00104545	0.00529802
TNMD	25.9965	2.28847	0.698702	3.27531	0.00105546	0.00533916
C17orf107	70.4342	1.80377	0.551008	3.27359	0.00106192	0.00536708
PDE4C	31.4491	1.97801	0.60574	3.26545	0.00109292	0.00550152
CCKBR	470.219	2.89073	0.885739	3.26363	0.00109994	0.00552977
KLK1	9.77998	4.21221	1.29156	3.26134	0.00110887	0.00555995
FBXL16	29.35	1.8437	0.566179	3.25638	0.00112841	0.00564636
SPINK2	23.7898	2.3323	0.71638	3.25568	0.00113122	0.0056587
FOXA1	21.134	3.49141	1.07446	3.24945	0.00115629	0.00576225
SLC13A5	35.6228	1.54103	0.47529	3.24229	0.00118572	0.00589342
AL021920.2	15.6332	2.99405	0.926261	3.2324	0.00122755	0.00605731
MMP24	57.0025	1.80201	0.558211	3.22819	0.00124577	0.00613125
TRPA1	108.833	2.30974	0.718886	3.21294	0.00131384	0.00638535
CHRNA3	126.292	1.74613	0.546116	3.19736	0.00138693	0.00668167
CRTAM	16.0584	4.90507	1.54038	3.18431	0.00145097	0.00693351
BSND	19.699	2.15176	0.676839	3.17913	0.00147717	0.00703705
KRT16P1	12.111	5.56217	1.75661	3.16642	0.00154327	0.00729297
ZXDA	9.65492	5.20828	1.64753	3.16126	0.00157087	0.00739886
LANCL3	11.1632	3.02567	0.957816	3.15892	0.00158352	0.00743999
BTK	18.9491	2.74569	0.876348	3.1331	0.0017297	0.00801005
ANKRD55	10.0613	6.74525	2.15578	3.12892	0.0017545	0.00810296
POMC	71.9263	1.74097	0.556833	3.12656	0.00176863	0.00814791
MYT1	31.5739	1.56251	0.50178	3.11393	0.00184612	0.00846394
CPSF1P1	82.9745	1.95718	0.62948	3.1092	0.00187593	0.0085757
CCDC78	42.9447	1.67589	0.541583	3.09442	0.00197195	0.00895474
TNFRSF11A	64.2895	2.51715	0.814243	3.0914	0.00199217	0.00902498
SLC15A1	15.1202	2.4183	0.785754	3.07769	0.00208613	0.00935638
SCN3B	28.6498	2.12953	0.69198	3.07745	0.00208781	0.00935901
MCF2	14.7264	2.50494	0.81632	3.06858	0.00215081	0.00959612
GRP	15.7868	4.30343	1.40285	3.06764	0.0021576	0.00961884
GABRA1	11.5763	3.10208	1.01157	3.0666	0.00216511	0.00963978
HIST2H2BB	5.05077	5.75108	1.87612	3.06541	0.00217371	0.009673
FNDC1	17.1544	2.45261	0.800731	3.06296	0.00219157	0.00973982
GRIN2B	25.7104	1.82812	0.598366	3.05518	0.00224924	0.00996761
PTH1R	44.5676	1.71633	0.561878	3.05463	0.00225339	0.00998078
COL8A2	22.7852	2.27018	0.743354	3.05397	0.00225831	0.0099968
ZSCAN10	900.211	1.95084	0.640872	3.04404	0.00233424	0.0102591
AC007536.1	30.7442	3.2396	1.07702	3.00794	0.00263026	0.0113586
AC104758.3	4.87373	5.69784	1.90522	2.99065	0.00278382	0.0118984
TNFAIP8L3	13.8909	2.42199	0.809984	2.99018	0.00278817	0.011914
FAM20A	87.3643	2.22342	0.745208	2.98362	0.00284858	0.0121267
PCDHA13	29.5839	2.42377	0.812712	2.98232	0.00286069	0.0121654
ALPK2	121.848	1.82364	0.612467	2.97754	0.00290573	0.0123178
HERC2P5	15.6517	2.80535	0.944034	2.97166	0.00296192	0.0125033
IL33	9.92	3.63585	1.22913	2.95806	0.00309584	0.0129629
UNC93A	10.7631	2.96808	1.00419	2.9557	0.00311964	0.0130402
MICAL2	54.1649	1.54914	0.525401	2.9485	0.00319324	0.0132991
CD53	15.6239	2.16107	0.733757	2.94521	0.0032274	0.0134185
CCDC172	14.009	2.27124	0.77171	2.94313	0.00324911	0.0134825
ERBB4	33.2378	2.72446	0.926659	2.94009	0.0032812	0.0135793
CACNG5	9.21808	4.1548	1.41364	2.93909	0.00329182	0.01362
CD300E	8.65145	5.06893	1.73077	2.92872	0.00340366	0.0140014
CNGA4	20.9464	2.91655	0.996089	2.928	0.0034115	0.0140269
SDR16C5	11.1416	3.36033	1.14897	2.92463	0.00344862	0.0141557
LEFTY1	286.981	3.56193	1.22279	2.91295	0.00358034	0.0146121
IL11	27.9019	2.05332	0.705141	2.91192	0.00359212	0.0146532
FAM220A	66.5723	3.27614	1.12747	2.90574	0.0036639	0.0149033
C4orf50	16.1701	3.24629	1.11939	2.90005	0.00373102	0.0151295
APLNR	5943.07	2.86337	0.990199	2.89171	0.00383149	0.0154781
KCNQ1	31.7768	1.84573	0.639373	2.88678	0.00389209	0.0156748
AC069528.1	9.26999	5.17177	1.79444	2.8821	0.00395034	0.0158533
PCDHA2	29.701	1.64116	0.570397	2.87723	0.00401182	0.0160623
AC138696.1	5.84184	5.95804	2.07259	2.87468	0.00404438	0.0161511
SEC14L5	37.9384	1.59359	0.554877	2.87197	0.00407927	0.0162606
COLEC11	15.1212	2.22211	0.774429	2.86935	0.00411321	0.0163685
IL1RAPL1	27.9938	1.53354	0.535536	2.86357	0.00418898	0.0165928
ELAVL4	10.7702	3.70139	1.29273	2.86324	0.00419338	0.0166064
TUBB2BP1	31.4902	1.60789	0.562399	2.85898	0.00425004	0.0167879
SFRP5	17.6578	2.31758	0.810782	2.85845	0.0042572	0.0168124
ANPEP	228.303	3.4172	1.19579	2.8577	0.00426729	0.0168366
TULP2	9.65416	3.16123	1.10703	2.8556	0.00429553	0.0169403
ACTN2	33.6251	1.60868	0.563522	2.85469	0.00430788	0.0169811
ACE	35.8211	1.96483	0.688791	2.85258	0.00433666	0.0170709
FGF20	7.81856	3.87544	1.36144	2.84658	0.00441922	0.0173241
BCL2L14	11.2675	3.32539	1.17258	2.83596	0.00456881	0.0178084
HERC2P8	13.0044	2.31457	0.816505	2.83473	0.00458648	0.017865
ENPP7P1	13.9768	2.26797	0.802135	2.82742	0.00469249	0.0182032
RTP1	18.1228	3.07415	1.08748	2.82686	0.00470064	0.0182266
DUOX2	7.49143	4.8528	1.72418	2.81455	0.00488452	0.0188285
TEX13B	7.39223	4.81412	1.71263	2.81096	0.00493944	0.0189851
ALKAL1	8.80078	2.9943	1.0696	2.79944	0.00511907	0.0195474
TFF3	9.31518	4.10037	1.46595	2.79706	0.00515693	0.01967
PGR	7.21318	4.7985	1.7157	2.79683	0.00516074	0.0196801
ULK4P3	4.17008	5.47478	1.9587	2.7951	0.00518829	0.0197569
AL445670.1	18.2995	1.92444	0.692545	2.77879	0.00545613	0.0206043
AL603832.3	25.8257	1.9677	0.708376	2.77776	0.00547346	0.0206378
ARHGAP20	8.15308	3.94091	1.4197	2.77588	0.00550526	0.0207302
TAC1	26.7879	2.12669	0.770219	2.76115	0.00575974	0.0215461
TCF24	12.5691	2.64827	0.961142	2.75534	0.00586312	0.0218515
TMIE	8.27909	3.32938	1.20823	2.75559	0.0058586	0.0218515
PSMB8	10.558	2.63798	0.958427	2.7524	0.00591602	0.0219949
GOLGA6L5P	29.0976	1.50653	0.547685	2.75072	0.00594637	0.0220911
HCK	26.6527	1.84749	0.673335	2.74379	0.00607337	0.0224733
CST2	10.0973	4.25998	1.55392	2.74144	0.00611707	0.0225937
SPI1	4.14362	5.46678	1.99567	2.73932	0.00615666	0.0226735
NPY5R	16.5466	2.23323	0.815749	2.73764	0.00618813	0.02276
LRRC37A11P	11.3556	2.51625	0.922773	2.72684	0.00639445	0.0234179
AC008758.1	5.80264	5.95318	2.19731	2.70931	0.00674238	0.0244979
SIT1	20.8812	1.61726	0.597766	2.7055	0.00682018	0.024733
BMP8A	14.9508	1.94716	0.721317	2.69945	0.0069454	0.0251181
AP002748.4	9.19551	6.61521	2.45727	2.6921	0.00710043	0.0255867
PLEKHM1	60.3681	1.8167	0.675188	2.69066	0.00713106	0.0256754
HNF4A	23.7708	2.95725	1.10007	2.68824	0.00718292	0.025821
CALCA	20.0238	3.01808	1.12366	2.68595	0.00723235	0.0259363
M1AP	40.1814	1.65413	0.616575	2.68276	0.00730164	0.0261628
HAS1	11.869	2.36597	0.882031	2.68241	0.00730943	0.0261852
SPHKAP	4.16318	5.47262	2.0508	2.66852	0.00761852	0.0270881
GAB3	10.3949	3.19892	1.19997	2.66583	0.0076798	0.0272662
SYT10	25.5099	1.56764	0.590084	2.65664	0.00789228	0.0278725
ACSM4	8.81147	6.55455	2.47213	2.65138	0.00801641	0.0282267
DNAH8	8.4222	3.41589	1.28911	2.64981	0.00805381	0.0283109
BHLHE41	35.8703	1.79659	0.681909	2.63465	0.00842233	0.0293956
BCL2L10	3.99073	5.40944	2.0623	2.62302	0.00871549	0.0302766
PHOSPHO1	16.974	2.04264	0.779091	2.62183	0.0087459	0.0303602
AL391361.1	9.48304	4.12099	1.57934	2.60932	0.00907228	0.031287
DMRT1	8.13537	2.89386	1.11109	2.60452	0.00920036	0.031649
ICAM5	6.09102	4.5499	1.7483	2.60247	0.00925558	0.0318036
GOLT1A	19.084	1.82757	0.705064	2.59206	0.00954035	0.0326755
STAB2	9.52497	5.17698	1.99877	2.59008	0.00959535	0.0328127
ITGA9	548.048	2.17335	0.840351	2.58624	0.00970283	0.0331538
DUSP14	17.712	1.903	0.737325	2.58095	0.00985279	0.0335521
BHLHE22	116.552	2.06325	0.804921	2.56329	0.0103685	0.0350084
GPAA1P2	19.0686	1.61739	0.631387	2.56164	0.0104178	0.0351303
CNR1	22.3604	2.01114	0.785301	2.56098	0.0104379	0.035173
RGS7BP	24.6587	1.64199	0.641492	2.55965	0.0104778	0.035266
EPHA10	12.439	2.61011	1.02084	2.55683	0.0105631	0.03549
PPP1R3G	7.14083	3.1014	1.21446	2.55374	0.0106574	0.0356964
PTH2R	7.92267	2.85215	1.11854	2.54988	0.0107759	0.0360097
CR2	29.7947	1.65885	0.650977	2.54825	0.0108266	0.0361478
OR14A16	3.76539	5.32584	2.09147	2.54646	0.0108823	0.0363198
GPR55	55.7066	2.04926	0.806773	2.54006	0.0110832	0.0368464
BDKRB1	7.55934	3.18956	1.25643	2.53859	0.01113	0.0369874
GOLGA6A	10.8589	2.6616	1.05244	2.52898	0.0114395	0.0378534
DRD1	9.61948	2.47203	0.97876	2.52567	0.0115477	0.0381603
AC068587.8	19.4913	2.25056	0.894978	2.51465	0.0119149	0.0391467
JPH2	33.102	1.80434	0.719068	2.50928	0.0120977	0.0396328
TUBA8	26.5468	1.50087	0.600442	2.4996	0.0124334	0.0405188
AL035685.1	6.71796	3.60768	1.44463	2.49731	0.0125141	0.0407329
KLK5	12.2088	2.05641	0.824308	2.49471	0.0126061	0.0409685
VEPH1	29.1139	1.61141	0.646043	2.49427	0.0126216	0.0410035
PRKG2	19.8728	1.60113	0.642713	2.49121	0.012731	0.0412568
HNRNPLP2	16.3391	2.00973	0.808749	2.48499	0.0129556	0.0418251
GJB3	10.1474	2.57901	1.04002	2.47978	0.0131463	0.0423059
RFPL1	3.76998	5.3274	2.14973	2.47817	0.0132057	0.042465
ARHGAP9	17.5294	1.76927	0.715268	2.47358	0.0133767	0.0429178
NWD2	10.194	2.62478	1.06148	2.47275	0.0134079	0.0429858
LRRTM1	146.723	1.58434	0.642031	2.46769	0.0135986	0.0434668
GHRHR	16.8609	1.77324	0.719543	2.46439	0.0137245	0.0438118
LY75	24.0352	1.97267	0.801315	2.46179	0.0138245	0.0440404
GOLGA2P11	15.3935	1.84471	0.749553	2.46109	0.0138517	0.0441026
SHE	22.7021	2.16158	0.878659	2.46009	0.0138903	0.0441841
CYP4F22	10.1579	2.57502	1.04728	2.45876	0.0139419	0.0443003
LY75-CD302	17.4286	2.70118	1.10307	2.44877	0.0143344	0.0453437
ZNF860	30.7364	1.55169	0.633928	2.44773	0.0143758	0.0454409
FBXL21P	8.78014	2.66902	1.09093	2.44655	0.0144229	0.0455561
OR5H14	12.5011	2.26417	0.927096	2.44222	0.0145974	0.0459913
PRAC2	3.28018	5.12919	2.10272	2.43931	0.0147155	0.0462581
SH2D3C	39.321	1.55893	0.640077	2.43553	0.0148701	0.0466839
CCDC92B	11.1653	2.26679	0.931925	2.43237	0.0150002	0.0470318
C7orf57	4.13788	5.46438	2.24898	2.42971	0.0151109	0.0473356
TP53TG3B	3.27098	5.12565	2.11043	2.42872	0.0151522	0.0474387
PABPC3	7.03185	3.11002	1.281	2.42782	0.01519	0.0475397
GOLGA6L10	23.1814	1.92449	0.793289	2.42596	0.015268	0.0477574
VWA3B	7.50745	4.86497	2.00786	2.42296	0.0153946	0.0480392
SNX18P12	5.2411	4.29939	1.77772	2.41848	0.0155854	0.0484842
AC104304.1	6.26179	3.53883	1.46395	2.41732	0.0156351	0.0486211
TBX3	236.151	3.02778	1.25522	2.41216	0.0158583	0.0491721

## Sheet: Legend
A list of genes significantly upregulated in CHD3-KO day-18 CNCCs relative to CHD3-WT day-18 CNCCs identified with DESeq2 analysis of RNA-seq data.
