# Supplementary material for: The NuRD component CHD3 promotes BMP signalling during cranial neural crest cell specification
Source: EMBO Rep. 2025 Aug 20;26(19):4723–41. doi: 10.1038/s44319-025-00555-w (PMC12508100; doi:10.1038/s44319-025-00555-w)
Supplement: Supplementary file 10 — Source data Fig. 3 [file 44319_2025_555_MOESM10_ESM.zip › EMBOR-2025-61878-T_SourceDataForFigure3/3D/CHD3_WT_D18_ATAC_specific_peaks_nearest_genes_annotated.xlsx]

## Sheet: CHD3_WT_D18_ATAC_specific_peaks
CHR	Start	End	Gene	Distance
chr1	767692	767831	LOC643837	4515
chr1	780109	780253	LOC643837	16932
chr1	781150	781291	LOC643837	17973
chr1	805226	805397	FAM41C	6785
chr1	940772	940988	HES4	5220
chr1	968457	968686	AGRN	12955
chr1	1014913	1015107	RNF223	5226
chr1	1141960	1142089	TNFRSF18	0
chr1	1286955	1287218	DVL1	2463
chr1	1295177	1295355	MXRA8	1262
chr1	1334824	1334948	LOC148413	0
chr1	1356729	1356853	ANKRD65	0
chr1	1362466	1362615	TMEM88B	959
chr1	1367387	1367555	VWA1	3347
chr1	1407006	1407170	ATAD3B	0
chr1	1446426	1446642	ATAD3A	880
chr1	1490398	1490676	TMEM240	14658
chr1	1550553	1550780	MIB2	14
chr1	1790555	1791056	GNB1	31470
chr1	1926430	1926478	KIAA1751	8798
chr1	2066948	2067179	PRKCZ	30794
chr1	2105858	2105990	C1orf86	20224
chr1	2121097	2121236	C1orf86	4978
chr1	2159192	2159364	SKI	769
chr1	2201829	2201987	SKI	41696
chr1	2203426	2203849	SKI	43293
chr1	2322982	2323141	MORN1	0
chr1	2344004	2344160	PEX10	0
chr1	2377950	2378228	PLCH2	29525
chr1	2458007	2458196	PANK4	0
chr1	3017826	3017966	MIR4251	26572
chr1	3052193	3052380	MIR4251	7655
chr1	3377281	3377420	ARHGEF16	6135
chr1	3407994	3408252	ARHGEF16	36848
chr1	3528220	3528440	MEGF6	161
chr1	3597408	3597547	TP73	9688
chr1	3713064	3713214	LRRC47	0
chr1	3727994	3728113	LRRC47	14926
chr1	4168475	4168702	LOC728716	167804
chr1	4197907	4198158	LOC728716	197236
chr1	4822296	4822494	AJAP1	107192
chr1	4886246	4886344	AJAP1	171142
chr1	5159216	5159329	AJAP1	444112
chr1	5197435	5197610	MIR4417	426520
chr1	5371752	5372073	MIR4417	252057
chr1	5425798	5425940	MIR4417	198190
chr1	5545901	5546117	MIR4417	78013
chr1	5987016	5987138	MIR4689	64215
chr1	6453989	6454189	ACOT7	163
chr1	6573495	6573654	PLEKHG5	6467
chr1	6661366	6661509	KLHL21	1420
chr1	6893983	6894129	CAMTA1	48600
chr1	6926999	6927194	CAMTA1	81616
chr1	7288984	7289106	CAMTA1	443601
chr1	7764659	7764819	VAMP3	66509
chr1	7916542	7916689	UTS2	2991
chr1	7971017	7971204	TNFRSF9	32021
chr1	8086945	8087146	ERRFI1	552
chr1	8130460	8130635	ERRFI1	44067
chr1	8138521	8138735	ERRFI1	52128
chr1	8214851	8214994	ERRFI1	128458
chr1	8215755	8216047	ERRFI1	129362
chr1	8261457	8261924	SLC45A1	122465
chr1	8456453	8456602	RERE	27145
chr1	8483054	8483368	RERE	379
chr1	8509082	8509186	RERE	25335
chr1	8523750	8523954	RERE	40003
chr1	8524564	8524774	RERE	40817
chr1	8689551	8689725	RERE	187974
chr1	8755532	8755703	RERE	121996
chr1	8767108	8767301	RERE	110398
chr1	8779094	8779285	RERE	98414
chr1	8849612	8849869	RERE	27830
chr1	8938735	8938924	ENO1-AS1	0
chr1	8956955	8957201	ENO1	17804
chr1	8963975	8964303	ENO1	24824
chr1	8974665	8974827	CA6	31065
chr1	9060927	9061046	SLC2A7	25358
chr1	9129363	9129556	SLC2A5	331
chr1	9154066	9154105	SLC2A5	24179
chr1	9187734	9187909	GPR157	1320
chr1	9262499	9262657	H6PD	32205
chr1	9330602	9330818	SPSB1	22122
chr1	9592957	9593244	SLC25A33	6283
chr1	9648455	9648634	TMEM201	297
chr1	9747692	9747761	C1orf200	33048
chr1	9785176	9785310	C1orf200	70532
chr1	9815652	9815826	CLSTN1	68724
chr1	9852592	9852837	CLSTN1	31713
chr1	9884328	9884458	CLSTN1	92
chr1	9897034	9897103	CLSTN1	12484
chr1	9919464	9919719	CLSTN1	34914
chr1	9951305	9951632	CTNNBIP1	18684
chr1	10145176	10145509	UBE4B	52136
chr1	10485593	10485775	APITD1	4383
chr1	10555642	10555815	PEX14	20640
chr1	10556094	10556288	PEX14	21092
chr1	10564503	10564624	PEX14	29501
chr1	10658108	10658362	PEX14	123106
chr1	10661600	10661861	PEX14	126598
chr1	10723796	10723929	CASZ1	132778
chr1	10724541	10724705	CASZ1	132002
chr1	10737739	10737912	CASZ1	118795
chr1	10776973	10777141	CASZ1	79566
chr1	10827285	10827448	CASZ1	29259
chr1	10950772	10951101	C1orf127	90993
chr1	10960811	10961073	C1orf127	81021
chr1	11105678	11105904	MASP2	1392
chr1	11159376	11159634	EXOSC10	304
chr1	11398391	11398577	UBIAD1	65137
chr1	11434629	11434822	UBIAD1	101375
chr1	11474264	11474479	PTCHD2	64815
chr1	11632363	11632539	FBXO44	81892
chr1	11725068	11725136	FBXO6	919
chr1	11796079	11796158	AGTRAP	0
chr1	11812810	11812997	AGTRAP	16669
chr1	11845302	11845428	CLCN6	20724
chr1	12235050	12235396	TNFRSF1B	7991
chr1	12538141	12538521	SNORA59B	28778
chr1	12546529	12546734	SNORA59B	20565
chr1	13882870	13883025	PDPN	27226
chr1	14089177	14089405	PRDM2	13302
chr1	14115315	14115426	PRDM2	39440
chr1	14322740	14323064	PRDM2	246865
chr1	14469151	14469585	PRDM2	393276
chr1	14517121	14517253	KAZN	407959
chr1	14687556	14687871	KAZN	237341
chr1	14961073	14961383	KAZN	35861
chr1	15086410	15086588	KAZN	161198
chr1	15240297	15240890	KAZN	9734
chr1	15249543	15249876	KAZN	748
chr1	15256138	15256293	KAZN	2
chr1	15269332	15269373	KAZN	3041
chr1	15354135	15354259	KAZN	81721
chr1	15369464	15369610	KAZN	97050
chr1	15676836	15676976	EFHD2	59414
chr1	15790017	15790217	CELA2A	6795
chr1	16030180	16030342	PLEKHM2	19354
chr1	16466365	16466499	EPHA2	16083
chr1	16500102	16500267	EPHA2	17520
chr1	16515591	16515793	ARHGEF19	23311
chr1	16900610	16900948	MIR3675	25202
chr1	16919767	16919962	NBPF1	20020
chr1	16939213	16939362	NBPF1	620
chr1	17003316	17003471	MIR3675	4278
chr1	17199657	17199847	MIR3675	14141
chr1	17298494	17298641	MFAP2	8532
chr1	17338515	17338670	ATP13A2	92
chr1	17436509	17436757	PADI2	9191
chr1	17738745	17739093	RCC2	25966
chr1	17804136	17804293	RCC2	37886
chr1	17842876	17843006	ARHGEF10L	23323
chr1	17902718	17902846	ARHGEF10L	4201
chr1	17914816	17915071	ARHGEF10L	7769
chr1	17997892	17997994	ACTL8	83813
chr1	18145655	18145892	ACTL8	63848
chr1	18246382	18246723	ACTL8	164575
chr1	18561355	18561499	IGSF21	127116
chr1	18617117	18617411	IGSF21	182878
chr1	18671293	18671452	KLHDC7A	135971
chr1	18674976	18675192	KLHDC7A	132231
chr1	18720697	18720880	KLHDC7A	86543
chr1	18733800	18734015	KLHDC7A	73408
chr1	18767225	18767385	KLHDC7A	40038
chr1	18968901	18969420	PAX7	11402
chr1	18984049	18984270	PAX7	26550
chr1	19002627	19002841	PAX7	45128
chr1	19003083	19003260	PAX7	45584
chr1	19007954	19008100	PAX7	50455
chr1	19201826	19201985	MIR4695	7784
chr1	19248924	19249128	ALDH4A1	19631
chr1	19292079	19292206	IFFO2	9253
chr1	19422756	19422949	UBR4	113797
chr1	19687803	19687985	PQLC2	49064
chr1	19756345	19756571	CAPZB	54630
chr1	19772438	19772704	CAPZB	38497
chr1	20092267	20092425	TMCO4	33985
chr1	20135012	20135186	RNF186	6585
chr1	20559199	20559364	UBXN10	46622
chr1	20770824	20770967	LOC339505	15537
chr1	20807459	20807833	CAMK2N1	4895
chr1	21113362	21113538	HP1BP3	181
chr1	21114044	21114229	HP1BP3	863
chr1	21444160	21444303	EIF4G3	6284
chr1	21478607	21478710	EIF4G3	22541
chr1	21564811	21565212	ECE1	40971
chr1	21589154	21589543	ECE1	16640
chr1	21604622	21604803	ECE1	1380
chr1	21629912	21630001	LOC100506801	10130
chr1	21635388	21635505	LOC100506801	15606
chr1	21653453	21653874	ECE1	18160
chr1	21672441	21672470	ECE1	407
chr1	21851294	21851483	ALPL	15437
chr1	21895007	21895151	ALPL	59150
chr1	21917100	21917339	RAP1GAP	61009
chr1	22228555	22228697	HSPG2	35053
chr1	22229108	22229381	HSPG2	34369
chr1	22237848	22238155	HSPG2	25595
chr1	22266237	22266398	HSPG2	2487
chr1	22288692	22288939	CELA3B	14478
chr1	22314947	22315057	CELA3B	11530
chr1	22366373	22366510	CDC42	12609
chr1	22369697	22369939	CDC42	9180
chr1	22379063	22379223	CDC42	0
chr1	22552370	22552666	WNT4	82851
chr1	22586062	22586435	WNT4	116543
chr1	22591026	22591705	WNT4	121507
chr1	22601772	22602007	WNT4	132253
chr1	22643852	22643999	ZBTB40	134344
chr1	22645164	22645306	ZBTB40	133037
chr1	22739151	22739280	ZBTB40	39063
chr1	22743182	22743382	ZBTB40	34961
chr1	22827117	22827279	ZBTB40	48774
chr1	22988934	22989170	C1QB	9253
chr1	23049631	23049810	MIR4684	3622
chr1	23115983	23116167	MIR4684	69974
chr1	23128318	23128503	MIR4253	61216
chr1	23152485	23152628	MIR4253	37091
chr1	23203037	23203389	MIR4253	13318
chr1	23448915	23449040	LUZP1	46311
chr1	23523527	23523675	HTR1D	2305
chr1	23703715	23704043	ZNF436	7358
chr1	23833292	23833481	ASAP3	22542
chr1	23882107	23882263	ID3	4022
chr1	23900916	23901117	ID3	14631
chr1	23970908	23971038	MDS2	17085
chr1	24127236	24127401	GALE	0
chr1	24514219	24514279	IL28RA	454
chr1	24515260	24515538	IL28RA	1495
chr1	24562530	24562628	LOC284632	35801
chr1	24648802	24648959	GRHL3	570
chr1	24661539	24661877	GRHL3	12010
chr1	24691050	24691901	GRHL3	41521
chr1	24878566	24878729	C1orf130	3837
chr1	24882126	24882279	C1orf130	287
chr1	25070397	25070574	CLIC4	1185
chr1	25176318	25176359	RUNX3	80411
chr1	25236064	25236251	RUNX3	20519
chr1	25695688	25696101	TMEM50A	30900
chr1	25863808	25864026	LDLRAP1	6049
chr1	25894764	25895114	LDLRAP1	24689
chr1	25967553	25967741	MAN1C1	23595
chr1	26054530	26054744	SEPN1	71922
chr1	26070708	26070867	SEPN1	55799
chr1	26111351	26111487	SEPN1	15179
chr1	26249092	26249194	STMN1	15724
chr1	26254194	26254513	STMN1	20826
chr1	26616886	26617572	SH3BGRL3	10674
chr1	26664238	26664504	AIM1L	16117
chr1	26678243	26678560	AIM1L	2061
chr1	26826709	26826816	HMGN2	27808
chr1	26925311	26925479	MIR1976	44279
chr1	27024692	27024826	ARID1A	2171
chr1	27201452	27201578	SFN	11820
chr1	27216679	27216853	GPN2	16
chr1	27328243	27328528	TRNP1	8049
chr1	27334739	27334887	FAM46B	4446
chr1	27358251	27358381	FAM46B	18918
chr1	27384588	27384781	FAM46B	45255
chr1	27424001	27424127	SLC9A1	57494
chr1	27464133	27464313	SLC9A1	17308
chr1	27669437	27669646	SYTL1	955
chr1	27690851	27691179	MAP3K6	2158
chr1	27854976	27855168	WASF2	38298
chr1	27855536	27855879	WASF2	38858
chr1	27921118	27921307	AHDC1	8836
chr1	27927077	27927299	AHDC1	2844
chr1	28286355	28286432	XKR8	71
chr1	28559464	28559588	DNAJC8	0
chr1	28586694	28586872	SESN2	732
chr1	28726361	28726504	PHACTR4	30269
chr1	28764479	28764728	PHACTR4	0
chr1	28837956	28838331	RCC1	5502
chr1	28853522	28853660	RCC1	8778
chr1	28918589	28918741	RAB42	0
chr1	29203758	29203946	EPB41	9656
chr1	29228859	29229016	EPB41	12071
chr1	29483126	29483790	SRSF4	24847
chr1	29735498	29735639	PTPRU	172471
chr1	30029959	30030265	PTPRU	466932
chr1	30148527	30148687	PTPRU	585500
chr1	30176537	30176687	PTPRU	613510
chr1	30852061	30852327	MATN1-AS1	339291
chr1	30852905	30852998	MATN1-AS1	338620
chr1	30876302	30876785	MATN1-AS1	314833
chr1	30998744	30998899	MATN1-AS1	192719
chr1	31088053	31088236	MATN1-AS1	103382
chr1	31221101	31221199	MIR4420	9022
chr1	31234741	31234922	LAPTM5	4058
chr1	31313782	31314019	SDC3	67461
chr1	31406547	31406830	SNORD103B	1793
chr1	31465084	31465206	SNORD85	24000
chr1	31502527	31502703	PUM1	35861
chr1	31585558	31585696	PUM1	46994
chr1	31695140	31695295	NKAIN1	17439
chr1	31700838	31700976	NKAIN1	11758
chr1	31863034	31863334	FABP3	17111
chr1	32254941	32255093	BAI2	25293
chr1	32534529	32534784	TMEM39B	3718
chr1	32599053	32599266	KPNA6	25410
chr1	32816986	32817182	LOC100128071	10662
chr1	33004765	33005054	ZBTB8A	0
chr1	33072355	33072409	ZBTB8OS	43776
chr1	33169095	33169363	SYNC	734
chr1	33209098	33209253	KIAA1522	1587
chr1	33603572	33603699	TRIM62	43972
chr1	33629317	33629592	TRIM62	18079
chr1	33685361	33685761	ZNF362	36412
chr1	33709880	33710241	ZNF362	11932
chr1	33815640	33815854	PHC2	141
chr1	33875929	33876103	PHC2	34735
chr1	33902570	33902744	ZSCAN20	35487
chr1	34338001	34338610	LOC402779	3445
chr1	34464674	34464878	LOC402779	130118
chr1	34633214	34633388	C1orf94	591
chr1	34758190	34758322	C1orf94	115638
chr1	35153967	35154156	GJB5	66564
chr1	35206155	35206353	GJB5	14367
chr1	35311207	35311366	C1orf212	13280
chr1	35916752	35916925	KIAA0319L	106112
chr1	36044015	36044185	TFAP2E	5045
chr1	36234993	36235167	CLSPN	384
chr1	36274601	36274680	EIF2C4	774
chr1	36301132	36301331	EIF2C4	27305
chr1	36349383	36349535	EIF2C1	574
chr1	36599446	36599804	TRAPPC3	15263
chr1	36621075	36621290	MAP7D1	512
chr1	36622656	36622780	MAP7D1	854
chr1	36669582	36669788	THRAP3	20228
chr1	36817339	36817461	FAM176B	27584
chr1	36877528	36877712	LSM10	14035
chr1	36902612	36902734	OSCP1	13352
chr1	37134874	37135099	CSF3R	185959
chr1	37175713	37175909	CSF3R	226798
chr1	37176663	37176805	CSF3R	227748
chr1	37312197	37312352	GRIK3	187492
chr1	37522138	37522262	GRIK3	22294
chr1	37563878	37564157	MIR4255	63006
chr1	37732645	37732767	MIR4255	105482
chr1	37812850	37813004	LOC728431	127040
chr1	37857383	37857590	LOC728431	82454
chr1	37979529	37979818	MEAF6	546
chr1	38139656	38139790	C1orf109	16402
chr1	38273844	38273996	YRDC	0
chr1	38461844	38462084	SF3A3	6083
chr1	38471341	38471954	FHL3	154
chr1	38884125	38884419	LOC339442	203686
chr1	38951937	38952102	LOC339442	271498
chr1	39512938	39513478	NDUFS5	20972
chr1	39526201	39526491	MACF1	20597
chr1	39615403	39615833	MACF1	68315
chr1	39644292	39644413	MACF1	97204
chr1	39680784	39680932	MACF1	133696
chr1	39681097	39681181	MACF1	134009
chr1	39759018	39759243	KIAA0754	115932
chr1	39955384	39955457	BMP8A	1860
chr1	40025191	40025606	PPIEL	0
chr1	40071877	40072140	PABPC4	29356
chr1	40420628	40420831	MFSD2A	0
chr1	40439249	40439454	MFSD2A	18466
chr1	40446312	40446593	MFSD2A	25529
chr1	40974647	40974985	DEM1	215
chr1	41202024	41202168	MIR30E	17858
chr1	41365301	41365504	CITED4	37283
chr1	41385295	41385430	CITED4	57277
chr1	41700078	41700289	SCMH1	7526
chr1	41771791	41771989	SCMH1	63976
chr1	41796044	41796356	SCMH1	88229
chr1	41823327	41823436	SCMH1	115512
chr1	42367976	42368123	HIVEP3	16255
chr1	42421235	42421521	HIVEP3	36739
chr1	42732080	42732668	FOXJ3	67968
chr1	42800061	42800253	FOXJ3	383
chr1	42835205	42835429	RIMKLA	11038
chr1	43222782	43222937	LEPRE1	9818
chr1	43396838	43396965	SLC2A1-AS1	27754
chr1	43447022	43447150	SLC2A1	22175
chr1	43459315	43459451	SLC2A1	34468
chr1	43471769	43472032	SLC2A1	46922
chr1	43515273	43515488	SLC2A1	90426
chr1	43535468	43535687	FAM183A	77906
chr1	43664872	43665060	EBNA1BP2	26631
chr1	43997992	43998194	PTPRF	1446
chr1	44002173	44002373	PTPRF	5627
chr1	44265443	44265661	ST3GAL3	92240
chr1	44444458	44444594	B4GALT2	279
chr1	44509503	44509679	SLC6A9	12339
chr1	44541940	44542104	KLF17	42417
chr1	44555051	44555335	KLF17	29186
chr1	44683515	44683644	DMAP1	4391
chr1	44741636	44741930	DMAP1	62512
chr1	44766543	44766723	ERI3	54216
chr1	44814027	44814178	ERI3	6761
chr1	44887151	44887374	RNF220	16192
chr1	44902304	44902522	RNF220	31345
chr1	44971083	44971487	MIR5584	39677
chr1	45076379	45076717	TMEM53	63382
chr1	45097938	45098169	TMEM53	41930
chr1	45138230	45138361	TMEM53	1738
chr1	45178980	45179128	KIF2C	26361
chr1	45251882	45252039	BEST4	1387
chr1	45301661	45301837	PTCH2	6779
chr1	45466958	45467112	HECTD3	9915
chr1	45476987	45477128	HECTD3	0
chr1	45672490	45672696	ZSWIM5	240
chr1	45805345	45805485	TOE1	4
chr1	45815157	45815224	MUTYH	9015
chr1	45825814	45826011	MUTYH	19672
chr1	45860857	45861023	MUTYH	54715
chr1	46087996	46088156	CCDC17	1575
chr1	46337851	46337993	MAST2	68567
chr1	46637640	46637800	TSPAN1	2948
chr1	46797551	46797742	NSUN4	8106
chr1	46935694	46935826	LOC729041	36196
chr1	46945583	46945750	DMBX1	26917
chr1	46945888	46946019	DMBX1	26648
chr1	47288103	47288498	CYP4B1	23434
chr1	47875085	47875288	FOXE3	6455
chr1	48058584	48058891	FOXD2	156896
chr1	48125002	48125148	FOXD2	223314
chr1	48221216	48221321	TRABD2B	241241
chr1	48278916	48279000	TRABD2B	183562
chr1	48341970	48342210	TRABD2B	120352
chr1	48372412	48372569	TRABD2B	89993
chr1	48470003	48470173	TRABD2B	7441
chr1	48505071	48505240	TRABD2B	42509
chr1	48757247	48757379	SLC5A9	68891
chr1	48908958	48909141	SPATA6	28735
chr1	49272048	49272321	BEND5	29501
chr1	51031204	51031453	DMRTA2	142085
chr1	51134698	51134921	DMRTA2	245579
chr1	51683403	51683487	RNF11	18457
chr1	51693351	51693428	RNF11	8516
chr1	51694348	51694555	RNF11	7389
chr1	51703775	51703913	RNF11	1831
chr1	52058551	52058679	OSBPL9	23866
chr1	52094636	52094762	OSBPL9	12091
chr1	52472100	52472513	RAB3B	15664
chr1	52499400	52499591	KTI12	0
chr1	52585029	52585289	ZFYVE9	22756
chr1	52648091	52648380	ZFYVE9	40046
chr1	52814483	52814761	CC2D1B	17116
chr1	52816722	52816848	CC2D1B	15029
chr1	52830975	52831145	CC2D1B	732
chr1	53019317	53019536	ZCCHC11	555
chr1	53480561	53481046	SCP2	0
chr1	53685908	53686069	C1orf123	220
chr1	53686240	53686461	C1orf123	0
chr1	54072407	54072632	GLIS1	127245
chr1	54151379	54151506	GLIS1	48371
chr1	54411461	54411789	HSPB11	173
chr1	54518357	54518478	TMEM59	633
chr1	54602094	54602267	CDCP2	17176
chr1	54752982	54753162	MRPL37	87143
chr1	54763628	54763968	MRPL37	97789
chr1	54790103	54790190	SSBP3	81789
chr1	54795101	54795258	SSBP3	76721
chr1	54820749	54820878	SSBP3	51101
chr1	54908039	54908134	SSBP3	35947
chr1	54925434	54925624	SSBP3	53342
chr1	54937383	54937606	SSBP3	65291
chr1	54955311	54955466	ACOT11	58340
chr1	54956513	54956681	ACOT11	57125
chr1	55045065	55045218	ACOT11	31259
chr1	55137819	55138005	HEATR8-TTC4	30393
chr1	55181188	55181764	TTC4	0
chr1	55291933	55292021	C1orf177	20198
chr1	55352858	55353094	DHCR24	0
chr1	55711555	55711739	MIR4422	20242
chr1	55770035	55770213	MIR4422	78722
chr1	56555680	56556017	PPAP2B	489240
chr1	56890798	56891042	PPAP2B	154215
chr1	57230540	57230719	C1orf168	54650
chr1	57303328	57303532	C8A	16910
chr1	57551883	57552033	C8B	120195
chr1	57554384	57554654	C8B	122696
chr1	57735480	57735673	C8B	303792
chr1	57770904	57771069	C8B	339216
chr1	58065030	58065420	C8B	633342
chr1	58347909	58348073	DAB1	368138
chr1	58389064	58389276	DAB1	326935
chr1	58400533	58400740	DAB1	315471
chr1	58507359	58507535	DAB1	208676
chr1	58555658	58555972	DAB1	160239
chr1	58556429	58556493	DAB1	159718
chr1	58620981	58621178	DAB1	95033
chr1	58624259	58624417	DAB1	91794
chr1	58656375	58656505	DAB1	59706
chr1	58805957	58806219	DAB1	89746
chr1	58872026	58872292	OMA1	140154
chr1	58931665	58931795	OMA1	80651
chr1	59118217	59118510	MYSM1	47237
chr1	59193273	59193340	MYSM1	27526
chr1	59268795	59268953	LOC100131060	17973
chr1	59388113	59388244	LOC100131060	137291
chr1	59527867	59528031	HSD52	84448
chr1	59529200	59529365	HSD52	83114
chr1	59612812	59612846	HSD52	333
chr1	59622519	59622840	HSD52	10040
chr1	59652377	59652559	HSD52	39898
chr1	59833144	59833397	FGGY	57395
chr1	59858961	59859203	FGGY	83212
chr1	60008845	60008972	MIR4711	189996
chr1	60022654	60022855	MIR4711	176113
chr1	60144584	60144798	MIR4711	54170
chr1	60358594	60358718	CYP2J2	33705
chr1	60480744	60480929	C1orf87	58513
chr1	60580511	60580793	C1orf87	41069
chr1	60901969	60902137	C1orf87	362527
chr1	61193324	61193544	NFIA	349401
chr1	61275310	61275445	NFIA	267500
chr1	61291335	61291539	NFIA	251406
chr1	61359891	61360138	NFIA	182807
chr1	61382742	61382944	NFIA	160001
chr1	61386969	61387090	NFIA	155855
chr1	61391219	61391401	NFIA	151544
chr1	61435657	61435937	NFIA	107008
chr1	61473308	61473498	NFIA	69447
chr1	61548198	61548403	NFIA	219
chr1	61628281	61628442	NFIA	80302
chr1	61785527	61785936	NFIA	237548
chr1	61890151	61890348	TM2D1	300747
chr1	61907619	61907815	TM2D1	283280
chr1	62003616	62003681	TM2D1	187414
chr1	62108327	62108774	TM2D1	82321
chr1	62207785	62208025	INADL	123
chr1	62220227	62220479	INADL	12079
chr1	62307819	62308065	INADL	99671
chr1	62380553	62380984	INADL	172405
chr1	62596934	62597058	L1TD1	63415
chr1	62696417	62696637	L1TD1	35944
chr1	62710763	62711063	L1TD1	50290
chr1	62753983	62754201	KANK4	30882
chr1	62765683	62765803	KANK4	19280
chr1	62773708	62774282	KANK4	10801
chr1	62790915	62791061	KANK4	5832
chr1	63153258	63153407	DOCK7	562
chr1	63186629	63186947	DOCK7	32660
chr1	63226251	63226383	ATG4C	23393
chr1	63243935	63244154	ATG4C	5622
chr1	63347960	63348127	ATG4C	98184
chr1	63366314	63366512	ATG4C	116538
chr1	63451133	63451367	ATG4C	201357
chr1	63466362	63466512	ATG4C	216586
chr1	63488239	63488384	ATG4C	238463
chr1	63577999	63578513	LINC00466	204388
chr1	63600951	63601165	LINC00466	181736
chr1	63664525	63664578	LINC00466	118323
chr1	63742409	63742635	LINC00466	40266
chr1	64077040	64077292	PGM1	11594
chr1	64100251	64100500	PGM1	11365
chr1	64189436	64189590	ROR1	50099
chr1	64259569	64259697	ROR1	19880
chr1	64272733	64273104	ROR1	33044
chr1	64386279	64386554	ROR1	146590
chr1	64394483	64394717	ROR1	154794
chr1	64486497	64486665	UBE2U	182824
chr1	64507413	64507817	UBE2U	161672
chr1	64539450	64539725	UBE2U	129764
chr1	64541810	64542038	UBE2U	127451
chr1	64543141	64543284	UBE2U	126205
chr1	64550384	64550534	UBE2U	118955
chr1	64595935	64596063	UBE2U	73426
chr1	64596985	64597106	UBE2U	72383
chr1	64696895	64697061	UBE2U	27406
chr1	64936962	64936969	CACHD1	487
chr1	65097479	65097686	MIR4794	51950
chr1	65165184	65165353	RAVER2	45424
chr1	65210629	65210800	RAVER2	0
chr1	65421827	65421839	JAK1	10348
chr1	65455267	65455591	JAK1	23080
chr1	65533328	65533610	MIR101-1	9137
chr1	65636461	65636683	AK4	22612
chr1	66634993	66635274	PDE4B	162518
chr1	66641798	66642055	PDE4B	155737
chr1	66728007	66728150	PDE4B	69642
chr1	66801763	66801902	PDE4B	3971
chr1	67238975	67239187	TCTEX1D1	20836
chr1	67560048	67560224	C1orf141	33996
chr1	67578235	67578367	C1orf141	15853
chr1	67950304	67950501	SERBP1	54181
chr1	67998214	67998338	SERBP1	102091
chr1	68070537	68070826	GADD45A	80033
chr1	68071021	68071203	GADD45A	79656
chr1	68071366	68071493	GADD45A	79366
chr1	68108506	68108646	GADD45A	42213
chr1	68140427	68140557	GADD45A	10302
chr1	68202006	68202247	GADD45A	51147
chr1	68232862	68233094	GNG12-AS1	64876
chr1	68269761	68269882	GNG12-AS1	28088
chr1	68516058	68516448	DIRAS3	12
chr1	68577706	68578041	DIRAS3	61246
chr1	68639734	68640075	MIR1262	9218
chr1	69355126	69355346	DEPDC1	392327
chr1	69356546	69356721	DEPDC1	393747
chr1	69537457	69537516	DEPDC1	574658
chr1	70204932	70205256	LRRC7	20601
chr1	70503806	70503927	PIN1P1	118802
chr1	70600036	70600140	LRRC40	71221
chr1	70602920	70603497	LRRC40	67864
chr1	70687470	70687614	SRSF11	16106
chr1	70923893	70924050	CTH	46993
chr1	71004945	71005170	CTH	128045
chr1	71312792	71312928	ZRANB2-AS1	199260
chr1	71352878	71353143	ZRANB2-AS1	159045
chr1	72294424	72294566	NEGR1-IT1	8129
chr1	72466566	72466797	NEGR1-IT1	163871
chr1	73159124	73159348	NEGR1	410847
chr1	73309683	73309914	NEGR1	561406
chr1	73506582	73506790	NEGR1	758305
chr1	73929631	73929830	LRRIQ3	734041
chr1	74139808	74140007	LRRIQ3	523864
chr1	74140161	74140299	LRRIQ3	523572
chr1	74571687	74571910	LRRIQ3	91961
chr1	74860213	74860388	TNNI3K	159143
chr1	74862515	74862751	TNNI3K	161445
chr1	74888524	74888878	TNNI3K	187454
chr1	75197990	75198206	TYW3	629
chr1	75545702	75545835	LHX8	48283
chr1	75600175	75600378	LHX8	188
chr1	75627997	75628121	LHX8	27431
chr1	76173005	76173170	ACADM	16872
chr1	76267548	76267656	MSH4	4993
chr1	76478501	76478783	ST6GALNAC3	61605
chr1	76716047	76716192	ST6GALNAC3	175659
chr1	76802704	76802899	ST6GALNAC3	262316
chr1	77153021	77153167	ST6GALNAC5	180018
chr1	77292889	77293026	ST6GALNAC5	40159
chr1	77334817	77334892	ST6GALNAC5	1632
chr1	77384932	77385132	ST6GALNAC5	51747
chr1	77404873	77405224	ST6GALNAC5	71688
chr1	77476690	77476875	ST6GALNAC5	143505
chr1	77482173	77482300	ST6GALNAC5	148988
chr1	78005161	78005487	ZZZ3	142856
chr1	78224787	78224988	USP33	576
chr1	78443923	78444145	FUBP1	632
chr1	79172274	79172337	IFI44	56798
chr1	79472010	79472670	ELTD1	0
chr1	79821224	79821471	ELTD1	348729
chr1	80022914	80023266	ELTD1	550419
chr1	80313528	80313665	ELTD1	841033
chr1	80625857	80626259	ELTD1	1153362
chr1	80975723	80975902	LPHN2	1290179
chr1	80998722	80998907	LPHN2	1267174
chr1	81059844	81060261	LPHN2	1205820
chr1	81139804	81140333	LPHN2	1125748
chr1	81172318	81172516	LPHN2	1093565
chr1	81358137	81358518	LPHN2	907563
chr1	81876125	81876321	LPHN2	389760
chr1	81896013	81896180	LPHN2	369901
chr1	81930098	81930446	LPHN2	335635
chr1	81933070	81933453	LPHN2	332628
chr1	81975519	81975655	LPHN2	290426
chr1	82016549	82016907	LPHN2	249174
chr1	82084935	82085158	LPHN2	180923
chr1	82145756	82145975	LPHN2	120106
chr1	82165026	82165351	LPHN2	100730
chr1	82169991	82170194	LPHN2	95887
chr1	82274530	82274774	LPHN2	8449
chr1	82340356	82340863	LPHN2	74275
chr1	82482662	82483043	LPHN2	216581
chr1	82543214	82543559	LPHN2	277133
chr1	82590811	82591132	LPHN2	324730
chr1	82627690	82627818	LPHN2	361609
chr1	82686540	82686692	LPHN2	420459
chr1	82691854	82691985	LPHN2	425773
chr1	82794966	82795237	LPHN2	528885
chr1	82856373	82856543	LPHN2	590292
chr1	82944702	82944793	LPHN2	678621
chr1	82983376	82983669	LPHN2	717295
chr1	83030963	83031092	LPHN2	764882
chr1	83521163	83521417	MIR548AP	857642
chr1	83879053	83879254	MIR548AP	499805
chr1	83923608	83923919	MIR548AP	455140
chr1	83974500	83974678	MIR548AP	404381
chr1	84082944	84083060	MIR548AP	295999
chr1	84090239	84090448	MIR548AP	288611
chr1	84092406	84092676	MIR548AP	286383
chr1	84108353	84108513	MIR548AP	270546
chr1	84191529	84191732	MIR548AP	187327
chr1	84207174	84207495	MIR548AP	171564
chr1	84209531	84209962	MIR548AP	169097
chr1	84226001	84226138	MIR548AP	152921
chr1	84227036	84227556	MIR548AP	151503
chr1	84284565	84284900	MIR548AP	94159
chr1	84294882	84295064	MIR548AP	83995
chr1	84295901	84296168	MIR548AP	82891
chr1	84311921	84312135	MIR548AP	66924
chr1	84725306	84725495	SAMD13	38553
chr1	85086631	85086875	C1orf180	13828
chr1	85100503	85100889	C1orf180	0
chr1	85248168	85248376	SSX2IP	91928
chr1	85462753	85462918	MCOLN2	0
chr1	85464157	85464331	MCOLN2	1361
chr1	85690780	85691186	SYDE2	24052
chr1	85691498	85691925	SYDE2	24770
chr1	85877171	85877485	DDAH1	53404
chr1	86035847	86035993	DDAH1	8053
chr1	86043206	86043501	DDAH1	545
chr1	86049961	86050170	CYR61	3518
chr1	86534032	86534263	COL24A1	87858
chr1	86743674	86743982	ODF2L	118043
chr1	86969391	86969676	CLCA1	34866
chr1	87084066	87084317	CLCA3P	15641
chr1	87258856	87258975	SH3GLB1	88604
chr1	87620912	87621126	LOC339524	23304
chr1	87635195	87635473	LOC339524	37587
chr1	87800116	87800255	LMO4	5966
chr1	87902366	87902488	LOC100505768	65028
chr1	88078825	88078979	LOC100505768	241487
chr1	88090315	88090437	LOC100505768	252977
chr1	88148511	88148632	LOC100505768	311173
chr1	88421802	88421957	LOC100505768	584464
chr1	89948941	89949070	LRRC8B	41326
chr1	90041645	90041839	LRRC8B	17374
chr1	90099568	90099635	LRRC8C	925
chr1	90175599	90175795	LRRC8C	76956
chr1	90286318	90286595	LRRC8D	0
chr1	90297543	90297677	LRRC8D	10064
chr1	90299323	90299519	LRRC8D	11844
chr1	90371287	90371470	LRRC8D	83808
chr1	90420042	90420204	GEMIN8P4	40321
chr1	90570659	90571017	ZNF326	109982
chr1	90825964	90826001	BARHL2	356793
chr1	91003265	91003382	BARHL2	179412
chr1	91316312	91316440	BARHL2	133518
chr1	91557782	91558793	ZNF644	69970
chr1	91586639	91586875	ZNF644	98827
chr1	92051680	92051826	HSP90B3P	48741
chr1	92077173	92077420	HSP90B3P	23147
chr1	92083004	92083290	HSP90B3P	17277
chr1	92338155	92338727	TGFBR3	13109
chr1	92351823	92351928	TGFBR3	0
chr1	92509287	92509430	EPHX4	13755
chr1	93119645	93119799	EVI5	138162
chr1	93288586	93288769	RPL5	8824
chr1	93646526	93646666	CCDC18	246
chr1	93865528	93865689	FNBP1L	47998
chr1	93913535	93913691	FNBP1L	0
chr1	94018679	94018896	LOC100129046	38628
chr1	94041210	94041599	LOC100129046	15925
chr1	94045366	94045627	LOC100129046	11897
chr1	94083540	94083804	BCAR3	3838
chr1	94104635	94104798	BCAR3	24933
chr1	94129170	94129223	BCAR3	17703
chr1	94174735	94174901	BCAR3	27341
chr1	94189398	94189686	BCAR3	42004
chr1	94205882	94206486	BCAR3	58488
chr1	94312777	94312904	BCAR3	71
chr1	94442437	94442787	GCLM	67425
chr1	94454387	94454865	GCLM	79375
chr1	94514414	94514589	ABCA4	72116
chr1	94544672	94544862	ABCA4	41843
chr1	94586599	94587327	ABCA4	0
chr1	94702411	94702666	ARHGAP29	641
chr1	94994064	94994191	F3	13222
chr1	95082071	95082298	F3	74658
chr1	95088401	95088545	F3	80988
chr1	95142383	95142567	F3	134970
chr1	95200723	95200880	SLC44A3	85017
chr1	95212608	95212913	SLC44A3	72984
chr1	95219245	95219553	SLC44A3	66344
chr1	95354598	95354711	CNN3	38024
chr1	95419997	95420380	LOC729970	26414
chr1	95420546	95420702	LOC729970	26963
chr1	95592490	95592711	TMEM56-RWDD3	9012
chr1	95687009	95687183	RWDD3	12527
chr1	95818236	95818393	RWDD3	118526
chr1	96354577	96354891	FLJ31662	414285
chr1	96418680	96418900	FLJ31662	478388
chr1	96526273	96526574	FLJ31662	585981
chr1	96610289	96610591	PTBP2	576583
chr1	96672118	96672242	PTBP2	514932
chr1	96725043	96725254	PTBP2	461920
chr1	96939530	96939890	PTBP2	247284
chr1	97907573	97907819	DPYD-AS1	346095
chr1	97966405	97966673	DPYD-AS1	404927
chr1	98011189	98011347	DPYD	375268
chr1	98065233	98065537	DPYD	321078
chr1	98336289	98336431	DPYD	50184
chr1	98569876	98569928	MIR137HG	54627
chr1	98675725	98675964	LOC729987	302
chr1	98677049	98677256	LOC729987	783
chr1	98895742	98895946	LOC729987	219476
chr1	98924204	98924454	SNX7	202781
chr1	99023461	99023876	SNX7	103359
chr1	99126907	99127214	SNX7	21
chr1	99259942	99260079	SNX7	132707
chr1	100503510	100503672	HIAT1	116
chr1	100851290	100851427	CDC14A	33268
chr1	100863527	100863800	CDC14A	45505
chr1	101185163	101185360	VCAM1	0
chr1	101200921	101201048	VCAM1	15726
chr1	101416498	101416571	SLC30A7	54865
chr1	101448343	101448511	DPH5	42851
chr1	101517636	101517824	DPH5	26274
chr1	101519763	101519982	DPH5	28401
chr1	101541600	101541739	DPH5	50238
chr1	102558270	102558505	OLFM3	95480
chr1	103324343	103324591	COL11A1	249461
chr1	103406915	103407154	COL11A1	166898
chr1	104922751	104922969	LOC100129138	307107
chr1	105715571	105715694	LOC100129138	1099927
chr1	106175431	106175563	PRMT6	1423703
chr1	106606293	106606448	PRMT6	992818
chr1	107487421	107487588	PRMT6	111678
chr1	107683175	107683234	NTNG1	431
chr1	108029168	108029304	VAV3	201822
chr1	108066475	108066611	VAV3	164515
chr1	108225831	108226064	VAV3	5062
chr1	108555293	108555371	VAV3	47748
chr1	108588777	108588946	VAV3	81232
chr1	108668229	108668583	SLC25A24	66848
chr1	109045871	109046167	NBPF6	52968
chr1	109076361	109076657	FAM102B	26313
chr1	109355995	109356261	AKNAD1	43465
chr1	109404990	109405113	AKNAD1	4126
chr1	109505990	109506416	CLCC1	0
chr1	109584624	109584760	WDR47	90
chr1	109693884	109694097	KIAA1324	35073
chr1	109849975	109850497	MYBPHL	312
chr1	109914046	109914138	SORT1	21841
chr1	110036709	110037026	CYB561D1	9
chr1	110105868	110105988	GNAI3	14683
chr1	110316307	110316528	EPS8L3	9663
chr1	110540205	110540529	AHCYL1	3019
chr1	110577958	110578015	FAM40A	718
chr1	110632552	110632682	ALX3	19230
chr1	110698668	110698828	SLC6A17	5537
chr1	111108406	111108447	KCNA2	40528
chr1	111757260	111757420	CHI3L2	12860
chr1	111902917	111903159	C1orf88	13723
chr1	112278719	112278841	FAM212B	3205
chr1	112321117	112321569	FAM212B	22698
chr1	112343124	112343254	FAM212B	44705
chr1	112570433	112570940	KCND3	38656
chr1	112684472	112684610	KCND3	152695
chr1	112902852	112903106	CTTNBP2NL	35693
chr1	113007082	113007472	WNT2B	2567
chr1	113045406	113045736	WNT2B	5633
chr1	113069949	113070258	WNT2B	18580
chr1	113101192	113101546	WNT2B	49823
chr1	113179964	113180141	CAPZA1	17890
chr1	113271774	113271881	FAM19A3	8586
chr1	113305269	113305401	FAM19A3	42081
chr1	113349832	113349980	FAM19A3	86644
chr1	113364462	113364637	FAM19A3	101274
chr1	113405463	113405755	AKR7A2P1	60216
chr1	113413973	113414166	AKR7A2P1	51805
chr1	113424937	113425305	AKR7A2P1	40666
chr1	113446941	113447099	AKR7A2P1	18872
chr1	113498737	113498923	SLC16A1	52
chr1	113645824	113645987	LRIG2	29994
chr1	113742505	113742648	LOC643441	6227
chr1	113790249	113790570	LOC643441	41374
chr1	113798249	113798484	LOC643441	49374
chr1	114076948	114077117	MAGI3	143474
chr1	114077565	114077708	MAGI3	144091
chr1	114346536	114346705	RSBN1	8365
chr1	114481445	114481597	HIPK1	9450
chr1	114545720	114545950	OLFML3	23691
chr1	114566053	114566277	OLFML3	44024
chr1	114600905	114601221	OLFML3	78876
chr1	115595170	115595370	TSHB	22756
chr1	115767009	115767180	NGF	113677
chr1	115828228	115828247	NGF	52610
chr1	115870721	115870834	NGF	10023
chr1	115983367	115983499	NGF	102510
chr1	116249379	116249690	CASQ2	61736
chr1	116255968	116256091	CASQ2	55335
chr1	116257240	116257747	CASQ2	53679
chr1	116325758	116325884	CASQ2	14332
chr1	116371005	116371097	NHLH2	12236
chr1	116576028	116576266	SLC22A15	56910
chr1	116711370	116711536	MAB21L3	56995
chr1	116816068	116816303	ATP1A1	99491
chr1	116915656	116915887	ATP1A1	0
chr1	116961170	116961350	ATP1A1OS	0
chr1	116996702	116996975	ATP1A1OS	35458
chr1	117037177	117037332	ATP1A1OS	75933
chr1	117113533	117113772	CD58	0
chr1	117185620	117185669	IGSF3	24645
chr1	117185825	117186155	IGSF3	24159
chr1	117201432	117201572	IGSF3	8742
chr1	117253983	117254133	MIR320B1	39613
chr1	117327920	117328131	CD2	30835
chr1	117391824	117391975	PTGFRN	60713
chr1	117398586	117398728	PTGFRN	53960
chr1	117444715	117444964	PTGFRN	7724
chr1	117635743	117636092	MIR942	1172
chr1	117656266	117656275	TRIM45	8136
chr1	117671058	117671192	TRIM45	6647
chr1	117751786	117751927	VTCN1	1655
chr1	117753568	117753720	VTCN1	0
chr1	118205519	118205643	FAM46C	56916
chr1	118345283	118345525	GDAP2	126777
chr1	118510199	118510360	WDR3	37828
chr1	118766115	118766268	SPAG17	38267
chr1	118876596	118876831	SPAG17	148748
chr1	119132205	119132367	TBX15	399812
chr1	119543198	119543345	TBX15	11019
chr1	119623303	119623455	WARS2	59840
chr1	119769808	119769810	WARS2	86513
chr1	119822171	119822362	HAO2	89039
chr1	120216890	120217064	ZNF697	26500
chr1	120280022	120280196	PHGDH	25604
chr1	120290100	120290313	HMGCS2	21242
chr1	120325565	120325744	HMGCS2	14010
chr1	120329309	120329435	HMGCS2	17754
chr1	120510825	120511057	ADAM30	71678
chr1	120577593	120577602	NOTCH2	34715
chr1	120596882	120597100	NOTCH2	15217
chr1	120807193	120807419	FAM72B	31585
chr1	121089471	121089616	FCGR1B	153527
chr1	144010653	144010880	SRGAP2B	94906
chr1	144036987	144037115	SRGAP2B	121240
chr1	144047745	144047871	SRGAP2B	131998
chr1	144076684	144076847	SRGAP2B	160937
chr1	144530219	144530383	LOC728875	8250
chr1	144572934	144573077	PFN1P2	39650
chr1	144593551	144593675	PFN1P2	19052
chr1	144594143	144594329	PFN1P2	18398
chr1	144843549	144843669	PDE4DIP	88363
chr1	144941299	144941540	PDE4DIP	9267
chr1	145145211	145145364	SEC22B	48805
chr1	145225093	145225264	NOTCH2NL	15983
chr1	145254349	145254452	NBPF10	38918
chr1	145263042	145263257	NBPF10	30113
chr1	145286715	145286874	NBPF10	6496
chr1	146009511	146009681	NBPF24	48053
chr1	146622915	146623046	PRKAB2	21083
chr1	147123413	147123562	ACP6	19072
chr1	147624451	147624587	NBPF11	0
chr1	148176233	148176395	PPIAL4D	26141
chr1	148241057	148241198	PPIAL4D	38521
chr1	149284419	149284552	LOC388692	4944
chr1	149785220	149785361	HIST2H3D	0
chr1	149820945	149821008	HIST2H2BC	1332
chr1	149989292	149989742	OTUD7B	6606
chr1	150141272	150141434	PLEKHO1	19103
chr1	150145524	150145743	PLEKHO1	23355
chr1	150159769	150159908	PLEKHO1	37600
chr1	150449396	150449519	TARS2	10400
chr1	150523177	150523431	MIR4257	973
chr1	150524567	150524757	MIR4257	163
chr1	150528964	150529114	MIR4257	4560
chr1	150685873	150686003	HORMAD1	7361
chr1	150785553	150785738	CTSK	4636
chr1	151416467	151416599	POGZ	1786
chr1	151430916	151431035	POGZ	906
chr1	151484203	151484494	CGN	342
chr1	151485651	151485823	CGN	1790
chr1	151557956	151558316	SNX27	26345
chr1	151688696	151688897	CELF3	0
chr1	151833402	151833635	THEM5	7229
chr1	151949433	151949567	S100A10	17147
chr1	151996807	151997041	S100A11	12470
chr1	153211160	153211342	LOR	20836
chr1	153264812	153264978	PGLYRP3	18216
chr1	153337867	153338168	S100A9	7538
chr1	153456370	153456552	S100A7	23233
chr1	153497993	153498236	S100A6	10481
chr1	153556132	153556254	S100A2	17826
chr1	153580805	153580929	S100A16	4585
chr1	153581367	153581551	S100A16	3963
chr1	153730715	153730873	SLC27A3	16894
chr1	154130006	154130167	NUP210L	2414
chr1	154154909	154155031	TPM3	694
chr1	154155285	154155287	TPM3	438
chr1	154405153	154405509	IL6R	27485
chr1	154420830	154421230	IL6R	43162
chr1	154580057	154580360	ADAR	364
chr1	154670815	154670985	ADAR	70359
chr1	154684936	154685179	ADAR	84480
chr1	154812295	154812416	KCNN3	19922
chr1	154835509	154835602	KCNN3	3171
chr1	154913947	154914117	PMVK	4463
chr1	154991383	154991758	DCST2	14499
chr1	155036047	155036270	EFNA4	0
chr1	155057818	155058050	EFNA3	6471
chr1	155097121	155097324	EFNA1	3024
chr1	155112819	155113095	DPM3	0
chr1	155131446	155131810	KRTCAP2	13994
chr1	155145208	155145371	KRTCAP2	433
chr1	155164613	155164814	MIR92B	153
chr1	155559969	155560119	MSTO1	19841
chr1	155568733	155568942	MSTO1	11018
chr1	155569679	155570105	MSTO1	9855
chr1	155658852	155659067	DAP3	0
chr1	155699031	155699303	MSTO2P	16255
chr1	155979360	155979481	SSR2	11277
chr1	156056223	156056380	LMNA	3855
chr1	156329824	156329969	RHBG	9010
chr1	156594282	156594418	HAPLN2	5197
chr1	156597334	156597512	HAPLN2	8249
chr1	156627354	156627385	BCAN	15615
chr1	156634297	156634444	NES	12745
chr1	156774427	156774639	NTRK1	10902
chr1	156854526	156854739	PEAR1	8783
chr1	156866573	156866684	PEAR1	3051
chr1	156967014	156967107	ARHGEF11	48055
chr1	156974207	156974562	ARHGEF11	40600
chr1	157050673	157050810	ETV3L	18790
chr1	157102449	157102785	CYCSP52	4296
chr1	157278315	157278490	ETV3	169932
chr1	157370664	157370800	FCRL5	151510
chr1	157613241	157613337	FCRL4	45371
chr1	158007620	158007835	KIRREL	44558
chr1	158007987	158008163	KIRREL	44925
chr1	159025017	159025300	AIM2	21347
chr1	159111466	159111581	CADM3	29795
chr1	159130904	159131089	CADM3	10287
chr1	159141674	159142130	CADM3	261
chr1	159861473	159861602	CCDC19	8304
chr1	159870801	159870808	CCDC19	895
chr1	159908054	159908151	IGSF9	7235
chr1	159962033	159962207	LOC100505633	31020
chr1	160031331	160031469	KCNJ10	8582
chr1	160046132	160046306	KCNJ9	5053
chr1	160083945	160084084	ATP1A2	1435
chr1	160114795	160114993	ATP1A4	6358
chr1	160221823	160221957	DCAF8	10320
chr1	160332666	160332954	NHLH1	3906
chr1	160599596	160599827	SLAMF1	17254
chr1	160751029	160751290	LY9	14573
chr1	160807868	160808015	CD244	24677
chr1	160919157	160919452	ITLN2	5137
chr1	160926652	160926834	ITLN2	2063
chr1	161053234	161053475	PVRL4	5910
chr1	161129569	161129731	USP21	316
chr1	161197079	161197387	MIR5187	104
chr1	161289440	161289612	SDHC	5275
chr1	161390938	161391027	C1orf192	53274
chr1	161442494	161442643	FCGR2A	32561
chr1	161443195	161443565	FCGR2A	31639
chr1	161476457	161476516	FCGR2A	1253
chr1	161536025	161536186	FCGR2C	14942
chr1	161696921	161697051	FCRLB	4465
chr1	161771899	161772035	ATF6	35866
chr1	162137037	162137151	MIR4654	10141
chr1	162145303	162145483	MIR4654	18407
chr1	162146915	162147233	MIR4654	20019
chr1	162196356	162196706	MIR4654	69460
chr1	162354547	162354676	C1orf226	3028
chr1	162367813	162368043	SH2D1B	13885
chr1	162601349	162601514	DDR2	713
chr1	162829078	162829232	C1orf110	9373
chr1	163023999	163024216	RGS4	14179
chr1	164106816	164107046	PBX1	421550
chr1	164241390	164241667	PBX1	286929
chr1	164480283	164480492	PBX1	48104
chr1	164561177	164561364	PBX1	32581
chr1	164616585	164616813	PBX1	87989
chr1	164629204	164629710	PBX1	100608
chr1	164639358	164639516	LOC100505795	104362
chr1	164698106	164698236	LOC100505795	45642
chr1	164704884	164705593	LOC100505795	38285
chr1	164740972	164741172	LOC100505795	2706
chr1	164771251	164771518	LOC100505795	27373
chr1	164806096	164806245	LOC100505795	62218
chr1	165086913	165087097	LMX1A	238381
chr1	165131918	165132350	LMX1A	193128
chr1	165138313	165138540	LMX1A	186938
chr1	165139065	165139246	LMX1A	186232
chr1	165253719	165253944	LMX1A	71534
chr1	165267443	165267719	LMX1A	57759
chr1	165313532	165313729	LMX1A	11749
chr1	165321559	165321827	LMX1A	3651
chr1	165336769	165337023	LMX1A	10817
chr1	165464609	165464722	LRRC52	48755
chr1	165540139	165540277	LOC400794	11064
chr1	165823483	165823543	UCK2	26752
chr1	165911454	165911628	MIR3658	34297
chr1	166242282	166242416	FAM78B	106324
chr1	166919505	166919653	ILDR2	24908
chr1	166921786	166921912	ILDR2	22649
chr1	167026599	167026736	GPA33	33132
chr1	167106593	167106910	DUSP27	42507
chr1	167331946	167332043	POU2F1	33666
chr1	167401064	167401104	CD247	86743
chr1	167425406	167425559	CD247	62288
chr1	167432413	167432570	CD247	55277
chr1	167443399	167443700	CD247	44147
chr1	167479707	167479971	CD247	7876
chr1	167548508	167548598	CREG1	25452
chr1	167570531	167570806	RCSD1	28667
chr1	167571004	167571096	RCSD1	28377
chr1	167638613	167638748	RCSD1	39140
chr1	167760652	167760881	MPZL1	69466
chr1	167766209	167766463	MPZL1	75023
chr1	168437408	168437545	LOC100505918	45514
chr1	168451569	168451770	LOC100505918	59675
chr1	168579144	168579170	XCL1	33434
chr1	168590783	168590907	XCL1	45073
chr1	168883480	168883857	MGC4473	127302
chr1	169075530	169075667	ATP1B1	279
chr1	169196867	169197068	ATP1B1	120921
chr1	169294484	169294624	NME7	42562
chr1	169445017	169445441	SLC19A2	9767
chr1	170429350	170429866	GORAB	71396
chr1	170667926	170668119	PRRX1	34614
chr1	171002436	171002617	FMO3	57400
chr1	171181868	171182013	FMO2	27481
chr1	171227739	171228043	FMO1	10077
chr1	171279994	171280265	FMO4	3220
chr1	171336044	171336280	TOP1P1	28010
chr1	171387935	171388069	PRRC2C	66596
chr1	172176167	172176309	DNM3OS	62192
chr1	172421891	172422028	PIGC	8661
chr1	172430072	172430405	PIGC	16842
chr1	172456762	172457191	PIGC	43532
chr1	172511612	172511736	SUCO	9296
chr1	172570283	172570497	FASLG	57687
chr1	172640808	172640977	FASLG	12624
chr1	172652022	172652269	FASLG	23838
chr1	172685292	172685609	FASLG	57108
chr1	173156632	173156805	TNFSF4	19666
chr1	173193606	173193773	TNFSF4	17135
chr1	173413982	173414603	LOC100506023	31691
chr1	173418557	173418811	LOC100506023	27483
chr1	173488085	173488233	PRDX6	41600
chr1	174050093	174050227	RABGAP1L	78324
chr1	174128585	174128737	RABGAP1L	34
chr1	174231954	174232294	RABGAP1L	103403
chr1	174781956	174782190	RABGAP1L	12922
chr1	174922893	174923098	RABGAP1L	10806
chr1	175013053	175013185	MRPS14	20462
chr1	175308615	175308814	KIAA0040	146386
chr1	175568467	175568609	TNR	144143
chr1	175810778	175811112	TNR	98026
chr1	176816379	176816480	MIR488	182101
chr1	176853040	176853254	MIR488	145327
chr1	177274216	177274337	FAM5B	133584
chr1	177320587	177320783	FAM5B	179955
chr1	177354995	177355348	FAM5B	214363
chr1	177448868	177449032	FAM5B	308236
chr1	177638213	177638596	SEC16B	300454
chr1	177998179	177998320	LOC730102	8822
chr1	178024246	178024419	LOC730102	17104
chr1	178093383	178093508	RASAL2-AS1	30255
chr1	178340571	178340694	RASAL2	29966
chr1	178357864	178358134	RASAL2	47259
chr1	178598429	178598754	MIR4424	48129
chr1	178603708	178603873	MIR4424	43010
chr1	178620325	178620492	MIR4424	26391
chr1	178898238	178898363	ANGPTL1	58023
chr1	178907123	178907328	ANGPTL1	66908
chr1	178942421	178942590	FAM20B	52483
chr1	178994849	178995047	FAM20B	26
chr1	179144809	179145043	ABL2	32585
chr1	179516423	179516677	NPHS2	28407
chr1	179778891	179779192	FAM163A	66594
chr1	179795003	179795171	TOR1AIP2	51770
chr1	179837034	179837216	TOR1AIP2	9725
chr1	180167409	180167673	FLJ23867	266
chr1	180179407	180179647	FLJ23867	12264
chr1	180237096	180237223	LOC100527964	6593
chr1	180323221	180323438	LOC100527964	79405
chr1	180394068	180394401	MIR3121	13124
chr1	180402927	180403084	MIR3121	4441
chr1	180502770	180502884	ACBD6	30748
chr1	180505766	180505975	ACBD6	33744
chr1	180518060	180518358	ACBD6	46038
chr1	180555982	180556110	XPR1	45035
chr1	180812167	180812298	KIAA1614	70014
chr1	180886524	180886711	KIAA1614	4212
chr1	180951204	180951307	STX6	40739
chr1	180991219	180991371	STX6	675
chr1	181033280	181033679	IER5	23958
chr1	181065552	181065730	IER5	7915
chr1	181073722	181073888	IER5	16085
chr1	181088497	181088729	IER5	30860
chr1	181096010	181096397	IER5	38373
chr1	181345892	181346014	CACNA1E	106671
chr1	181359814	181359970	CACNA1E	92715
chr1	181360878	181360888	CACNA1E	91797
chr1	181483663	181483897	CACNA1E	30978
chr1	181525919	181526170	CACNA1E	73234
chr1	181973099	181973280	ZNF648	57567
chr1	181973514	181973523	ZNF648	57324
chr1	182089881	182090271	ZNF648	59034
chr1	182155595	182155717	ZNF648	124748
chr1	182199193	182199476	GLUL	161063
chr1	182213689	182213827	GLUL	146712
chr1	182636026	182636279	RGS8	5788
chr1	182643879	182644066	RGS8	1812
chr1	182654582	182654922	RGS8	12515
chr1	182809175	182809325	DHX9	737
chr1	183063292	183063417	LAMC1	70698
chr1	183169789	183169929	LAMC2	14616
chr1	183198073	183198238	LAMC2	42900
chr1	183245676	183245824	NMNAT2	28185
chr1	183282276	183282494	NMNAT2	8267
chr1	183309101	183309265	NMNAT2	35092
chr1	183342013	183342249	NMNAT2	45385
chr1	183423585	183423802	DKFZP564C196	17315
chr1	183558042	183558141	NCF2	1598
chr1	183562305	183562402	NCF2	2249
chr1	183562558	183562674	NCF2	2502
chr1	183704015	183704382	APOBEC4	81567
chr1	183756617	183757061	APOBEC4	134169
chr1	183774630	183774681	APOBEC4	152182
chr1	183937623	183937939	GLT25D2	68924
chr1	184026451	184026459	TSEN15	5641
chr1	184037610	184037790	TSEN15	16800
chr1	184125698	184125904	TSEN15	104888
chr1	184182210	184182374	TSEN15	161400
chr1	184211521	184211991	C1orf21	144158
chr1	184239819	184240135	C1orf21	116014
chr1	184468875	184469107	C1orf21	112726
chr1	184580341	184580380	EDEM3	143661
chr1	184792131	184792461	EDEM3	68090
chr1	184951346	184951509	FAM129A	7664
chr1	185014559	185014702	RNF2	9
chr1	185254111	185254273	IVNS1ABP	32188
chr1	185453053	185453203	LOC100288079	148882
chr1	185455677	185456023	LOC100288079	151506
chr1	185511241	185511746	HMCN1	191936
chr1	185534455	185534704	HMCN1	168978
chr1	185565310	185565457	HMCN1	138225
chr1	185614369	185614784	HMCN1	88898
chr1	185740341	185740497	HMCN1	36659
chr1	186051465	186051724	PRG4	213680
chr1	186144808	186144927	PRG4	120477
chr1	186171252	186171599	PRG4	93805
chr1	186811658	186811786	PLA2G4A	13627
chr1	186839589	186840031	PLA2G4A	41558
chr1	186897213	186897305	PLA2G4A	99182
chr1	187023153	187023326	PLA2G4A	225122
chr1	187039355	187039586	PLA2G4A	241324
chr1	187365548	187365687	PLA2G4A	567517
chr1	187377423	187377856	PLA2G4A	579392
chr1	187850458	187850607	PLA2G4A	1052427
chr1	187954891	187955105	PLA2G4A	1156860
chr1	188720886	188721210	FAM5C	1725549
chr1	188812898	188813064	FAM5C	1633695
chr1	191864875	191865053	RGS18	262538
chr1	192548478	192548757	RGS1	3622
chr1	192603183	192603268	RGS13	1999
chr1	192693882	192694128	RGS2	84040
chr1	192757412	192757606	RGS2	20562
chr1	193511879	193512036	B3GALT2	356136
chr1	197454763	197455149	CRB1	217430
chr1	197645071	197645246	DENND1B	99377
chr1	197892211	197892372	LHX9	5695
chr1	198264432	198264588	NEK7	138325
chr1	198356854	198357015	ATP6V1G3	153060
chr1	198500167	198500374	ATP6V1G3	9701
chr1	198898286	198898432	LOC100131234	8126
chr1	198899254	198899650	LOC100131234	6908
chr1	198904650	198904949	LOC100131234	1609
chr1	199417193	199417352	LOC100131234	510635
chr1	199497004	199497334	NR5A2	499435
chr1	200290366	200290506	C1orf98	52414
chr1	200306213	200306486	C1orf98	36434
chr1	200306713	200306728	C1orf98	36192
chr1	200598877	200599368	KIF14	9015
chr1	200993496	200993694	KIF21B	668
chr1	201012013	201012246	KIF21B	19185
chr1	201159788	201159978	IGFN1	0
chr1	201223783	201223912	PKP1	28667
chr1	201354560	201354784	TNNT2	7755
chr1	201449498	201449638	PHLDA3	11199
chr1	201469841	201470139	CSRP1	4140
chr1	201501147	201501379	RPS10P7	12116
chr1	201507973	201508099	RPS10P7	18942
chr1	201605283	201605754	NAV1	11695
chr1	201619185	201619317	NAV1	1736
chr1	201672950	201673109	MIR5191	15526
chr1	201700502	201700742	NAV1	8220
chr1	201796091	201796237	IPO9	2050
chr1	201857363	201857767	SHISA4	29
chr1	201862715	201862871	SHISA4	4911
chr1	201977366	201977540	ELF3	2149
chr1	201986923	201987283	ELF3	7234
chr1	201992248	201992461	ELF3	12559
chr1	202027764	202027905	ELF3	48075
chr1	202158199	202158434	LGR6	4683
chr1	202264914	202265247	UBE2T	45847
chr1	202318285	202318605	PPP1R12B	456
chr1	202386350	202386538	PPP1R12B	45332
chr1	202613019	202613128	SYT2	438
chr1	202790607	202790826	LOC641515	3502
chr1	202805178	202805232	LOC641515	10850
chr1	202805748	202805997	LOC641515	11420
chr1	202842751	202842813	LOC148709	11870
chr1	203008534	203008720	PPFIA4	11590
chr1	203027145	203027277	PPFIA4	6835
chr1	203238089	203238428	LOC730227	36025
chr1	203274352	203274714	LOC730227	0
chr1	203296128	203296327	BTG2	21465
chr1	203410078	203410204	PRELP	34678
chr1	203541299	203541460	ATP2B4	54454
chr1	203840368	203840649	SNRPE	9629
chr1	204064474	204064658	SOX13	22229
chr1	204291613	204291797	PLEKHA6	37260
chr1	204329011	204329133	PLEKHA6	0
chr1	204349646	204349778	LOC127841	10799
chr1	204463772	204464327	PIK3C2B	4298
chr1	204562390	204562563	MDM4	76884
chr1	204592521	204592754	LRRN2	61727
chr1	204593333	204593451	LRRN2	61030
chr1	204700265	204700453	LRRN2	45668
chr1	204716103	204716370	LRRN2	61506
chr1	204844734	204844888	NFASC	46953
chr1	204983127	204983393	CNTN2	28946
chr1	205000285	205000415	CNTN2	11924
chr1	205163036	205163173	DSTYK	17554
chr1	205304711	205304980	NUAK2	13828
chr1	205355017	205355311	LEMD1-AS1	12638
chr1	205411185	205411549	MIR135B	5977
chr1	205417763	205418145	MIR135B	237
chr1	205421118	205421260	MIR135B	3592
chr1	205426258	205426425	MIR135B	8732
chr1	205451004	205451133	CDK18	22550
chr1	205457351	205457488	CDK18	16195
chr1	205628152	205628294	SLC45A3	21336
chr1	205657324	205657583	SLC45A3	7694
chr1	205760828	205761146	RAB7L1	16218
chr1	205769687	205769851	SLC41A1	12310
chr1	205782753	205782944	SLC41A1	592
chr1	206195176	206195510	AVPR1B	28772
chr1	206247108	206247230	AVPR1B	22826
chr1	206281496	206281720	C1orf186	6927
chr1	206303484	206303630	CTSE	13828
chr1	206539508	206539816	SRGAP2	23309
chr1	206728944	206729069	RASSF5	1422
chr1	206807764	206807893	DYRK3	987
chr1	206808652	206808927	DYRK3	0
chr1	206879650	206879932	MAPKAPK2	21286
chr1	207068781	207068962	IL24	1825
chr1	207085954	207086096	FAIM3	9139
chr1	207301633	207301936	C4BPA	24027
chr1	208171258	208171536	CD34	86575
chr1	208222370	208222511	CD34	137687
chr1	208263825	208264412	PLXNA2	153253
chr1	208280968	208281446	PLXNA2	136219
chr1	208393111	208393288	PLXNA2	24377
chr1	208629376	208629610	PLXNA2	211711
chr1	209232772	209232960	MIR205HG	369207
chr1	209253761	209253924	MIR205HG	348243
chr1	209528734	209528976	MIR205HG	73191
chr1	209578115	209578361	MIR205HG	23806
chr1	209589396	209589733	MIR205HG	12434
chr1	209690530	209690682	CAMK1G	66362
chr1	209729629	209729767	CAMK1G	27277
chr1	209756948	209757182	CAMK1G	0
chr1	209757575	209757971	CAMK1G	531
chr1	209832247	209832444	LAMB3	6427
chr1	209848629	209848806	G0S2	0
chr1	209989257	209989337	IRF6	9737
chr1	210332701	210332836	SERTAD4	73358
chr1	210405964	210406140	SERTAD4	54
chr1	210494446	210495111	HHAT	6484
chr1	210502713	210502993	HHAT	74
chr1	210540220	210540414	HHAT	37581
chr1	210592795	210592878	HHAT	90156
chr1	210621537	210621968	HHAT	118898
chr1	210637952	210638088	HHAT	135313
chr1	210700275	210700488	HHAT	197636
chr1	210819637	210819806	HHAT	316998
chr1	210928324	210928873	KCNH1	378584
chr1	211423023	211423405	RCOR3	9302
chr1	211806634	211807042	NEK2	41930
chr1	211878858	211878993	NEK2	29886
chr1	211898320	211898718	NEK2	49348
chr1	211912227	211912321	NEK2	63255
chr1	212175910	212176124	DTL	32794
chr1	212261871	212262067	MIR3122	10917
chr1	212629286	212629444	NENF	23058
chr1	212637014	212637228	NENF	30786
chr1	212851334	212851913	BATF3	21414
chr1	212872368	212872481	BATF3	846
chr1	213309528	213309732	RPS6KC1	84941
chr1	213572964	213573360	RPS6KC1	348377
chr1	213589057	213589450	RPS6KC1	364470
chr1	213795856	213795998	LINC00538	302093
chr1	213862668	213862890	LINC00538	235201
chr1	214309320	214309454	SMYD2	145110
chr1	214358987	214359139	SMYD2	95425
chr1	214381979	214382150	SMYD2	72414
chr1	214437707	214437807	SMYD2	16757
chr1	214505289	214505432	SMYD2	50725
chr1	214523210	214523393	SMYD2	68646
chr1	214553856	214554103	SMYD2	99292
chr1	214588185	214588314	SMYD2	133621
chr1	214614064	214614261	PTPN14	110763
chr1	214650873	214651014	PTPN14	74010
chr1	214713762	214713914	PTPN14	11110
chr1	215741285	215741410	KCTD3	551
chr1	215741553	215741759	KCTD3	819
chr1	215756720	215757002	KCTD3	15986
chr1	216183057	216183129	USH2A	413609
chr1	216408272	216408392	USH2A	188346
chr1	216519974	216520132	USH2A	76606
chr1	216630094	216630225	USH2A	33356
chr1	216769599	216769847	ESRRG	126967
chr1	216773257	216773414	ESRRG	123400
chr1	216883534	216883675	ESRRG	13139
chr1	216978765	216978979	ESRRG	56
chr1	217251518	217251920	ESRRG	1206
chr1	217263193	217263365	ESRRG	0
chr1	217608642	217608873	GPATCH2	195536
chr1	218698448	218699016	LOC728463	179428
chr1	218807091	218807347	LOC728463	288071
chr1	218833438	218833942	LOC728463	314418
chr1	218924733	218924832	LOC728463	405713
chr1	219099167	219099355	LOC643723	247775
chr1	219710619	219710857	RNU5F-1	335761
chr1	219905204	219905381	RNU5F-1	141237
chr1	220057237	220057615	RNU5F-1	10619
chr1	220102178	220102395	SLC30A10	185
chr1	220469688	220469830	RAB3GAP2	23845
chr1	220541922	220542269	RAB3GAP2	96079
chr1	220603461	220603692	MARK1	97875
chr1	220624394	220625150	MARK1	76417
chr1	220667285	220667519	MARK1	34048
chr1	220815674	220815874	C1orf115	47753
chr1	220874049	220874186	C1orf115	10422
chr1	221315040	221315588	C1orf140	194050
chr1	221459795	221460103	C1orf140	49535
chr1	221460282	221460456	C1orf140	49182
chr1	221482060	221482237	C1orf140	27401
chr1	221508573	221509083	C1orf140	555
chr1	221635268	221635394	C1orf140	125630
chr1	222397201	222397280	HHIPL2	324164
chr1	222885121	222885293	AIDA	571
chr1	223184617	223184762	TLR5	131862
chr1	223214875	223215154	TLR5	101470
chr1	223292811	223293027	TLR5	23597
chr1	223389941	223390072	TLR5	73317
chr1	223493653	223494015	SUSD4	43529
chr1	223660976	223661134	C1orf65	94262
chr1	223903135	223903328	CAPN2	3017
chr1	223906578	223906984	CAPN2	6460
chr1	224238502	224238745	FBXO28	63043
chr1	224411100	224411366	MIR320B2	33477
chr1	224667976	224668111	WDR26	45975
chr1	224690261	224690394	WDR26	68260
chr1	224827398	224827528	CNIH3	23220
chr1	225596113	225596333	LBR	19482
chr1	225662919	225663136	LBR	46362
chr1	225697101	225697299	LBR	80544
chr1	225955929	225956109	SRP9	9405
chr1	226001396	226001518	EPHX1	3600
chr1	226232335	226232563	H3F3A	17844
chr1	226250181	226250426	H3F3A	0
chr1	226720353	226720546	C1orf95	15954
chr1	226885664	226885957	ITPKB	40919
chr1	226912364	226912672	ITPKB	14204
chr1	226914984	226915142	ITPKB	11734
chr1	226997802	226998165	PSEN2	60107
chr1	227002816	227003121	PSEN2	55151
chr1	227025783	227025917	PSEN2	32355
chr1	227308613	227308735	ADCK3	180676
chr1	227422831	227422961	CDC42BPA	82865
chr1	227505955	227506186	CDC42BPA	129
chr1	227566034	227566195	CDC42BPA	60208
chr1	227964232	227964444	PRSS38	38973
chr1	228223625	228223938	WNT3A	28903
chr1	228524396	228524519	TRIM11	69998
chr1	228566491	228566616	TRIM11	27901
chr1	228595508	228595555	TRIM11	991
chr1	228633504	228633845	HIST3H2A	11715
chr1	228816950	228817157	DUSP5P	36294
chr1	228973863	228973887	RHOU	103040
chr1	228974302	228974451	RHOU	103479
chr1	229164181	229164480	RAB4A	242398
chr1	229250894	229251032	RAB4A	155846
chr1	229265767	229265893	RAB4A	140985
chr1	229335361	229335503	RAB4A	71375
chr1	229387044	229387225	RAB4A	19653
chr1	229997878	229998007	GALNT2	204948
chr1	230188349	230188524	GALNT2	14431
chr1	230247878	230248484	GALNT2	44923
chr1	230266168	230266634	GALNT2	63213
chr1	230276091	230276230	GALNT2	73136
chr1	230383899	230383998	PGBD5	177676
chr1	230708645	230708817	COG2	69384
chr1	230908976	230909131	CAPN9	25816
chr1	230999282	230999479	C1orf198	4823
chr1	231027254	231027448	C1orf198	21919
chr1	231519018	231519175	EGLN1	41615
chr1	231543965	231544124	EGLN1	16666
chr1	231851716	231851896	DISC1	89156
chr1	231913793	231914010	DISC2	40253
chr1	232002628	232002761	DISC2	48365
chr1	232073207	232073399	DISC2	118944
chr1	232100126	232100394	DISC2	145863
chr1	232385561	232385732	SIPA1L2	265511
chr1	232665628	232665783	SIPA1L2	14385
chr1	232678478	232678847	SIPA1L2	27235
chr1	232701525	232701652	SIPA1L2	50282
chr1	232729656	232730030	SIPA1L2	78413
chr1	232905634	232905780	KIAA1383	34857
chr1	232981310	232981611	KIAA1383	40673
chr1	233029028	233029214	NTPCR	57155
chr1	233087038	233087211	NTPCR	669
chr1	233196482	233196614	NTPCR	110113
chr1	233197120	233197140	NTPCR	110751
chr1	233389567	233389738	PCNXL2	41721
chr1	233477067	233477256	KIAA1804	13554
chr1	233595806	233596039	KIAA1804	132293
chr1	234021309	234021422	SLC35F3	19256
chr1	234348649	234348890	MIR4671	93322
chr1	234700553	234700702	LOC100506795	33028
chr1	234735550	234735713	IRF2BP2	9558
chr1	234736054	234736182	IRF2BP2	9089
chr1	234743994	234744143	IRF2BP2	1128
chr1	234746195	234746319	IRF2BP2	924
chr1	234873815	234873942	LOC100506810	14027
chr1	234882597	234882746	LOC100506810	22809
chr1	234921348	234921611	LOC100506810	61560
chr1	235091287	235091416	SNORA14B	199836
chr1	235114356	235114764	SNORA14B	176488
chr1	235268301	235268497	SNORA14B	22755
chr1	235520867	235521213	TBCE	9514
chr1	235722095	235722452	B3GALNT2	54314
chr1	235799365	235799525	GNG4	13768
chr1	236029431	236029629	LYST	591
chr1	236056083	236056289	LYST	25863
chr1	236221628	236222067	NID1	6414
chr1	236644189	236644340	LGALS8	37173
chr1	236687612	236687966	LGALS8-AS1	0
chr1	236699037	236699270	LGALS8-AS1	11229
chr1	237017619	237017832	MTR	59039
chr1	237162922	237163222	RYR2	42479
chr1	237193406	237193456	RYR2	12245
chr1	237504840	237504934	RYR2	299139
chr1	238123249	238123366	ZP4	69027
chr1	238341340	238341556	ZP4	287118
chr1	238648481	238648737	LOC339535	580
chr1	239737574	239737761	CHRM3	54611
chr1	239794118	239794260	CHRM3	1746
chr1	239832074	239832419	CHRM3	39702
chr1	239875117	239875329	CHRM3	82745
chr1	240092606	240092858	RPS7P5	77965
chr1	240254988	240255160	FMN2	24
chr1	240277628	240277792	FMN2	22444
chr1	240656352	240656594	GREM2	118868
chr1	240689774	240689929	GREM2	85533
chr1	240760410	240760775	GREM2	14687
chr1	241240812	241240998	MIR3123	54573
chr1	241271688	241271892	MIR3123	23679
chr1	241365884	241366072	MIR3123	70313
chr1	241577401	241577527	RGS7	56923
chr1	241579471	241579663	RGS7	58993
chr1	241649005	241649069	FH	34016
chr1	241694645	241694819	KMO	614
chr1	241754774	241754912	CHML	44320
chr1	241774458	241774730	CHML	24502
chr1	241840640	241840951	WDR64	25061
chr1	242082122	242082437	EXO1	70090
chr1	242168502	242168716	MAP1LC3C	6117
chr1	242611115	242611328	PLD5	1456
chr1	242879145	242879270	PLD5	191147
chr1	242950789	242950870	PLD5	262791
chr1	243634758	243634901	MIR4677	125281
chr1	243653110	243653322	MIR4677	143633
chr1	243912110	243912263	AKT3	94321
chr1	244019263	244019399	AKT3	12377
chr1	244043255	244043556	AKT3	36369
chr1	244184899	244185051	ZNF238	29509
chr1	244402791	244403053	C1orf100	112883
chr1	245032287	245032610	HNRNPU	4460
chr1	245133242	245133413	EFCAB2	0
chr1	245134001	245134416	EFCAB2	371
chr1	245208890	245209107	EFCAB2	75260
chr1	245272313	245272484	KIF26B	45802
chr1	245316705	245317037	KIF26B	1249
chr1	245364912	245365168	KIF26B	46626
chr1	245377073	245377231	KIF26B	58787
chr1	245380248	245380439	KIF26B	61962
chr1	245425125	245425410	KIF26B	106839
chr1	245431292	245431556	KIF26B	113006
chr1	245631161	245631617	KIF26B	312875
chr1	245786034	245786254	KIF26B	467748
chr1	246171722	246171909	SMYD3	408805
chr1	246329345	246329569	SMYD3	251145
chr1	246339868	246339933	SMYD3	240781
chr1	246588760	246588880	SMYD3	8046
chr1	246656017	246656170	SMYD3	14474
chr1	246771941	246772327	CNST	42303
chr1	246912268	246912408	SCCPDH	24891
chr1	249157465	249157598	ZNF692	4150
chr1	249180842	249181029	PGBD2	19412
chr10	419610	419793	ZMYND11	193677
chr10	440359	440654	ZMYND11	214426
chr10	459701	459823	MIR5699	227895
chr10	462010	462237	MIR5699	225481
chr10	835281	835609	LARP4B	96093
chr10	955859	956049	LARP4B	24157
chr10	1339897	1340077	LINC00200	134190
chr10	1507123	1507390	ADARB2-AS1	61434
chr10	1671961	1672108	ADARB2-AS1	103137
chr10	1721988	1722177	ADARB2	57493
chr10	2162890	2163266	LOC282980	106348
chr10	2244728	2244861	LOC399708	112407
chr10	2320648	2320880	LOC399708	36388
chr10	2322026	2322165	LOC399708	35103
chr10	2970331	2970701	PFKP	139010
chr10	3052556	3052718	PFKP	56993
chr10	3103801	3103934	PFKP	5777
chr10	3231102	3231354	PITRM1	16069
chr10	3389647	3389793	PITRM1	174614
chr10	3494480	3494603	PITRM1	279447
chr10	3524542	3524840	KLF6	302633
chr10	3526659	3527107	KLF6	300366
chr10	3538377	3538642	KLF6	288831
chr10	3542660	3542983	KLF6	284490
chr10	3558250	3558755	KLF6	268718
chr10	3734461	3734642	KLF6	92831
chr10	3735390	3735690	KLF6	91783
chr10	3804129	3804439	KLF6	23034
chr10	3848275	3848478	KLF6	20802
chr10	3867521	3867823	KLF6	40048
chr10	3895981	3896111	KLF6	68508
chr10	3928542	3928828	KLF6	101069
chr10	4012382	4012753	KLF6	184909
chr10	4015244	4015423	KLF6	187771
chr10	4034943	4035449	KLF6	207470
chr10	4212465	4212658	KLF6	384992
chr10	4368927	4369108	LOC338588	329239
chr10	4386780	4386994	LOC338588	311353
chr10	4471913	4472105	LOC338588	226242
chr10	4680379	4680505	LOC338588	17842
chr10	4868774	4869068	AKR1E2	373
chr10	5113761	5114160	AKR1C3	22407
chr10	5121540	5121710	AKR1C3	14857
chr10	5454357	5454553	NET1	0
chr10	5455113	5455226	NET1	596
chr10	5491971	5492081	NET1	3426
chr10	5538646	5538698	CALML5	2835
chr10	5556278	5556536	CALML3	10387
chr10	5580621	5581104	CALML3	13698
chr10	5627115	5627251	CALML3	60192
chr10	5794340	5794510	GDI2	61002
chr10	5853541	5853668	GDI2	1844
chr10	5882464	5882739	GDI2	26952
chr10	5895685	5895732	FBXO18	35802
chr10	6130725	6130807	RBM17	141
chr10	6162619	6162873	PFKFB3	23969
chr10	6170785	6170970	PFKFB3	15872
chr10	6212757	6212918	MIR3155B	18532
chr10	6606663	6606918	PRKCQ	15336
chr10	6680267	6680398	LOC439949	57881
chr10	6795761	6795907	LOC100507127	25652
chr10	6875176	6875604	LOC100507127	53617
chr10	6928380	6928512	LOC100507127	106821
chr10	7022408	7022697	LOC100507127	200849
chr10	7125019	7125271	LOC100507127	303460
chr10	7127897	7128095	LOC100507127	306338
chr10	7175276	7175512	SFMBT2	275791
chr10	7275679	7275818	SFMBT2	175485
chr10	7897254	7897462	TAF3	36582
chr10	8095839	8095974	FLJ45983	392
chr10	8117931	8118090	GATA3	21265
chr10	8216864	8217071	GATA3	120198
chr10	8374460	8374595	GATA3	277794
chr10	8461450	8461571	GATA3	364784
chr10	8585909	8586161	GATA3	489243
chr10	8623902	8624136	GATA3	527236
chr10	8773302	8773452	GATA3	676636
chr10	8773587	8773940	GATA3	676921
chr10	9285939	9286106	GATA3	1189273
chr10	9286900	9287128	GATA3	1190234
chr10	9603055	9603388	SFTA1P	1233489
chr10	9644066	9644184	SFTA1P	1192693
chr10	10134635	10134871	SFTA1P	702006
chr10	10409094	10409199	SFTA1P	427678
chr10	10704862	10704918	SFTA1P	131959
chr10	11176163	11176470	LOC439950	28712
chr10	11246461	11246723	CELF2	39469
chr10	11575383	11575670	USP6NL	1109
chr10	11852335	11852528	C10orf47	12868
chr10	11958075	11958357	LOC219731	21366
chr10	11969018	11969142	LOC219731	32309
chr10	12464252	12464560	CAMK1D	72670
chr10	12513442	12513448	MIR4480	107303
chr10	12671109	12671340	MIR4480	50358
chr10	13150190	13150477	OPTN	8109
chr10	13656652	13657028	PRPF18	27714
chr10	13742732	13742995	PRPF18	113794
chr10	13743217	13743221	PRPF18	114279
chr10	13747885	13748039	PRPF18	118947
chr10	13750800	13751001	PRPF18	121862
chr10	13829960	13830159	PRPF18	201022
chr10	14013935	14014216	FRMD4A	358650
chr10	14301772	14301963	FRMD4A	70903
chr10	14579053	14579205	MIR1265	100479
chr10	14690283	14690497	FAM107B	126399
chr10	14695769	14696104	FAM107B	120792
chr10	15034418	15034566	MEIG1	32981
chr10	15036196	15036318	MEIG1	34759
chr10	15188588	15188728	LOC100192204	8618
chr10	15336120	15336254	FAM171A1	76804
chr10	15485910	15486233	FAM171A1	72852
chr10	15503441	15503870	FAM171A1	90383
chr10	15826870	15826974	ITGA8	65100
chr10	15851482	15851800	FAM188A	50719
chr10	16740550	16740731	RSU1	118722
chr10	16898709	16898914	RSU1	39256
chr10	17064583	17064834	CUBN	106982
chr10	17105134	17105150	CUBN	66666
chr10	17272269	17272435	VIM	2012
chr10	17399600	17399683	LOC100128098	29251
chr10	17419048	17419202	LOC100128098	9732
chr10	17487472	17487813	ST8SIA6	8441
chr10	17754873	17754998	TMEM236	39252
chr10	18571095	18571352	CACNB2	21512
chr10	18908185	18908306	NSUN6	32244
chr10	19084371	19084596	ARL5B	136059
chr10	19180752	19181136	ARL5B	232440
chr10	19457672	19457943	ARL5B	509360
chr10	20162101	20162392	PLXDC2	56730
chr10	20180460	20180620	PLXDC2	75089
chr10	20207045	20207256	PLXDC2	101674
chr10	20431336	20431607	PLXDC2	325965
chr10	20473913	20474327	MIR4675	366571
chr10	20522327	20522659	MIR4675	318239
chr10	20619259	20619434	MIR4675	221464
chr10	20977706	20977937	MIR4675	136808
chr10	21244428	21244681	NEBL	57897
chr10	21279691	21279872	NEBL	93160
chr10	21373730	21373859	C10orf113	61629
chr10	21431157	21431371	C10orf113	4117
chr10	21677248	21677371	MIR1915	108199
chr10	21688744	21688849	MIR1915	96721
chr10	21784506	21784629	MIR1915	941
chr10	21789540	21789740	C10orf114	3327
chr10	21790054	21790393	C10orf114	3841
chr10	21791419	21791576	C10orf114	5206
chr10	21815210	21815414	SKIDA1	599
chr10	21926348	21926572	MLLT10	102775
chr10	21952034	21952178	MLLT10	128461
chr10	21961165	21961317	MLLT10	137592
chr10	22015858	22016074	MLLT10	192285
chr10	22215548	22215748	DNAJC1	76902
chr10	22215972	22216221	DNAJC1	76429
chr10	22218075	22218240	DNAJC1	74410
chr10	22264420	22264574	DNAJC1	28076
chr10	22828668	22828999	LOC100499489	101810
chr10	22849783	22849998	LOC100499489	122925
chr10	22902431	22902575	PIP4K2A	100928
chr10	22904744	22905063	PIP4K2A	98440
chr10	22929397	22929545	PIP4K2A	73958
chr10	23183853	23184147	ARMC3	32806
chr10	23342077	23342276	MSRB2	42150
chr10	23401775	23402229	MSRB2	17349
chr10	23582198	23582327	C10orf67	51445
chr10	23636572	23636723	C10orf67	2800
chr10	23982482	23982703	KIAA1217	971
chr10	24107554	24107783	KIAA1217	123880
chr10	24115490	24115620	KIAA1217	131816
chr10	24180300	24180525	KIAA1217	196626
chr10	24201932	24202105	KIAA1217	218258
chr10	24485513	24485749	KIAA1217	11970
chr10	24496736	24496916	KIAA1217	803
chr10	24540392	24540830	MIR603	23783
chr10	24704728	24704919	MIR603	140115
chr10	24721660	24721869	MIR603	157047
chr10	24726241	24726472	MIR603	161628
chr10	24746855	24747251	MIR603	182242
chr10	24777620	24777842	MIR603	213007
chr10	25100697	25101074	ARHGAP21	88100
chr10	25101533	25101648	ARHGAP21	88936
chr10	25162404	25162608	PRTFDC1	78925
chr10	25371671	25371808	ENKUR	20463
chr10	25444753	25444888	GPR158	19401
chr10	25790931	25791332	GPR158-AS1	325726
chr10	25797253	25797627	GPR158-AS1	332048
chr10	26600469	26600590	GAD2	95234
chr10	26987125	26987329	PDSS1	531
chr10	27235248	27235635	LINC00202	4318
chr10	28002901	28003118	MKX	31660
chr10	28004418	28004454	MKX	30324
chr10	28072701	28072840	MKX	37923
chr10	28615869	28616065	MPP7	44802
chr10	28664738	28664874	MPP7	93671
chr10	28734472	28734668	LOC220906	86615
chr10	28791326	28791543	LOC220906	29740
chr10	28850591	28850759	MIR5586	15267
chr10	28957812	28957992	BAMBI	8431
chr10	28967880	28968247	BAMBI	1457
chr10	29019329	29019487	BAMBI	52906
chr10	29186634	29187004	LOC100507605	101655
chr10	29311614	29311851	LOC100507605	226635
chr10	29317491	29317659	LOC100507605	232512
chr10	29353393	29353567	LYZL1	224422
chr10	29356222	29356371	LYZL1	221618
chr10	29555292	29555801	LYZL1	22188
chr10	29646049	29646185	LOC387647	52315
chr10	29669409	29669714	LOC387647	28786
chr10	29876300	29876702	MIR938	14573
chr10	29878956	29879315	MIR938	11960
chr10	30024803	30024963	SVIL	73
chr10	30128807	30129299	SVIL	104077
chr10	30323663	30323819	KIAA1462	24669
chr10	30346470	30346669	KIAA1462	1819
chr10	30440760	30440936	KIAA1462	92272
chr10	30479954	30480052	KIAA1462	131466
chr10	30486280	30486533	KIAA1462	137792
chr10	30496550	30496761	MTPAP	141506
chr10	30725283	30725417	MAP3K8	2334
chr10	30782201	30782352	MAP3K8	59252
chr10	30811629	30811866	MAP3K8	88680
chr10	30823590	30823720	LYZL2	94927
chr10	30868107	30868179	LYZL2	50468
chr10	30960100	30960239	LYZL2	41453
chr10	30960385	30960602	LYZL2	41738
chr10	30990747	30990901	LYZL2	72100
chr10	30994179	30994376	LYZL2	75532
chr10	30994638	30994875	LYZL2	75991
chr10	31015834	31016139	LYZL2	97187
chr10	31073949	31074126	LYZL2	155302
chr10	31358452	31358572	ZNF438	37586
chr10	31422882	31423056	ZNF438	102016
chr10	31607969	31608189	ZEB1-AS1	0
chr10	31871801	31871957	ZEB1	261738
chr10	32063313	32063520	ARHGAP12	154250
chr10	32217205	32217400	ARHGAP12	370
chr10	32217740	32217922	ARHGAP12	0
chr10	32218352	32218492	ARHGAP12	582
chr10	32734781	32735003	CCDC7	37
chr10	32918927	32919141	C10orf68	62277
chr10	33227691	33227956	ITGB1	3205
chr10	33233401	33233644	ITGB1	8915
chr10	33237448	33237646	ITGB1	9176
chr10	33247272	33247415	ITGB1	0
chr10	33341511	33341632	ITGB1	94218
chr10	33360694	33361062	ITGB1	113401
chr10	33434990	33435252	ITGB1	187697
chr10	33563492	33563633	NRP1	60200
chr10	33680662	33680786	NRP1	56829
chr10	33772493	33772657	NRP1	148660
chr10	33944595	33944752	LOC100505583	116856
chr10	34465519	34465645	LOC100505583	403911
chr10	34466495	34466714	LOC100505583	404887
chr10	34496407	34496512	LOC100505583	434799
chr10	34582819	34583011	LOC100505583	521211
chr10	34594192	34594427	PARD3	509826
chr10	34768985	34769151	PARD3	335102
chr10	34816125	34816397	PARD3	287856
chr10	34955390	34955539	PARD3	148714
chr10	34968199	34968405	PARD3	135848
chr10	35104618	35104938	PARD3	365
chr10	35262751	35262915	CUL2	100343
chr10	35297063	35297259	CUL2	65999
chr10	35378573	35378797	CUL2	514
chr10	35501866	35502032	CREM	17037
chr10	35560438	35560622	CCNY	24486
chr10	35675857	35675980	CCNY	50056
chr10	35737002	35737313	CCNY	111201
chr10	35751681	35751842	CCNY	125880
chr10	36092094	36092417	FZD8	161732
chr10	36192156	36192171	FZD8	261794
chr10	36198367	36198558	FZD8	268005
chr10	36958647	36958820	ANKRD30A	455964
chr10	43322396	43322639	BMS1	44443
chr10	43872881	43873061	FXYD4	5790
chr10	43932136	43932268	ZNF487P	305
chr10	44070045	44070166	ZNF239	0
chr10	44144372	44144518	ZNF32	46
chr10	44315467	44315588	C10orf136	25165
chr10	44596797	44597008	LOC100130539	191189
chr10	44607489	44607599	LOC100130539	180598
chr10	44745112	44745231	LOC100130539	42966
chr10	44754775	44754911	LOC100130539	33286
chr10	44787862	44788095	LOC100130539	102
chr10	44796548	44796697	LOC100130539	8351
chr10	45253170	45253311	TMEM72	153452
chr10	45283099	45283390	TMEM72	123373
chr10	45398428	45398932	TMEM72	7831
chr10	45403587	45403824	TMEM72	2939
chr10	45448243	45448569	TMEM72-AS1	6568
chr10	45455007	45455295	TMEM72-AS1	0
chr10	45470474	45470512	C10orf10	3818
chr10	45496153	45496314	ZNF22	0
chr10	45869097	45869408	ALOX5	215
chr10	46222574	46222734	FAM21C	0
chr10	47058027	47058191	PPYR1	25342
chr10	48342706	48342888	ZNF488	12200
chr10	48407100	48407268	GDF2	9585
chr10	48426834	48427147	GDF2	9981
chr10	48515806	48515917	GDF10	76668
chr10	48565213	48565368	GDF10	126075
chr10	48648139	48648380	PTPN20B	158605
chr10	48660125	48660394	PTPN20B	146591
chr10	49423646	49423817	FRMPD2P1	40406
chr10	49734294	49734425	ARHGAP22	32602
chr10	49879156	49879420	WDFY4	14097
chr10	49879777	49879992	WDFY4	13525
chr10	50520449	50520638	C10orf71	13263
chr10	50627087	50627402	DRGX	27180
chr10	50802787	50803012	CHAT	14128
chr10	50815230	50815407	CHAT	1733
chr10	51543171	51543533	MSMB	6019
chr10	52039340	52039550	ASAH2	30970
chr10	52230235	52230890	SGMS1	152847
chr10	52548843	52549149	ASAH2B	49136
chr10	52943622	52943839	PRKG1	109389
chr10	53366699	53367041	CSTF2T	92314
chr10	53478673	53478796	CSTF2T	19318
chr10	53566380	53566526	CSTF2T	107025
chr10	53617230	53617581	CSTF2T	157875
chr10	53638510	53638764	CSTF2T	179155
chr10	53887913	53888077	LOC100506939	185811
chr10	54151763	54152091	DKK1	77723
chr10	54200770	54200921	DKK1	126730
chr10	54232222	54232350	DKK1	158182
chr10	54369626	54369784	MBL2	161676
chr10	54785155	54785389	MBL2	253695
chr10	54789818	54790123	MBL2	258358
chr10	55077184	55077450	MBL2	545724
chr10	55080831	55081017	MBL2	549371
chr10	55117435	55117673	MBL2	585975
chr10	57170401	57170607	MTRNR2L5	188142
chr10	59452171	59452306	MIR3924	387852
chr10	59545497	59545760	MIR3924	481178
chr10	59770037	59770462	IPMK	257232
chr10	59787287	59787520	IPMK	240174
chr10	60029226	60029427	CISD1	365
chr10	60065821	60066135	UBE2D1	28603
chr10	60273124	60273273	BICC1	221
chr10	60732713	60732903	PHYHIPL	203444
chr10	60824763	60824978	PHYHIPL	111369
chr10	61260063	61260184	FAM13C	137402
chr10	61408519	61408831	SLC16A9	60818
chr10	61471733	61471908	SLC16A9	2084
chr10	61547188	61547296	M1	33985
chr10	61648143	61648330	CCDC6	18084
chr10	61666329	61666453	CCDC6	0
chr10	62040533	62040690	ANK3	108944
chr10	62174599	62175214	ANK3	24965
chr10	62492582	62492772	ANK3	512
chr10	62932015	62932217	RHOBTB1	170817
chr10	63594829	63594957	ARID5B	66055
chr10	64441373	64441516	ADO	122999
chr10	64576103	64576257	EGR2	0
chr10	64684372	64684471	EGR2	105445
chr10	64694046	64694235	EGR2	115119
chr10	64875662	64875859	NRBF2	17147
chr10	64968823	64968979	JMJD1C	60003
chr10	65263996	65264186	REEP3	16936
chr10	65471021	65471395	REEP3	189899
chr10	65472230	65472422	REEP3	191108
chr10	65526658	65526855	REEP3	245536
chr10	65670688	65670948	REEP3	389566
chr10	65951084	65951404	ANXA2P3	633880
chr10	66190603	66190750	ANXA2P3	394534
chr10	66989666	66989834	ANXA2P3	404382
chr10	67042546	67042801	ANXA2P3	457262
chr10	67106340	67106483	ANXA2P3	521056
chr10	67621200	67621334	ANXA2P3	1035916
chr10	67671372	67671594	LRRTM3	1014197
chr10	68081749	68082342	LRRTM3	603449
chr10	69279620	69279786	CTNNA3	145630
chr10	69366455	69366636	CTNNA3	58780
chr10	69643978	69644480	SIRT1	0
chr10	69645748	69645970	SIRT1	810
chr10	70108197	70108345	PBLD	15513
chr10	70166111	70166330	RUFY2	616
chr10	70286884	70287004	SLC25A16	276
chr10	70310586	70310767	TET1	9349
chr10	70636701	70636847	DDX50	24186
chr10	70884645	70884758	VPS26A	738
chr10	71092934	71093444	HK1	14332
chr10	71198451	71198686	TSPAN15	12539
chr10	71228502	71228868	TSPAN15	17277
chr10	71241057	71241218	TSPAN15	29832
chr10	71266962	71267184	TSPAN15	55737
chr10	71399029	71399214	C10orf35	9027
chr10	71444203	71444354	C10orf35	54201
chr10	71820263	71820411	H2AFY2	7907
chr10	71918019	71918172	TYSND1	11523
chr10	71929709	71929978	SAR1A	307
chr10	71981493	71981501	PPA1	11689
chr10	71992087	71992308	PPA1	882
chr10	72128965	72129159	LRRC20	12255
chr10	72164967	72165236	EIF4EBP2	1107
chr10	72424693	72424876	ADAMTS14	7682
chr10	72475005	72475098	ADAMTS14	42447
chr10	72475691	72475888	ADAMTS14	43133
chr10	72476302	72476536	ADAMTS14	43744
chr10	72647951	72648105	PCBD1	436
chr10	72729104	72729317	PCBD1	80563
chr10	72801115	72801261	PCBD1	152574
chr10	72845457	72845793	UNC5B	126498
chr10	72851911	72851985	UNC5B	120306
chr10	73021918	73022111	LOC728978	43933
chr10	73063170	73063351	SLC29A3	15658
chr10	73067401	73067692	SLC29A3	11317
chr10	73156032	73156181	CDH23	509
chr10	73266392	73266607	CDH23	109702
chr10	73302380	73302609	CDH23	145690
chr10	73329911	73330112	C10orf105	149466
chr10	73383228	73383360	C10orf105	96218
chr10	73398207	73398515	C10orf105	81063
chr10	73681431	73681553	CHST3	42566
[truncated: 15,544 more rows]

## Sheet: Legend
A list of CHD3-WT specific ATAC-seq peaks identified in day-18 CNCCs along with the nearest gene TSS to each peak and the distance of that gene from the ATAC-seq peak.
