# Supplementary material for: The NuRD component CHD3 promotes BMP signalling during cranial neural crest cell specification
Source: EMBO Rep. 2025 Aug 20;26(19):4723–41. doi: 10.1038/s44319-025-00555-w (PMC12508100; doi:10.1038/s44319-025-00555-w)
Supplement: Supplementary file 10 — Source data Fig. 3 [file 44319_2025_555_MOESM10_ESM.zip › EMBOR-2025-61878-T_SourceDataForFigure3/3D/Genes_Downregulated_in_KO_d18.xlsx]

## Sheet: Downregulated_in_KO_d18_no_WTre
	baseMean	log2FoldChange	lfcSE	stat	pvalue	padj
2025-03-04	141.436	-1.68556	0.525742	-3.20605	0.00134568	0.00652166
ABCA1	373.345	-1.61592	0.331692	-4.87176	1.11e-06	1.35e-05
ABCA12	64.0125	-3.67527	0.755889	-4.86218	1.16e-06	1.4e-05
ABCA13	7.89041	-2.63062	1.02981	-2.55448	0.0106345	0.0356598
ABCA4	297.342	-3.92887	0.391014	-10.0479	9.39e-24	1.04e-21
ABCA9	102.803	-3.33846	0.79177	-4.21645	2.48e-05	0.000208704
ABCC2	30.0455	-2.16941	0.609206	-3.56104	0.000369395	0.00217513
AC007325.4	26.9187	-2.04593	0.689173	-2.96868	0.00299085	0.0126036
AC009086.2	86.5542	-1.66789	0.64628	-2.58075	0.00985858	0.0335651
AC010980.1	76.8618	-3.8936	1.60186	-2.43067	0.0150709	0.0472189
AC055839.2	291.417	-1.70273	0.385768	-4.41386	1.02e-05	9.48e-05
AC068580.4	45.9881	-2.06841	0.449602	-4.60055	4.21e-06	4.36e-05
AC073508.2	46.4952	-1.6208	0.531764	-3.04797	0.00230397	0.0101496
AC112128.1	57.5983	-1.53194	0.432267	-3.54397	0.000394157	0.00229406
AC118754.1	75.8356	-2.06846	0.7178	-2.88167	0.00395576	0.0158713
ADAM15	1901.35	-1.50202	0.238093	-6.30857	2.82e-10	7.07e-09
ADAM28	24.2804	-2.2893	0.607736	-3.76693	0.00016527	0.00108854
ADAMTS12	910.149	-1.97548	0.295933	-6.67542	2.47e-11	7.23e-10
ADGRA2	30.5143	-1.7783	0.525896	-3.38148	0.000720974	0.00386449
ADHFE1	26.0642	-1.77177	0.597963	-2.96302	0.00304637	0.0127965
ADORA1	184.147	-1.84661	0.296058	-6.23732	4.45e-10	1.08e-08
AFF3	257.457	-1.6567	0.431515	-3.83926	0.000123406	0.000855482
AGRN	5250.51	-1.56921	0.295554	-5.30938	1.1e-07	1.7e-06
AHDC1	1487.4	-2.05594	0.286718	-7.17061	7.47e-13	2.71e-11
AIPL1	21.0742	-2.0658	0.817534	-2.52687	0.0115085	0.0380529
AKR1B15	59.4831	-2.45339	0.425967	-5.75958	8.43e-09	1.66e-07
AKR1C2	66.839	-2.80903	0.621733	-4.51805	6.24e-06	6.15e-05
AL133461.1	31.7504	-6.73658	1.17132	-5.75127	8.86e-09	1.73e-07
AL157935.2	41.7632	-2.12493	0.802816	-2.64684	0.00812471	0.0285199
AL390879.1	88.6445	-2.07953	0.350601	-5.93132	3.01e-09	6.49e-08
AL627309.6	25.9658	-3.52004	1.14834	-3.06533	0.0021743	0.00967312
ALDH1A1	44.0806	-3.09117	0.511492	-6.04344	1.51e-09	3.42e-08
ALDH3B2	46.8797	-5.05743	0.961104	-5.26211	1.42e-07	2.15e-06
ALX4	43.1227	-3.54093	0.906978	-3.9041	9.46e-05	0.000682498
AMDHD1	28.8345	-2.04136	0.52071	-3.92034	8.84e-05	0.000645722
AMOT	1314.26	-2.48319	0.998892	-2.48595	0.0129208	0.0417373
ANGPT2	107.511	-1.50898	0.299654	-5.03575	4.76e-07	6.34e-06
ANXA1	3336.71	-2.91322	1.14002	-2.55541	0.0106062	0.0355999
ANXA9	26.5807	-1.75481	0.554239	-3.16616	0.00154468	0.00729761
AP000553.5	11.6548	-2.06091	0.819736	-2.51411	0.0119333	0.039192
APBA1	24.0419	-2.47859	0.749232	-3.30817	0.000939065	0.00484025
APCDD1	3647.64	-1.69272	0.64856	-2.60996	0.00905516	0.0312448
APLP1	1032.39	-1.53849	0.387309	-3.97225	7.12e-05	0.000533137
ARHGDIB	45.5297	-1.83655	0.504534	-3.6401	0.000272535	0.0016704
ARHGEF17	1028.03	-1.75507	0.208224	-8.42876	3.49e-17	2.23e-15
ARHGEF37	49.4619	-1.62714	0.477422	-3.40818	0.000653987	0.00354773
ARHGEF38	30.1355	-3.93894	0.876342	-4.49475	6.97e-06	6.77e-05
ARID5B	128.913	-2.57378	0.391494	-6.57425	4.89e-11	1.36e-09
ARL4C	2655.64	-2.30754	0.56307	-4.09814	4.16e-05	0.000333025
ARSI	172.677	-1.52684	0.39111	-3.90387	9.47e-05	0.00068255
ASAH2	15.2924	-2.69555	1.08476	-2.48493	0.0129578	0.0418251
ASIC1	228.124	-1.96469	0.297634	-6.60104	4.08e-11	1.15e-09
ASXL3	99.2381	-2.25367	0.900071	-2.50389	0.0122838	0.0401195
ATG9B	51.5909	-1.8153	0.638248	-2.8442	0.0044523	0.0174298
ATP10B	24.7902	-3.39835	0.645211	-5.26703	1.39e-07	2.1e-06
ATP10D	224.829	-1.73518	0.434804	-3.99073	6.59e-05	0.000498043
ATP13A4	43.3781	-4.40673	0.6235	-7.06773	1.57e-12	5.6e-11
ATP1A2	6215.16	-2.95264	1.09449	-2.69773	0.00698139	0.0252216
ATP2C2	110.28	-2.87086	0.376551	-7.62411	2.46e-14	1.13e-12
ATP6V0E2	776.727	-1.93826	0.321674	-6.02555	1.69e-09	3.79e-08
ATP6V1B1	54.0019	-7.50626	1.12218	-6.68901	2.25e-11	6.63e-10
ATP8B4	21.826	-2.16215	0.744406	-2.90453	0.00367809	0.0149503
AZIN2	105.999	-1.62485	0.438471	-3.70572	0.000210793	0.00134254
BAHCC1	1078.45	-2.41467	0.29135	-8.28785	1.15e-16	6.89e-15
BCHE	234.956	-1.53388	0.550729	-2.78518	0.00534987	0.0202657
BCORL1	752.425	-1.83151	0.318553	-5.74947	8.95e-09	1.75e-07
BGN	1268.93	-2.7559	0.877366	-3.1411	0.00168312	0.00782619
BMF	2103.95	-2.4751	0.294083	-8.41633	3.88e-17	2.45e-15
BMP5	393.928	-3.57522	1.39539	-2.56218	0.0104018	0.035104
BMP7	1551.14	-1.85065	0.392292	-4.71754	2.39e-06	2.65e-05
BNIPL	164.093	-2.98038	0.387377	-7.69374	1.43e-14	6.71e-13
BTBD17	196.993	-3.62131	1.1307	-3.20271	0.0013614	0.00657533
BTC	7.06273	-2.71072	1.10625	-2.45038	0.0142705	0.0451666
C1QTNF1	64.12	-1.58894	0.392087	-4.05252	5.07e-05	0.000396434
C1QTNF4	20.6653	-1.97436	0.710901	-2.77727	0.00548175	0.0206599
C2CD4C	105.374	-3.03708	0.498521	-6.09218	1.11e-09	2.57e-08
C2orf81	59.0636	-1.8731	0.365211	-5.12882	2.92e-07	4.06e-06
C4orf48	96.1052	-1.97188	0.703485	-2.80302	0.00506263	0.0193578
C6orf141	116.003	-2.0017	0.690171	-2.9003	0.0037281	0.0151212
C7	40.4289	-2.64603	0.727392	-3.6377	0.000275089	0.00168424
C8orf34	70.1219	-1.99568	0.344387	-5.79486	6.84e-09	1.37e-07
C9orf64	14.5164	-3.45341	1.08502	-3.18282	0.00145848	0.00696354
CABS1	4.64051	-4.81021	1.80135	-2.67033	0.00757757	0.0269593
CACNA2D4	15.5516	-5.07486	1.12744	-4.50123	6.76e-06	6.6e-05
CADM1	2081.9	-1.98024	0.326892	-6.05778	1.38e-09	3.15e-08
CALCRL	45.6476	-2.30166	0.506121	-4.54766	5.42e-06	5.47e-05
CALHM2	45.2105	-2.29266	0.512739	-4.47141	7.77e-06	7.49e-05
CAMK1G	28.3014	-2.10053	0.686568	-3.05947	0.00221733	0.00983892
CAMK2A	14.7528	-2.02192	0.804448	-2.51342	0.0119567	0.0392487
CAPN6	349.706	-1.92801	0.272807	-7.06731	1.58e-12	5.6e-11
CASP4	45.7309	-3.95338	0.871422	-4.5367	5.71e-06	5.74e-05
CASZ1	221.38	-1.54059	0.443076	-3.47703	0.000507008	0.00285461
CBX4	134.783	-1.52681	0.285257	-5.35239	8.68e-08	1.38e-06
CBX8	114.457	-2.4144	0.292459	-8.25552	1.51e-16	8.94e-15
CCDC125	99.7856	-3.55167	0.462618	-7.67733	1.62e-14	7.58e-13
CCDC148	79.631	-1.69265	0.425548	-3.97759	6.96e-05	0.000524065
CCDC177	95.6	-2.80656	0.695505	-4.03528	5.45e-05	0.000423598
CCDC80	1488.26	-3.15116	1.22549	-2.57135	0.0101301	0.034346
CCR1	12.1769	-2.93915	0.94342	-3.11542	0.00183683	0.00842396
CCR10	17.7081	-2.67421	1.01964	-2.62271	0.00872344	0.0302919
CCR3	40.7804	-3.67458	1.03266	-3.55838	0.000373148	0.00219119
CD247	35.7586	-1.83199	0.585918	-3.12671	0.00176776	0.00814657
CD248	148.423	-1.79453	0.528692	-3.39428	0.000688084	0.00371031
CD4	213.165	-2.21383	0.514368	-4.30398	1.68e-05	0.000147763
CD47	671.156	-1.55477	0.285795	-5.44016	5.32e-08	8.86e-07
CD74	506.744	-1.66214	0.183331	-9.06635	1.23e-19	9.87e-18
CD82	313.825	-2.4462	0.443625	-5.51412	3.51e-08	6.06e-07
CD8B	73.9268	-1.89161	0.660221	-2.86511	0.0041686	0.0165382
CD99	1938.68	-1.75514	0.272834	-6.43298	1.25e-10	3.31e-09
CDKN2C	16.2255	-2.41494	0.81257	-2.97198	0.0029589	0.0124967
CDON	1807.37	-1.85497	0.634429	-2.92385	0.00345735	0.0141881
CEBPA	55.9136	-1.90602	0.573696	-3.32235	0.000892619	0.00463619
CES1	54.7987	-4.53	0.7652	-5.92003	3.22e-09	6.89e-08
CFAP206	35.4703	-2.40528	0.741909	-3.24201	0.00118688	0.00589746
CFAP57	31.6056	-2.03749	0.667173	-3.05392	0.00225876	0.0099968
CFAP70	21.955	-1.9328	0.62099	-3.11245	0.00185542	0.00850238
CFTR	61.5757	-2.03742	0.66	-3.08701	0.00202184	0.00913756
CHD3	1654.54	-2.73814	0.116722	-23.4586	1.08e-121	3.08e-118
CHI3L1	26.4619	-2.41875	0.763358	-3.16857	0.00153191	0.00725133
CHMP1B2P	32.383	-3.62488	0.680337	-5.32806	9.93e-08	1.55e-06
CLCA2	16.8002	-3.64862	1.13517	-3.21416	0.00130828	0.00636589
CLDN3	66.7025	-2.04916	0.477563	-4.29087	1.78e-05	0.000155642
CLDN4	1281.53	-3.13442	0.377726	-8.29813	1.06e-16	6.38e-15
CLEC11A	228.076	-2.56639	0.390296	-6.57549	4.85e-11	1.35e-09
CLEC1A	17.9739	-2.95511	1.03077	-2.8669	0.00414508	0.016457
CLEC7A	74.7992	-4.72282	0.694915	-6.79625	1.07e-11	3.35e-10
CLIP3	442.917	-1.87549	0.294567	-6.36692	1.93e-10	4.99e-09
CLVS1	17.6168	-2.93588	1.17196	-2.50509	0.0122419	0.0400056
CMTM5	13.054	-2.71221	0.829783	-3.26858	0.00108089	0.00545326
CNGB1	8.66198	-2.56141	1.02733	-2.49327	0.0126571	0.04108
CNTN4	113.902	-1.54224	0.444348	-3.4708	0.000518905	0.002912
CNTN5	13.8759	-3.32494	1.30768	-2.54263	0.0110021	0.0366193
COL17A1	153.407	-1.9723	0.426574	-4.62358	3.77e-06	3.99e-05
COL1A2	15195.9	-1.53686	0.497781	-3.08742	0.00201904	0.00912974
COL22A1	23.0688	-6.27156	1.2088	-5.18824	2.12e-07	3.08e-06
COL2A1	9426.44	-2.76352	1.00799	-2.74162	0.00611372	0.0225933
COL5A2	3691.06	-2.22595	0.253577	-8.77821	1.66e-18	1.22e-16
COL6A3	619.209	-3.11491	0.860999	-3.61778	0.000297141	0.00180182
COL9A1	498.35	-1.55664	0.375948	-4.14059	3.46e-05	0.000281884
COMT	232.58	-2.69557	0.312034	-8.63868	5.69e-18	3.98e-16
CPE	2692.39	-1.61568	0.551555	-2.92931	0.00339713	0.0139779
CPED1	37.7016	-3.45395	1.24985	-2.76349	0.0057186	0.0214109
CPT1C	826.408	-1.5751	0.348327	-4.52191	6.13e-06	6.07e-05
CRABP2	13471.1	-1.59175	0.309116	-5.14938	2.61e-07	3.72e-06
CRIP1	83.3685	-1.9917	0.346748	-5.74396	9.25e-09	1.79e-07
CRISP3	6.14148	-4.25392	1.68163	-2.52964	0.0114179	0.0377971
CRLF1	599.146	-2.5916	0.280688	-9.23303	2.63e-20	2.27e-18
CRYBA2	7.73735	-3.9988	1.33014	-3.00629	0.00264454	0.0113943
CRYBG1	161.944	-1.78056	0.462522	-3.84968	0.000118273	0.000825257
CRYBG2	368.661	-1.78184	0.331969	-5.36749	7.98e-08	1.28e-06
CSF2RB	5.85744	-4.19443	1.50985	-2.77804	0.00546871	0.0206329
CST3	899.729	-1.64912	0.245535	-6.71647	1.86e-11	5.55e-10
CXXC4	283.141	-1.7823	0.474419	-3.7568	0.000172102	0.00112634
CYP1A1	1467.18	-3.7044	1.18194	-3.13418	0.00172334	0.00798277
CYP1B1	1892.64	-1.54181	0.556205	-2.77203	0.00557087	0.020945
CYP26C1	54.4475	-3.25173	0.812275	-4.00323	6.25e-05	0.000476868
CYP7B1	66.6783	-1.82646	0.355459	-5.13831	2.77e-07	3.91e-06
DACH1	661.559	-2.71768	0.943597	-2.88013	0.00397511	0.0159303
DACT2	27.6798	-2.80806	0.780257	-3.59889	0.000319579	0.00191815
DACT3	112.408	-1.88407	0.612494	-3.07606	0.00209756	0.0093953
DDAH2	36.3723	-3.79282	0.721561	-5.25641	1.47e-07	2.2e-06
DDIT4L	107.684	-1.78406	0.343751	-5.18997	2.1e-07	3.06e-06
DDR2	167.224	-1.92946	0.456216	-4.22928	2.34e-05	0.00019872
DENND6B	84.3349	-1.97564	0.466155	-4.23817	2.25e-05	0.000191813
DIRAS2	16.9138	-2.06971	0.780243	-2.65265	0.00798621	0.0281378
DIRAS3	16.2142	-2.44982	0.81572	-3.00326	0.00267104	0.0114932
DLX1	64.3803	-3.24526	0.909199	-3.56936	0.000357848	0.00211369
DLX2	63.7624	-3.57863	0.596819	-5.99618	2.02e-09	4.48e-08
DLX3	214.525	-3.79503	0.563697	-6.73238	1.67e-11	5.03e-10
DLX4	53.1644	-2.27561	0.406322	-5.60051	2.14e-08	3.84e-07
DLX6	163.253	-3.86833	1.42605	-2.71262	0.00667545	0.0242899
DMBX1	91.4815	-5.42492	0.517471	-10.4835	1.03e-25	1.28e-23
DNAI1	13.8634	-2.1149	0.872073	-2.42514	0.0153023	0.0478387
DNAJC12	26.7375	-1.87303	0.629	-2.97779	0.00290335	0.0123138
DOC2GP	12.9986	-2.27225	0.801812	-2.8339	0.00459844	0.0179075
DOCK10	82.0062	-1.95047	0.383726	-5.08299	3.72e-07	5.08e-06
DOCK8	230.818	-2.1314	0.312075	-6.82978	8.5e-12	2.69e-10
DPYD	21.6037	-1.62381	0.662349	-2.45159	0.0142225	0.0450563
DRD2	31.4688	-2.3749	0.513116	-4.62839	3.69e-06	3.9e-05
DSG3	24.215	-2.49436	0.71296	-3.4986	0.000467699	0.00266846
DUSP27	22.7737	-2.74006	0.646526	-4.23812	2.25e-05	0.000191813
DYNC1I1	259.244	-1.51381	0.28797	-5.25683	1.47e-07	2.2e-06
DYRK1B	133.159	-1.83683	0.330709	-5.55422	2.79e-08	4.91e-07
EBF1	10.4577	-2.87702	0.976325	-2.94678	0.00321097	0.0133631
EDN1	63.9937	-2.55052	0.859882	-2.96613	0.00301577	0.0126836
EFNA1	197.797	-2.64011	0.478607	-5.51623	3.46e-08	6e-07
EGFEM1P	28.5548	-1.68149	0.590421	-2.84796	0.00440005	0.0172727
EHBP1L1	269.047	-2.08877	0.241133	-8.66229	4.62e-18	3.28e-16
ELF5	31.2484	-3.8667	0.901465	-4.28935	1.79e-05	0.000156549
ENDOU	9.82996	-3.57343	1.05243	-3.3954	0.000685293	0.00369666
ENO4	29.6739	-1.98161	0.521118	-3.80261	0.000143178	0.000965141
ENPEP	47.2499	-2.08868	0.414975	-5.03327	4.82e-07	6.41e-06
EPAS1	171.759	-2.40188	0.400514	-5.997	2.01e-09	4.47e-08
EPHA3	80.5822	-1.8161	0.556668	-3.26244	0.00110457	0.00554329
EPHA7	1265.1	-2.59045	0.841922	-3.07683	0.00209214	0.00937595
EPHB1	661.019	-2.54459	0.444557	-5.72388	1.04e-08	2e-07
EPN3	80.3203	-3.52642	0.565443	-6.23656	4.47e-10	1.09e-08
ERP27	104.067	-3.71705	1.40208	-2.65109	0.0080232	0.0282408
ESAM	24.0221	-2.64513	0.758368	-3.48792	0.000486793	0.00275811
F10	82.1876	-1.64387	0.436711	-3.7642	0.000167084	0.00109728
FABP9	27.0917	-6.49676	1.20115	-5.40879	6.35e-08	1.04e-06
FAM107A	40.3862	-2.74474	0.738441	-3.71694	0.000201648	0.00129447
FAM110D	77.7537	-2.07686	0.568534	-3.65302	0.000259178	0.00160117
FAM151B	21.9572	-2.56183	0.775109	-3.30512	0.000949351	0.00488189
FAM171B	936.178	-1.8491	0.75802	-2.43938	0.0147125	0.0462581
FAM187A	88.8323	-1.62367	0.64325	-2.52417	0.0115972	0.0382595
FAM50B	44.2665	-2.35288	0.526986	-4.46478	8.01e-06	7.69e-05
FAM84A	234.126	-2.38759	0.421988	-5.65795	1.53e-08	2.85e-07
FBN1	1416.27	-1.59968	0.322601	-4.95871	7.1e-07	9.1e-06
FBXO4	32.9936	-1.8558	0.51426	-3.60869	0.000307749	0.00186021
FCGBP	36.2873	-1.57513	0.460427	-3.42102	0.000623868	0.00340378
FCRLB	7.55812	-2.80739	1.12751	-2.4899	0.0127779	0.0413461
FEZF1	488.651	-4.17031	1.67657	-2.48741	0.0128678	0.0415977
FGF9	69.2563	-2.74941	0.89106	-3.08555	0.00203177	0.00918001
FIGNL2	971.468	-2.21006	0.391419	-5.64626	1.64e-08	3.03e-07
FILIP1	114.595	-1.73934	0.302529	-5.74931	8.96e-09	1.75e-07
FOLR1	163.384	-2.1609	0.532137	-4.0608	4.89e-05	0.000383701
FOXG1	46.1773	-4.08266	0.546212	-7.4745	7.75e-14	3.32e-12
FOXI2	37.7638	-3.01983	0.607606	-4.97004	6.69e-07	8.64e-06
FOXJ1	109.015	-1.63877	0.507707	-3.22779	0.00124751	0.00613803
FREM2	5395.72	-1.7607	0.227617	-7.73536	1.03e-14	4.96e-13
FRMD3	31.2765	-1.54759	0.504655	-3.06664	0.0021648	0.00963978
FRMPD1	44.0968	-2.41043	0.609327	-3.95589	7.62e-05	0.000566995
FRMPD2	13.6167	-2.22137	0.763632	-2.90896	0.00362635	0.0147646
FRMPD3	36.8699	-1.68666	0.554662	-3.04087	0.00235896	0.0103494
FRZB	768.863	-2.46673	0.437335	-5.64036	1.7e-08	3.13e-07
FXYD3	12.8318	-4.33559	1.11257	-3.8969	9.74e-05	0.000697784
FXYD6	1586.75	-1.82285	0.349201	-5.22006	1.79e-07	2.65e-06
FZD10	644.072	-2.0773	0.741709	-2.8007	0.00509919	0.0194802
FZD2	1254.07	-1.6336	0.275708	-5.92513	3.12e-09	6.72e-08
GABRA2	135.507	-2.62734	0.549654	-4.77998	1.75e-06	2.02e-05
GABRA3	241.012	-1.89516	0.46668	-4.06094	4.89e-05	0.000383638
GABRG3	43.7652	-1.60976	0.551974	-2.91637	0.00354135	0.0144911
GAS1	430.201	-2.90179	0.386475	-7.50837	5.99e-14	2.6e-12
GAS6	1045.13	-2.64966	0.171947	-15.4098	1.41e-53	7.29e-51
GATA2	44.7133	-1.99534	0.554471	-3.59863	0.000319897	0.00191938
GATA3	80.6435	-1.76347	0.437547	-4.03036	5.57e-05	0.000431393
GBP5	14.6113	-3.46413	1.05692	-3.27759	0.00104699	0.00530103
GDF10	97.8161	-3.24521	0.977775	-3.31898	0.000903477	0.00468405
GDF6	72.4758	-3.10203	0.77017	-4.02772	5.63e-05	0.000434891
GDNF	43.2051	-1.5785	0.576094	-2.74	0.00614392	0.022651
GJA10	8.18562	-4.70053	1.54136	-3.04961	0.00229142	0.0101047
GLI3	1765.96	-2.56394	0.859197	-2.98411	0.00284408	0.0121136
GLRB	47.441	-2.41198	0.56281	-4.2856	1.82e-05	0.000158893
GLUD2	67.6137	-1.71793	0.423953	-4.05217	5.07e-05	0.000396857
GNG11	469.238	-1.67937	0.423636	-3.96417	7.37e-05	0.00054983
GNG2	693.604	-1.78488	0.317864	-5.61525	1.96e-08	3.56e-07
GPC3	3653.71	-2.39987	0.519597	-4.6187	3.86e-06	4.07e-05
GPER1	18.5901	-2.08929	0.692961	-3.01501	0.00256968	0.0111251
GPR162	381.293	-2.70201	0.495934	-5.44833	5.08e-08	8.53e-07
GPR85	24.0811	-1.77586	0.659033	-2.69465	0.00704636	0.0254294
GPR87	52.8437	-1.89265	0.694427	-2.72548	0.00642083	0.0234844
GPRC5C	650.202	-1.9395	0.169896	-11.4158	3.49e-30	5.23e-28
GPSM1	709.724	-1.63745	0.297859	-5.49739	3.85e-08	6.6e-07
GRAMD2A	65.5534	-1.85952	0.406138	-4.57854	4.68e-06	4.79e-05
GREB1L	2408.03	-2.85473	1.15583	-2.46985	0.0135169	0.043262
GRHL3	862.582	-3.60611	1.11689	-3.2287	0.00124356	0.00612454
GRIA1	136.242	-1.98943	0.741324	-2.68362	0.0072829	0.0261011
GRIK2	83.5353	-2.55466	0.470531	-5.42931	5.66e-08	9.39e-07
GUCY1B1	160.576	-2.78001	0.495077	-5.6153	1.96e-08	3.56e-07
HAPLN1	4098.83	-3.50582	0.895337	-3.91564	9.02e-05	0.000655359
HCAR2	9.89096	-3.55963	1.18822	-2.99576	0.00273759	0.011739
HES4	28.5306	-3.22611	0.644935	-5.00222	5.67e-07	7.45e-06
HEY1	221.871	-2.72804	0.482291	-5.65643	1.55e-08	2.86e-07
HEYL	84.3317	-1.71789	0.332333	-5.16917	2.35e-07	3.4e-06
HHAT	98.4264	-1.52734	0.375462	-4.0679	4.74e-05	0.000373742
HHIP	240.884	-3.36239	0.592756	-5.67248	1.41e-08	2.64e-07
HHIPL2	52.6688	-1.8859	0.620188	-3.04086	0.00235902	0.0103494
HOMER3	961.438	-1.95537	0.292835	-6.67739	2.43e-11	7.14e-10
HOPX	48.1397	-1.88667	0.415708	-4.53846	5.67e-06	5.7e-05
HOXA3	37.0675	-2.89741	0.596796	-4.85495	1.2e-06	1.45e-05
HOXB2	97.229	-2.0624	0.805119	-2.56161	0.0104189	0.0351303
HOXB3	129.027	-2.81117	0.724403	-3.88067	0.000104169	0.000739834
HOXB5	8.44496	-4.7596	1.39853	-3.40328	0.000665819	0.0036039
HOXB6	10.5043	-3.12678	1.0051	-3.1109	0.00186519	0.00853799
HOXB9	434.754	-3.82704	1.13893	-3.36021	0.000778842	0.00413575
HOXC4	28.7668	-2.9268	1.05969	-2.76194	0.00574582	0.0215034
HOXC6	22.9558	-3.81662	0.767635	-4.97192	6.63e-07	8.57e-06
HOXC8	32.8368	-6.18544	1.00211	-6.17241	6.73e-10	1.59e-08
HOXD1	19.72	-4.37908	0.888367	-4.92936	8.25e-07	1.04e-05
HOXD4	4.81278	-5.89144	1.99475	-2.95347	0.00314222	0.0131154
HPGD	338.016	-5.05775	0.369877	-13.6741	1.45e-42	4.67e-40
HS6ST2	703.86	-1.66969	0.37136	-4.49615	6.92e-06	6.74e-05
HSBP1L1	19.3399	-2.6274	0.749323	-3.50637	0.000454271	0.0026014
HSPD1P6	37.4913	-5.35567	0.764612	-7.00443	2.48e-12	8.46e-11
HUNK	1201.03	-1.60402	0.252357	-6.35617	2.07e-10	5.32e-09
ICA1L	124.638	-1.50103	0.261097	-5.74896	8.98e-09	1.75e-07
IER5L	499.547	-2.319	0.514347	-4.50863	6.52e-06	6.42e-05
IFI6	87.8921	-2.13064	0.462299	-4.6088	4.05e-06	4.23e-05
IGDCC3	5911.62	-1.83009	0.56484	-3.24001	0.00119526	0.00592704
IGF2	1172.55	-3.91663	1.36161	-2.87646	0.0040216	0.0160868
IGFBP3	150.546	-1.88082	0.577019	-3.25954	0.00111592	0.00559037
IGSF11	114.843	-1.88711	0.446839	-4.22325	2.41e-05	0.000203305
IKZF2	150.764	-1.68786	0.339366	-4.97358	6.57e-07	8.52e-06
IL17RE	56.6441	-1.64561	0.474617	-3.46724	0.000525832	0.00294025
IL36RN	70.3225	-4.30548	0.912206	-4.71985	2.36e-06	2.63e-05
INPP4B	107.463	-2.94305	0.744893	-3.95098	7.78e-05	0.000577763
INPP5F	2097.5	-2.08124	0.149248	-13.9449	3.38e-44	1.18e-41
IP6K3	83.1358	-3.19723	0.773896	-4.13135	3.61e-05	0.000291516
IRX1	352.75	-2.81955	1.1474	-2.45734	0.013997	0.0444245
ISM1	211.319	-1.64254	0.351601	-4.6716	2.99e-06	3.24e-05
ITGA8	641.78	-3.17526	1.12512	-2.82215	0.00477031	0.0184507
ITGB4	127.164	-2.29701	0.616351	-3.72679	0.000193931	0.00125053
ITIH5	233.743	-2.31017	0.312297	-7.39735	1.39e-13	5.75e-12
ITPRID2	1866.38	-1.8201	0.323593	-5.62466	1.86e-08	3.39e-07
JOSD2	83.5797	-1.81683	0.496665	-3.65807	0.000254126	0.00157566
KANK4	161.403	-1.6265	0.53682	-3.02989	0.00244644	0.0106727
KAT2B	46.4651	-1.99831	0.625618	-3.19413	0.00140252	0.00673966
KAZALD1	42.7654	-1.59204	0.512814	-3.10451	0.00190592	0.0086849
KBTBD11	22.8262	-8.13775	1.36385	-5.96674	2.42e-09	5.31e-08
KCNA1	17.3978	-4.43741	1.3509	-3.28477	0.00102066	0.0051908
KCNAB1	17.964	-2.58998	0.937892	-2.7615	0.00575373	0.0215283
KCNC1	12.6577	-2.36018	0.802255	-2.94194	0.00326165	0.0135172
KCND3	15.1889	-2.82237	0.79697	-3.54138	0.000398039	0.0023135
KCNIP4	22.025	-3.31413	0.77461	-4.27844	1.88e-05	0.0001635
KCNJ12	77.2401	-1.82737	0.336644	-5.4282	5.69e-08	9.43e-07
KCNJ13	11.6442	-5.23771	1.43462	-3.65094	0.000261287	0.00161187
KCNQ5	137.475	-2.74971	0.495756	-5.5465	2.91e-08	5.1e-07
KIAA0319	24.813	-1.51914	0.594758	-2.55422	0.0106427	0.035679
KIF26B	497.725	-2.08149	0.224444	-9.27397	1.79e-20	1.56e-18
KIRREL3	67.8832	-2.90086	0.592365	-4.89707	9.73e-07	1.21e-05
KLK12	4.2694	-5.71902	2.06424	-2.77052	0.00559669	0.0210144
KREMEN2	157.485	-1.79171	0.389595	-4.5989	4.25e-06	4.39e-05
KRT23	95.4669	-4.34924	0.93748	-4.63929	3.5e-06	3.74e-05
KRT7	203.613	-2.86741	0.648233	-4.42342	9.71e-06	9.1e-05
KY	8.9087	-2.84313	1.00415	-2.83138	0.00463478	0.0180244
LAMA5	3919.18	-1.58671	0.290671	-5.45878	4.79e-08	8.07e-07
LEF1	1316.33	-1.55178	0.270531	-5.73607	9.69e-09	1.87e-07
LGI1	1120.56	-4.12167	1.55479	-2.65095	0.00802653	0.0282449
LHFPL6	749.165	-1.71211	0.45564	-3.75759	0.000171556	0.00112363
LHX2	98.8301	-2.65014	0.73823	-3.58985	0.00033087	0.00197482
LIM2	11.2071	-3.46954	1.10928	-3.12773	0.0017616	0.00812915
LINGO1	746.384	-2.22292	0.454412	-4.89186	9.99e-07	1.23e-05
LIX1	488.15	-1.57099	0.420193	-3.73873	0.000184951	0.00119669
LMF1	347.352	-1.78606	0.217841	-8.19891	2.43e-16	1.39e-14
LMNTD1	7.30341	-3.10276	1.26752	-2.4479	0.0143692	0.0454367
LMO1	118.11	-4.05679	1.53136	-2.64914	0.00806963	0.0283557
LMOD1	50.3781	-2.94084	0.628906	-4.67611	2.92e-06	3.18e-05
LMX1B	362.83	-3.93183	1.21062	-3.24779	0.00116307	0.00578868
LNPEP	276.948	-1.65573	0.292094	-5.66848	1.44e-08	2.69e-07
LOXL1	395.691	-1.77199	0.381406	-4.64595	3.39e-06	3.64e-05
LPAR1	296.508	-1.60999	0.285189	-5.64536	1.65e-08	3.05e-07
LRMDA	24.6711	-1.53942	0.590397	-2.60743	0.00912254	0.0314413
LRRC10B	79.9817	-2.41267	0.569095	-4.23949	2.24e-05	0.000190853
LRRC29	18.4868	-2.01499	0.787135	-2.55991	0.01047	0.0352603
LRRC4B	389.991	-2.29194	0.506328	-4.52658	5.99e-06	5.97e-05
LRRC61	34.9917	-8.75468	1.30103	-6.72901	1.71e-11	5.11e-10
LRRN3	100.84	-3.21347	0.971976	-3.30612	0.000945961	0.00486885
LSAMP	739.163	-1.87486	0.335094	-5.59503	2.21e-08	3.95e-07
LTBP3	236.876	-2.20838	0.310876	-7.10374	1.21e-12	4.34e-11
LURAP1L	28.1043	-3.83667	0.796039	-4.81971	1.44e-06	1.7e-05
LYPD1	870.971	-1.69813	0.443005	-3.8332	0.000126486	0.000871883
LYPD6B	130.15	-1.68366	0.376517	-4.47168	7.76e-06	7.49e-05
LYST	78.2037	-1.67001	0.398266	-4.19321	2.75e-05	0.000228923
MAB21L2	112.279	-3.70529	1.49564	-2.4774	0.0132343	0.0425331
MAB21L4	79.0017	-3.71024	0.99238	-3.73873	0.000184952	0.00119669
MAF	240.564	-2.32356	0.423276	-5.48948	4.03e-08	6.88e-07
MAFB	303.223	-1.67971	0.372228	-4.51258	6.4e-06	6.3e-05
MAOA	430.818	-1.66505	0.215987	-7.70902	1.27e-14	6.05e-13
MAP1A	1105.4	-3.17704	0.307388	-10.3356	4.86e-25	5.81e-23
MAP3K12	450.771	-1.85091	0.399554	-4.63243	3.61e-06	3.85e-05
MAP3K6	417.163	-1.74488	0.271073	-6.43696	1.22e-10	3.24e-09
MAPK8IP2	125.852	-2.1058	0.400014	-5.26433	1.41e-07	2.13e-06
MARCO	9.67123	-3.21768	1.19785	-2.68622	0.00722648	0.0259315
MCHR1	130.809	-2.14953	0.613695	-3.5026	0.000460736	0.00263225
MEIS2	545.154	-3.01089	0.478275	-6.29532	3.07e-10	7.68e-09
MEOX1	299.729	-4.80558	1.70468	-2.81905	0.00481657	0.0186085
METRN	570.669	-2.53995	0.407153	-6.23833	4.42e-10	1.08e-08
METTL24	8.42874	-3.68505	1.15335	-3.19507	0.00139796	0.00672154
MGMT	259.882	-1.83516	0.219958	-8.34322	7.23e-17	4.48e-15
MLLT3	800.208	-1.66137	0.360763	-4.60515	4.12e-06	4.29e-05
MOB3C	59.5359	-1.54798	0.514138	-3.01083	0.00260538	0.0112654
MORN3	25.5912	-1.73854	0.553654	-3.14012	0.0016888	0.00784615
MRC1	13.9334	-2.67397	0.84429	-3.16712	0.00153956	0.00727948
MS4A6A	5.25718	-4.99954	1.75271	-2.85247	0.00433813	0.0170728
MSX2	1029.1	-2.43249	0.35648	-6.82363	8.88e-12	2.79e-10
MT2A	131.204	-1.83474	0.441993	-4.15106	3.31e-05	0.000270965
MUC15	368.587	-4.3117	1.44171	-2.99068	0.00278355	0.0118984
MUSTN1	76.5132	-8.01462	1.08575	-7.38167	1.56e-13	6.37e-12
MXD4	807.279	-1.6097	0.240052	-6.70562	2.01e-11	5.95e-10
MXRA8	800.759	-3.1186	0.774622	-4.02597	5.67e-05	0.000437745
MYBPC2	80.9792	-1.6358	0.376381	-4.34612	1.39e-05	0.000124303
MYO3B	907.411	-3.02392	0.405282	-7.46127	8.57e-14	3.65e-12
MYO7A	246.956	-3.38019	0.395804	-8.54006	1.34e-17	9.1e-16
NAALADL2	15.7317	-2.1583	0.710597	-3.0373	0.00238707	0.0104437
NABP1	215.872	-2.25794	0.39309	-5.74408	9.24e-09	1.79e-07
NALCN	19.8806	-2.02261	0.822974	-2.45768	0.0139839	0.044391
NAT14	894.548	-1.61206	0.279145	-5.77499	7.7e-09	1.53e-07
NAT2	17.01	-2.37722	0.958499	-2.48015	0.0131327	0.0422701
NCALD	180.109	-2.34747	0.728912	-3.22051	0.00127962	0.00625495
NCCRP1	19.0457	-1.95582	0.649509	-3.01123	0.00260192	0.0112532
NCKAP1L	59.7249	-1.64479	0.366984	-4.48193	7.4e-06	7.17e-05
NDNF	159.119	-1.94971	0.5626	-3.46554	0.000529162	0.00295597
NECTIN4	95.5081	-2.4876	0.372172	-6.68399	2.33e-11	6.84e-10
NEUROG1	4.25668	-4.68051	1.84458	-2.53744	0.0111667	0.037095
NID2	2449.09	-4.34606	0.846599	-5.13355	2.84e-07	3.98e-06
NKX2-5	47.9458	-4.21258	1.08167	-3.8945	9.84e-05	0.000703551
NKX3-2	17.778	-5.28718	1.15638	-4.57217	4.83e-06	4.92e-05
NLGN3	370.641	-1.5846	0.413762	-3.82974	0.000128277	0.000880693
NOG	218.118	-3.19577	1.09254	-2.92507	0.00344375	0.0141425
NOS2	42.0531	-1.55075	0.496494	-3.1234	0.00178772	0.00822083
NOS3	137.684	-1.82272	0.290096	-6.28317	3.32e-10	8.23e-09
NPNT	107.823	-3.63003	0.661136	-5.4906	4.01e-08	6.84e-07
NPTX1	78.7993	-2.75905	0.515087	-5.35648	8.49e-08	1.35e-06
NPY	119.228	-1.68995	0.452732	-3.73279	0.000189372	0.00122297
NR2F2	743.523	-4.57744	1.64853	-2.77669	0.00549156	0.0206923
NRGN	87.485	-2.84449	0.540064	-5.26695	1.39e-07	2.1e-06
NRP2	6285.13	-2.67269	0.853777	-3.13043	0.00174548	0.0080722
NRXN2	158.574	-1.57406	0.500642	-3.14408	0.0016661	0.0077608
NSMCE1	505.98	-1.57478	0.156708	-10.0491	9.27e-24	1.04e-21
NTF3	43.9991	-3.36467	0.834892	-4.03007	5.58e-05	0.000431735
NTNG1	41.2132	-1.5989	0.543137	-2.94382	0.00324186	0.0134589
OAF	213.606	-1.76341	0.349004	-5.0527	4.36e-07	5.85e-06
ODF3B	9.02202	-5.80035	1.54971	-3.74285	0.000181943	0.0011808
OLFML1	16.3945	-3.44894	0.873966	-3.94631	7.94e-05	0.000588368
OTOGL	33.0892	-2.48162	0.587832	-4.22164	2.43e-05	0.000204659
OTX1	71.6396	-2.19716	0.611024	-3.59586	0.000323318	0.00193651
OXGR1	16.0421	-1.96848	0.755041	-2.60712	0.00913071	0.0314631
P2RX6	36.527	-3.69016	0.921361	-4.00512	6.2e-05	0.000473506
PALLD	1873.42	-1.73481	0.369414	-4.69613	2.65e-06	2.91e-05
PAM	3278.49	-1.60172	0.314332	-5.09563	3.48e-07	4.78e-06
PAMR1	1045.78	-2.76725	0.65302	-4.23762	2.26e-05	0.000192049
PANK4	197.647	-2.00466	0.529245	-3.78777	0.000152004	0.00101384
PAQR8	1014.07	-1.79501	0.335618	-5.34838	8.87e-08	1.4e-06
PARM1	199.668	-1.71253	0.420404	-4.07354	4.63e-05	0.000366308
PAX6	93.9902	-3.86178	0.885637	-4.36046	1.3e-05	0.000117656
PCDH7	943.577	-2.13711	0.321064	-6.65634	2.81e-11	8.14e-10
PCDH9	116.215	-2.32291	0.355855	-6.52767	6.68e-11	1.82e-09
PCDHA11	314.169	-1.97395	0.260525	-7.57681	3.54e-14	1.6e-12
PCDHB12	17.5137	-1.9697	0.655038	-3.007	0.00263842	0.0113766
PCDHGA11	56.4856	-2.58102	0.499004	-5.17234	2.31e-07	3.34e-06
PCDHGA3	58.6067	-4.99369	0.599311	-8.33238	7.92e-17	4.85e-15
PCDHGA7	13.1891	-3.74021	1.10491	-3.38509	0.000711549	0.00382357
PCDHGB5	19.4796	-2.00501	0.723412	-2.7716	0.00557819	0.0209633
PCDHGB6	839.479	-1.50167	0.408622	-3.67495	0.000237894	0.0014907
PCK1	5.90512	-3.5535	1.42589	-2.49213	0.0126979	0.0411653
PCP4L1	83.6635	-3.20564	0.368506	-8.69901	3.35e-18	2.39e-16
PCSK5	480.887	-1.87497	0.356919	-5.25323	1.49e-07	2.24e-06
PDE11A	68.6354	-2.71845	0.436466	-6.22833	4.71e-10	1.14e-08
PDE3A	73.4045	-2.33232	0.488352	-4.77589	1.79e-06	2.06e-05
PDE4D	381.442	-2.18104	0.434403	-5.02078	5.15e-07	6.8e-06
PDE6C	6.3959	-4.31667	1.72963	-2.49572	0.01257	0.0408747
PDGFC	520.198	-2.25665	0.451684	-4.99607	5.85e-07	7.66e-06
PDGFD	321.299	-2.13785	0.376757	-5.67434	1.39e-08	2.62e-07
PEG3	2570.11	-7.82382	0.237049	-33.0051	6.87e-239	1.17e-234
PGAM2	22.4666	-2.61006	0.70247	-3.71554	0.000202768	0.00130015
PGM5	115.202	-3.87762	0.527465	-7.35141	1.96e-13	7.89e-12
PHC2	2267	-1.77886	0.341281	-5.21231	1.87e-07	2.75e-06
PIK3C2G	17.03	-3.68206	1.01626	-3.62316	0.000291021	0.00177163
PITX1	25.6866	-3.71391	0.821397	-4.52146	6.14e-06	6.07e-05
PKP3	206.551	-2.21294	0.423942	-5.21991	1.79e-07	2.65e-06
PLA2G4A	180.002	-2.42806	0.365258	-6.64752	2.98e-11	8.56e-10
PLCD4	35.0012	-2.33564	0.637841	-3.6618	0.000250453	0.00155854
PLCH2	6.50866	-4.35571	1.51436	-2.87626	0.00402415	0.0160908
PLEKHB1	374.172	-1.86411	0.219198	-8.50424	1.83e-17	1.2e-15
PLEKHG1	450.825	-2.26226	0.878753	-2.5744	0.0100415	0.0340802
PLEKHG3	1599.08	-1.59994	0.235967	-6.78038	1.2e-11	3.7e-10
PLVAP	27.3232	-4.64334	0.775328	-5.98886	2.11e-09	4.67e-08
PNCK	35.3355	-1.637	0.49095	-3.33434	0.000855017	0.00446669
POSTN	73.3334	-2.22395	0.706917	-3.14599	0.00165524	0.00772176
PPARG	39.9213	-3.15593	0.569554	-5.54106	3.01e-08	5.25e-07
PPIEL	52.1768	-4.1999	0.575203	-7.3016	2.84e-13	1.11e-11
PRKCE	89.2368	-1.56042	0.519745	-3.00228	0.00267963	0.0115223
PRKN	25.5946	-1.61157	0.592591	-2.71953	0.0065374	0.0238648
PROM2	122.18	-2.73449	0.363295	-7.52693	5.19e-14	2.27e-12
PROS1	532.109	-1.64801	0.344209	-4.78781	1.69e-06	1.96e-05
PRR14	476.978	-1.68942	0.22852	-7.39291	1.44e-13	5.92e-12
PRR29	27.4989	-1.78205	0.521112	-3.4197	0.000626896	0.00341921
PRR7	80.0933	-1.77906	0.553522	-3.21408	0.00130862	0.00636589
PRRT2	220.493	-1.873	0.580053	-3.22902	0.00124216	0.00612053
PRRT4	71.0253	-2.84873	0.578234	-4.9266	8.37e-07	1.05e-05
PRSS22	15.8171	-2.2706	0.701395	-3.23726	0.00120685	0.00597586
PRSS23	587.802	-1.76663	0.389429	-4.53645	5.72e-06	5.74e-05
PRTG	9192.3	-1.9165	0.507345	-3.77752	0.000158399	0.00105197
PSD4	103.001	-1.65265	0.376945	-4.38433	1.16e-05	0.000106712
PTGS2	28.6984	-1.58919	0.610535	-2.60295	0.00924264	0.0317719
PTPRN2	134.616	-1.93552	0.308561	-6.27275	3.55e-10	8.76e-09
PTPRR	29.3041	-2.88896	0.908641	-3.17943	0.00147566	0.00703183
PWWP3B	160.251	-2.03564	0.558674	-3.6437	0.000268748	0.00165074
PXDNL	8.52549	-2.75715	1.05862	-2.60448	0.00920132	0.031649
PYGM	83.6148	-1.83363	0.391343	-4.68549	2.79e-06	3.05e-05
RAB27B	22.664	-1.65287	0.622833	-2.65379	0.00795931	0.0280575
RAB36	128.689	-1.79657	0.365622	-4.91374	8.94e-07	1.12e-05
RAB9B	15.6802	-2.03772	0.704306	-2.89323	0.00381298	0.0154143
RAI1	941.43	-2.21589	0.354586	-6.24923	4.12e-10	1.01e-08
RASGRF1	27.3432	-1.87292	0.540777	-3.46339	0.000533415	0.00297778
RBBP8NL	86.6877	-5.04894	0.534451	-9.44697	3.49e-21	3.19e-19
RD3	23.9523	-2.89246	0.972339	-2.97474	0.00293234	0.0124091
RDH10	692.451	-2.52095	0.357912	-7.04349	1.87e-12	6.56e-11
RFTN2	95.7751	-1.72071	0.577953	-2.97725	0.00290849	0.0123234
RGS4	42.9588	-2.47631	0.635105	-3.89906	9.66e-05	0.000692763
RHBDL1	31.3104	-1.54723	0.521513	-2.96681	0.00300902	0.0126615
RHOU	885.804	-1.91561	0.332929	-5.75382	8.72e-09	1.71e-07
RHPN1	357.731	-1.6343	0.428108	-3.81749	0.000134816	0.000916724
RIMBP2	72.7532	-1.52064	0.444426	-3.42159	0.000622557	0.00339772
RPS2P32	8.81527	-4.81345	1.50266	-3.20328	0.00135872	0.00656796
RSPH14	7.47968	-3.11702	1.13702	-2.7414	0.0061178	0.0225937
RSPH4A	29.8341	-1.72602	0.574726	-3.00321	0.00267151	0.0114932
RTN4RL1	148.883	-3.19578	0.775653	-4.12012	3.79e-05	0.000304796
RWDD2B	217.343	-1.54386	0.197921	-7.80038	6.17e-15	3.03e-13
S100A14	42.2857	-2.07395	0.556516	-3.72667	0.000194025	0.00125066
S100A16	648.307	-2.0307	0.306811	-6.61873	3.62e-11	1.03e-09
S100A9	242.117	-5.74718	1.46453	-3.92425	8.7e-05	0.000636419
S100B	10.8573	-2.73796	0.976968	-2.80251	0.00507066	0.0193842
SAMD14	369.318	-2.39801	0.390248	-6.14482	8.01e-10	1.87e-08
SAMD9L	3.63975	-5.49087	2.24801	-2.44254	0.0145842	0.0459721
SAT1	3337.12	-1.95786	0.719708	-2.72035	0.00652133	0.0238163
SBK2	6.72845	-3.33614	1.37632	-2.42396	0.0153522	0.0479594
SBK3	21.2426	-3.38349	0.877425	-3.85616	0.000115183	0.000805667
SCARA3	947.578	-1.57733	0.18541	-8.50726	1.78e-17	1.18e-15
SCD5	384.771	-2.07111	0.421677	-4.91159	9.03e-07	1.13e-05
SCG5	130.394	-2.14543	0.50605	-4.23955	2.24e-05	0.000190853
SCHIP1	203.971	-2.18446	0.579873	-3.76714	0.000165131	0.00108822
SCUBE1	290.578	-2.50213	0.605176	-4.13454	3.56e-05	0.000288176
SCUBE3	441.759	-2.36979	0.530959	-4.46322	8.07e-06	7.73e-05
SDK2	1253.26	-1.60704	0.369381	-4.35064	1.36e-05	0.00012234
SDR42E1	26.7703	-4.84737	0.81968	-5.91373	3.34e-09	7.14e-08
SEC14L2	163.211	-1.74273	0.324647	-5.36807	7.96e-08	1.28e-06
SEMA3B	135.068	-1.67161	0.360433	-4.6378	3.52e-06	3.76e-05
SEMA3C	319.966	-1.99838	0.578394	-3.45505	0.000550181	0.00305967
SEMA3E	431.149	-2.26568	0.220184	-10.29	7.82e-25	9.28e-23
SERPINF1	651.693	-1.80951	0.277684	-6.51643	7.2e-11	1.96e-09
SFN	826.838	-2.11369	0.352415	-5.99773	2e-09	4.46e-08
SGPP2	574.551	-4.42767	1.40895	-3.14254	0.00167491	0.00779434
SH3TC1	26.0409	-1.97013	0.689798	-2.8561	0.00428877	0.0169175
SH3TC2	25.574	-1.79927	0.601298	-2.99231	0.00276875	0.0118488
SHC2	142.258	-2.11066	0.376409	-5.60736	2.05e-08	3.7e-07
SKIDA1	509.373	-2.08721	0.738499	-2.82628	0.00470916	0.0182545
SLC15A2	55.7098	-1.81148	0.518875	-3.49117	0.000480909	0.00272925
SLC16A4	60.8793	-2.24169	0.872769	-2.56848	0.0102146	0.0345775
SLC24A5	20.1498	-4.69086	0.955541	-4.90911	9.15e-07	1.14e-05
SLC26A10	38.0605	-1.99593	0.509185	-3.91986	8.86e-05	0.000646465
SLC29A4	393.717	-1.52427	0.253567	-6.01132	1.84e-09	4.13e-08
SLC30A8	6.11618	-4.28517	1.51441	-2.8296	0.00466064	0.0181126
SLC38A3	30.1099	-1.79455	0.553784	-3.24052	0.00119311	0.00591809
SLC39A2	5.99138	-3.5752	1.42669	-2.50594	0.0122126	0.0399251
SLC40A1	171.267	-2.2753	0.40625	-5.60074	2.13e-08	3.84e-07
SLC4A10	30.5672	-3.73215	0.770987	-4.84074	1.29e-06	1.54e-05
SLC6A12	30.6936	-1.87625	0.658011	-2.8514	0.00435274	0.0171145
SLC6A16	34.7594	-1.59158	0.553525	-2.87535	0.00403577	0.0161242
SLC8A1	79.3197	-1.8016	0.560394	-3.21489	0.00130497	0.00635488
SLIT3	118.419	-1.71361	0.344294	-4.97718	6.45e-07	8.37e-06
SLITRK6	43.5391	-2.78306	0.613006	-4.54003	5.62e-06	5.66e-05
SMTNL2	94.1241	-2.9026	0.397562	-7.301	2.86e-13	1.12e-11
SNAP25	18.4685	-1.64834	0.663017	-2.48612	0.0129144	0.0417247
SORBS2	237.779	-1.79104	0.647256	-2.76713	0.00565517	0.0212013
SORCS1	369.301	-2.0131	0.320376	-6.28357	3.31e-10	8.22e-09
SOSTDC1	61.5053	-2.96838	0.850457	-3.49034	0.000482405	0.00273683
SOX14	84.1385	-3.14568	0.538825	-5.83803	5.28e-09	1.08e-07
SOX15	407.278	-2.95498	0.358269	-8.24794	1.61e-16	9.46e-15
SOX6	88.707	-3.20293	0.927755	-3.45235	0.000555725	0.00308604
SP6	1052.66	-3.05523	0.256463	-11.913	1.01e-32	1.73e-30
SPATA18	127.826	-2.16366	0.59583	-3.63135	0.000281946	0.00171945
SPHK1	139.83	-2.61048	0.327632	-7.96772	1.62e-15	8.58e-14
SPTBN5	23.5317	-1.50183	0.594608	-2.52575	0.0115451	0.0381591
SPTLC3	137.76	-2.22614	0.380049	-5.85753	4.7e-09	9.68e-08
SRARP	123.991	-2.35801	0.442928	-5.32368	1.02e-07	1.59e-06
SRPX2	17.1559	-2.76066	0.839947	-3.28671	0.00101367	0.00516444
SSBP2	1381.34	-1.50451	0.277714	-5.41748	6.04e-08	9.97e-07
SSBP4	723.022	-1.55618	0.290648	-5.35419	8.59e-08	1.36e-06
SSC5D	103.451	-1.95889	0.537603	-3.64375	0.000268699	0.00165074
SSPO	43.531	-2.2563	0.725679	-3.10922	0.00187581	0.0085757
SST	269.961	-4.99016	1.20658	-4.13578	3.54e-05	0.000287299
STAP1	14.2533	-5.54256	1.34703	-4.11464	3.88e-05	0.000311986
STRA6	2618.52	-1.78351	0.361887	-4.92837	8.29e-07	1.04e-05
SULF1	3387.88	-3.39732	1.1391	-2.98246	0.0028594	0.0121637
SULT1A2	46.7183	-1.69479	0.430898	-3.93315	8.38e-05	0.000618211
SV2C	8.82154	-2.59451	1.02446	-2.53256	0.0113233	0.0375275
SYBU	66.9435	-3.10324	0.424041	-7.31824	2.51e-13	9.94e-12
SYT7	696.687	-2.2754	0.266039	-8.55288	1.2e-17	8.21e-16
SYTL4	19.2884	-2.50929	0.846671	-2.96372	0.00303947	0.0127739
TACSTD2	166.317	-2.57724	0.673294	-3.8278	0.000129292	0.00088693
TAL2	66.2432	-4.94346	0.564605	-8.75562	2.03e-18	1.48e-16
TBC1D3C	95.2066	-1.62081	0.474882	-3.41308	0.000642333	0.0034956
TBC1D9	536.339	-1.60204	0.213476	-7.50455	6.16e-14	2.67e-12
TBX18	8.25192	-3.66574	1.24049	-2.95508	0.00312585	0.0130598
TCEAL5	169.221	-8.16612	0.786968	-10.3767	3.17e-25	3.81e-23
TCERG1L	11.7739	-4.65047	1.20172	-3.86985	0.000108904	0.000768355
TEKT2	91.4318	-1.55457	0.409138	-3.79962	0.00014492	0.000974958
TENM2	215.679	-1.8698	0.493805	-3.7865	0.000152781	0.00101822
TFAP2A	429.384	-3.8618	1.09322	-3.53251	0.000411633	0.00238198
TGM1	30.3952	-1.67588	0.499615	-3.35435	0.000795528	0.00420606
THBS3	784.352	-2.00125	0.658363	-3.03973	0.0023679	0.010383
TICAM2	4.22626	-5.70507	2.06873	-2.75777	0.00581975	0.0217467
TINCR	111.154	-2.50186	0.6006	-4.1656	3.11e-05	0.00025548
TJP3	207.976	-1.9133	0.35307	-5.41905	5.99e-08	9.91e-07
TMEFF2	51.8837	-2.19111	0.457643	-4.78781	1.69e-06	1.96e-05
TMEM106C	823.51	-2.49351	0.393456	-6.33745	2.34e-10	5.95e-09
TMEM121	10.2951	-3.64207	1.18219	-3.08078	0.00206457	0.0092936
TMEM132C	2096.66	-3.66881	1.43554	-2.5557	0.0105974	0.0355844
TMEM169	376.431	-1.58715	0.432502	-3.66969	0.000242847	0.00151673
TMEM175	102.722	-1.53106	0.314257	-4.872	1.1e-06	1.34e-05
TMEM265	96.5091	-1.86388	0.57109	-3.26372	0.0010996	0.00552971
TMEM38B	1173.07	-1.61512	0.275599	-5.86039	4.62e-09	9.55e-08
TMEM40	18.8046	-2.57352	0.799164	-3.22026	0.00128072	0.00625823
TMEM54	326.427	-2.01213	0.221092	-9.10084	8.96e-20	7.34e-18
TMEM59L	175.65	-2.85452	0.365342	-7.81329	5.57e-15	2.75e-13
TMEM79	169.978	-2.71411	0.468525	-5.79288	6.92e-09	1.38e-07
TMEM88	316.699	-2.52869	0.41514	-6.09117	1.12e-09	2.58e-08
TMPRSS11F	20.344	-3.93726	1.46468	-2.68814	0.00718508	0.025821
TMPRSS13	145.703	-3.55412	0.527316	-6.74002	1.58e-11	4.82e-10
TMPRSS4	107.433	-3.92211	0.799914	-4.90316	9.43e-07	1.17e-05
TNFRSF19	575.747	-1.67576	0.37824	-4.43041	9.41e-06	8.84e-05
TNNI1	17.8777	-2.61429	0.684124	-3.82137	0.000132714	0.000905677
TNNT2	37.245	-2.00843	0.596843	-3.3651	0.000765163	0.00406944
TNNT3	7.17604	-6.46814	1.74519	-3.70626	0.000210346	0.00134069
TOM1L2	263.603	-1.50266	0.290808	-5.16719	2.38e-07	3.43e-06
TP73	78.6123	-3.04275	0.372667	-8.16481	3.22e-16	1.83e-14
TRGC2	13.7064	-4.06318	1.43617	-2.82917	0.00466688	0.0181327
TRIL	424.819	-2.63885	0.906761	-2.9102	0.003612	0.0147158
TRIM29	119.536	-4.27388	1.36699	-3.1265	0.001769	0.00814791
TRIM38	292.491	-2.52634	0.268783	-9.39918	5.5e-21	4.97e-19
TRIM51BP	24.3491	-5.73449	1.13421	-5.05592	4.28e-07	5.77e-06
TRPM8	28.9744	-2.97133	0.644288	-4.61181	3.99e-06	4.17e-05
TSHZ2	28.2807	-2.48806	0.558858	-4.45204	8.51e-06	8.11e-05
TSNAXIP1	32.9476	-1.52873	0.614982	-2.48582	0.0129254	0.0417444
TSPAN15	358.329	-2.09322	0.218495	-9.5802	9.69e-22	9.19e-20
TTYH2	204.676	-2.21297	0.435622	-5.08003	3.77e-07	5.15e-06
TYMP	14.0492	-2.66575	1.09093	-2.44355	0.0145436	0.0458781
UNC5C	698.265	-2.09505	0.760723	-2.75403	0.00588664	0.0219105
UPK2	63.3029	-4.5672	0.563605	-8.10356	5.34e-16	2.95e-14
URAD	27.2522	-3.19096	1.18702	-2.6882	0.00718384	0.025821
VAX2	15.1865	-4.59552	1.05528	-4.35478	1.33e-05	0.000120305
VCAM1	26.855	-5.45948	0.963575	-5.66585	1.46e-08	2.73e-07
VGLL1	147.776	-5.17257	1.52523	-3.39134	0.00069551	0.00374799
VGLL2	64.1457	-3.17114	0.652991	-4.85633	1.2e-06	1.44e-05
VIT	174.954	-6.24565	1.4538	-4.29607	1.74e-05	0.000152581
VMO1	55.9842	-5.19262	0.649052	-8.00031	1.24e-15	6.67e-14
VPS9D1	75.4444	-1.50325	0.33955	-4.42719	9.55e-06	8.96e-05
VSIG1	10.4102	-2.47717	0.88121	-2.81111	0.00493713	0.0189851
VTCN1	23.0862	-2.75299	0.760045	-3.62214	0.000292178	0.0017774
VWA2	440.41	-2.65208	0.300035	-8.83924	9.64e-19	7.25e-17
VWC2	30.2294	-3.83316	0.99776	-3.84176	0.000122153	0.000847486
WDR63	60.3155	-1.63933	0.543222	-3.01779	0.00254622	0.0110375
WFIKKN1	211.635	-2.36824	0.446599	-5.30283	1.14e-07	1.76e-06
WNT2	3.79931	-5.55284	2.22485	-2.49583	0.0125664	0.0408707
WNT2B	78.6389	-2.64003	0.729558	-3.61867	0.00029612	0.00179627
WNT4	281.004	-3.97055	1.05779	-3.75361	0.000174308	0.00113773
WNT6	108.592	-4.43605	1.63455	-2.71393	0.00664899	0.0242153
WNT7B	41.5385	-3.89516	0.878655	-4.4331	9.29e-06	8.74e-05
WNT8B	64.4154	-2.71042	1.0368	-2.61422	0.00894306	0.0309288
ZBED6CL	16.5524	-4.73826	1.03269	-4.58828	4.47e-06	4.59e-05
ZBTB16	135.679	-3.42651	0.834383	-4.10664	4.01e-05	0.000322073
ZFHX3	415.927	-2.3662	0.419674	-5.63817	1.72e-08	3.15e-07
ZFHX4	618.043	-2.57123	0.731651	-3.51428	0.000440944	0.00253358
ZFPM2	42.5064	-1.63879	0.610584	-2.68398	0.00727521	0.0260791
ZNF280A	27.4147	-3.32019	0.939372	-3.53448	0.000408586	0.00236916
ZNF385A	1124.13	-2.39642	0.324276	-7.39007	1.47e-13	6.03e-12
ZNF467	82.4581	-3.33692	0.564734	-5.90883	3.45e-09	7.33e-08
ZNF503	1087.67	-2.73344	0.745018	-3.66896	0.000243538	0.00151992
ZNF703	354.137	-2.22979	0.360541	-6.18457	6.23e-10	1.48e-08
ZNF717	53.4417	-3.99079	0.511198	-7.80675	5.87e-15	2.89e-13
ZNF736	83.6392	-5.19074	0.500102	-10.3794	3.08e-25	3.73e-23
ZSCAN1	44.8859	-1.50641	0.511715	-2.94385	0.00324153	0.0134589

## Sheet: Legend
A list of genes significantly downregulated in CHD3-KO day-18 CNCCs relative to CHD3-WT day-18 CNCCs identified with DESeq2 analysis of RNA-seq data.
