# Supplementary material for: The NuRD component CHD3 promotes BMP signalling during cranial neural crest cell specification
Source: EMBO Rep. 2025 Aug 20;26(19):4723–41. doi: 10.1038/s44319-025-00555-w (PMC12508100; doi:10.1038/s44319-025-00555-w)
Supplement: Supplementary file 10 — Source data Fig. 3 [file 44319_2025_555_MOESM10_ESM.zip › EMBOR-2025-61878-T_SourceDataForFigure3/3D/CHD3_KO_D18_ATAC_specific_peaks_nearest_genes_annotated.xlsx]

## Sheet: CHD3_KO_D18_ATAC_specific_peaks
CHR	Start	End	Gene	Distance
chr1	1521658	1521827	SSU72	11396
chr1	4093522	4093627	LOC728716	92851
chr1	4805602	4805749	AJAP1	90498
chr1	4999502	4999685	AJAP1	284398
chr1	5516063	5516199	MIR4417	107931
chr1	5962019	5962177	MIR4689	39218
chr1	6333347	6333586	GPR153	12312
chr1	6754183	6754433	DNAJC11	7533
chr1	7039091	7039357	CAMTA1	193708
chr1	7763601	7764003	VAMP3	67325
chr1	8520185	8520386	RERE	36438
chr1	8522611	8522719	RERE	38864
chr1	8824601	8824738	RERE	52961
chr1	9762454	9762528	C1orf200	47810
chr1	9813309	9813539	CLSTN1	71011
chr1	12109871	12110104	TNFRSF8	13329
chr1	12221972	12222121	TNFRSF1B	4938
chr1	15835386	15835574	CASP9	15366
chr1	16490737	16490892	EPHA2	8155
chr1	16867275	16867466	MIR3675	7942
chr1	17760638	17760809	RCC2	4250
chr1	18336071	18336284	IGSF21	97955
chr1	18526105	18526398	IGSF21	91866
chr1	20729380	20729582	LOC339505	25705
chr1	20951797	20952093	PINK1	7854
chr1	21864230	21864357	ALPL	28373
chr1	22769106	22769276	ZBTB40	9067
chr1	22769887	22770131	ZBTB40	8212
chr1	23181444	23181589	MIR4253	8130
chr1	23684140	23684315	ZNF436	10564
chr1	25345824	25346120	RUNX3	54323
chr1	25495154	25495301	SYF2	63712
chr1	25649881	25650043	TMEM50A	14745
chr1	26492130	26492281	ZNF593	4106
chr1	28189551	28189781	THEMIS2	9273
chr1	29513310	29513598	SRSF4	4673
chr1	30396962	30397215	MATN1-AS1	794403
chr1	30664142	30664509	MATN1-AS1	527109
chr1	30726811	30726936	MATN1-AS1	464682
chr1	31904689	31904823	SERINC2	18030
chr1	32224962	32225107	MIR4254	626
chr1	32248687	32248831	BAI2	19039
chr1	32473966	32474097	KHDRBS1	5393
chr1	32828053	32828184	TSSK3	192
chr1	32903829	32904057	ZBTB8B	26600
chr1	33174717	33174889	SYNC	6356
chr1	33845495	33845577	PHC2	4301
chr1	33857490	33857674	PHC2	16296
chr1	33982099	33982326	ZSCAN20	43868
chr1	36088235	36088584	PSMB2	8554
chr1	36947513	36947636	CSF3R	1279
chr1	37236344	37236484	GRIK3	263360
chr1	37407981	37408192	GRIK3	91652
chr1	37679099	37679398	MIR4255	51936
chr1	37704570	37704840	MIR4255	77407
chr1	38607248	38607427	MIR3659	52346
chr1	38736279	38736581	LOC339442	55840
chr1	38892418	38892615	LOC339442	211979
chr1	41304823	41304960	CITED4	23058
chr1	42085591	42085670	EDN2	135247
chr1	42547345	42547667	HIVEP3	45749
chr1	42805876	42806031	FOXJ3	4328
chr1	43432834	43433067	SLC2A1	7987
chr1	43567257	43567400	FAM183A	46193
chr1	44125561	44125690	KDM4A	9765
chr1	45009613	45009642	MIR5584	1522
chr1	45787343	45787679	HPDL	4865
chr1	47773487	47773737	STIL	6082
chr1	47989483	47989723	FOXD2	87795
chr1	48353274	48353432	TRABD2B	109130
chr1	48580707	48580716	SKINTL	67384
chr1	48674023	48674187	SLC5A9	14169
chr1	48674785	48675024	SLC5A9	13332
chr1	49336329	49336463	BEND5	93782
chr1	50664198	50664420	ELAVL4	89605
chr1	50737558	50737771	DMRTA2	151348
chr1	53914825	53915133	SLC25A3P1	9132
chr1	54047921	54048223	DMRTB1	122850
chr1	54159183	54159328	GLIS1	40549
chr1	54422926	54423143	LRRC42	10928
chr1	54457785	54458058	LDLRAD1	25745
chr1	55144735	55144903	TTC4	36591
chr1	55731187	55731331	MIR4422	39874
chr1	56724922	56725080	PPAP2B	320177
chr1	57264025	57264173	C1orf168	21196
chr1	57532717	57533132	C8B	101029
chr1	57847577	57847916	C8B	415889
chr1	57877185	57877319	C8B	445497
chr1	58019369	58019728	C8B	587681
chr1	58062562	58063000	C8B	630874
chr1	58071652	58071943	C8B	639964
chr1	58360257	58360439	DAB1	355772
chr1	59170340	59170694	MYSM1	4593
chr1	60243296	60243478	HOOK1	37054
chr1	60366498	60366586	CYP2J2	25837
chr1	60518430	60518676	C1orf87	20766
chr1	61330897	61331095	NFIA	211850
chr1	61902191	61902830	TM2D1	288265
chr1	62569599	62569760	L1TD1	90713
chr1	64040112	64040393	PGM1	18553
chr1	64963307	64963491	CACHD1	26832
chr1	65061684	65061761	MIR4794	16155
chr1	65631440	65631678	AK4	17591
chr1	65898742	65898898	LEPROT	12344
chr1	65900537	65900677	LEPROT	14139
chr1	66947059	66947213	SGIP1	52611
chr1	68593930	68594175	MIR1262	55118
chr1	68638946	68639149	MIR1262	10144
chr1	69224426	69224761	DEPDC1	261627
chr1	71058604	71058824	CTH	181704
chr1	71059143	71059563	CTH	182243
chr1	73381364	73381502	NEGR1	633087
chr1	73453598	73453882	NEGR1	705321
chr1	74003209	74003338	LRRIQ3	660533
chr1	75841815	75842011	SLC44A5	234788
chr1	76053529	76053689	SLC44A5	23110
chr1	79138932	79139070	IFI44	23456
chr1	81983460	81983952	LPHN2	282129
chr1	83325496	83325661	MIR548AP	1053398
chr1	85667692	85667809	SYDE2	964
chr1	85859151	85859398	DDAH1	71491
chr1	86661147	86661298	COL24A1	39026
chr1	90960539	90960623	BARHL2	222171
chr1	91057033	91057369	BARHL2	125425
chr1	92939379	92939518	GFI1	9838
chr1	94280626	94280858	MIR760	31529
chr1	94286192	94286422	MIR760	25965
chr1	95032157	95032311	F3	24744
chr1	95179362	95179538	SLC44A3	106359
chr1	95550189	95550380	TMEM56	7692
chr1	96468988	96469112	FLJ31662	528696
chr1	97025550	97025827	PTBP2	161347
chr1	97089066	97089234	PTBP2	97940
chr1	97181021	97181380	PTBP2	5794
chr1	98552344	98552719	MIR137HG	37095
chr1	99683279	99683432	LPPR4	46415
chr1	99980497	99980710	PALMD	130720
chr1	100410094	100410177	SLC35A3	25362
chr1	105030874	105031536	LOC100129138	415230
chr1	110375679	110375808	EPS8L3	69035
chr1	110980670	110980819	PROK1	12968
chr1	110997905	110998021	PROK1	4118
chr1	113362826	113363087	FAM19A3	99638
chr1	113368293	113368683	AKR7A2P1	97288
chr1	113760373	113760777	LOC643441	11498
chr1	114623111	114623499	SYT6	71563
chr1	114688245	114688567	SYT6	6495
chr1	115435383	115435504	SYCP1	37929
chr1	116191724	116192013	VANGL1	6475
chr1	116454758	116455028	SLC22A15	64090
chr1	117367656	117368256	CD2	70571
chr1	117378763	117378943	PTGFRN	73745
chr1	118697689	118697855	SPAG17	29993
chr1	119868931	119869140	HAO2	42261
chr1	120221995	120222167	ZNF697	31605
chr1	120230426	120230582	PHGDH	23836
chr1	142662755	142662930	ANKRD20A12P	50675
chr1	142796843	142797116	ANKRD20A12P	83238
chr1	142802264	142802475	ANKRD20A12P	88659
chr1	144685416	144685588	LOC653513	5391
chr1	145110743	145110892	SEC22B	14337
chr1	145167553	145167699	NOTCH2NL	41411
chr1	145220175	145220408	NOTCH2NL	11065
chr1	145273616	145273761	NBPF10	19609
chr1	145277116	145277292	NBPF10	16078
chr1	145290039	145290344	NBPF10	3026
chr1	147016959	147017213	BCL9	3778
chr1	148863945	148864417	PPIAL4D	57931
chr1	148870819	148871148	LOC645166	57137
chr1	148930257	148930338	LOC645166	66
chr1	148931132	148931298	LOC645166	728
chr1	149058258	149058584	LOC645166	127854
chr1	149192752	149193172	LOC388692	86303
chr1	149307449	149307656	LOC388692	27974
chr1	149308193	149308511	LOC388692	28718
chr1	149334261	149334404	FCGR1C	34889
chr1	150779225	150779425	CTSK	1492
chr1	151267510	151267702	ZNF687	12720
chr1	153499640	153499787	S100A6	8930
chr1	156399712	156399783	C1orf61	528
chr1	156400123	156400404	C1orf61	939
chr1	156473181	156473362	MEF2D	2652
chr1	156495892	156496194	MEF2D	25363
chr1	157016938	157017148	ARHGEF11	1776
chr1	158162566	158162902	CD1D	12830
chr1	159188564	159188699	DARC	13516
chr1	159893135	159893243	TAGLN2	2041
chr1	160065757	160065921	IGSF8	2518
chr1	160277206	160277477	SUMO1P3	9577
chr1	160510057	160510197	SLAMF6	17005
chr1	161499735	161499918	HSPA6	5700
chr1	162219937	162220465	MIR556	91870
chr1	163165968	163166040	RGS5	6923
chr1	163397193	163397642	NUF2	105471
chr1	163561141	163561519	NUF2	269419
chr1	163879925	163880145	NUF2	588203
chr1	164832472	164832573	LOC100505795	88594
chr1	165031991	165032148	LOC100505795	288113
chr1	165903129	165903268	MIR3658	25972
chr1	165912517	165912688	MIR3658	35360
chr1	166378482	166379081	FMO9P	194071
chr1	167072649	167073270	DUSP27	8563
chr1	167393537	167393622	CD247	94225
chr1	167881652	167881779	ADCY10	1674
chr1	170640337	170640699	PRRX1	7025
chr1	172513985	172514161	SUCO	11669
chr1	173417812	173418299	LOC100506023	27995
chr1	175766819	175766978	TNR	54067
chr1	175801677	175801843	TNR	88925
chr1	175834620	175834824	SCARNA3	102852
chr1	175887602	175887883	SCARNA3	49793
chr1	176036801	176037004	SCARNA3	99125
chr1	176194280	176194306	RFWD2	17910
chr1	176847994	176848101	MIR488	150480
chr1	176911647	176911819	MIR488	86762
chr1	176920156	176920477	MIR488	78104
chr1	178222707	178223041	RASAL2	87564
chr1	178252589	178253203	RASAL2	57402
chr1	178313674	178313808	RASAL2	3069
chr1	178693744	178693916	RALGPS2	383
chr1	178915754	178915881	ANGPTL1	75539
chr1	179412136	179412302	AXDND1	77282
chr1	179498663	179498825	NPHS2	46259
chr1	181069329	181069520	IER5	11692
chr1	181159757	181159888	GM140	45635
chr1	181294278	181294428	GM140	88755
chr1	181683601	181683896	CACNA1E	230916
chr1	182413821	182414056	RGSL1	5199
chr1	182708837	182708968	NPL	49615
chr1	182927036	182927326	SHCBP1L	4483
chr1	184016676	184017166	TSEN15	3644
chr1	184159964	184160520	TSEN15	139154
chr1	184282802	184283099	C1orf21	73050
chr1	184350962	184351043	C1orf21	5106
chr1	184874814	184874992	FAM129A	68690
chr1	185507507	185507887	HMCN1	195795
chr1	186432743	186432964	PDC	2503
chr1	186482339	186482523	MIR548F1	35684
chr1	187595350	187595490	PLA2G4A	797319
chr1	192949504	192949713	UCHL5	78810
chr1	193082540	193082786	GLRX2	7296
chr1	194311991	194312152	B3GALT2	1156248
chr1	196184571	196184756	MIR4735	366855
chr1	197783546	197783690	DENND1B	38923
chr1	197853305	197853648	C1orf53	18033
chr1	198009833	198010012	NEK7	116095
chr1	198267954	198268136	NEK7	141847
chr1	198489757	198489968	ATP6V1G3	20107
chr1	199306557	199306702	LOC100131234	399999
chr1	199703383	199703573	NR5A2	293196
chr1	200195311	200195790	FAM58BP	12656
chr1	200361928	200362106	ZNF281	17060
chr1	200493310	200493490	KIF14	96372
chr1	202607871	202607973	SYT2	4608
chr1	203276976	203277109	BTG2	2313
chr1	203506395	203506567	OPTC	43125
chr1	203757721	203757893	ZC3H11A	6857
chr1	204258522	204258714	PLEKHA6	70343
chr1	204419618	204419942	PPP1R15B	38674
chr1	205819344	205819451	PM20D1	68
chr1	207063655	207063858	IL24	6929
chr1	207807160	207807494	CR1L	10963
chr1	208228470	208228547	CD34	143787
chr1	208256910	208257282	PLXNA2	160383
chr1	208293402	208293754	PLXNA2	123911
chr1	208409002	208409414	PLXNA2	8251
chr1	208453925	208454416	PLXNA2	36260
chr1	210284575	210284704	SERTAD4	121490
chr1	213025578	213025725	C1orf227	4587
chr1	213081604	213082094	VASH2	41792
chr1	213089017	213089128	VASH2	34758
chr1	213918244	213918392	LINC00538	179699
chr1	214490741	214490925	SMYD2	36177
chr1	214552890	214553209	SMYD2	98326
chr1	214800531	214800783	CENPF	24000
chr1	216319040	216319206	USH2A	277532
chr1	216675854	216676175	USH2A	79116
chr1	217062111	217062246	ESRRG	50769
chr1	217062444	217062552	ESRRG	50463
chr1	217110920	217111054	ESRRG	1961
chr1	217221712	217221907	ESRRG	28405
chr1	217308404	217308612	ESRRG	2485
chr1	220007714	220008005	RNU5F-1	38613
chr1	221466198	221466394	C1orf140	43244
chr1	221483611	221483835	C1orf140	25803
chr1	221538449	221538681	C1orf140	28811
chr1	222144584	222144822	DUSP10	229068
chr1	222145621	222145879	DUSP10	230105
chr1	223175025	223175530	TLR5	141094
chr1	223940456	223940679	CAPN2	40338
chr1	224401099	224401256	DEGS1	30190
chr1	224401437	224401643	DEGS1	30528
chr1	225169735	225169951	DNAH14	52373
chr1	225815252	225815475	ENAH	25370
chr1	225816727	225816854	ENAH	23991
chr1	226136657	226137085	LEFTY2	7574
chr1	226391517	226391687	ACBD3	17094
chr1	226410858	226411113	MIXL1	269
chr1	226416126	226416282	MIXL1	4744
chr1	227313917	227314077	ADCK3	185980
chr1	228634682	228634820	HIST3H2A	10740
chr1	229315645	229315821	RAB4A	91057
chr1	229326913	229327166	RAB4A	79712
chr1	229366309	229366613	RAB4A	40265
chr1	230463714	230463876	PGBD5	97798
chr1	231156651	231156809	MIR1182	981
chr1	232019170	232019273	DISC2	64907
chr1	232198826	232199020	DISC2	244563
chr1	232296524	232296690	DISC2	342261
chr1	232811370	232811554	KIAA1383	129083
chr1	233609605	233609833	KCNK1	139916
chr1	234626741	234627134	TARBP1	11892
chr1	235049564	235049738	LOC100506810	189776
chr1	236304157	236304263	GPR137B	1568
chr1	236444563	236444689	ERO1LB	650
chr1	238542884	238542956	LOC339535	106361
chr1	239977705	239977850	CHRM3	185333
chr1	241326822	241326958	MIR3123	31251
chr1	242373665	242373962	MAP1LC3C	211280
chr1	243895935	243896222	AKT3	110362
chr1	244513917	244514244	C1orf100	1692
chr1	244532958	244533142	C1orf100	17022
chr1	244978599	244979119	COX20	19519
chr1	245084964	245085290	EFCAB2	47880
chr1	245270762	245270885	KIF26B	47401
chr1	245408525	245408783	KIF26B	90239
chr1	245508565	245508661	KIF26B	190279
chr1	245818099	245818358	KIF26B	499813
chr1	246488000	246488265	SMYD3	92449
chr1	246976563	246976774	LOC149134	23645
chr1	247540080	247540215	NLRP3	39242
chr1	247985511	247985698	OR14A16	6480
chr1	247987417	247987593	OR14A16	8386
chr1	249101368	249101587	SH3BP5L	18567
chr10	372323	372467	ZMYND11	146390
chr10	552903	553083	MIR5699	134635
chr10	2243930	2244197	LOC399708	113071
chr10	2713500	2713640	LOC399708	356232
chr10	2960289	2960436	PFKP	149275
chr10	3871992	3872136	KLF6	44519
chr10	6317290	6317422	LOC399715	2227
chr10	6555462	6555693	PRKCQ	66561
chr10	6844876	6845071	LOC100507127	23317
chr10	10840893	10841116	SFTA1P	4016
chr10	11148773	11148914	LOC439950	1322
chr10	11644994	11645229	USP6NL	8450
chr10	11976411	11976580	LOC219731	39702
chr10	12375738	12375935	CAMK1D	15647
chr10	12685423	12685497	MIR4480	64672
chr10	12889712	12889808	LOC283070	14580
chr10	13162968	13163370	OPTN	20887
chr10	13809663	13810055	PRPF18	180725
chr10	15844438	15844643	FAM188A	57876
chr10	17421359	17421610	LOC100128098	7324
chr10	20056909	20057049	PLXDC2	48322
chr10	20142813	20142995	PLXDC2	37442
chr10	20904042	20904202	MIR4675	63144
chr10	21706260	21706574	MIR1915	78996
chr10	21804909	21805277	SKIDA1	9334
chr10	24207920	24208078	KIAA1217	224246
chr10	24511871	24511947	KIAA1217	14152
chr10	24759493	24759796	MIR603	194880
chr10	26141471	26141575	MYO3A	81426
chr10	27754285	27754615	RAB18	38487
chr10	29073980	29074127	LOC100507605	10852
chr10	29111727	29111898	LOC100507605	26748
chr10	29776974	29777161	MIR604	56865
chr10	30876563	30876763	LYZL2	41884
chr10	32361613	32361616	KIF5B	16242
chr10	33331473	33331488	ITGB1	84180
chr10	34297726	34297900	LOC100505583	236118
chr10	34472435	34472633	LOC100505583	410827
chr10	34511603	34511859	LOC100505583	449995
chr10	34702193	34702375	PARD3	401878
chr10	34793591	34793840	PARD3	310413
chr10	34937554	34937790	PARD3	166463
chr10	35703402	35703665	CCNY	77601
chr10	35927987	35928189	MIR4683	1991
chr10	35956078	35956253	FZD8	25716
chr10	35980823	35981046	FZD8	50461
chr10	36214627	36214748	FZD8	284265
chr10	38881831	38882006	ACTR3BP5	107720
chr10	42863472	42863611	LOC441666	0
chr10	43508066	43508327	MIR5100	15056
chr10	45013207	45013483	CXCL12	132662
chr10	45468951	45469029	C10orf10	5301
chr10	45854575	45854751	ALOX5	14872
chr10	49525412	49525674	FRMPD2	42471
chr10	49678309	49678492	ARHGAP22	23200
chr10	51527480	51527634	MSMB	21918
chr10	52374395	52374517	SGMS1	9220
chr10	54137999	54138162	DKK1	63959
chr10	55223347	55223552	MBL2	691887
chr10	57279071	57279232	MTRNR2L5	79517
chr10	59388357	59388618	MIR3924	324038
chr10	62519076	62519246	CDK1	18842
chr10	64510730	64510890	ADO	53625
chr10	64959608	64959783	NRBF2	66602
chr10	65198496	65198672	LOC84989	26316
chr10	65430109	65430291	REEP3	148987
chr10	65444429	65444554	REEP3	163307
chr10	66492016	66492154	ANXA2P3	93130
chr10	69087539	69087791	CTNNA3	337625
chr10	71415714	71415867	C10orf35	25712
chr10	71481723	71482192	COL13A1	79451
chr10	71801749	71801917	H2AFY2	10439
chr10	72096977	72097305	LRRC20	44109
chr10	72404609	72404864	ADAMTS14	27694
chr10	74727186	74727333	PLA2G12B	12676
chr10	75726827	75727113	VCL	30758
chr10	76966877	76967471	VDAC2	2440
chr10	78874064	78874496	KCNMA1	523081
chr10	79202574	79202743	KCNMA1	194834
chr10	79409754	79409950	KCNMA1	12177
chr10	79699429	79699596	LOC100128292	12860
chr10	80853582	80853747	ZMIZ1	24791
chr10	82500187	82500476	SH2D4B	199613
chr10	83675369	83675594	NRG3	37927
chr10	83712809	83713133	NRG3	75367
chr10	84435095	84435263	NRG3	797653
chr10	84438060	84438499	NRG3	800618
chr10	84720363	84720651	NRG3	1082921
chr10	84978088	84978271	GHITM	920913
chr10	87166829	87167241	GRID1-AS1	170246
chr10	88613597	88613747	BMPR1A	97202
chr10	88616920	88617432	MMRN2	99993
chr10	88622594	88622846	MMRN2	94579
chr10	88739989	88740052	AGAP11	9492
chr10	88814767	88815015	FAM25A	34722
chr10	89509810	89510042	ATAD1	67875
chr10	90210095	90210180	RNLS	132902
chr10	90488242	90488440	LIPK	3942
chr10	90846580	90846801	MIR4679-2	23412
chr10	91044504	91044764	IFIT2	16941
chr10	92144481	92144685	HTR7	472986
chr10	92685321	92685681	ANKRD1	4289
chr10	94065358	94065582	2005-03-01	14439
chr10	94799591	94799863	CYP26C1	21157
chr10	94857035	94857055	CYP26A1	23389
chr10	94857197	94857411	CYP26A1	23551
chr10	94958135	94958351	CYP26A1	124489
chr10	96988979	96989149	C10orf129	35023
chr10	97068629	97068917	PDLIM1	17848
chr10	97072876	97073028	PDLIM1	22095
chr10	97849804	97849986	LOC728558	6
chr10	98230022	98230200	TLL2	43483
chr10	98331118	98331273	TM9SF3	15536
chr10	99548766	99549051	SFRP5	17010
chr10	99648575	99648850	GOLGA7B	38581
chr10	100380318	100380449	HPS1	173614
chr10	100885778	100885948	HPSE2	109684
chr10	101118684	101118854	CNNM1	29829
chr10	101244912	101245039	NKX2-3	47650
chr10	101804336	101804520	DNMBP	34660
chr10	102405029	102405169	PAX2	100298
chr10	102835685	102835762	KAZALD1	14687
chr10	103720803	103721014	C10orf76	94918
chr10	105231197	105231345	CALHM3	7652
chr10	106012917	106013516	GSTO1	435
chr10	106077257	106077437	ITPRIP	16226
chr10	106109897	106110081	CCDC147	3440
chr10	108374976	108375167	SORCS1	549299
chr10	108467487	108467681	SORCS1	456785
chr10	108672153	108672266	SORCS1	252200
chr10	111068775	111068980	RNU6-53	138361
chr10	111928932	111929156	MXI1	38206
chr10	111941194	111941398	MXI1	25964
chr10	114767111	114767280	TCF7L2	57103
chr10	115058849	115059043	HABP2	251546
chr10	117517982	117518337	GFRA1	513482
chr10	117735026	117735270	GFRA1	296549
chr10	118212090	118212108	PNLIPRP3	24667
chr10	118609798	118609967	ENO4	776
chr10	119106222	119106428	PDZD8	28509
chr10	121683762	121683962	SEC23IP	31678
chr10	122498336	122498523	WDR11	112163
chr10	123908251	123908426	TACC2	14678
chr10	124877293	124877704	HMX3	17862
chr10	125013946	125014253	BUB3	100187
chr10	125506403	125506776	GPR26	80533
chr10	126051259	126051448	OAT	56097
chr10	126488947	126489537	FAM175B	816
chr10	127772034	127772070	FANK1	186927
chr10	127823957	127824114	FANK1	238850
chr10	127842920	127843093	ADAM12	234034
chr10	128259948	128260270	C10orf90	49938
chr10	128379163	128379380	C10orf90	169153
chr10	128995294	128995382	FAM196A	872
chr10	131435764	131435773	MGMT	170311
chr10	133814839	133815015	BNIP3	19404
chr10	133816915	133817086	BNIP3	21480
chr11	743700	743877	TALDO1	3554
chr11	1589668	1589815	DUSP8	3335
chr11	3131359	3131636	CARS	52678
chr11	3367099	3367247	ZNF195	33205
chr11	6091187	6091466	OR56B4	37542
chr11	6240638	6240694	C11orf42	13841
chr11	6822243	6822556	OR6A2	5104
chr11	8722683	8722854	SNORA45	15698
chr11	8822412	8822564	ST5	9660
chr11	9697287	9697458	SWAP70	11660
chr11	10330987	10331206	ADM	4346
chr11	12816368	12816707	TEAD1	120400
chr11	13456032	13456292	BTBD10	28546
chr11	13555783	13556106	PTH	38216
chr11	16068814	16068971	SOX6	355442
chr11	17162625	17162865	PIK3C2A	28489
chr11	17461057	17461337	ABCC8	37112
chr11	18794766	18794946	PTPN5	18443
chr11	19812879	19813019	MIR4694	31250
chr11	19838739	19839019	MIR4694	57110
chr11	20897583	20897805	NELL1	206467
chr11	20902969	20903118	NELL1	211853
chr11	22944360	22944575	LOC100500938	62388
chr11	24479698	24479829	LUZP2	38686
chr11	25898166	25898333	ANO3	455344
chr11	27656003	27656496	BDNF	24700
chr11	30068128	30068292	KCNA4	29551
chr11	30472840	30472967	ARL14EP	128192
chr11	30567950	30568126	MPPED2	33914
chr11	32459608	32459680	WT1-AS	2324
chr11	34226550	34226715	NAT10	99440
chr11	34324403	34324624	ABTB2	54931
chr11	36114230	36114363	MIR3973	82583
chr11	37619502	37619632	RAG2	999673
chr11	40225614	40226093	LRRC4C	88587
chr11	41566631	41566799	LRRC4C	85445
chr11	41939367	41939648	LOC100507205	335592
chr11	43093747	43093907	HNRNPKP3	197012
chr11	44129684	44129863	EXT2	11938
chr11	44775261	44775802	TSPAN18	10173
chr11	44880398	44880589	TP53I11	91170
chr11	45273892	45274014	SYT13	33870
chr11	46270301	46270407	CREB3L1	28820
chr11	46429266	46429661	CHRM4	21159
chr11	48864360	48864533	TRIM51GP	138714
chr11	56468085	56468258	OR9G1	222
chr11	58556308	58556363	GLYATL2	55634
chr11	62073868	62074009	SCGB1D4	7332
chr11	62525550	62525674	POLR2G	3336
chr11	62882506	62882676	SLC22A24	29017
chr11	63198327	63198456	HRASLS5	60224
chr11	63226580	63226743	HRASLS5	31937
chr11	63259198	63259482	HRASLS5	518
chr11	63275531	63275728	LGALS12	73
chr11	63298890	63299180	RARRES3	5092
chr11	63746109	63746239	COX8A	4031
chr11	64745183	64745417	C11orf85	17574
chr11	65227061	65227233	MIR612	15133
chr11	65713743	65713888	TSGA10IP	629
chr11	66659738	66659881	PC	15459
chr11	67384078	67384205	DOC2GP	943
chr11	67426909	67427128	ACY3	8779
chr11	67608296	67608432	FAM86C2P	35489
chr11	67710447	67710461	UNC93B1	61132
chr11	68222416	68222573	PPP6R3	5612
chr11	68351607	68351747	GAL	100235
chr11	68401126	68401290	GAL	50692
chr11	68406496	68406671	GAL	45311
chr11	69008524	69008636	MYEOV	52985
chr11	69253900	69254059	MYEOV	192279
chr11	69559376	69559524	FGF4	30647
chr11	69567715	69568006	FGF4	22165
chr11	70065972	70066539	FADD	16704
chr11	70493352	70493526	SHANK2	14397
chr11	71462152	71462411	FAM86C1	36145
chr11	72395438	72395600	PDE2A	9941
chr11	72415717	72416267	ARAP1	17136
chr11	75063347	75063509	ARRB1	472
chr11	75918678	75918710	WNT11	1104
chr11	76480169	76480316	TSKU	13040
chr11	76492736	76492852	TSKU	504
chr11	77181623	77181876	PAK1	3232
chr11	77500710	77500841	RSF1	31039
chr11	79082358	79083007	MIR708	30146
chr11	79217859	79218114	ODZ4	66164
chr11	80991173	80991507	MIR4300	610371
chr11	81358538	81358732	MIR4300	243146
chr11	81481047	81481248	MIR4300	120630
chr11	81736504	81736709	MIR4300	134626
chr11	83404714	83404839	DLG2	11246
chr11	83519070	83519291	DLG2	125602
chr11	85137080	85137326	DLG2	200988
chr11	85181630	85182043	DLG2	156271
chr11	86235227	86235489	ME3	147751
chr11	86252759	86252823	ME3	130417
chr11	86262918	86263360	ME3	119880
chr11	86510263	86510371	PRSS23	1119
chr11	86630769	86630885	FZD4	35555
chr11	87205924	87206131	TMEM135	457039
chr11	87782404	87782562	RAB38	126073
chr11	92178832	92179074	FAT3	93571
chr11	92179218	92179380	FAT3	93957
chr11	92438551	92438734	MTNR1B	264054
chr11	92675109	92675294	MTNR1B	27494
chr11	92850343	92850604	SLC36A4	80491
chr11	94084214	94084584	FOLR4	45412
chr11	95914169	95914464	MIR1260B	160137
chr11	95945475	95945853	MIR1260B	128748
chr11	97507867	97508128	JRKL-AS1	1267826
chr11	98366521	98366626	CNTN5	525079
chr11	99294361	99294449	CNTN5	132426
chr11	100547768	100547971	ARHGAP42	10435
chr11	100761602	100761762	TMEM133	101048
chr11	101387391	101387537	MIR3920	3099
chr11	103671165	103671351	MIR4693	49282
chr11	107578558	107578717	SLN	4070
chr11	107704706	107704953	SLC35F2	24961
chr11	108798612	108798826	DDX10	262797
chr11	110792512	110792815	ARHGAP20	208600
chr11	110863401	110863580	C11orf53	263126
chr11	111226087	111226361	MIR4491	7606
chr11	111226740	111227040	MIR4491	8259
chr11	112793240	112793668	NCAM1	38300
chr11	113418328	113418749	DRD2	72327
chr11	113667588	113667672	CLDN25	17071
chr11	114122676	114122880	NNMT	43654
chr11	115347103	115347489	CADM1	27752
chr11	115527222	115527433	LOC283143	103485
chr11	116133966	116134271	LOC283143	503048
chr11	117138830	117138997	BACE1-AS	23064
chr11	117588635	117588918	DSCAML1	79058
chr11	118587810	118588121	TREH	37429
chr11	119018899	119019076	ABCG4	673
chr11	119129022	119129107	CBL	52037
chr11	119287614	119288098	THY1	6148
chr11	119312619	119312831	THY1	18373
chr11	120827893	120828085	TBCEL	66717
chr11	121249903	121250070	SORL1	72841
chr11	121512596	121512804	SORL1	189685
chr11	121514700	121514847	SORL1	191789
chr11	122684159	122684343	CRTAM	24911
chr11	123169889	123170026	MIR4493	82194
chr11	123645989	123646306	OR6X1	20763
chr11	125098980	125099143	PKNOX2	64422
chr11	125305492	125305627	FEZ1	60579
chr11	126686663	126686757	KIRREL3-AS2	123884
chr11	126693804	126694219	KIRREL3-AS2	116422
chr11	127638820	127639194	ETS1	753011
chr11	128333090	128333493	ETS1	58712
chr11	128556051	128556252	FLI1	7558
chr11	128773306	128773572	C11orf45	2020
chr11	129018510	129018655	ARHGAP32	43438
chr11	130165628	130165868	ZBTB44	18739
chr11	130630563	130630941	SNX19	155441
chr11	130701424	130701573	SNX19	84809
chr11	131760222	131760336	NTM	20375
chr11	132275726	132276007	NTM	495015
chr11	132513087	132513258	OPCML	299779
chr11	132908702	132909106	OPCML	95665
chr11	132910313	132910402	OPCML	97276
chr11	132919641	132919929	OPCML	106604
chr11	133581640	133582057	SPATA19	133335
chr11	133878586	133878849	LOC100128239	23317
chr12	157032	157246	FAM138D	7620
chr12	732434	732542	NINJ2	40213
chr12	1742718	1742891	WNT5B	4307
chr12	2493114	2493234	CACNA1C-IT3	114173
chr12	3073068	3073405	TEAD4	4321
chr12	3085998	3086142	TEAD4	17251
chr12	4303140	4303399	CCND2	79502
chr12	5071840	5072510	KCNA1	52768
chr12	6378372	6378579	PLEKHG6	41022
chr12	7434297	7434446	ACSM4	22481
chr12	7950221	7950541	NANOG	8227
chr12	8792518	8792791	MFAP5	22642
chr12	8833948	8834295	RIMKLB	16222
chr12	8972021	8972399	A2ML1	2750
chr12	9621333	9621389	DDX12P	20565
chr12	10506764	10506899	KLRK1	35754
chr12	11530560	11530732	PRB2	17766
chr12	11776089	11776287	ETV6	26500
chr12	12216861	12217005	BCL2L14	6872
chr12	12680846	12680989	DUSP16	34459
chr12	12818270	12818439	GPR19	30682
chr12	13880686	13880986	GRIN2B	252036
chr12	13996938	13997302	GRIN2B	135720
chr12	14420775	14420962	ATF7IP	97648
chr12	14819000	14819199	GUCY2C	30320
chr12	14869726	14870004	GUCY2C	20207
chr12	19590939	19591104	AEBP2	1503
chr12	22854053	22854067	ETNK1	75978
chr12	23078735	23079038	ETNK1	300660
chr12	23658022	23658257	SOX5	79289
chr12	23658880	23659170	SOX5	78376
chr12	24778170	24778334	LINC00477	41068
chr12	25041859	25042003	BCAT1	13319
chr12	25322250	25322274	CASC1	25820
chr12	25784103	25784225	IFLTD1	17271
chr12	26865935	26866256	ITPR2	119875
chr12	28541735	28542169	CCDC91	131603
chr12	32030873	32031081	C12orf35	81271
chr12	32324276	32324448	BICD1	64092
chr12	32961940	32962116	YARS2	53053
chr12	40414179	40414379	SLC2A13	85282
chr12	41860794	41860994	PDZRN4	29254
chr12	42879773	42879953	PRICKLE1	1976
chr12	43098720	43098840	PRICKLE1	115148
chr12	43136618	43136806	PRICKLE1	153046
chr12	43174476	43174685	PRICKLE1	190904
chr12	43315931	43316179	PRICKLE1	332359
chr12	44849485	44849658	NELL2	419786
chr12	45940949	45941153	LOC400027	180551
chr12	46955728	46955999	SLC38A2	189083
chr12	47690093	47690413	PCED1B-AS1	79867
chr12	48593592	48593899	OR10AD1	3176
chr12	48673558	48673697	H1FNT	49065
chr12	50222870	50222943	BCDIN3D-AS1	545
chr12	53300911	53301087	KRT8	2043
chr12	53343594	53343733	KRT8	0
chr12	53610835	53610976	RARG	3221
chr12	53629901	53630006	RARG	3861
chr12	54958591	54958799	PDE1B	3364
chr12	55153670	55153809	MUCL1	94489
chr12	55336515	55336655	TESPA1	30861
chr12	56732478	56732635	IL23A	27
chr12	59318891	59319218	LRIG3	4572
chr12	59319365	59319544	LRIG3	5046
chr12	59717282	59717596	SLC16A7	365529
chr12	59722355	59722711	SLC16A7	360414
chr12	62686687	62686894	USP15	32567
chr12	63123761	63124065	MIRLET7I	126296
chr12	64637707	64637834	C12orf66	21631
chr12	66155188	66155355	HMGA2	62884
chr12	66616727	66617311	IRAK3	33750
chr12	66802862	66803019	HELB	106528
chr12	68534363	68534497	IFNG	19024
chr12	69061876	69062045	LOC100507250	18594
chr12	69672608	69672864	MIR1279	5610
chr12	70463278	70463523	CNOT2	173250
chr12	70898416	70898501	PTPRB	105123
chr12	70948952	70949198	PTPRB	54426
chr12	71866267	71866488	LGR5	32455
chr12	72125899	72126049	RAB21	22608
chr12	73220230	73220426	TRHDE-AS1	552941
chr12	74506347	74506543	LOC100507377	179868
chr12	74802447	74802799	LOC100507377	116036
chr12	75688254	75688516	CAPS2	35320
chr12	75760374	75760726	GLIPR1L2	24123
chr12	75916823	75916989	KRR1	11405
chr12	76270838	76271073	PHLDA1	154483
chr12	76286650	76286926	PHLDA1	138630
chr12	76486312	76486493	NAP1L1	7574
chr12	76912637	76912794	OSBPL8	40795
chr12	77266281	77266509	CSRP2	6290
chr12	80462053	80462243	PPP1R12A	132818
chr12	81177046	81177257	MIR617	49151
chr12	81561490	81561635	MIR4699	9324
chr12	83119581	83119793	TMTC2	38648
chr12	83197092	83197349	TMTC2	116159
chr12	84221724	84221923	SLC6A15	1084685
chr12	84664422	84664776	SLC6A15	641832
chr12	85398971	85399177	TSPAN19	30878
chr12	85944731	85945066	ALX1	270696
chr12	86228265	86228404	RASSF9	1914
chr12	87925204	87925373	MKRN9P	253115
chr12	89315803	89316083	LOC728084	97386
chr12	89352090	89352227	LOC728084	61242
chr12	93414523	93414643	EEA1	91416
chr12	93416994	93417243	EEA1	93887
chr12	93466309	93466646	EEA1	143202
chr12	93481223	93481340	EEA1	158116
chr12	94494005	94494231	PLXNC1	48267
chr12	95010253	95010293	TMCC3	34031
chr12	95523918	95524074	NR2C1	56514
chr12	96001945	96002212	USP44	56682
chr12	97628999	97629138	RMST	229660
chr12	97706612	97706869	RMST	151929
chr12	99073133	99073243	APAF1	34056
chr12	100115271	100115406	FAM71C	73744
chr12	101055542	101055731	GAS2L3	88054
chr12	104642371	104642533	TXNRD1	32815
chr12	104951349	104951464	MIR3922	33946
chr12	105484194	105484448	ALDH1L2	5853
chr12	105777031	105777277	C12orf75	52618
chr12	108484353	108484523	WSCD2	38987
chr12	108542756	108542992	WSCD2	19246
chr12	108601524	108602114	WSCD2	78014
chr12	108629394	108629637	CMKLR1	84802
chr12	109896576	109896873	KCTD10	18282
chr12	110117683	110117963	FAM222A	34223
chr12	110190023	110190215	FAM222A-AS1	21077
chr12	110726823	110727006	ATP2A2	7792
chr12	110848683	110848840	ANAPC7	7148
chr12	111722637	111722782	FAM109A	84143
chr12	112621626	112621819	TRAFD1	58278
chr12	114561065	114561209	RBM19	156889
chr12	114710000	114710161	TBX5	133807
chr12	115066129	115066282	TBX3	55687
chr12	115076903	115077142	TBX3	44827
chr12	116425811	116426245	MIR620	160214
chr12	117125794	117125990	C12orf49	49853
chr12	118228123	118228266	KSR2	177762
chr12	121718528	121718723	CAMKK2	6140
chr12	121914179	121914577	RNF34	76259
chr12	121928632	121928828	KDM2B	89536
chr12	122371446	122371600	WDR66	14984
chr12	124802864	124803268	FAM101A	29155
chr12	127039761	127039889	LOC100128554	112735
chr12	127632371	127632607	LOC440117	273135
chr12	128493772	128493937	LINC00507	93818
chr12	131709061	131709332	LOC116437	59506
chr12	132280248	132280472	MMP17	32468
chr12	132859915	132860049	LOC100130238	7939
chr12	133013889	133014033	FBRSL1	53123
chr12	133424212	133424389	GOLGA3	18786
chr13	23455865	23456225	BASP1P1	16095
chr13	24195408	24195629	TNFRSF19	41910
chr13	24625558	24625738	SPATA13	109122
chr13	25165957	25166108	TPTE2P6	11612
chr13	28540839	28541010	CDX2	2495
chr13	28624496	28624820	FLT3	49909
chr13	29012782	29012981	FLT1	56284
chr13	30210540	30210693	SLC7A1	40715
chr13	30509559	30509769	LOC440131	898
chr13	30517490	30517704	LOC440131	6823
chr13	32238180	32238350	RXFP2	75328
chr13	33953701	33953943	STARD13	93800
chr13	34088463	34088765	STARD13	162167
chr13	36660301	36660491	DCLK1	45023
chr13	36898550	36898720	SPG20OS	21847
chr13	36898988	36899225	SPG20OS	21342
chr13	37093731	37093866	CCNA1	87323
chr13	38543245	38543595	TRPC4	99306
chr13	39199086	39199225	LINC00366	57226
chr13	40922412	40922612	LINC00548	127773
chr13	41226094	41226414	FOXO1	14320
chr13	41681923	41682102	KBTBD6	24834
chr13	42586088	42586330	DGKH	27841
chr13	43446801	43446962	FAM216B	91116
chr13	44629968	44630087	LINC00284	33498
chr13	44653058	44653357	LINC00284	56588
chr13	45451228	45451401	LINC00330	67462
chr13	46960457	46960758	KIAA0226L	877
chr13	47030075	47030278	KIAA0226L	68440
chr13	47521701	47521888	HTR2A	50490
chr13	48508226	48508425	SUCLA2	67037
chr13	49220149	49220404	CYSLTR2	60546
chr13	49758792	49758995	MLNR	35478
chr13	50018940	50019075	SETDB2	512
chr13	51250726	51250909	DLEU7-AS1	131081
chr13	51361798	51361858	DLEU7-AS1	20132
chr13	51749231	51749375	FAM124A	47094
chr13	51810037	51810217	FAM124A	13568
chr13	51829874	51829997	FAM124A	33405
chr13	54990283	54990346	MIR1297	104100
chr13	55574329	55574491	MIR5007	174097
chr13	56150612	56150909	MIR5007	402024
chr13	56152170	56152438	MIR5007	403582
chr13	56152616	56152746	MIR5007	404028
chr13	56227692	56227962	MIR5007	479104
chr13	56228411	56228642	MIR5007	479823
chr13	56228967	56229107	MIR5007	480379
chr13	56229257	56229397	MIR5007	480669
chr13	56741160	56741274	PRR20D	973777
chr13	57337602	57337784	PRR20D	377267
chr13	59301664	59301884	PCDH17	1095876
chr13	60165115	60165278	DIAPH3-AS1	421606
chr13	61662628	61662825	MIR3169	111189
chr13	61780320	61780604	MIR3169	6306
chr13	63007173	63007358	PCDH20	1017518
chr13	64013141	64013410	OR7E156P	298157
chr13	67078780	67078917	PCDH9-AS2	320383
chr13	68328952	68329006	PCDH9	524484
chr13	70000022	70000199	LINC00550	540565
chr13	71605015	71605302	LINC00348	15743
chr13	73612243	73612473	KLF5	20668
chr13	73649737	73650009	KLF5	16596
chr13	75991200	75991370	TBC1D4	64880
chr13	76033196	76033370	TBC1D4	22880
chr13	80432282	80432596	NDFIP2-AS1	376916
chr13	82446126	82446374	SPRY2	1531040
chr13	83473995	83474169	SLITRK1	982359
chr13	85164932	85165088	LINC00333	450196
chr13	86182527	86182788	SLITRK6	190695
chr13	87016070	87016298	SLITRK6	642587
chr13	87409623	87409765	MIR4500	861230
chr13	87558358	87558545	MIR4500	712450
chr13	89416493	89416630	LINC00433	223410
chr13	90058515	90058724	LINC00353	157943
chr13	91505974	91506476	LINC00410	72375
chr13	94796242	94796472	GPC6-AS2	285516
chr13	96100101	96100237	CLDN10	14249
chr13	96653491	96653687	UGGT2	52049
chr13	97879447	97879845	MBNL2	4898
chr13	98756739	98756879	FARP1	38554
chr13	99606632	99606810	DOCK9	23528
chr13	100217774	100218033	CLYBL	40885
chr13	100450157	100450283	MIR4306	154845
chr13	101225414	101225535	A2LD1	15511
chr13	103720699	103720890	SLC10A2	1503
chr13	107002710	107002915	LINC00460	25995
chr13	108978809	108979009	TNFSF13B	56833
chr13	108998888	108999027	TNFSF13B	76912
chr13	111449978	111450122	LINC00346	72533
chr13	111538254	111538322	LINC00346	15599
chr13	112011787	112011865	TEX29	38773
chr13	113514054	113514221	MCF2L-AS1	108731
chr13	114884773	114884993	RASA3	13102
chr14	21240938	21241088	EDDM3B	4353
chr14	23582079	23582242	CEBPE	6578
chr14	24766084	24766211	DHRS1	2455
chr14	24868893	24868918	NYNRIN	902
chr14	30132774	30132969	MIR548AI	41639
chr14	30585045	30585225	PRKD1	188146
chr14	31470013	31470232	MIR624	13716
chr14	31507945	31508250	AP4S1	12097
chr14	31529503	31529742	AP4S1	33655
chr14	33546254	33546473	NPAS3	137796
chr14	33935707	33935936	EGLN3	484348
chr14	34034099	34034266	EGLN3	386018
chr14	34087756	34087827	EGLN3	332457
chr14	34512990	34513176	EGLN3	92706
chr14	36920996	36921172	SFTA3	61818
chr14	37186707	37186839	PAX9	59935
chr14	37326490	37326644	MIR4503	94952
chr14	37637060	37637213	LOC100129794	4017
chr14	38363903	38363912	FOXA1	299578
chr14	38779046	38779173	CLEC14A	53471
chr14	41228067	41228423	LRFN5	848340
chr14	41328466	41328583	LRFN5	748180
chr14	41818986	41819035	LRFN5	257728
chr14	47163194	47163524	RPL10L	42166
chr14	48190333	48190449	MIR548Y	39858
chr14	48729814	48729954	LOC100506433	465597
chr14	48747798	48748021	LOC100506433	483581
chr14	49833150	49833564	RPS29	219530
chr14	50692590	50692853	SOS2	5246
chr14	51264695	51265051	NIN	32788
chr14	51290482	51290763	NIN	7076
chr14	51363272	51363487	ABHD12B	24395
chr14	53319979	53320124	GNPNAT1	61593
chr14	54446979	54447135	BMP4	23425
chr14	57126792	57126942	C14orf101	80282
chr14	57134110	57134225	C14orf101	87600
chr14	57263102	57263320	OTX2	9025
chr14	57372171	57372325	OTX2-AS1	92271
chr14	57536421	57536639	AP5M1	198966
chr14	57906649	57906689	NAA30	49379
chr14	59092208	59092469	DACT1	8316
chr14	59235707	59236135	DACT1	130153
chr14	59482082	59482373	DAAM1	173007
chr14	60099186	60099391	RTN1	1654
chr14	60561163	60561358	C14orf135	2535
chr14	61531713	61531842	SLC38A6	83749
chr14	61969519	61969696	FLJ22447	67561
chr14	62180531	62180728	HIF1A	16192
chr14	62266319	62266455	SNAPC1	37245
chr14	63513404	63513628	KCNH5	1449
chr14	64858152	64858353	MTHFD1	3394
chr14	64975814	64975997	ZBTB1	4523
chr14	65039954	65040124	PPP1R36	23335
chr14	65155707	65155990	PLEKHG3	15202
chr14	65422101	65422298	GPX2	12478
chr14	65936314	65936402	FUT8	56867
chr14	65973600	65973828	FUT8	94153
chr14	66280612	66280783	FUT8	401165
chr14	66295187	66295390	FUT8	415740
chr14	67911305	67911349	PLEK2	32477
chr14	68853162	68853350	ZFP36L1	407281
chr14	68987698	68987923	ZFP36L1	272708
chr14	70942282	70942427	ADAM20P1	8046
chr14	71152836	71152911	TTC9	44333
chr14	71183556	71184046	TTC9	75053
chr14	72231570	72231675	RGS6	167141
chr14	73088218	73088399	DPF3	272410
chr14	73189371	73189444	DPF3	171365
chr14	74550709	74550839	ALDH6A1	357
chr14	74765763	74765961	ABCD4	3806
chr14	74895946	74896203	SYNDIG1L	3141
chr14	74975178	74975338	ISCA2	14729
chr14	75098627	75098678	LTBP2	19593
chr14	75663248	75663371	TMED10	19899
chr14	76464995	76465159	IFT43	12900
chr14	76581387	76581604	C14orf118	36654
chr14	76674922	76675019	C14orf118	56664
chr14	79933263	79933491	NRXN3	187610
chr14	81989783	81990166	SEL1L	10039
chr14	82079687	82080180	SEL1L	79482
chr14	84329524	84329588	FLRT2	1666899
chr14	86198791	86198960	FLRT2	202304
chr14	87701256	87701396	LOC283585	329135
chr14	87720314	87720538	LOC283585	348193
chr14	89605788	89605885	FOXN3	277569
chr14	91790143	91790383	GPR68	69919
chr14	93390787	93390939	CHGA	1343
chr14	95545422	95545537	DICER1	54303
chr14	95666032	95666041	DICER1-AS1	42008
chr14	96434535	96434869	C14orf132	70791
chr14	98169620	98169796	LOC100129345	16625
chr14	99117437	99117617	C14orf177	60332
chr14	100943024	100943153	BEGAIN	91254
chr14	101708195	101708488	MEG9	171948
chr14	101771779	101772098	MEG9	235532
chr14	102174293	102174420	LINC00239	22353
chr14	102411521	102411781	DYNC1H1	19083
chr14	102657477	102657662	WDR20	51289
chr15	20500913	20501080	CHEK2P2	12917
chr15	20851715	20851823	GOLGA8C	84042
chr15	21904394	21904746	LOC646214	35993
chr15	23093817	23093933	NIPA1	6974
chr15	24105541	24105839	NDN	173091
chr15	24935923	24936047	NPAP1	15383
chr15	25939138	25939279	MIR4715	154693
chr15	26965721	26965813	GABRB3	3809
chr15	28295740	28295945	OCA2	48513
chr15	29432776	29432827	NDNL2	129193
chr15	31371704	31372010	MIR211	14360
chr15	31440599	31440740	TRPM1	12736
chr15	31961616	31961757	OTUD7A	14074
chr15	32611627	32611893	ULK4P3	115172
chr15	33571137	33571323	TMCO5B	31381
chr15	33905202	33905337	RYR3	302026
chr15	34458550	34458692	C15orf29	43605
chr15	36524712	36524976	MIR4510	305656
chr15	38682277	38682475	FAM98B	63852
chr15	41123156	41123290	PPP1R14D	2249
chr15	41577479	41577855	OIP5-AS1	1279
chr15	42676964	42677085	CAPN3	17502
chr15	43784603	43784731	TP53BP1	623
chr15	45668542	45668840	LOC145663	2057
chr15	45716374	45716536	C15orf48	6190
chr15	45761585	45761780	MIR147B	36338
chr15	46008269	46008483	SQRDL	81014
chr15	46702155	46702282	SEMA6D	774120
chr15	48938785	48938937	FBN1	800
chr15	49096299	49096325	CEP152	7018
chr15	51532315	51532509	MIR4713	1877
chr15	52301129	52301307	MAPK6	10103
chr15	52347344	52347413	MAPK6	35934
chr15	52483509	52483773	GNB5	0
chr15	52569764	52569900	MIR1266	367
chr15	53037624	53037783	ONECUT1	44426
chr15	54124167	54124343	WDR72	72308
chr15	55640617	55640763	MIR628	24469
chr15	55819358	55819363	DYX1C1	18926
chr15	56757337	56757476	MNS1	2
chr15	57563437	57563543	LOC283663	29019
chr15	57573657	57573820	LOC283663	18742
chr15	58224698	58224816	ALDH1A2	81479
chr15	58959322	58959469	HSP90AB4P	25855
chr15	59842089	59842271	GCNT3	61710
chr15	60528295	60528515	ANXA2	161670
chr15	60860567	60860752	RORA	23955
chr15	61097759	61097890	RORA	178030
chr15	61132987	61133077	RORA	213258
chr15	61304092	61304223	RORA	217279
chr15	61463581	61463736	RORA	57766
chr15	61508845	61509038	RORA	12464
chr15	61820654	61820709	RORA	299152
chr15	62533454	62533616	C2CD4B	75972
chr15	63526995	63527151	APH1B	42597
chr15	65103127	65103353	PIF1	14485
chr15	66755103	66755210	SNAPC5	34936
chr15	67445479	67445611	SMAD3	12881
chr15	69382596	69382713	LINC00277	9407
chr15	69846800	69847222	LOC145837	6836
chr15	69886874	69887299	LOC145837	32816
chr15	69896335	69896628	LOC145837	42277
chr15	70235496	70235544	LINC00593	107924
chr15	70432709	70433233	TLE3	42453
chr15	70444486	70444671	TLE3	54230
chr15	70655341	70655495	TLE3	265085
chr15	70798334	70798569	UACA	196051
chr15	73740636	73740975	C15orf60	5138
chr15	74079019	74079193	C15orf59	35203
chr15	74533414	74533732	CCDC33	4748
chr15	74646448	74646784	LOC729739	7108
chr15	75432583	75432803	C15orf39	61417
chr15	76638241	76638396	ISL2	9095
chr15	77256981	77257138	PSTPIP1	30326
chr15	77915679	77915876	LINGO1	8833
chr15	78223380	78223523	LOC645752	4192
chr15	78469842	78469980	IDH3A	28124
chr15	79557722	79557869	ANKRD34C	17276
chr15	79576155	79576227	LOC729911	60
chr15	80534625	80534899	FAH	89393
chr15	80743535	80743678	ARNT2	46844
chr15	85327130	85327321	ALPK3	32589
chr15	85996873	85997480	AKAP13	73003
chr15	87530233	87530419	LINC00052	589740
chr15	88410336	88410508	LINC00052	290177
chr15	89047773	89047950	MRPS11	37090
chr15	89531261	89531436	MFGE8	74598
chr15	89542312	89542571	MFGE8	85649
chr15	90291148	90291483	MESP1	3057
chr15	90319361	90319551	MESP2	37
chr15	90525624	90525879	ZNF710	18872
chr15	90638785	90639035	IDH2	6673
chr15	90883712	90883846	GABARAPL3	8833
chr15	91402844	91403084	FURIN	8800
chr15	91801733	91801862	SV2B	158195
chr15	91966045	91966280	SV2B	322507
chr15	92661592	92661732	SLCO3A1	264655
chr15	92812178	92812411	ST8SIA2	124728
chr15	92849940	92850093	ST8SIA2	87046
chr15	92909168	92909387	ST8SIA2	27752
chr15	93365533	93365807	ASB9P1	26820
chr15	93843024	93843134	RGMA	210581
chr15	93909152	93909411	RGMA	276709
chr15	95120104	95120257	MCTP2	220941
chr15	95586536	95587037	LOC400456	283292
chr15	97513624	97513807	SPATA8	186946
chr15	99097854	99098386	FAM169B	40243
chr15	99318662	99318878	MIR4714	8776
chr15	99931017	99931153	LRRC28	139366
chr15	100025992	100026121	MEF2A	80011
chr15	101618080	101618427	LRRK1	158621
chr16	124583	124920	RHBDF1	1954
chr16	429243	429373	TMEM8A	2577
chr16	441929	442178	NME4	5013
chr16	964610	964770	LMF1	56214
chr16	2437079	2437283	CCNF	42111
chr16	2661444	2661531	LOC652276	8060
chr16	5184949	5185162	FAM86A	37160
chr16	6392069	6392265	RBFOX1	322938
chr16	6425655	6425932	RBFOX1	356524
chr16	7140759	7140981	RBFOX1	241769
chr16	7320183	7320425	RBFOX1	62325
chr16	7694125	7694539	RBFOX1	311375
chr16	10388717	10388987	ATF7IP2	90924
chr16	10598343	10598541	ATF7IP2	75619
chr16	10715989	10716110	EMP2	41450
chr16	10723511	10723676	EMP2	48972
chr16	11126781	11126950	CLEC16A	88437
chr16	11143282	11143483	CLEC16A	104938
chr16	11736463	11736652	SNN	25636
chr16	12707436	12707819	MIR4718	106358
chr16	13416320	13416427	SHISA9	420844
chr16	13446707	13447004	SHISA9	451231
chr16	13451508	13451911	SHISA9	456032
chr16	15092800	15093051	PDXDC1	23968
chr16	15993570	15993791	FOPNL	11123
chr16	16694812	16694950	PKD1P1	283347
chr16	16868251	16868393	PKD1P1	456786
chr16	17871374	17871581	XYLT1	306636
chr16	20225818	20225936	GP2	112899
chr16	22587303	22587535	LOC653786	30285
chr16	25616837	25617156	HS3ST4	86190
chr16	25619487	25619640	HS3ST4	83706
chr16	25866510	25866664	HS3ST4	163164
chr16	28519499	28519617	IL27	1344
chr16	29040701	29040813	LAT	44315
chr16	31580223	31580357	CSDAP1	488
chr16	33899522	33899663	LINC00273	62840
chr16	33944453	33944702	LINC00273	17801
chr16	34022091	34022297	LINC00273	59588
chr16	49321636	49321810	CBLN1	5894
chr16	49402037	49402312	C16orf78	5495
chr16	51118382	51118705	SALL1	65803
chr16	51324471	51324549	SALL1	139288
chr16	51580049	51580266	SALL1	394866
chr16	52681395	52681492	LOC643714	40508
chr16	53065580	53065695	CHD9	23249
chr16	53545190	53545453	AKTIP	8020
chr16	54397879	54398118	IRX3	77501
chr16	54404719	54404990	IRX3	84341
chr16	56641313	56641409	MT2A	1068
chr16	57212840	57212990	FAM192A	6986
chr16	58896608	58896922	GOT2	128362
chr16	59055400	59055491	GOT2	287154
chr16	59150736	59151074	GOT2	382490
chr16	59722054	59722230	LOC644649	66865
chr16	60234681	60234903	LOC644649	445586
chr16	61906217	61906827	CDH8	163912
chr16	62084807	62084970	CDH8	14068
chr16	65252680	65252870	CDH11	96761
chr16	65806344	65806612	LOC283867	196141
chr16	66116021	66116179	CDH5	284345
chr16	70655524	70656119	IL34	1775
chr16	71972478	71972621	IST1	43033
chr16	72162531	72162829	TXNL4B	34316
chr16	73074220	73074401	ZFHX3	7873
chr16	74529367	74529545	CLEC18B	73999
chr16	74845244	74845384	FA2H	36515
chr16	75961846	75962075	TERF2IP	280212
chr16	76519637	76519709	CNTNAP4	175903
chr16	77167615	77167859	MON1B	56976
chr16	78482745	78483021	WWOX	349419
chr16	78587590	78587685	WWOX	454264
chr16	81681212	81681393	LOC100129617	17565
chr16	81909183	81909390	PLCG2	96285
chr16	82869374	82869495	CDH13	208976
chr16	84663320	84663457	COTL1	11651
chr16	85641078	85641236	KIAA0182	3792
chr16	85780154	85780321	C16orf74	4368
chr16	86286387	86286531	LOC146513	33505
chr16	86342263	86342408	LOC146513	22227
chr16	86430516	86430775	LOC732275	51231
chr16	86852583	86852711	FOXL1	240469
chr16	87133977	87134320	C16orf95	216706
chr16	88983870	88984016	CBFA2T3	23592
chr16	89665961	89666094	DPEP1	13621
chr17	397583	397730	FAM101B	101852
chr17	827995	828159	NXN	54839
chr17	868727	869059	NXN	13939
chr17	1445820	1446132	PITPNA	19978
chr17	1488928	1489078	PITPNA	22818
chr17	2241761	2241842	SGSM2	954
chr17	2505988	2506163	PAFAH1B1	9066
chr17	2777524	2777919	RAP1GAP2	77793
chr17	5152314	5152445	SCIMP	14231
chr17	5875306	5875615	WSCD1	98318
chr17	6005153	6005331	WSCD1	31220
chr17	6042449	6042622	WSCD1	68516
chr17	7965260	7965504	ALOX15B	22903
chr17	8242243	8242421	ODF4	766
chr17	8857796	8857897	PIK3R5	11132
chr17	8920282	8920764	NTN1	4094
chr17	9144275	9144408	NTN1	219417
chr17	9440637	9440884	STX8	38391
chr17	9715144	9715315	GLP2R	14065
chr17	10018622	10018649	GAS7	78558
chr17	11102965	11103323	SHISA6	41416
chr17	12310085	12310229	FLJ34690	143055
chr17	13835190	13835320	CDRT15P1	92494
chr17	14235707	14235714	MGC12916	28651
chr17	14355259	14355406	MGC12916	148203
chr17	15235762	15235997	TEKT3	8961
chr17	15785530	15785733	ADORA2B	62497
chr17	15915753	15915774	ZSWIM7	12747
chr17	17349039	17349218	SMCR9	26382
chr17	17426427	17426536	RASD1	26718
chr17	17825466	17825783	TOM1L2	50001
chr17	18816687	18816695	SLC5A10	38782
chr17	19300925	19301139	MFAP4	10393
chr17	19330075	19330261	RNF112	15585
chr17	19362419	19362603	RNF112	47929
chr17	19549425	19549632	ALDH3A2	2431
chr17	20388345	20388488	LGALS9B	17497
chr17	25296636	25296705	MIR4522	324317
chr17	25335327	25335465	MIR4522	285557
chr17	25867397	25867566	KSR1	68362
chr17	26500569	26500631	PYY2	52957
chr17	28732223	28732500	CPD	24728
chr17	28990903	28991089	SH3GL1P2	39568
chr17	29064031	29064088	SUZ12P1	27406
chr17	29406882	29407151	MIR4733	14292
chr17	29937238	29937660	MIR365B	34809
chr17	30916221	30916401	CDK5R1	102117
chr17	31520147	31520279	ASIC2	99727
chr17	31779930	31780092	AA06	80687
chr17	32185198	32185400	ASIC2	298425
chr17	32751517	32751580	CCL1	61265
chr17	32935057	32935262	TMEM132E	27290
chr17	33660703	33660810	SLFN11	39910
chr17	35204568	35204900	LHX1	89871
chr17	35207133	35207301	LHX1	87470
chr17	35207435	35207476	LHX1	87295
chr17	35227882	35228068	LHX1	66703
chr17	36131018	36131126	HNF1B	25922
chr17	36378905	36379133	TBC1D3	30239
chr17	37896846	37897099	GRB7	627
chr17	38541575	38541727	GJD3	20630
chr17	38672134	38672300	TNS4	14280
chr17	38695985	38696147	CCR7	25589
chr17	39013460	39013470	KRT12	9992
chr17	40307758	40307925	RAB5C	696
chr17	40552105	40552378	STAT3	11592
chr17	41535601	41536093	MIR2117	13428
chr17	41632372	41632588	ETV4	8572
chr17	42686260	42686292	C17orf104	47469
chr17	43046888	43046919	C1QL1	1244
chr17	43823215	43823384	CRHR1	38261
chr17	45978893	45979249	SP2	5378
chr17	46647734	46648012	HOXB3	3798
chr17	46796069	46796300	PRAC	3582
chr17	46810351	46810548	HOXB13	4240
chr17	47185809	47185887	B4GALNT2	23934
chr17	47626008	47626135	NXPH3	27162
chr17	48210499	48210663	SAMD14	3253
chr17	48290489	48290667	COL1A1	11489
chr17	51532995	51533251	KIF2B	366987
chr17	53012543	53012792	COX11	33272
chr17	54142051	54142172	ANKFN1	88663
chr17	54717282	54717672	NOG	46223
chr17	55177330	55177459	AKAP1	14196
chr17	57445048	57445255	MIR4729	1605
chr17	57832019	57832217	VMP1	47157
chr17	58657124	58657253	PPM1D	20290
chr17	59503434	59503635	C17orf82	14323
chr17	60895942	60896095	2010-03-01	10237
chr17	61505637	61505974	CYB561	12233
chr17	63564407	63564599	AXIN2	6667
chr17	67530012	67530249	MAP2K6	119175
chr17	67798301	67798597	KCNJ16	272768
chr17	70657727	70657856	LINC00511	21116
chr17	70760295	70760426	LINC00511	123684
chr17	71301349	71301595	CDC42EP4	6548
chr17	71642928	71643089	SDK2	2701
chr17	71682387	71682722	SDK2	42160
chr17	71756700	71756820	LOC400620	26140
chr17	71853905	71854089	LINC00469	29229
chr17	71920961	71921153	LINC00469	96285
chr17	72104538	72104683	RPL38	95111
chr17	72631640	72631731	CD300E	11743
chr17	73041358	73041540	ATP5H	1534
chr17	73979797	73979906	ACOX1	4282
chr17	74607357	74607692	ST6GALNAC2	25212
chr17	75103049	75103292	SCARNA16	17661
chr17	75210917	75211051	SEC14L1	29623
chr17	75806661	75806887	FLJ45079	73282
chr17	77368993	77369194	RBFOX3	109369
chr17	78595745	78595917	RPTOR	77121
chr17	79064753	79064883	MIR657	34290
chr17	80133280	80133438	CCDC57	37251
chr17_gl000205_random	93365	93531	-1	-1
chr17_gl000205_random	131557	131877	-1	-1
chr18	12658	12816	ROCK1P1	96248
chr18	518200	518516	COLEC12	17471
chr18	1014647	1014780	ADCYAP1	109351
chr18	3374203	3374344	TGIF1	37727
chr18	4017648	4017809	LOC201477	139469
chr18	4468646	4468774	DLGAP1	13380
chr18	5097276	5097415	C18orf42	99840
chr18	5196465	5196640	C18orf42	615
chr18	5601298	5601438	EPB41L3	57312
chr18	5728635	5728841	LOC645355	19976
chr18	5746782	5747075	LOC645355	1742
chr18	6558008	6558162	LOC100130480	46594
chr18	6571116	6571411	LOC100130480	59702
chr18	7157849	7158010	LAMA1	40036
chr18	8313064	8313289	LOC100192426	53743
chr18	8655179	8655292	RAB12	45737
chr18	8868269	8868550	SOGA2	150901
chr18	9404748	9404816	TWSG1	69984
chr18	9700327	9700581	RAB31	7646
chr18	10310240	10310425	APCDD1	144199
chr18	10318639	10318766	APCDD1	135858
chr18	11323552	11323867	PIEZO2	174791
chr18	12885525	12885881	PTPN2	1191
chr18	13446802	13446939	MIR5190	13006
chr18	13452057	13452216	MIR5190	7729
chr18	13531098	13531147	MIR5190	71153
chr18	18511445	18511599	ROCK1	180213
chr18	18883538	18883852	GREB1L	61336
chr18	19080415	19080584	ESCO1	100109
chr18	19623935	19624702	GATA6	124701
chr18	19674070	19674074	GATA6	75329
chr18	20869994	20870118	CABLES1	134206
chr18	21299717	21299882	LAMA3	30156
chr18	22599508	22599770	ZNF521	332444
chr18	24811736	24812022	CHST9	46434
chr18	25297951	25298131	CDH2	459314
chr18	25359082	25359439	CDH2	398006
chr18	25758186	25758424	CDH2	741
chr18	25867216	25867372	CDH2	109771
chr18	27232623	27232640	MIR302F	646235
chr18	27291999	27292155	MIR302F	586720
chr18	28869688	28869884	DSG1	28167
chr18	29389780	29389844	SLC25A52	48937
chr18	29526673	29526896	TRAPPC8	3582
chr18	32231744	32231908	DTNA	58287
chr18	32338475	32338719	DTNA	2536
chr18	32795998	32796035	ZNF397	24958
chr18	33328083	33328273	GALNT1	93551
chr18	33431217	33431528	MIR187	53361
chr18	34799259	34799555	CELF4	346445
chr18	35064365	35064522	CELF4	81478
chr18	35278588	35278759	MIR4318	41491
chr18	36770399	36770624	MIR5583-1	486060
chr18	39453657	39453801	PIK3C3	81397
chr18	39513794	39514141	PIK3C3	21057
chr18	40132572	40132648	LOC284260	365940
chr18	40321937	40322135	RIT2	373522
chr18	42915672	42916030	SLC14A2	122726
chr18	43156980	43157170	SLC14A2	37595
chr18	43558151	43558294	EPG5	10846
chr18	44027822	44027962	LOXHD1	71087
chr18	46593472	46593744	MIR4744	17334
chr18	46907227	46907312	DYM	79767
chr18	47242616	47242678	ACAA2	97573
chr18	47257519	47257661	ACAA2	82590
chr18	47431725	47432083	SCARNA17	91333
chr18	47758009	47758312	CCDC11	34553
chr18	47758929	47759144	CCDC11	33721
chr18	48000601	48000716	MAPK4	85767
chr18	48494108	48494270	ELAC1	116
chr18	48909770	48909879	LOC100287225	8532
chr18	48944545	48944761	LOC100287225	26134
chr18	52057792	52057997	C18orf54	172622
chr18	53087002	53087154	TCF4	2569
chr18	53200544	53200632	TCF4	22544
chr18	53415551	53415858	TCF4	112363
chr18	53945503	53945613	LOC100505474	140736
chr18	54088228	54088364	TXNL1	217556
chr18	55609773	55610024	NEDD4L	101585
chr18	56313681	56313911	ALPK2	17492
chr18	56868707	56868815	GRP	18584
chr18	59334210	59334364	CDH20	176436
chr18	60654313	60654377	PHLPP1	271642
chr18	61842830	61842879	LINC00305	26570
chr18	65192632	65192804	DSEL	8665
chr18	65298353	65298656	DSEL	114386
chr18	65301969	65302102	DSEL	118002
chr18	66611733	66611792	CCDC102B	146417
chr18	75065527	75065648	GALR1	103520
chr18	77417236	77417265	CTDP1	22535
chr18	77877907	77878017	ADNP2	10993
chr19	2581375	2581568	GADD45B	105253
chr19	2587624	2587717	GADD45B	111502
chr19	3681789	3681938	PIP5K1C	18539
chr19	6730418	6730765	GPR108	6868
chr19	8185814	8186019	FBN3	26366
chr19	9247206	9247439	ZNF317	3616
chr19	9508785	9508944	ZNF177	21794
chr19	9517630	9518140	ZNF266	28094
chr19	9542292	9542430	ZNF266	3804
chr19	9809132	9809223	ZNF812	2270
chr19	12682353	12682723	ZNF564	19997
chr19	13345418	13345618	IER2	84137
chr19	13721024	13721177	CACNA1A	103750
chr19	14097290	14097535	RFX1	19599
chr19	15291971	15292205	NOTCH3	19587
chr19	15662466	15662613	CYP4F22	43131
chr19	15982395	15982572	CYP4F2	26312
chr19	17506014	17506164	BST2	10220
chr19	17709034	17709115	GLT25D1	42524
chr19	20178784	20178955	ZNF90	9847
chr19	20179581	20179969	ZNF90	8833
chr19	20198507	20198798	ZNF90	9705
chr19	20372269	20372564	ZNF486	94247
chr19	20482223	20482470	MIR1270-1	27693
chr19	22193696	22193917	ZNF208	0
chr19	23185948	23186137	ZNF728	0
chr19	23351115	23351411	ZNF724P	81761
chr19	27737398	27737533	LOC148189	547315
chr19	28883072	28883262	LOC148145	572775
chr19	28884956	28885133	LOC148145	570904
chr19	28937491	28937724	LOC148145	518313
chr19	30043475	30043562	VSTM2B	25985
chr19	34057822	34057968	PEPD	45023
chr19	35395612	35395662	LOC100652909	5765
chr19	35579540	35579684	LOC100128675	17491
chr19	35744800	35744944	LSR	5242
chr19	35962023	35962189	KRTDAP	19244
chr19	37853760	37853895	ZNF527	8163
chr19	39444504	39444638	FBXO17	1177
chr19	41488709	41489023	CYP2B6	8180
chr19	42391989	42392155	ARHGEF1	3544
chr19	42703332	42703622	DEDD2	18191
chr19	43017226	43017438	CEACAM1	15223
chr19	44915210	44915377	ZNF285	9433
chr19	46067369	46067784	OPA3	20338
chr19	46133792	46133998	MIR330	8347
chr19	46385267	46385556	IRF2BP1	3820
chr19	47091248	47091328	LOC100506012	13129
chr19	47901671	47901924	MEIS3	20861
chr19	48123393	48123470	GLTSCR1	11941
chr19	48431247	48431433	SNAR-C2	641
chr19	48672892	48673021	LIG1	539
chr19	48794044	48794182	ZNF114	19391
chr19	49713758	49714023	TRPM4	52743
chr19	50755529	50755725	MYH14	48645
chr19	50795661	50795860	KCNC3	36774
chr19	51124000	51124211	SNAR-F	15781
chr19	52410394	52410889	ZNF649	2089
chr19	52463906	52464180	ZNF350	25899
chr19	52987330	52987855	ZNF578	30502
chr19	52988527	52988546	ZNF578	31699
chr19	52988708	52989445	ZNF578	31880
chr19	53023221	53023409	ZNF808	7499
chr19	53062306	53062505	ZNF701	11020
chr19	53449675	53449800	ZNF321P	3828
chr19	53594760	53594919	ZNF160	11768
chr19	53811727	53811859	BIRC8	16852
chr19	53966663	53966839	ZNF813	4149
chr19	54340158	54340564	NLRP12	12510
chr19	54538050	54538264	VSTM1	28943
chr19	55523484	55523720	GP6	25912
chr19	56143142	56143285	ZNF784	7201
chr19	58398934	58399144	ZNF814	1298
chr1_gl000192_random	544495	544615	-1	-1
chr2	900071	900412	LOC339822	35959
chr2	900540	900642	LOC339822	36428
chr2	928380	928532	SNTG2	18021
chr2	1661089	1661382	PXDN	86909
chr2	3247760	3247897	TSSC1	133756
chr2	6209554	6209758	LOC400940	87445
chr2	6905306	6905434	LINC00487	5008
chr2	7836833	7837310	LOC100506274	275442
chr2	8012877	8013035	LOC339788	103910
chr2	8394412	8395132	LINC00299	73417
chr2	8395499	8395980	LINC00299	72569
chr2	9358253	9358503	ASAP2	11360
chr2	9870421	9870553	YWHAQ	99315
chr2	10687221	10687460	ODC1	98768
chr2	11076367	11076671	KCNF1	24305
chr2	11894235	11894365	LPIN1	7514
chr2	12197702	12197892	MIR4262	220590
chr2	15874994	15875428	DDX1	143250
chr2	16131860	16132078	MYCNOS	50015
chr2	17725312	17725728	VSNL1	3506
chr2	21675283	21675478	LOC645949	258046
chr2	21675671	21675949	LOC645949	257575
chr2	22581934	22582411	LOC645949	648410
chr2	23018369	23018569	KLHL29	589728
chr2	23193426	23193672	KLHL29	414625
chr2	23251042	23251369	KLHL29	356928
chr2	24583638	24583934	ITSN2	241
chr2	24680072	24680178	ITSN2	96675
chr2	25913024	25913164	DTNB	16508
chr2	26843056	26843267	CIB4	20944
chr2	26878844	26879049	CIB4	14633
chr2	27124855	27125042	DPYSL5	53564
chr2	29276767	29276895	C2orf71	20232
chr2	30512074	30512264	LBH	57678
chr2	30679152	30679348	LCLAT1	9016
chr2	32111961	32112031	MEMO1	123667
chr2	35020781	35020947	MYADML	1067497
chr2	35662098	35662269	LOC100288911	920444
chr2	36119827	36120069	LOC100288911	462644
chr2	36877296	36877450	VIT	46382
chr2	37608366	37608575	QPCT	36614
chr2	37617595	37617849	QPCT	45843
chr2	37884260	37884428	CDC42EP3	14898
chr2	38064812	38064994	FAM82A1	87467
chr2	38209509	38209706	FAM82A1	31914
chr2	38245090	38245325	CYP1B1	57998
chr2	38265423	38265587	CYP1B1	37736
chr2	38634562	38634728	ATL2	30130
chr2	38670250	38670936	ATL2	65818
chr2	39874235	39874458	TMEM178A	18179
chr2	40065865	40066079	THUMPD2	59449
chr2	40498289	40498298	SLC8A1	159146
chr2	42054513	42054709	LOC388942	49985
chr2	42219560	42220212	C2orf91	38617
chr2	43038793	43038845	HAAO	19042
chr2	43249362	43249536	ZFP36L2	204209
chr2	43587406	43587601	LOC100129726	133057
chr2	45173047	45173363	SIX3	4011
chr2	45450516	45450738	UNQ6975	31342
chr2	46877805	46877911	CRIPT	33481
chr2	48510918	48511159	FOXN2	30635
chr2	48589672	48589809	FOXN2	47878
chr2	48597084	48597343	FOXN2	55290
chr2	49356281	49356517	FSHR	25149
chr2	49382125	49382256	FSHR	459
chr2	50164194	50164452	NRXN1	410442
chr2	52562971	52563163	NRXN1	1303297
chr2	53339724	53340024	CHAC2	654904
chr2	60646430	60646522	MIR4432	31850
chr2	61066675	61066889	FLJ16341	41560
chr2	61809398	61809567	XPO1	43980
chr2	62337149	62337347	B3GNT2	85914
chr2	64400804	64401255	PELI1	29199
chr2	64479561	64480013	LINC00309	46942
chr2	64627962	64628141	LGALSL	53185
chr2	65304413	65304725	CEP68	20919
chr2	65773007	65773055	SPRED2	113351
chr2	66808795	66808960	MEIS1	146264
chr2	67440932	67441162	LOC644838	1289
chr2	67560176	67560595	ETAA1	63846
chr2	67816482	67816588	ETAA1	192041
chr2	68348158	68348562	WDR92	36116
chr2	68710230	68710580	APLF	15540
chr2	69670340	69670502	NFU1	5580
chr2	69676144	69676417	NFU1	11384
chr2	69678025	69678354	NFU1	13265
chr2	70955368	70955598	ADD2	39249
chr2	70994168	70994319	ADD2	528
chr2	71477996	71478256	PAIP2B	23763
chr2	74270493	74270677	TET3	2772
chr2	74860218	74860427	C2orf65	14737
chr2	75284258	75284494	MIR5000	33444
chr2	75446348	75446567	TACR1	19703
chr2	75631175	75631381	FAM176A	156711
chr2	76806309	76806802	GCFC2	868198
chr2	77440851	77440996	LRRTM4	308506
chr2	78127523	78127679	SNAR-H	54473
chr2	78263018	78263248	SNAR-H	80866
chr2	80059753	80059928	MIR4264	183268
chr2	80412461	80412602	LRRTM1	118885
chr2	81101579	81101749	LRRTM1	570092
chr2	81271036	81271117	LRRTM1	739549
chr2	84014753	84015000	FUNDC2P2	502805
chr2	84448208	84448446	FUNDC2P2	69359
chr2	85316204	85316401	TCF7L1	44181
chr2	85618499	85618595	CAPG	19225
chr2	86099928	86100035	ST3GAL5	5135
chr2	87013300	87013383	CD8A	5454
chr2	87756148	87756279	LINC00152	1175
chr2	88367041	88367115	SMYD1	183
chr2	89065374	89065629	ANKRD36BP2	0
chr2	89299845	89299999	MIR4436A	187962
chr2	90373355	90373500	MIR4436A	1261472
chr2	90472684	90472959	MIR4436A	1360801
chr2	91682209	91682442	LOC654342	165533
chr2	91682896	91683325	LOC654342	164650
chr2	91761222	91761237	LOC654342	86738
chr2	91762390	91762523	LOC654342	85452
chr2	91763303	91763536	LOC654342	84439
chr2	91844833	91845168	LOC654342	2807
chr2	92284247	92284391	ACTR3BP2	155089
chr2	97731931	97732074	FAHD2B	28508
chr2	98024689	98024731	LOC100506123	66318
chr2	98024927	98025155	LOC100506123	65894
chr2	98436292	98436498	ZAP70	85424
chr2	98964854	98964988	CNGA3	2237
chr2	99059030	99059191	INPP4A	2129
chr2	99698276	99698711	TSGA10	59326
chr2	100814819	100814857	AFF3	55782
chr2	102817097	102817281	IL1RL2	13665
chr2	104019826	104020133	TMEM182	641337
chr2	104402000	104402189	LOC100287010	622601
chr2	105794107	105794644	GPR45	63555
chr2	107351269	107351460	ST6GAL2	151150
chr2	108118993	108119397	LOC729121	323186
chr2	109538753	109538897	EDAR	66931
chr2	111432913	111433120	BUB1	2564
chr2	111493050	111493313	ACOXL	2901
chr2	111526284	111526460	ACOXL	36135
chr2	112797824	112797981	TMEM87B	14818
chr2	113606674	113606859	IL1B	12318
chr2	115578792	115578882	DPP10	243364
chr2	116899462	116899683	DPP10	979779
chr2	116936515	116936713	DPP10	1016832
chr2	118036556	118036768	DDX18	535486
chr2	119007297	119007671	INSIG2	161248
chr2	120518069	120518219	PTPN4	863
chr2	121459146	121459277	GLI2	95589
chr2	121467279	121467493	GLI2	87373
chr2	122437763	122438134	LOC254128	30199
chr2	122503822	122504064	TSN	9056
chr2	124804061	124804368	CNTNAP5	21198
chr2	125085043	125085182	CNTNAP5	302180
chr2	125367750	125367976	CNTNAP5	584887
chr2	127700059	127700616	BIN1	164287
chr2	129523215	129523258	HS6ST1	447044
chr2	130318810	130318964	LOC389033	372926
chr2	130364166	130364368	LOC389033	327522
chr2	133160783	133161140	GPR39	13006
chr2	134328895	134329074	NCKAP5	2864
chr2	134907510	134907736	MIR3679	22815
chr2	137085137	137085332	CXCR4	209412
chr2	141323377	141323780	LRP1B	1565490
chr2	141721970	141722158	LRP1B	1167112
chr2	142810270	142810357	LRP1B	78913
chr2	143261298	143261461	LRP1B	372028
chr2	143732049	143732407	KYNU	96855
chr2	144270776	144270911	ARHGAP15	383878
chr2	145103826	145104037	GTDC1	13743
chr2	147611467	147611603	PABPC1P2	266843
chr2	148735408	148735814	ORC4	42492
chr2	149276664	149276853	EPC2	125706
chr2	149477532	149477543	EPC2	74973
chr2	150003866	150004085	LYPD6B	108886
chr2	150187799	150187956	LYPD6	771
chr2	151968324	151968587	RBM43	149802
chr2	153055184	153055433	STAM2	22678
chr2	153325886	153326019	FMNL2	134136
chr2	155377552	155377725	LOC100144595	63602
chr2	155446126	155446417	KCNJ3	108675
chr2	157529686	157529920	GPD2	236787
chr2	158796749	158796822	UPP2	54868
chr2	158867630	158867934	UPP2	15940
chr2	160121751	160122050	WDSUB1	21013
chr2	166101773	166101957	SCN2A	5862
chr2	166617984	166618263	GALNT3	32540
chr2	166700836	166701284	LOC100506124	27167
chr2	166711179	166711180	LOC100506124	17271
chr2	168131710	168131841	XIRP2	87918
chr2	169269350	169269506	CERS6	43252
chr2	169409046	169409228	MIR4774	30224
chr2	170982755	170982848	MYO3B	51806
chr2	171621171	171621635	LOC100505695	5968
chr2	172117333	172117519	TLK1	29509
chr2	172644981	172645151	DYNC1I2	101000
chr2	173479017	173479164	PDK1	58239
chr2	173539131	173539514	RAPGEF4	61010
chr2	173569057	173569306	RAPGEF4	31218
chr2	173591109	173591160	RAPGEF4	9364
chr2	174611504	174611709	SP3	217238
chr2	176962418	176962565	HOXD12	1964
chr2	177314757	177314924	MIR1246	150856
chr2	177889578	177889739	HNRNPA3	187682
chr2	178109829	178110048	MIR3128	10690
chr2	178179579	178179832	NFE2L2	49720
chr2	178202891	178203087	LOC100130691	54332
chr2	178773228	178773383	PDE11A	14181
chr2	180334938	180335222	ZNF385B	92093
chr2	180415026	180415204	ZNF385B	12111
chr2	182545547	182545690	NEUROD1	155
chr2	184394606	184394896	NUP35	405524
chr2	184628609	184628759	NUP35	639527
chr2	185063524	185063822	ZNF804A	399270
chr2	186009368	186009513	ZNF804A	546276
chr2	188540761	188540940	TFPI	121542
chr2	188859351	188859493	GULP1	296902
chr2	189343617	189343768	MIR561	181399
chr2	191269232	191269493	MFSD6	3587
chr2	191426956	191427116	TMEM194B	27488
chr2	191734572	191734771	GLS	10775
chr2	194212361	194212428	PCGEM1	597791
chr2	196172502	196172830	SLC39A10	348701
chr2	198187993	198188156	ANKRD44	12472
chr2	198443152	198443387	MOB4	62131
chr2	200270151	200270324	SATB2	52495
chr2	200919672	200920029	TYW5	99213
chr2	201601471	201601721	LOC100507140	1571
chr2	202234651	202234807	ALS2CR12	12550
chr2	202672778	202672951	CDK15	1477
chr2	202772052	202772182	CDK15	100751
chr2	202884764	202885020	FZD7	14289
chr2	203283229	203283653	BMPR2	42180
chr2	203439330	203439339	FAM117B	60561
chr2	204434610	204434677	RAPH1	34552
chr2	206551582	206551736	NRP2	4359
chr2	206822610	206822824	INO80D	128082
chr2	208110309	208110452	KLF7	79695
chr2	208666095	208666256	FZD5	31952
chr2	208675566	208676071	FZD5	41423
chr2	208810033	208810218	PLEKHM3	80066
chr2	208937146	208937341	LOC100507443	46511
chr2	209008010	209008235	CRYGB	2642
chr2	209080746	209081035	C2orf80	25973
chr2	210164267	210164503	MAP2	124267
chr2	210316219	210316229	MAP2	27449
chr2	210638223	210638391	UNC80	1507
chr2	211627543	211627835	CPS1-IT1	145249
chr2	211683420	211683596	CPS1-IT1	201126
chr2	212328299	212328445	CPS1-IT1	846005
chr2	214899154	214899452	VWC2L	377008
chr2	215954689	215954957	ABCA12	48194
chr2	217183253	217183408	2004-03-01	53342
chr2	217210588	217210807	2004-03-01	25943
chr2	217427870	217428030	RPL37A	64351
chr2	217471361	217471744	IGFBP2	26382
chr2	219663950	219664111	CYP27A1	17479
chr2	219863875	219864011	MIR375	2419
chr2	220430374	220430557	OBSL1	5711
chr2	220716008	220716250	MIR4268	55036
chr2	225080310	225080802	SERPINE2	176274
chr2	227556134	227556305	MIR5702	32625
chr2	227585735	227585949	MIR5702	62226
chr2	228072405	228072625	COL4A3	43125
chr2	228622017	228622190	SLC19A3	39272
chr2	228682833	228682971	CCL20	4276
chr2	233109631	233109795	ALPP	133552
chr2	233915967	233916402	INPP5D	8633
chr2	235242541	235242725	ARL4C	162968
chr2	235457724	235457901	ARL4C	52031
chr2	235679987	235680189	SH3BP4	180438
chr2	236713199	236713397	AGAP1	310467
chr2	236716052	236716298	AGAP1	313320
chr2	236812903	236813302	GBX2	263350
chr2	238119571	238119715	COPS8	125488
chr2	238409569	238409813	MLPH	13692
chr2	238936571	238936756	SCLY	32808
chr2	239198850	239199006	PER2	1643
chr2	239726051	239726244	TWIST2	30428
chr2	240570370	240570555	LOC150935	113998
chr2	241524146	241524316	CAPN10	1816
chr20	232008	232440	DEFB132	5936
chr20	555330	555554	CSNK2A1	30848
chr20	1167456	1167650	TMEM74B	2339
chr20	1281785	1282052	SDCBP2	12265
chr20	1625213	1625241	SIRPG	13184
chr20	1813455	1813464	LOC100289473	53063
chr20	1838168	1838265	SIRPA	36547
chr20	2516876	2517038	TMC2	214
chr20	4022516	4022805	RNF24	26300
chr20	6250157	6250292	FERMT1	145966
chr20	6829598	6829978	BMP2	80854
chr20	10260993	10261192	LOC100131208	60839
chr20	10645106	10645297	JAG1	9397
chr20	11699366	11699661	BTBD3	171815
chr20	12733609	12734116	SPTLC3	255510
chr20	13337465	13337689	LOC100505536	117131
chr20	17047724	17047906	PCSK2	158845
chr20	17539351	17539567	BFSP1	38
chr20	17733263	17733418	BANF2	52671
chr20	18036425	18036434	OVOL2	2087
chr20	18082215	18082516	PET117	35982
chr20	19188412	19188611	SLC24A3	4678
chr20	19601139	19601463	RIN2	265701
chr20	22374896	22375008	LOC284788	26273
chr20	22471536	22471835	LOC284788	70255
chr20	22483625	22483711	LINC00261	75569
chr20	22548113	22548249	LINC00261	11031
chr20	22582114	22582370	FOXA2	16013
chr20	22699876	22700108	FOXA2	133775
chr20	23737460	23737748	CST1	5886
chr20	23745427	23745636	CST1	13853
chr20	23851091	23851505	CST5	8875
chr20	24472975	24473210	SYNDIG1	23141
chr20	29825196	29825338	DEFB115	20128
chr20	31122466	31122623	C20orf112	50252
chr20	31562426	31562767	SUN5	29472
chr20	31602152	31602732	BPIFB2	6746
chr20	31664404	31664667	BPIFB4	4650
chr20	32048533	32048772	SNTA1	16835
chr20	32366469	32366687	CHMP4B	32422
chr20	32598320	32598480	RALY	16863
chr20	33227645	33227898	PIGU	37191
chr20	33548549	33548802	MYH7B	4846
chr20	33567742	33567877	MIR499A	10301
chr20	34961160	34961318	DLGAP4	34125
chr20	36544295	36544482	VSTM2L	12797
chr20	37221129	37221370	ARHGAP40	9206
chr20	37236104	37236399	ARHGAP40	5528
chr20	38932887	38933053	MAFB	384823
chr20	39086103	39086301	MAFB	231575
chr20	39625792	39626073	TOP1	31388
chr20	39632101	39632153	TOP1	25308
chr20	39820711	39820802	PLCG1	54551
chr20	41216175	41216341	PTPRT	602216
chr20	42523586	42523758	TOX2	19733
chr20	42999409	42999607	HNF4A	14969
chr20	43153343	43153704	SERINC3	2617
chr20	43154836	43155156	SERINC3	4110
chr20	43357639	43357978	WISP2	13755
chr20	43646038	43646191	STK4	50919
chr20	43670368	43670513	KCNS1	59240
chr20	44314642	44314777	WFDC11	15764
chr20	44342849	44342855	SPINT4	8132
chr20	44764830	44765150	CD40	17925
chr20	44906465	44906706	CDH22	26131
chr20	45180599	45180801	OCSTAMP	1386
chr20	45669599	45669692	MIR3616	125916
chr20	46202131	46202184	NCOA3	71531
chr20	46317554	46317717	SULF2	97091
chr20	47863055	47863246	DDX27	27224
chr20	47910466	47910776	SNORD12	13247
chr20	48248283	48248360	PTGIS	63576
chr20	48379598	48379758	B4GALT5	49177
chr20	48448416	48448623	SLC9A8	19167
chr20	48759394	48759608	TMEM189-UBE2V1	10727
chr20	49384403	49384591	BCAS4	26875
chr20	49922295	49922557	MIR3194	146957
chr20	50021212	50021363	MIR3194	48151
chr20	52724310	52724496	BCAS1	37006
chr20	54161829	54161950	CBLN4	418062
chr20	55404954	55405171	TFAP2C	200597
chr20	55578123	55578330	BMP7	263377
chr20	57057557	57058020	APCDD1L	31929
chr20	57281313	57281391	NPEPL1	13452
chr20	58940202	58940327	MIR4533	112841
chr20	59155167	59155297	MIR4533	101999
chr20	60072180	60072339	CDH4	2137
chr20	61464010	61464206	DPH3P1	12269
chr20	61703132	61703313	HAR1A	29330
chr21	9850457	9850656	MIR3687	24255
chr21	9856131	9856261	MIR3687	29929
chr21	10742918	10743092	TPTE	247828
chr21	10743239	10743266	TPTE	247654
chr21	10807080	10807300	TPTE	183620
chr21	11139282	11139469	BAGE	40345
chr21	11164983	11165062	BAGE	66046
chr21	11166909	11167160	BAGE	67972
chr21	14368303	14368418	ANKRD30BP2	42068
chr21	16359818	16360040	NRIP1	77086
chr21	20493103	20493187	TMPRSS15	717133
chr21	24596331	24596500	D21S2088E	160656
chr21	27493276	27493445	APP	19263
chr21	27600396	27600696	APP	56950
chr21	28106769	28106932	ADAMTS1	110796
chr21	29131560	29131735	LINC00113	36863
chr21	29607612	29607650	LINC00314	221931
chr21	29652988	29653124	LINC00161	258515
chr21	30206879	30207014	N6AMT1	50681
chr21	30294652	30295122	N6AMT1	36957
chr21	32530160	32530460	KRTAP19-8	119365
chr21	33556557	33557010	MIS18A	94366
chr21	33933867	33934142	TCP10L	23703
chr21	33976902	33977198	C21orf59	7715
chr21	34506303	34506588	C21orf54	35953
chr21	36179996	36180153	LOC100506385	61875
chr21	37125717	37125888	MIR802	32705
chr21	37469419	37469675	CBR1	27135
chr21	37623088	37623272	MORC3	69214
chr21	37806718	37807140	CLDN14	31599
chr21	38322119	38322218	HLCS	16738
chr21	39878841	39879142	ERG	8413
chr21	40185162	40185336	ETS2	7408
chr21	40999236	40999427	C21orf88	14487
chr21	41224110	41224330	PCP4	15016
chr21	41946926	41947162	DSCAM-IT1	55531
chr21	42616383	42616616	PLAC4	59217
chr21	43733790	43733945	TFF3	1761
chr21	44089348	44089491	PDE9A	15487
chr21	44380062	44380191	PKNOX1	14451
chr21	45573150	45573310	C21orf33	19657
chr21	45661357	45661535	ICOSLG	523
chr21	45761694	45762126	C21orf2	2409
chr21	45766258	45766386	C21orf2	6973
chr21	45848296	45848478	LRRC3-AS1	26689
chr21	46125650	46125804	TSPEAR	5691
chr21	46622274	46622462	POFUT2	85349
chr21	46737569	46737696	LOC642852	29603
chr21	47168179	47168340	LOC100129027	87993
chr22	17048560	17048831	CCT8L2	24869
chr22	17398447	17398583	HSFY1P1	90084
chr22	18444004	18444184	MIR648	19543
chr22	20231558	20231658	MIR1286	5076
chr22	21410193	21410336	LOC400891	9945
chr22	21909777	21909951	RIMBP3C	4027
chr22	23709475	23709712	CES5AP1	14601
chr22	24323082	24323247	GSTT2	769
chr22	24408262	24408305	CABIN1	443
chr22	25408777	25408946	KIAA1671	14994
chr22	26566853	26566985	SEZ6L	1414
chr22	26570446	26570652	SEZ6L	5007
chr22	26672639	26672770	SEZ6L	107200
chr22	27009883	27010197	CRYBB1	3794
chr22	27028697	27029029	CRYBA4	10770
chr22	27038813	27039061	MIAT	14384
chr22	29005978	29006137	TTC28	69716
chr22	29316866	29317162	ZNRF3	3490
chr22	29385159	29385505	ZNRF3-AS1	41959
chr22	29436256	29436342	ZNRF3-AS1	8792
chr22	30758691	30758772	SF3A1	5778
chr22	31758649	31758892	PATZ1	16400
chr22	32543198	32543574	C22orf42	11669
chr22	34293128	34293570	LARGE	22846
chr22	35230645	35231062	ISX	231067
chr22	35844449	35844546	MCM5	48334
chr22	36391641	36391734	RBFOX2	32851
chr22	36839035	36839237	TXN2	38450
chr22	37965331	37965744	CDC42EP1	8861
chr22	38367761	38368004	SOX10	12535
chr22	39427603	39427713	APOBEC3F	8959
chr22	40605986	40605996	TNRC6B	32058
chr22	40833504	40833634	SGSM3	66910
chr22	40875023	40875410	SGSM3	108429
chr22	40894579	40894773	SGSM3	127985
chr22	41080717	41081120	MCHR1	5536
chr22	41684351	41684530	RANGAP1	2135
chr22	42896480	42896710	SERHL	0
chr22	42905115	42905307	SERHL	8531
chr22	43336094	43336563	PACSIN2	6484
chr22	43403569	43403647	PACSIN2	7537
chr22	44588336	44588528	PARVG	11080
chr22	45448627	45449175	PHF21B	42818
chr22	46506169	46506313	MIRLET7A3	2315
chr22	48055451	48055637	FLJ46257	28133
chr22	48120637	48120809	FLJ46257	93319
chr22	48123556	48123708	FLJ46257	96238
chr22	50908359	50908519	SBF1	4945
chr3	1555390	1555536	CNTN6	420762
chr3	2725640	2725948	CNTN4	207950
chr3	2728692	2728878	CNTN4	205020
chr3	5054932	5055172	BHLHE40	33836
chr3	5749560	5749865	MIR4790	457620
chr3	7547007	7547089	GRM7	644206
chr3	7829699	7830107	LOC100288428	713237
chr3	7855202	7855363	LOC100288428	687981
chr3	7896315	7896793	LOC100288428	646551
chr3	8155632	8155818	LOC100288428	387526
chr3	8362841	8363006	LOC100288428	180338
chr3	8414078	8414220	LOC100288428	129124
chr3	8923914	8924014	RAD18	81145
chr3	9200887	9201154	SRGAP3	90215
chr3	10696934	10697175	LINC00606	108702
chr3	10772328	10772464	LINC00606	33413
chr3	13606562	13606804	FBLN2	3435
chr3	13992714	13992968	TPRXL	13908
chr3	14321006	14321055	LSM3	100779
chr3	14464095	14464436	SLC6A6	19990
chr3	14639880	14640144	C3orf19	53108
chr3	15149037	15149177	ZFYVE20	8382
chr3	16490255	16490395	RFTN1	64827
chr3	18385990	18386521	SATB1	80308
chr3	18392745	18392938	SATB1	73891
chr3	19752967	19753136	EFHB	222570
chr3	21419510	21419792	VENTXP7	27425
chr3	23787650	23788219	UBE2E1	59164
chr3	23980345	23980509	NR1D2	6241
chr3	25461777	25461960	RARB	7793
chr3	25900606	25900815	LOC285326	14371
chr3	27755217	27755345	EOMES	8440
chr3	27755618	27755985	EOMES	7800
chr3	27770856	27771206	EOMES	7071
chr3	27927254	27927414	EOMES	163469
chr3	28719480	28719534	LOC645206	102712
chr3	29895289	29895658	RBMS3	572487
chr3	32644721	32644884	DYNC1LI1	32355
chr3	32877549	32877721	TRIM71	18040
chr3	34451736	34451972	PDCD6IP	611674
chr3	36404532	36404723	STAC	17373
chr3	36804748	36804879	DCLK3	23396
chr3	37343566	37343716	GOLGA4	58885
chr3	38028522	38028694	VILL	6383
chr3	38711202	38711493	SCN5A	20038
chr3	39446396	39446727	RPSA	1476
chr3	39457618	39457720	SNORA62	5074
chr3	39547427	39547553	MOBP	38358
chr3	39547742	39548014	MOBP	38673
chr3	40162520	40162746	EIF1B	188426
chr3	44322354	44322373	C3orf77	38977
chr3	45282772	45283011	TMEM158	14958
chr3	45354943	45355071	LARS2	75003
chr3	45781625	45781776	SACM1L	50872
chr3	46871302	46871711	PRSS42	3874
chr3	47523503	47523605	SCAP	6058
chr3	47523928	47524113	SCAP	6483
chr3	50176745	50176914	SEMA3F	15933
chr3	50341070	50341224	HYAL1	38
chr3	50938375	50938382	DOCK3	225704
[truncated: 1,351 more rows]

## Sheet: Legend
A list of CHD3-KO specific ATAC-seq peaks identified in day-18 CNCCs along with the nearest gene TSS to each peak and the distance of that gene from the ATAC-seq peak.
