# Supplementary material for: The NuRD component CHD3 promotes BMP signalling during cranial neural crest cell specification
Source: EMBO Rep. 2025 Aug 20;26(19):4723–41. doi: 10.1038/s44319-025-00555-w (PMC12508100; doi:10.1038/s44319-025-00555-w)
Supplement: Supplementary file 10 — Source data Fig. 3 [file 44319_2025_555_MOESM10_ESM.zip › EMBOR-2025-61878-T_SourceDataForFigure3/3F/HOMER_results_WT_D18.xlsx]

## Sheet: knownResults
Motif Name	Consensus	P-value	Log P-value	q-value (Benjamini)	# of Target Sequences with Motif(of 17542)	% of Target Sequences with Motif	# of Background Sequences with Motif(of 23162)	% of Background Sequences with Motif
AP-2alpha(AP2)/Hela-AP2alpha-ChIP-Seq(GSE31477)/Homer	ATGCCCTGAGGC	1e-87	-202	0	3861	0.2201	3328.4	0.1437
AP-2gamma(AP2)/MCF7-TFAP2C-ChIP-Seq(GSE21234)/Homer	SCCTSAGGSCAW	1e-73	-168.9	0	4572	0.2606	4289.5	0.1852
Otx2(Homeobox)/EpiLC-Otx2-ChIP-Seq(GSE56098)/Homer	NYTAATCCYB	1e-43	-100.1	0	2955	0.1684	2774.6	0.1198
TR4(NR),DR1/Hela-TR4-ChIP-Seq(GSE24685)/Homer	GAGGTCAAAGGTCA	1e-41	-95.95	0	639	0.0364	354.1	0.0153
GSC(Homeobox)/FrogEmbryos-GSC-ChIP-Seq(DRA000576)/Homer	RGGATTAR	1e-41	-95.91	0	3851	0.2195	3844.5	0.166
GRHL2(CP2)/HBE-GRHL2-ChIP-Seq(GSE46194)/Homer	AAACYKGTTWDACMRGTTTB	1e-39	-91.1	0	1369	0.078	1073.1	0.0463
PAX3:FKHR-fusion(Paired,Homeobox)/Rh4-PAX3:FKHR-ChIP-Seq(GSE19063)/Homer	ACCRTGACTAATTNN	1e-36	-83.82	0	790	0.045	520.2	0.0225
EAR2(NR)/K562-NR2F6-ChIP-Seq(Encode)/Homer	NRBCARRGGTCA	1e-30	-69.99	0	3769	0.2148	3923.8	0.1694
DLX5(Homeobox)/BasalGanglia-Dlx5-ChIP-seq(GSE124936)/Homer	SSTAATTA	1e-29	-68.45	0	2563	0.1461	2505.9	0.1082
COUP-TFII(NR)/K562-NR2F1-ChIP-Seq(Encode)/Homer	GKBCARAGGTCA	1e-29	-67.37	0	4104	0.2339	4349	0.1878
Dlx3(Homeobox)/Kerainocytes-Dlx3-ChIP-Seq(GSE89884)/Homer	NDGTAATTAC	1e-29	-67.34	0	2182	0.1244	2073.8	0.0896
bcd(Homeobox)/Embryo-Bcd-ChIP-Seq(GSE86966)/Homer	VNNGGATTADNN	1e-26	-61.41	0	3916	0.2232	4168.4	0.18
DLX1(Homeobox)/BasalGanglia-Dlx1-ChIP-seq(GSE124936)/Homer	NSNNTAATTA	1e-21	-49.08	0	3726	0.2124	4042.2	0.1746
DLX2(Homeobox)/BasalGanglia-Dlx2-ChIP-seq(GSE124936)/Homer	NNNTAATTAS	1e-20	-48.06	0	4216	0.2403	4655.9	0.2011
HNF4a(NR),DR1/HepG2-HNF4a-ChIP-Seq(GSE25021)/Homer	CARRGKBCAAAGTYCA	1e-20	-47.72	0	1353	0.0771	1247.4	0.0539
Lhx2(Homeobox)/HFSC-Lhx2-ChIP-Seq(GSE48068)/Homer	TAATTAGN	1e-20	-47.6	0	3166	0.1805	3373.4	0.1457
CRX(Homeobox)/Retina-Crx-ChIP-Seq(GSE20012)/Homer	GCTAATCC	1e-19	-45.09	0	6142	0.3501	7110.6	0.3071
ATHB23(ZFHD)/col-ATHB23-DAP-Seq(GSE60143)/Homer	HTAATTARNN	1e-15	-35.04	0	2415	0.1377	2576.7	0.1113
ATHB25(ZFHD)/colamp-ATHB25-DAP-Seq(GSE60143)/Homer	TAATTAVB	1e-15	-34.94	0	2785	0.1588	3025	0.1306
ATHB24(ZFHD)/colamp-ATHB24-DAP-Seq(GSE60143)/Homer	TAATTAAS	1e-14	-34.14	0	2032	0.1158	2125.2	0.0918
ATHB33(ZFHD)/col-ATHB33-DAP-Seq(GSE60143)/Homer	NGTRATTAAK	1e-14	-33.31	0	3154	0.1798	3493.6	0.1509
COUP-TFII(NR)/Artia-Nr2f2-ChIP-Seq(GSE46497)/Homer	AGRGGTCA	1e-13	-30.2	0	4607	0.2626	5343.4	0.2308
ATHB40(HB)/col-ATHB40-DAP-Seq(GSE60143)/Homer	HCAATWATTG	1e-12	-27.77	0	1224	0.0698	1224.1	0.0529
ATHB34(ZFHD)/colamp-ATHB34-DAP-Seq(GSE60143)/Homer	TRATTARS	1e-11	-26.91	0	2121	0.1209	2297.2	0.0992
TEAD2(TEA)/Py2T-Tead2-ChIP-Seq(GSE55709)/Homer	CCWGGAATGY	1e-10	-23.8	0	2516	0.1434	2812.6	0.1215
LMI1(HB)/colamp-LMI1-DAP-Seq(GSE60143)/Homer	AATTATTG	1e-09	-22.26	0	1004	0.0572	1009.1	0.0436
ATHB53(HB)/col-ATHB53-DAP-Seq(GSE60143)/Homer	CAATAATT	1e-09	-21.93	0	721	0.0411	687.5	0.0297
Lhx1(Homeobox)/EmbryoCarcinoma-Lhx1-ChIP-Seq(GSE70957)/Homer	NNYTAATTAR	1e-08	-20.62	0	3083	0.1757	3555.8	0.1536
THRb(NR)/Liver-NR1A2-ChIP-Seq(GSE52613)/Homer	TRAGGTCA	1e-08	-19.85	0	8619	0.4913	10698.7	0.462
PPARa(NR),DR1/Liver-Ppara-ChIP-Seq(GSE47954)/Homer	VNAGGKCAAAGGTCA	1e-08	-19.55	0	2868	0.1635	3301.3	0.1426
TEAD4(TEA)/Tropoblast-Tead4-ChIP-Seq(GSE37350)/Homer	CCWGGAATGY	1e-08	-19.18	0	3792	0.2162	4468.4	0.193
ATHB21(HB)/colamp-ATHB21-DAP-Seq(GSE60143)/Homer	YCAATWAT	1e-08	-18.62	0	848	0.0483	855.5	0.0369
LHX9(Homeobox)/Hct116-LHX9.V5-ChIP-Seq(GSE116822)/Homer	NGCTAATTAG	1e-08	-18.45	0	3847	0.2193	4549.1	0.1964
TEAD(TEA)/Fibroblast-PU.1-ChIP-Seq(Unpublished)/Homer	YCWGGAATGY	1e-07	-17.47	0	3142	0.1791	3674.5	0.1587
Nkx6.1(Homeobox)/Islet-Nkx6.1-ChIP-Seq(GSE40975)/Homer	GKTAATGR	1e-07	-17.1	0	5751	0.3278	7011.2	0.3028
Nur77(NR)/K562-NR4A1-ChIP-Seq(GSE31363)/Homer	TGACCTTTNCNT	1e-07	-16.74	0	586	0.0334	567.4	0.0245
RARa(NR)/K562-RARa-ChIP-Seq(Encode)/Homer	TTGAMCTTTG	1e-07	-16.27	0	6043	0.3445	7405.7	0.3198
PPARE(NR),DR1/3T3L1-Pparg-ChIP-Seq(GSE13511)/Homer	TGACCTTTGCCCCA	1e-06	-16.03	0	2614	0.149	3033.5	0.131
Esrrb(NR)/mES-Esrrb-ChIP-Seq(GSE11431)/Homer	KTGACCTTGA	1e-06	-15.92	0	1469	0.0837	1620.9	0.07
TEAD3(TEA)/HepG2-TEAD3-ChIP-Seq(Encode)/Homer	TRCATTCCAG	1e-06	-15.83	0	4447	0.2535	5358.4	0.2314
En1(Homeobox)/SUM149-EN1-ChIP-Seq(GSE120957)/Homer	NDCTAATTAS	1e-06	-14.48	0	4990	0.2844	6081.7	0.2626
ERRg(NR)/Kidney-ESRRG-ChIP-Seq(GSE104905)/Homer	GTGACCTTGRVN	1e-06	-14.19	0	1836	0.1047	2091.5	0.0903
Reverb(NR),DR2/RAW-Reverba.biotin-ChIP-Seq(GSE45914)/Homer	GTRGGTCASTGGGTCA	1e-06	-13.84	0	371	0.0211	343.4	0.0148
Ik-1	NHTTGGGAATRCC	1e-05	-13.21	0	17469	0.9958	22974.2	0.9921
PAX5(Paired,Homeobox)/GM12878-PAX5-ChIP-Seq(GSE32465)/Homer	GCAGCCAAGCRTGACH	1e-05	-13.11	0	947	0.054	1019.8	0.044
TEAD1(TEAD)/HepG2-TEAD1-ChIP-Seq(Encode)/Homer	CYRCATTCCA	1e-05	-12.42	0.0001	4187	0.2387	5091.8	0.2199
Lhx3(Homeobox)/Neuron-Lhx3-ChIP-Seq(GSE31456)/Homer	ADBTAATTAR	1e-05	-12.19	0.0001	4315	0.246	5260.5	0.2272
p73(p53)/Trachea-p73-ChIP-Seq(PRJNA310161)/Homer	NRRRCAWGTCCDGRCATGYY	0.0001	-10.97	0.0004	199	0.0113	170.2	0.0073
SeqBias: G/A bias	RRRRRRRRRR	0.0001	-10.82	0.0004	17400	0.9918	22870.7	0.9877
SeqBias: polyC-repeat	CCCCCCCCCC	0.0001	-10.37	0.0006	17358	0.9895	22806.3	0.9849
Mef2a(MADS)/HL1-Mef2a.biotin-ChIP-Seq(GSE21529)/Homer	CYAAAAATAG	0.0001	-10.01	0.0009	691	0.0394	743.8	0.0321
Phox2b(Homeobox)/CLBGA-PHOX2B-ChIP-Seq(GSE90683)/Homer	TTAATTNAATTA	0.0001	-9.621	0.0013	478	0.0272	494.9	0.0214
VDR(NR),DR3/GM10855-VDR+vitD-ChIP-Seq(GSE22484)/Homer	ARAGGTCANWGAGTTCANNN	0.001	-9.2	0.0019	568	0.0324	604.3	0.0261
Erra(NR)/HepG2-Erra-ChIP-Seq(GSE31477)/Homer	CAAAGGTCAG	0.001	-8.488	0.0038	5207	0.2968	6501.3	0.2808
dHNF4(NR)/Fly-HNF4-ChIP-Seq(GSE73675)/Homer	GGTCCAAAGTCCAMT	0.001	-8.197	0.005	110	0.0063	88.2	0.0038
RXR(NR),DR1/3T3L1-RXR-ChIP-Seq(GSE13511)/Homer	TAGGGCAAAGGTCA	0.001	-8.118	0.0054	3004	0.1712	3669.3	0.1585
RORgt(NR)/EL4-RORgt.Flag-ChIP-Seq(GSE56019)/Homer	AAYTAGGTCA	0.001	-7.817	0.007	275	0.0157	272.4	0.0118
RORgt(NR)/EL4-RORgt.Flag-ChIP-Seq(GSE56019)/Homer	AAYTAGGTCA	0.001	-7.817	0.007	275	0.0157	272.4	0.0118
SeqBias: GCW-triplet	GCWGCWGCWGCW	0.001	-7.803	0.007	17394	0.9915	22880.3	0.9881
Phox2a(Homeobox)/Neuron-Phox2a-ChIP-Seq(GSE31456)/Homer	YTAATYNRATTA	0.001	-7.595	0.0084	867	0.0494	984.6	0.0425
ATHB6(Homeobox)/col-ATHB6-DAP-Seq(GSE60143)/Homer	AATGATTG	0.001	-7.503	0.0091	1908	0.1088	2287.9	0.0988
Mef2d(MADS)/Retina-Mef2d-ChIP-Seq(GSE61391)/Homer	GCTATTTTTAGC	0.001	-7.287	0.0111	308	0.0176	314.9	0.0136
HAT5(Homeobox)/colamp-HAT5-DAP-Seq(GSE60143)/Homer	DCAATWATTG	0.001	-7.09	0.0133	197	0.0112	188.9	0.0082
RAR:RXR(NR),DR5/ES-RAR-ChIP-Seq(GSE56893)/Homer	RGGTCADNNAGAGGTCAV	0.001	-7.055	0.0136	98	0.0056	80.5	0.0035
PAX6(Paired,Homeobox)/Forebrain-Pax6-ChIP-Seq(GSE66961)/Homer	NGTGTTCAVTSAAGCGKAAA	0.001	-7.022	0.0138	277	0.0158	280.8	0.0121
ATHB5(HB)/colamp-ATHB5-DAP-Seq(GSE60143)/Homer	AATGATTG	0.001	-6.968	0.0144	1331	0.0759	1570.9	0.0678
Pax7(Paired,Homeobox),long/Myoblast-Pax7-ChIP-Seq(GSE25064)/Homer	TAATCHGATTAC	0.01	-6.737	0.0178	123	0.007	108.6	0.0047
ATHB13(Homeobox)/col-ATHB13-DAP-Seq(GSE60143)/Homer	CAATAATT	0.01	-6.633	0.0195	1452	0.0828	1729	0.0747
LXRE(NR),DR4/RAW-LXRb.biotin-ChIP-Seq(GSE21512)/Homer	RGGTTACTANAGGTCA	0.01	-6.096	0.0328	173	0.0099	167.2	0.0072
Mef2b(MADS)/HEK293-Mef2b.V5-ChIP-Seq(GSE67450)/Homer	GCTATTTTTGGM	0.01	-6.059	0.0336	1353	0.0771	1614.3	0.0697
Mef2c(MADS)/GM12878-Mef2c-ChIP-Seq(GSE32465)/Homer	DCYAAAAATAGM	0.01	-6.058	0.0336	652	0.0372	740.5	0.032
WRKY7(WRKY)/colamp-WRKY7-DAP-Seq(GSE60143)/Homer	AAAAGTCAACGSHWD	0.01	-5.892	0.0386	7	0.0004	0.3	0
p63(p53)/Keratinocyte-p63-ChIP-Seq(GSE17611)/Homer	NNDRCATGYCYNRRCATGYH	0.01	-5.36	0.0648	804	0.0458	938.2	0.0405
p53(p53)/Saos-p53-ChIP-Seq(GSE15780)/Homer	RRCATGYCYRGRCATGYYYN	0.01	-5.147	0.078	259	0.0148	274.5	0.0119
p53(p53)/Saos-p53-ChIP-Seq/Homer	RRCATGYCYRGRCATGYYYN	0.01	-5.147	0.078	259	0.0148	274.5	0.0119
Prop1(Homeobox)/GHFT1-PROP1.biotin-ChIP-Seq(GSE77302)/Homer	NTAATBNAATTA	0.01	-5.026	0.0869	1272	0.0725	1532.7	0.0662
WRKY50(WRKY)/col-WRKY50-DAP-Seq(GSE60143)/Homer	NNTTGACTWNNGNNN	0.01	-5.016	0.0869	1616	0.0921	1969.6	0.0851
SeqBias: C/A-bias	MMMMMMMMMM	0.01	-4.639	0.1246	17328	0.9877	22808.6	0.985
RIN(MADS)/Tomato-RIN-ChIP-Seq(GSE116581)/Homer	CYAAAAWWGG	0.1	-4.456	0.1478	2007	0.1144	2483.5	0.1072
ATHB6(Homeobox)/Arabidopsis-HB6-ChIP-Seq(GSE80564)/Homer	CAATNATTBN	0.1	-4.194	0.1898	1083	0.0617	1310.6	0.0566
Tcf7(HMG)/GM12878-TCF7-ChIP-Seq(Encode)/Homer	CTTTGATGTGSB	0.1	-4.142	0.1974	1131	0.0645	1372.3	0.0593
ZNF136(Zf)/HEK293-ZNF136.GFP-ChIP-Seq(GSE58341)/Homer	YTKGATAHAGTATTCTWGGTNGGCA	0.1	-3.713	0.2993	126	0.0072	129.4	0.0056
WRKY43(WRKY)/colamp-WRKY43-DAP-Seq(GSE60143)/Homer	NCGTTGACTTTT	0.1	-3.333	0.4325	515	0.0294	610.7	0.0264
Pax8(Paired,Homeobox)/Thyroid-Pax8-ChIP-Seq(GSE26938)/Homer	GTCATGCHTGRCTGS	0.1	-3.038	0.5743	870	0.0496	1065.4	0.046
At1g76110(ARID)/colamp-At1g76110-DAP-Seq(GSE60143)/Homer	ATTTAATG	0.1	-2.996	0.5918	939	0.0535	1154.5	0.0499
ATHB20(Homeobox)/colamp-ATHB20-DAP-Seq(GSE60143)/Homer	CAATHATT	0.1	-2.972	0.5988	556	0.0317	668.4	0.0289
IRF:BATF(IRF:bZIP)/pDC-Irf8-ChIP-Seq(GSE66899)/Homer	CTTTCANTATGACTV	0.1	-2.947	0.6072	179	0.0102	199.8	0.0086
GRE(NR),IR3/A549-GR-ChIP-Seq(GSE32465)/Homer	NRGVACABNVTGTYCY	0.1	-2.91	0.6225	209	0.0119	236	0.0102
Tcfcp2l1(CP2)/mES-Tcfcp2l1-ChIP-Seq(GSE11431)/Homer	NRAACCRGTTYRAACCRGYT	0.1	-2.888	0.6294	367	0.0209	432.6	0.0187
AT3G25990(Trihelix)/colamp-AT3G25990-DAP-Seq(GSE60143)/Homer	TTAACCATAG	0.1	-2.693	0.7568	1264	0.0721	1579.7	0.0682
Tcf4(HMG)/Hct116-Tcf4-ChIP-Seq(SRA012054)/Homer	ASATCAAAGGVA	0.1	-2.626	0.8	1622	0.0925	2043.2	0.0882
RORa(NR)/Liver-Rora-ChIP-Seq(GSE101115)/Homer	AAWCTAGGTCARDNN	0.1	-2.607	0.8069	265	0.0151	309.3	0.0134
WRKY21(WRKY)/colamp-WRKY21-DAP-Seq(GSE60143)/Homer	DCGTTGACTTTT	0.1	-2.579	0.8208	124	0.0071	136.2	0.0059
WRKY46(WRKY)/colamp-WRKY46-DAP-Seq(GSE60143)/Homer	AAAGTCAACGSN	0.1	-2.399	0.9717	65	0.0037	67.8	0.0029
SVP(MADS)/col-SVP-DAP-Seq(GSE60143)/Homer	ANTTWCCHAATTTGG	1	-2.263	1	751	0.0428	932.8	0.0403
WRKY11(WRKY)/col-WRKY11-DAP-Seq(GSE60143)/Homer	SCGTTGACTTTN	1	-2.167	1	158	0.009	182.4	0.0079
PAX5(Paired,Homeobox),condensed/GM12878-PAX5-ChIP-Seq(GSE32465)/Homer	GTCACGCTCSCTGM	1	-2.159	1	274	0.0156	327.1	0.0141
GT1(Trihelix)/col-GT1-DAP-Seq(GSE60143)/Homer	TTAACCATGGTTAAD	1	-2.148	1	21	0.0012	18.8	0.0008
Tcf3(HMG)/mES-Tcf3-ChIP-Seq(GSE11724)/Homer	ASWTCAAAGG	1	-2.127	1	1092	0.0622	1375	0.0594
EBF2(EBF)/BrownAdipose-EBF2-ChIP-Seq(GSE97114)/Homer	NABTCCCWDGGGAVH	1	-2.073	1	2620	0.1493	3363.1	0.1452
HAP3(CCAATHAP3)/col-HAP3-DAP-Seq(GSE60143)/Homer	TGATGGAW	1	-1.992	1	499	0.0284	616.3	0.0266
Pitx1(Homeobox)/Chicken-Pitx1-ChIP-Seq(GSE38910)/Homer	TAATCCCN	1	-1.983	1	9053	0.516	11822.7	0.5106
AT4G27900(C2C2COlike)/col-AT4G27900-DAP-Seq(GSE60143)/Homer	TCTCVACCGTTSATT	1	-1.963	1	12	0.0007	9.6	0.0004
SOC1(MADS)/Seedling-SOC1-ChIP-Seq(GSE45846)/Homer	TWCCAWWTWTGG	1	-1.958	1	578	0.0329	718.6	0.031
ZFP3(Zf)/HEK293-ZFP3.GFP-ChIP-Seq(GSE58341)/Homer	GGGTTTTGAAGGATGARTAGGAGTT	1	-1.949	1	7	0.0004	4.2	0.0002
AT2G40260(G2like)/colamp-AT2G40260-DAP-Seq(GSE60143)/Homer	WAAAYATTCTTT	1	-1.897	1	3435	0.1958	4438.9	0.1917
ZNF382(Zf)/HEK293-ZNF382.GFP-ChIP-Seq(GSE58341)/Homer	GNCTGTASTRNTGBCTCHTT	1	-1.845	1	44	0.0025	46.2	0.002
bZIP69(bZIP)/col-bZIP69-DAP-Seq(GSE60143)/Homer	GACAGCTGKCAW	1	-1.769	1	308	0.0176	377.2	0.0163
GRE(NR),IR3/RAW264.7-GRE-ChIP-Seq(Unpublished)/Homer	VAGRACAKWCTGTYC	1	-1.766	1	373	0.0213	460.9	0.0199
ZNF165(Zf)/WHIM12-ZNF165-ChIP-Seq(GSE65937)/Homer	AAGGKGRCGCAGGCA	1	-1.731	1	276	0.0157	337.6	0.0146
HRE(HSF)/HepG2-HSF1-ChIP-Seq(GSE31477)/Homer	BSTTCTRGAABVTTCYAGAA	1	-1.722	1	231	0.0132	280.6	0.0121
WRKY17(WRKY)/colamp-WRKY17-DAP-Seq(GSE60143)/Homer	GCGTTGACTTTT	1	-1.706	1	14	0.0008	12.3	0.0005
WRKY45(WRKY)/col-WRKY45-DAP-Seq(GSE60143)/Homer	HNNNKTTGACTWWNH	1	-1.678	1	500	0.0285	625.9	0.027
AGL6(MADS)/col-AGL6-DAP-Seq(GSE60143)/Homer	TTWCCWWAWWDGGWA	1	-1.643	1	181	0.0103	219	0.0095
WRKY47(WRKY)/colamp-WRKY47-DAP-Seq(GSE60143)/Homer	WAAGTCAACGBT	1	-1.625	1	319	0.0182	394.5	0.017
CES-1(Homeobox)/cElegans-L1-CES1-ChIP-Seq(modEncode)/Homer	AAATTSAATTTN	1	-1.59	1	860	0.049	1093.1	0.0472
RAR:RXR(NR),DR0/ES-RAR-ChIP-Seq(GSE56893)/Homer	AGGTCAAGGTCA	1	-1.581	1	166	0.0095	201	0.0087
AT5G59990(C2C2COlike)/colamp-AT5G59990-DAP-Seq(GSE60143)/Homer	TCTCAACCGTTCATT	1	-1.559	1	34	0.0019	36.9	0.0016
ATHB18(Homeobox)/colamp-ATHB18-DAP-Seq(GSE60143)/Homer	YCAATSATTG	1	-1.558	1	253	0.0144	311.9	0.0135
WRKY6(WRKY)/colamp-WRKY6-DAP-Seq(GSE60143)/Homer	NCGTTGACTWWD	1	-1.55	1	1344	0.0766	1724.7	0.0745
HDG7(HB)/col-HDG7-DAP-Seq(GSE60143)/Homer	WGCATTTAATGC	1	-1.55	1	227	0.0129	278.7	0.012
ZNF528(Zf)/HEK293-ZNF528.GFP-ChIP-Seq(GSE58341)/Homer	AGAAATGACTTCCCT	1	-1.517	1	22	0.0013	22.8	0.001
EIN3(EIL)/col-EIN3-DAP-Seq(GSE60143)/Homer	ARATTCAATGWATYT	1	-1.513	1	162	0.0092	196.7	0.0085
VIP1(bZIP)/col-VIP1-DAP-Seq(GSE60143)/Homer	NTTGACAGCTGTCAN	1	-1.506	1	484	0.0276	609.9	0.0263
GATA(Zf),IR3/iTreg-Gata3-ChIP-Seq(GSE20898)/Homer	NNNNNBAGATAWYATCTVHN	1	-1.452	1	249	0.0142	308.1	0.0133
Unknown1/Arabidopsis-Promoters/Homer	RGGGTAWWWTHGTAA	1	-1.44	1	154	0.0088	187.9	0.0081
RARg(NR)/ES-RARg-ChIP-Seq(GSE30538)/Homer	AGGTCAAGGTCA	1	-1.355	1	32	0.0018	35.8	0.0015
LIN-39(Homeobox)/cElegans.L3-LIN39-ChIP-Seq(modEncode)/Homer	ATGATTRATG	1	-1.34	1	1618	0.0922	2092.1	0.0903
ANAC017(NAC)/colamp-ANAC017-DAP-Seq(GSE60143)/Homer	TMCTTGNNNNNCAAG	1	-1.292	1	116	0.0066	141.4	0.0061
ARE(NR)/LNCAP-AR-ChIP-Seq(GSE27824)/Homer	RGRACASNSTGTYCYB	1	-1.267	1	420	0.0239	534	0.0231
PHV(HB)/col-PHV-DAP-Seq(GSE60143)/Homer	RTAATSATTA	1	-1.26	1	510	0.0291	650.3	0.0281
ANL2(HB)/col-ANL2-DAP-Seq(GSE60143)/Homer	CATTAATTGC	1	-1.239	1	707	0.0403	907.5	0.0392
Six2(Homeobox)/NephronProgenitor-Six2-ChIP-Seq(GSE39837)/Homer	GWAAYHTGAKMC	1	-1.194	1	2231	0.1272	2904.9	0.1254
At1g14580(C2H2)/colamp-At1g14580-DAP-Seq(GSE60143)/Homer	CASAAAAMGACAAAA	1	-1.169	1	296	0.0169	375.9	0.0162
bZIP44(bZIP)/colamp-bZIP44-DAP-Seq(GSE60143)/Homer	NDTGCCACGTCAGCH	1	-1.161	1	30	0.0017	34.6	0.0015
HOXA1(Homeobox)/mES-Hoxa1-ChIP-Seq(SRP084292)/Homer	TGATKGATGR	1	-1.154	1	392	0.0223	501	0.0216
AGL25(MADS)/colamp-AGL25-DAP-Seq(GSE60143)/Homer	TTTCCATWTWTGGAA	1	-1.144	1	79	0.0045	96	0.0041
Hoxb4(Homeobox)/ES-Hoxb4-ChIP-Seq(GSE34014)/Homer	TGATTRATGGCY	1	-1.121	1	392	0.0223	501.2	0.0216
GLI3(Zf)/Limb-GLI3-ChIP-Chip(GSE11077)/Homer	CGTGGGTGGTCC	1	-1.114	1	271	0.0154	344.8	0.0149
DREF/Drosophila-Promoters/Homer	AVYTATCGATAD	1	-1.095	1	5	0.0003	4.9	0.0002
PBX1(Homeobox)/MCF7-PBX1-ChIP-Seq(GSE28007)/Homer	GSCTGTCACTCA	1	-1.085	1	255	0.0145	325	0.014
HDG1(Homeobox)/col100-HDG1-DAP-Seq(GSE60143)/Homer	DDYAATTAATGH	1	-1.071	1	584	0.0333	753.7	0.0325
WRKY18(WRKY)/col-WRKY18-DAP-Seq(GSE60143)/Homer	NNNTTGACYWNNNNN	1	-1.052	1	2724	0.1553	3562.9	0.1539
RORg(NR)/Liver-Rorc-ChIP-Seq(GSE101115)/Homer	WAABTAGGTCAV	1	-1.026	1	183	0.0104	232.9	0.0101
LEF1(HMG)/H1-LEF1-ChIP-Seq(GSE64758)/Homer	CCTTTGATST	1	-1.017	1	2217	0.1264	2898.8	0.1252
Pdx1(Homeobox)/Islet-Pdx1-ChIP-Seq(SRA008281)/Homer	YCATYAATCA	1	-1.008	1	1543	0.088	2013.6	0.087
AGL15(MADS)/col-AGL15-DAP-Seq(GSE60143)/Homer	TTTCCHWATWDGGAA	1	-1.002	1	228	0.013	291.8	0.0126
AT1G19040(NAC)/col-AT1G19040-DAP-Seq(GSE60143)/Homer	CTTGNDNHNCAAGYW	1	-1.002	1	117	0.0067	147.1	0.0064
WRKY40(WRKY)/colamp-WRKY40-DAP-Seq(GSE60143)/Homer	AHWAGTCAAC	1	-0.9885	1	777	0.0443	1009.2	0.0436
REM16(ABI3VP1)/col-REM16-DAP-Seq(GSE60143)/Homer	DTTTTTSCCGSMAAA	1	-0.9233	1	2	0.0001	1.8	0.0001
NFkB-p65-Rel(RHD)/ThioMac-LPS-Expression(GSE23622)/Homer	GGAAATTCCC	1	-0.9091	1	184	0.0105	236.2	0.0102
WRKY3(WRKY)/col-WRKY3-DAP-Seq(GSE60143)/Homer	NCKTTGACYDDN	1	-0.8916	1	947	0.054	1237.2	0.0534
FXR(NR),IR1/Liver-FXR-ChIP-Seq(Chong_et_al.)/Homer	AGGTCANTGACCTB	1	-0.8914	1	896	0.0511	1170.7	0.0506
WRKY31(WRKY)/colamp-WRKY31-DAP-Seq(GSE60143)/Homer	NCGTTGACTWWK	1	-0.881	1	1031	0.0588	1348.1	0.0582
SF1(NR)/H295R-Nr5a1-ChIP-Seq(GSE44220)/Homer	CAAGGHCANV	1	-0.8723	1	708	0.0404	924.2	0.0399
DUX(Homeobox)/C2C12-Dux-ChIP-Seq(GSE87279)/Homer	BCWGATTCAATCAAN	1	-0.8684	1	6	0.0003	6.1	0.0003
At4g18890(BZR)/col-At4g18890-DAP-Seq(GSE60143)/Homer	NDBRCACGTGYR	1	-0.8253	1	203	0.0116	263.4	0.0114
O2(bZIP)/Corn-O2-ChIP-Seq(GSE63991)/Homer	GCTGACGTGGCA	1	-0.8213	1	238	0.0136	309.9	0.0134
RAV1(RAV)/colamp-RAV1-DAP-Seq(GSE60143)/Homer	TWWTTTCTGTTG	1	-0.8204	1	1026	0.0585	1345	0.0581
WRKY20(WRKY)/col-WRKY20-DAP-Seq(GSE60143)/Homer	CKTTGACYWD	1	-0.7952	1	1141	0.065	1498.8	0.0647
AT1G20910(ARID)/col-AT1G20910-DAP-Seq(GSE60143)/Homer	THAATTRAWN	1	-0.7886	1	2423	0.1381	3188	0.1377
Isl1(Homeobox)/Neuron-Isl1-ChIP-Seq(GSE31456)/Homer	CTAATKGV	1	-0.7854	1	4674	0.2664	6157.3	0.2659
GATA6(C2C2gata)/col200-GATA6-DAP-Seq(GSE60143)/Homer	TAGATCTARAHH	1	-0.7695	1	163	0.0093	212.2	0.0092
Pax7(Paired,Homeobox),longest/Myoblast-Pax7-ChIP-Seq(GSE25064)/Homer	NTAATTDGCYAATTANNWWD	1	-0.7687	1	41	0.0023	52.8	0.0023
AtHB32(ZFHD)/col200-AtHB32-DAP-Seq(GSE60143)/Homer	CGAATTAT	1	-0.765	1	1757	0.1002	2312.9	0.0999
SPL1(SBP)/colamp-SPL1-DAP-Seq(GSE60143)/Homer	HYGTACDTWH	1	-0.7644	1	2325	0.1325	3061.3	0.1322
BZR1(BZR)/col-BZR1-DAP-Seq(GSE60143)/Homer	NNCRCACGTGCG	1	-0.7537	1	114	0.0065	148.1	0.0064
WRKY8(WRKY)/colamp-WRKY8-DAP-Seq(GSE60143)/Homer	CGTTGACTTT	1	-0.7438	1	126	0.0072	164.6	0.0071
Hnf1(Homeobox)/Liver-Foxa2-Chip-Seq(GSE25694)/Homer	GGTTAAWCATTAA	1	-0.7328	1	141	0.008	184.8	0.008
AGL63(MADS)/col-AGL63-DAP-Seq(GSE60143)/Homer	TTCCAAWWWTGG	1	-0.7194	1	1219	0.0695	1606.7	0.0694
TCFL2(HMG)/K562-TCF7L2-ChIP-Seq(GSE29196)/Homer	ACWTCAAAGG	1	-0.7179	1	410	0.0234	539.1	0.0233
EIL4(EIL)/Tomato-EIL4-ChIP-Seq(GSE116581)/Homer	GATTCAWTGAAT	1	-0.7129	1	130	0.0074	170.3	0.0074
TRP2(MYBrelated)/colamp-TRP2-DAP-Seq(GSE60143)/Homer	TAAACCCT	1	-0.7106	1	362	0.0206	476.8	0.0206
CELF2(RRM)/JSL1-CELF2-CLIP-Seq(GSE71264)/Homer	RGTGTCAG	1	-0.7097	1	766	0.0437	1009.2	0.0436
Pax7(Paired,Homeobox)/Myoblast-Pax7-ChIP-Seq(GSE25064)/Homer	TAATCAATTA	1	-0.7075	1	139	0.0079	182.3	0.0079
Duxbl(Homeobox)/NIH3T3-Duxbl.HA-ChIP-Seq(GSE119782)/Homer	TAAYCYAATCAA	1	-0.7041	1	145	0.0083	191	0.0082
WRKY71(WRKY)/col-WRKY71-DAP-Seq(GSE60143)/Homer	CKTTGACYWW	1	-0.701	1	1121	0.0639	1479	0.0639
RBFox2(?)/Heart-RBFox2-CLIP-Seq(GSE57926)/Homer	TGCATGCA	1	-0.6864	1	3914	0.2231	5166.4	0.2231
TCP17(TCP)/col-TCP17-DAP-Seq(GSE60143)/Homer	GTGGTCCCCA	1	-0.6817	1	84	0.0048	110.4	0.0048
GATA(Zf),IR4/iTreg-Gata3-ChIP-Seq(GSE20898)/Homer	NAGATWNBNATCTNN	1	-0.6814	1	112	0.0064	147.5	0.0064
MafF(bZIP)/HepG2-MafF-ChIP-Seq(GSE31477)/Homer	HWWGTCAGCAWWTTT	1	-0.6691	1	612	0.0349	808.5	0.0349
ATHB15(HB)/col-ATHB15-DAP-Seq(GSE60143)/Homer	GYAATSATTA	1	-0.6621	1	477	0.0272	630.2	0.0272
LIN-15B(Zf)/cElegans-L3-LIN15B-ChIP-Seq(modEncode)/Homer	CARTGGAGCGCRYTTGCATT	1	-0.6588	1	9	0.0005	11.7	0.0005
Pbx3(Homeobox)/GM12878-PBX3-ChIP-Seq(GSE32465)/Homer	SCTGTCAMTCAN	1	-0.6177	1	634	0.0361	840.7	0.0363
WRKY30(WRKY)/colamp-WRKY30-DAP-Seq(GSE60143)/Homer	CGTTGACTTN	1	-0.6009	1	369	0.021	490.7	0.0212
WRKY27(WRKY)/colamp-WRKY27-DAP-Seq(GSE60143)/Homer	NHGTTGACYTWD	1	-0.5984	1	1339	0.0763	1774.4	0.0766
AT2G38300(G2like)/col-AT2G38300-DAP-Seq(GSE60143)/Homer	ADRGAATGTT	1	-0.597	1	2929	0.167	3876.9	0.1674
Six1(Homeobox)/Myoblast-Six1-ChIP-Chip(GSE20150)/Homer	GKVTCADRTTWC	1	-0.595	1	744	0.0424	987.9	0.0427
T1ISRE(IRF)/ThioMac-Ifnb-Expression/Homer	ACTTTCGTTTCT	1	-0.5804	1	13	0.0007	18	0.0008
SPL11(SBP)/col100-SPL11-DAP-Seq(GSE60143)/Homer	YTGTACTTBH	1	-0.5763	1	808	0.0461	1074	0.0464
GATA1(C2C2gata)/colamp-GATA1-DAP-Seq(GSE60143)/Homer	DDWWYYAGATCTRRW	1	-0.5664	1	468	0.0267	623.9	0.0269
Tbx20(T-box)/Heart-Tbx20-ChIP-Seq(GSE29636)/Homer	GGTGYTGACAGS	1	-0.5627	1	498	0.0284	663.1	0.0286
NUC(C2H2)/col-NUC-DAP-Seq(GSE60143)/Homer	HAVAAAACGACAAAA	1	-0.5621	1	145	0.0083	194.8	0.0084
WRKY29(WRKY)/colamp-WRKY29-DAP-Seq(GSE60143)/Homer	MGTTGACTTT	1	-0.5453	1	1556	0.0887	2066.2	0.0892
NLP7(RWPRK)/col-NLP7-DAP-Seq(GSE60143)/Homer	TGRCCYTTCR	1	-0.5352	1	4349	0.2479	5761.3	0.2488
WRKY22(WRKY)/colamp-WRKY22-DAP-Seq(GSE60143)/Homer	WWAAAGTCAACK	1	-0.5346	1	805	0.0459	1072.4	0.0463
AGL13(MADS)/col-AGL13-DAP-Seq(GSE60143)/Homer	TWCCAWWTWTGGWAA	1	-0.5313	1	51	0.0029	69.7	0.003
WRKY15(WRKY)/col-WRKY15-DAP-Seq(GSE60143)/Homer	VGTTGACTWW	1	-0.4964	1	1467	0.0836	1953.1	0.0843
AGL16(MADS)/col-AGL16-DAP-Seq(GSE60143)/Homer	TWCCHWATWDGGAAA	1	-0.4897	1	144	0.0082	195	0.0084
Six4(Homeobox)/MCF7-SIX4-ChIP-Seq(Encode)/Homer	TGWAAYCTGABACCB	1	-0.487	1	301	0.0172	405.5	0.0175
WRKY24(WRKY)/colamp-WRKY24-DAP-Seq(GSE60143)/Homer	CGTTGACTWW	1	-0.4817	1	1260	0.0718	1680.6	0.0726
AT3G42860(zfGRF)/col-AT3G42860-DAP-Seq(GSE60143)/Homer	CGTTGACTTN	1	-0.4808	1	327	0.0186	440.6	0.019
ANAC013(NAC)/col-ANAC013-DAP-Seq(GSE60143)/Homer	CTTGNNNNNCAAGNA	1	-0.4723	1	536	0.0306	719.1	0.0311
X-box(HTH)/NPC-H3K4me1-ChIP-Seq(GSE16256)/Homer	GGTTGCCATGGCAA	1	-0.4684	1	343	0.0196	462.5	0.02
IDD2(C2H2)/colamp-IDD2-DAP-Seq(GSE60143)/Homer	HAVAAAAMGACAAAA	1	-0.4663	1	212	0.0121	287.5	0.0124
MYB44(MYB)/colamp-MYB44-DAP-Seq(GSE60143)/Homer	CVGTTWWKTCNGTTA	1	-0.4531	1	100	0.0057	137.4	0.0059
WRKY65(WRKY)/colamp-WRKY65-DAP-Seq(GSE60143)/Homer	AWWWAGTCAACG	1	-0.4462	1	627	0.0357	842.9	0.0364
HOXA2(Homeobox)/mES-Hoxa2-ChIP-Seq(Donaldson_et_al.)/Homer	GYCATCMATCAT	1	-0.4439	1	148	0.0084	202.3	0.0087
At5g66730(C2H2)/colamp-At5g66730-DAP-Seq(GSE60143)/Homer	TTTGTCKTTTTK	1	-0.4374	1	472	0.0269	636.2	0.0275
HAT1(Homeobox)/col-HAT1-DAP-Seq(GSE60143)/Homer	SCAATCATTGNN	1	-0.4331	1	237	0.0135	322.6	0.0139
EBF1(EBF)/Near-E2A-ChIP-Seq(GSE21512)/Homer	GTCCCCWGGGGA	1	-0.4112	1	3285	0.1873	4373	0.1888
ZML2(C2C2gata)/col-ZML2-DAP-Seq(GSE60143)/Homer	CATCATCATC	1	-0.3906	1	257	0.0146	351.5	0.0152
WRKY25(WRKY)/colamp-WRKY25-DAP-Seq(GSE60143)/Homer	NNNNHRGTCAAMNNN	1	-0.3853	1	1770	0.1009	2368.7	0.1023
GATA19(C2C2gata)/colamp-GATA19-DAP-Seq(GSE60143)/Homer	ATCSGATCVG	1	-0.3824	1	102	0.0058	142.5	0.0062
ANAC087(NAC)/col-ANAC087-DAP-Seq(GSE60143)/Homer	WVCKTGHNNNWCAMG	1	-0.3812	1	302	0.0172	412.6	0.0178
WRKY14(WRKY)/colamp-WRKY14-DAP-Seq(GSE60143)/Homer	NCGTTGACTTTN	1	-0.3472	1	695	0.0396	941.5	0.0407
PCF/Arabidopsis-Promoters/Homer	NNWWWTGGGCYTDDN	1	-0.3427	1	417	0.0238	569.2	0.0246
Pknox1(Homeobox)/ES-Prep1-ChIP-Seq(GSE63282)/Homer	SCTGTCAVTCAV	1	-0.3427	1	602	0.0343	817.3	0.0353
Unknown2/Arabidopsis-Promoters/Homer	AAACGACGTCGTTTT	1	-0.3252	1	7	0.0004	11.1	0.0005
REST-NRSF(Zf)/Jurkat-NRSF-ChIP-Seq/Homer	GGMGCTGTCCATGGTGCTGA	1	-0.316	1	36	0.0021	53.3	0.0023
VRN1(ABI3VP1)/col-VRN1-DAP-Seq(GSE60143)/Homer	TTTTTTTTTT	1	-0.3035	1	530	0.0302	724.4	0.0313
KAN2(G2like)/colamp-KAN2-DAP-Seq(GSE60143)/Homer	ATATTCTY	1	-0.2968	1	2744	0.1564	3676.9	0.1588
EFL-1(E2F)/cElegans-L1-EFL1-ChIP-Seq(modEncode)/Homer	TGCAARYGCGCTCYA	1	-0.293	1	37	0.0021	55.5	0.0024
CUC3(NAC)/col-CUC3-DAP-Seq(GSE60143)/Homer	TRCKTGWNNNACAMG	1	-0.2803	1	337	0.0192	466.9	0.0202
WRKY55(WRKY)/col-WRKY55-DAP-Seq(GSE60143)/Homer	NCGTTGACTT	1	-0.2749	1	1771	0.101	2386.9	0.1031
Nr5a2(NR)/Pancreas-LRH1-ChIP-Seq(GSE34295)/Homer	BTCAAGGTCA	1	-0.2692	1	1143	0.0652	1549.2	0.0669
AT1G04880(ARID)/colamp-AT1G04880-DAP-Seq(GSE60143)/Homer	AAACTATATADTATA	1	-0.2612	1	64	0.0036	94.2	0.0041
ZNF41(Zf)/HEK293-ZNF41.GFP-ChIP-Seq(GSE58341)/Homer	CCTCATGGTGYCYTWYTCCCTTGTG	1	-0.2585	1	49	0.0028	73.6	0.0032
Gli2(Zf)/GM2-Gli2-ChIP-Chip(GSE112702)/Homer	YSTGGGTGGTCT	1	-0.2518	1	599	0.0341	822.2	0.0355
Pitx1:Ebox(Homeobox,bHLH)/Hindlimb-Pitx1-ChIP-Seq(GSE41591)/Homer	YTAATTRAWWCCAGATGT	1	-0.2501	1	316	0.018	440.6	0.019
ANAC062(NAC)/colamp-ANAC062-DAP-Seq(GSE60143)/Homer	TACTTANTNWNYAAG	1	-0.244	1	493	0.0281	680.9	0.0294
DUX4(Homeobox)/Myoblasts-DUX4.V5-ChIP-Seq(GSE75791)/Homer	NWTAAYCYAATCAWN	1	-0.2413	1	77	0.0044	113	0.0049
WRKY26(WRKY)/colamp-WRKY26-DAP-Seq(GSE60143)/Homer	CGTTGACTWDKN	1	-0.2359	1	750	0.0428	1027.2	0.0444
WRKY75(WRKY)/col-WRKY75-DAP-Seq(GSE60143)/Homer	CGTTGACTWW	1	-0.2291	1	1412	0.0805	1915.3	0.0827
Zfp809(Zf)/ES-Zfp809-ChIP-Seq(GSE70799)/Homer	GGGGCTYGKCTGGGA	1	-0.2249	1	527	0.03	728.9	0.0315
CUC2(NAC)/colamp-CUC2-DAP-Seq(GSE60143)/Homer	TRCKTGTNNNWCAMG	1	-0.222	1	337	0.0192	471.2	0.0203
HNF1b(Homeobox)/PDAC-HNF1B-ChIP-Seq(GSE64557)/Homer	GTTAATNATTAA	1	-0.2219	1	165	0.0094	236.9	0.0102
EBF(EBF)/proBcell-EBF-ChIP-Seq(GSE21978)/Homer	DGTCCCYRGGGA	1	-0.2188	1	628	0.0358	865.2	0.0374
TSO1(CPP)/col-TSO1-DAP-Seq(GSE60143)/Homer	RAATTTRAAW	1	-0.2182	1	167	0.0095	239.5	0.0103
MYB39(MYB)/col-MYB39-DAP-Seq(GSE60143)/Homer	WWAARKTAGGTGRAA	1	-0.2166	1	188	0.0107	268.9	0.0116
ZNF317(Zf)/HEK293-ZNF317.GFP-ChIP-Seq(GSE58341)/Homer	GTCWGCTGTYYCTCT	1	-0.2047	1	183	0.0104	262.9	0.0114
MGP(C2H2)/colamp-MGP-DAP-Seq(GSE60143)/Homer	TTTTGTCGTTTW	1	-0.1979	1	397	0.0226	555.4	0.024
bZIP42(bZIP)/colamp-bZIP42-DAP-Seq(GSE60143)/Homer	GCCACGTCAGCA	1	-0.1959	1	3	0.0002	6.3	0.0003
ARF16(ARF)/col-ARF16-DAP-Seq(GSE60143)/Homer	ATTTTACGAT	1	-0.1947	1	160	0.0091	231.3	0.01
TOD6?/SacCer-Promoters/Homer	GCGATGAGMT	1	-0.1941	1	253	0.0144	359.7	0.0155
WRKY28(WRKY)/col-WRKY28-DAP-Seq(GSE60143)/Homer	BGTTGACTWH	1	-0.1825	1	1948	0.111	2641.1	0.1141
p53(p53)/mES-cMyc-ChIP-Seq(GSE11431)/Homer	ACATGCCCGGGCAT	1	-0.1784	1	72	0.0041	109.1	0.0047
BAM8(BES1)/col-BAM8-DAP-Seq(GSE60143)/Homer	NNWSACACGTGTSWN	1	-0.1721	1	171	0.0097	249	0.0108
VND3(NAC)/colamp-VND3-DAP-Seq(GSE60143)/Homer	TRCTTGWDNHWCAAG	1	-0.1719	1	852	0.0486	1174.7	0.0507
ANAC092(NAC)/colamp-ANAC092-DAP-Seq(GSE60143)/Homer	WRCKTGWNNNWCAMG	1	-0.1706	1	449	0.0256	629.8	0.0272
Unknown(Homeobox)/Limb-p300-ChIP-Seq/Homer	SSCMATWAAA	1	-0.1636	1	1221	0.0696	1672.3	0.0722
bZIP:IRF(bZIP,IRF)/Th17-BatF-ChIP-Seq(GSE39756)/Homer	NAGTTTCABTHTGACTNW	1	-0.1552	1	664	0.0378	923.3	0.0399
ZSCAN22(Zf)/HEK293-ZSCAN22.GFP-ChIP-Seq(GSE58341)/Homer	SMCAGTCWGAKGGAGGAGGC	1	-0.1519	1	187	0.0107	272.3	0.0118
NF1(CTF)/LNCAP-NF1-ChIP-Seq(Unpublished)/Homer	CYTGGCABNSTGCCAR	1	-0.1479	1	822	0.0469	1138.7	0.0492
ERE(NR),IR3/MCF7-ERa-ChIP-Seq(Unpublished)/Homer	VAGGTCACNSTGACC	1	-0.1394	1	561	0.032	786.9	0.034
ANAC103(NAC)/col-ANAC103-DAP-Seq(GSE60143)/Homer	AACTTGNWNWNCAAG	1	-0.1378	1	458	0.0261	646.6	0.0279
Srebp2(bHLH)/HepG2-Srebp2-ChIP-Seq(GSE31477)/Homer	CGGTCACSCCAC	1	-0.1356	1	279	0.0159	401	0.0173
ATHB7(Homeobox)/col-ATHB7-DAP-Seq(GSE60143)/Homer	AATGATTG	1	-0.1324	1	961	0.0548	1329.1	0.0574
CUC1(NAC)/col-CUC1-DAP-Seq(GSE60143)/Homer	TACTTGTNNNACAAG	1	-0.1318	1	480	0.0274	677.9	0.0293
AT3G51470(DBP)/col-AT3G51470-DAP-Seq(GSE60143)/Homer	TTWHGGTGCACC	1	-0.129	1	2155	0.1228	2933	0.1267
PBX2(Homeobox)/K562-PBX2-ChIP-Seq(Encode)/Homer	RTGATTKATRGN	1	-0.1244	1	1344	0.0766	1847.5	0.0798
AT2G33550(Trihelix)/colamp-AT2G33550-DAP-Seq(GSE60143)/Homer	TTTAAGGGCAYTTTT	1	-0.1242	1	3770	0.2149	5089.2	0.2198
GT3a(Trihelix)/col-GT3a-DAP-Seq(GSE60143)/Homer	WNACACGTGTYWWAW	1	-0.1236	1	177	0.0101	261.8	0.0113
OCT:OCT(POU,Homeobox,IR1)/NPC-Brn2-ChIP-Seq(GSE35496)/Homer	ATGAATWATTCATGA	1	-0.1223	1	14	0.0008	26.2	0.0011
THRa(NR)/C17.2-THRa-ChIP-Seq(GSE38347)/Homer	GGTCANYTGAGGWCA	1	-0.121	1	996	0.0568	1379.9	0.0596
AtIDD11(C2H2)/colamp-AtIDD11-DAP-Seq(GSE60143)/Homer	TTTGTCGTTT	1	-0.1199	1	637	0.0363	893.9	0.0386
ISRE(IRF)/ThioMac-LPS-Expression(GSE23622)/Homer	AGTTTCASTTTC	1	-0.1181	1	86	0.0049	133.4	0.0058
IDD5(C2H2)/colamp-IDD5-DAP-Seq(GSE60143)/Homer	TTTTGTCTTTTTBTK	1	-0.1165	1	1150	0.0656	1588.3	0.0686
OCT:OCT(POU,Homeobox)/NPC-Brn1-ChIP-Seq(GSE35496)/Homer	ATGAATATTCATGAG	1	-0.1158	1	12	0.0007	23.2	0.001
RLR1?/SacCer-Promoters/Homer	WTTTTCYYTTTT	1	-0.113	1	1110	0.0633	1535.6	0.0663
bHLH18(bHLH)/col-bHLH18-DAP-Seq(GSE60143)/Homer	CACGTGTTYCACGTG	1	-0.1128	1	22	0.0013	39.8	0.0017
MYB27(MYB)/colamp-MYB27-DAP-Seq(GSE60143)/Homer	TACCTAACWT	1	-0.1074	1	243	0.0139	355.9	0.0154
Pho4(bHLH)/Yeast-Pho4-ChIP-Seq(GSE29506)/Homer	AAGCACGTGBGD	1	-0.1056	1	250	0.0143	365.8	0.0158
GEI-11(Myb?)/cElegans-L4-GEI11-ChIP-Seq(modEncode)/Homer	CCGACAYYTYACGGG	1	-0.1051	1	88	0.005	137.2	0.0059
ZNF16(Zf)/HEK293-ZNF16.GFP-ChIP-Seq(GSE58341)/Homer	MACCTTCYATGGCTCCCTAKTGCCY	1	-0.1013	1	21	0.0012	38.4	0.0017
PGR(NR)/EndoStromal-PGR-ChIP-Seq(GSE69539)/Homer	AAGAACATWHTGTTC	1	-0.09934	1	341	0.0194	492.4	0.0213
SCRT1(Zf)/HEK293-SCRT1.eGFP-ChIP-Seq(Encode)/Homer	GCAACAGGTG	1	-0.09745	1	503	0.0287	715.6	0.0309
HLH-1(bHLH)/cElegans-Embryo-HLH1-ChIP-Seq(modEncode)/Homer	RACAGCTGTTBH	1	-0.09073	1	1697	0.0967	2333.2	0.1008
SFP1/SacCer-Promoters/Homer	DDAAAAATTTTY	1	-0.08449	1	79	0.0045	126.5	0.0055
ANAC096(NAC)/colamp-ANAC096-DAP-Seq(GSE60143)/Homer	TACTTGWNNNWCAAG	1	-0.0808	1	837	0.0477	1175.4	0.0508
IDD7(C2H2)/col-IDD7-DAP-Seq(GSE60143)/Homer	TTTGTCKTTTTN	1	-0.07955	1	643	0.0367	911.1	0.0393
HSFB3(HSF)/colamp-HSFB3-DAP-Seq(GSE60143)/Homer	TTCTAGAAGMTTHTW	1	-0.07658	1	50	0.0029	84.6	0.0037
ZIM(C2C2gata)/col-ZIM-DAP-Seq(GSE60143)/Homer	ATCSRACGGTYRAGA	1	-0.07598	1	11	0.0006	23.3	0.001
Cux2(Homeobox)/Liver-Cux2-ChIP-Seq(GSE35985)/Homer	HNRAATCAAT	1	-0.06976	1	597	0.034	851.4	0.0368
CArG(MADS)/PUER-Srf-ChIP-Seq(Sullivan_et_al.)/Homer	CCATATATGGNM	1	-0.06828	1	526	0.03	754.4	0.0326
ZNF768(Zf)/Rajj-ZNF768-ChIP-Seq(GSE111879)/Homer	RHHCAGAGAGGB	1	-0.06816	1	75	0.0043	122.4	0.0053
Rfx2(HTH)/LoVo-RFX2-ChIP-Seq(GSE49402)/Homer	GTTGCCATGGCAACM	1	-0.06753	1	329	0.0188	482.6	0.0208
REM19(REM)/colamp-REM19-DAP-Seq(GSE60143)/Homer	AAAAAAAA	1	-0.06585	1	1084	0.0618	1516.2	0.0655
Cdx2(Homeobox)/mES-Cdx2-ChIP-Seq(GSE14586)/Homer	GYMATAAAAH	1	-0.06434	1	901	0.0514	1268.8	0.0548
NAC2(NAC)/colamp-NAC2-DAP-Seq(GSE60143)/Homer	TDCTTGNNNNNCAAG	1	-0.06274	1	855	0.0487	1206	0.0521
IRF3(IRF)/BMDM-Irf3-ChIP-Seq(GSE67343)/Homer	AGTTTCAKTTTC	1	-0.06226	1	455	0.0259	658.7	0.0284
NF1:FOXA1(CTF,Forkhead)/LNCAP-FOXA1-ChIP-Seq(GSE27824)/Homer	WNTGTTTRYTTTGGCA	1	-0.06225	1	84	0.0048	136.7	0.0059
DEL1(E2FDP)/colamp-DEL1-DAP-Seq(GSE60143)/Homer	TTCCCGCCAA	1	-0.05676	1	3	0.0002	9.5	0.0004
At1g77640(AP2EREBP)/col-At1g77640-DAP-Seq(GSE60143)/Homer	TGTCGGTGGA	1	-0.05625	1	191	0.0109	291.9	0.0126
ANAC058(NAC)/col-ANAC058-DAP-Seq(GSE60143)/Homer	TWCTTGTDNNACAAG	1	-0.05488	1	661	0.0377	944.4	0.0408
MYB113(MYB)/col-MYB113-DAP-Seq(GSE60143)/Homer	HNDAWTCMGTTAYWN	1	-0.05423	1	604	0.0344	866.9	0.0374
At1g78700(BZR)/col-At1g78700-DAP-Seq(GSE60143)/Homer	NNNNCACGTGNNNNN	1	-0.05195	1	369	0.021	542.9	0.0234
E-box/Drosophila-Promoters/Homer	AACAGCTGTTHN	1	-0.04778	1	597	0.034	860	0.0371
Tcf21(bHLH)/ArterySmoothMuscle-Tcf21-ChIP-Seq(GSE61369)/Homer	NAACAGCTGG	1	-0.0456	1	2603	0.1484	3576.1	0.1544
ANAC005(NAC)/col-ANAC005-DAP-Seq(GSE60143)/Homer	WVCTTVTWNHABAAG	1	-0.04491	1	711	0.0405	1017.9	0.044
At4g32800(AP2EREBP)/colamp-At4g32800-DAP-Seq(GSE60143)/Homer	DYCACCGACAHWWWH	1	-0.0414	1	81	0.0046	135.4	0.0058
HSFB4(HSF)/col-HSFB4-DAP-Seq(GSE60143)/Homer	TTCTAGAAGCTTCTA	1	-0.04058	1	25	0.0014	49.4	0.0021
GATA11(C2C2gata)/col-GATA11-DAP-Seq(GSE60143)/Homer	DDHYYAGATCTR	1	-0.04056	1	583	0.0332	844	0.0364
Unknown4/Drosophila-Promoters/Homer	AAAAATACCRMA	1	-0.04037	1	134	0.0076	213	0.0092
Rfx1(HTH)/NPC-H3K4me1-ChIP-Seq(GSE16256)/Homer	KGTTGCCATGGCAA	1	-0.03966	1	553	0.0315	802.1	0.0346
Barx1(Homeobox)/Stomach-Barx1.3xFlag-ChIP-Seq(GSE69483)/Homer	AAACMATTAN	1	-0.03913	1	851	0.0485	1212.8	0.0524
MyoG(bHLH)/C2C12-MyoG-ChIP-Seq(GSE36024)/Homer	AACAGCTG	1	-0.03848	1	2809	0.1601	3859.2	0.1667
NTM1(NAC)/col-NTM1-DAP-Seq(GSE60143)/Homer	ACTTRTARAASAAGT	1	-0.03705	1	756	0.0431	1083.7	0.0468
CLOCK(bHLH)/Liver-Clock-ChIP-Seq(GSE39860)/Homer	GHCACGTG	1	-0.03613	1	819	0.0467	1170.4	0.0505
RFX(HTH)/K562-RFX3-ChIP-Seq(SRA012198)/Homer	CGGTTGCCATGGCAAC	1	-0.03583	1	307	0.0175	461.5	0.0199
ZBTB18(Zf)/HEK293-ZBTB18.GFP-ChIP-Seq(GSE58341)/Homer	AACATCTGGA	1	-0.03474	1	1180	0.0673	1664.8	0.0719
MYB57(MYB)/col-MYB57-DAP-Seq(GSE60143)/Homer	TTACCTAACT	1	-0.03458	1	949	0.0541	1349.9	0.0583
ZML1(C2C2gata)/colamp-ZML1-DAP-Seq(GSE60143)/Homer	ATCWYRACCGTTSRW	1	-0.03358	1	11	0.0006	26.6	0.0012
Twist(bHLH)/HMLE-TWIST1-ChIP-Seq(Chang_et_al)/Homer	VCAKCTGGNNNCCAGMTGBN	1	-0.03319	1	297	0.0169	448.6	0.0194
caudal(Homeobox)/Drosophila-Embryos-ChIP-Chip(modEncode)/Homer	GGYCATAAAW	1	-0.03317	1	1149	0.0655	1623.1	0.0701
AT5G25475(ABI3VP1)/col-AT5G25475-DAP-Seq(GSE60143)/Homer	RNNRNCAAGCADNDB	1	-0.03222	1	2417	0.1378	3339.3	0.1442
Nr5a2(NR)/mES-Nr5a2-ChIP-Seq(GSE19019)/Homer	BTCAAGGTCA	1	-0.03134	1	781	0.0445	1121.1	0.0484
Hand2(bHLH)/Mesoderm-Hand2-ChIP-Seq(GSE61475)/Homer	TGACANARRCCAGRC	1	-0.03095	1	988	0.0563	1405.6	0.0607
At1g13300(G2like)/col-At1g13300-DAP-Seq(GSE60143)/Homer	GAATCTWAGATTCYN	1	-0.02889	1	6	0.0003	17.8	0.0008
ANAC050(NAC)/colamp-ANAC050-DAP-Seq(GSE60143)/Homer	WNCTTGNNNNNCAAG	1	-0.02865	1	670	0.0382	970.2	0.0419
ANAC053(NAC)/colamp-ANAC053-DAP-Seq(GSE60143)/Homer	TDCTTGNNNNNCAAG	1	-0.02794	1	632	0.036	918.2	0.0397
FUS3(ABI3VP1)/col-FUS3-DAP-Seq(GSE60143)/Homer	DNNWTNTGCATGKNN	1	-0.02728	1	1757	0.1002	2454.4	0.106
Ap4(bHLH)/AML-Tfap4-ChIP-Seq(GSE45738)/Homer	NAHCAGCTGD	1	-0.02678	1	3325	0.1895	4565.8	0.1972
AT1G10720(BSD)/col-AT1G10720-DAP-Seq(GSE60143)/Homer	TTCTAGAAKCTTCTA	1	-0.0266	1	15	0.0009	34.8	0.0015
FAR1(FAR1)/col-FAR1-DAP-Seq(GSE60143)/Homer	TKNNNYYCACGCGCY	1	-0.02623	1	104	0.0059	173.7	0.0075
ANAC075(NAC)/col-ANAC075-DAP-Seq(GSE60143)/Homer	CTTSWWNWWSAAGYT	1	-0.02604	1	384	0.0219	574	0.0248
HSFA6A(HSF)/col-HSFA6A-DAP-Seq(GSE60143)/Homer	RGAAGNTTCTAGAAN	1	-0.02496	1	26	0.0015	53.7	0.0023
WRKY33(WRKY)/col-WRKY33-DAP-Seq(GSE60143)/Homer	CGTTGACYAW	1	-0.02486	1	1148	0.0654	1629.9	0.0704
GRF9(GRF)/colamp-GRF9-DAP-Seq(GSE60143)/Homer	NWCTGACANNNNNNN	1	-0.02471	1	2132	0.1215	2964.1	0.128
Myf5(bHLH)/GM-Myf5-ChIP-Seq(GSE24852)/Homer	BAACAGCTGT	1	-0.02344	1	1908	0.1088	2663.7	0.115
Ascl2(bHLH)/ESC-Ascl2-ChIP-Seq(GSE97712)/Homer	SSRGCAGCTGCH	1	-0.02339	1	2938	0.1675	4051.5	0.175
GBF5(bZIP)/colamp-GBF5-DAP-Seq(GSE60143)/Homer	WKNWSACGTGGCAWN	1	-0.02244	1	376	0.0214	566	0.0244
CUX1(Homeobox)/K562-CUX1-ChIP-Seq(GSE92882)/Homer	TATCGATNAN	1	-0.02227	1	836	0.0477	1204.8	0.052
At4g36780(BZR)/col-At4g36780-DAP-Seq(GSE60143)/Homer	NNNNNNCACGTGNNN	1	-0.02189	1	380	0.0217	571.1	0.0247
ZNF652/HepG2-ZNF652.Flag-ChIP-Seq(Encode)/Homer	TTAACCCTTTVNKKN	1	-0.02188	1	607	0.0346	888.9	0.0384
AT2G31460(REMB3)/col-AT2G31460-DAP-Seq(GSE60143)/Homer	WNWARWDGAAATGAT	1	-0.02185	1	487	0.0278	721.1	0.0311
GATA15(C2C2gata)/col-GATA15-DAP-Seq(GSE60143)/Homer	KATGATCA	1	-0.02088	1	2486	0.1417	3447.5	0.1489
PTF1(TCP)/colamp-PTF1-DAP-Seq(GSE60143)/Homer	RDDGGGACCACA	1	-0.01991	1	171	0.0097	274.1	0.0118
Meis1(Homeobox)/MastCells-Meis1-ChIP-Seq(GSE48085)/Homer	VGCTGWCAVB	1	-0.01955	1	3828	0.2182	5251.1	0.2268
CRC(C2C2YABBY)/col-CRC-DAP-Seq(GSE60143)/Homer	TWATSATA	1	-0.01891	1	1434	0.0817	2026.2	0.0875
REB1/SacCer-Promoters/Homer	KCCGGGTAAYRR	1	-0.0189	1	336	0.0192	511.1	0.0221
AT1G23810(Orphan)/col-AT1G23810-DAP-Seq(GSE60143)/Homer	TTCTAGAAGSTTCTA	1	-0.01883	1	27	0.0015	56.4	0.0024
VND1(NAC)/col-VND1-DAP-Seq(GSE60143)/Homer	CTTRWDNHWYAAGYW	1	-0.01838	1	993	0.0566	1424.8	0.0615
Bapx1(Homeobox)/VertebralCol-Bapx1-ChIP-Seq(GSE36672)/Homer	TTRAGTGSYK	1	-0.01819	1	4291	0.2446	5873.1	0.2536
At5g22890(C2H2)/col-At5g22890-DAP-Seq(GSE60143)/Homer	NSAGGTKWTATCTGD	1	-0.01768	1	39	0.0022	76.8	0.0033
HSF21(HSF)/col-HSF21-DAP-Seq(GSE60143)/Homer	CTTCTAGAAGMTTYW	1	-0.01693	1	87	0.005	151.2	0.0065
HAT2(Homeobox)/colamp-HAT2-DAP-Seq(GSE60143)/Homer	CYAATSATTR	1	-0.01692	1	1204	0.0686	1715.6	0.0741
AT1G01250(AP2EREBP)/col-AT1G01250-DAP-Seq(GSE60143)/Homer	YCACCGACAHTW	1	-0.01648	1	57	0.0032	105.4	0.0046
GATA4(C2C2gata)/col-GATA4-DAP-Seq(GSE60143)/Homer	DDWTYAGATCTR	1	-0.01615	1	996	0.0568	1431.4	0.0618
ZBTB12(Zf)/HEK293-ZBTB12.GFP-ChIP-Seq(GSE58341)/Homer	NGNTCTAGAACCNGV	1	-0.01607	1	532	0.0303	789.1	0.0341
Unknown1(NR/Ini-like)/Drosophila-Promoters/Homer	MYGGTCACACTG	1	-0.01521	1	348	0.0198	531.3	0.0229
Hoxd13(Homeobox)/ChickenMSG-Hoxd13.Flag-ChIP-Seq(GSE86088)/Homer	NCYAATAAAA	1	-0.01507	1	2751	0.1568	3815.6	0.1648
Slug(Zf)/Mesoderm-Snai2-ChIP-Seq(GSE61475)/Homer	SNGCACCTGCHS	1	-0.01468	1	1211	0.069	1728	0.0746
ZNF669(Zf)/HEK293-ZNF669.GFP-ChIP-Seq(GSE58341)/Homer	GARTGGTCATCGCCC	1	-0.01433	1	106	0.006	181.1	0.0078
DDF2(AP2EREBP)/col-DDF2-DAP-Seq(GSE60143)/Homer	GATGTCGRCR	1	-0.01414	1	17	0.001	40.6	0.0018
NPAS2(bHLH)/Liver-NPAS2-ChIP-Seq(GSE39860)/Homer	KCCACGTGAC	1	-0.01399	1	1778	0.1014	2502.1	0.1081
MYB116(MYB)/colamp-MYB116-DAP-Seq(GSE60143)/Homer	AGTTAGGCAN	1	-0.01397	1	1363	0.0777	1937.4	0.0837
ANAC028(NAC)/col-ANAC028-DAP-Seq(GSE60143)/Homer	WRCTTGNNNNNCAAG	1	-0.01347	1	898	0.0512	1300.9	0.0562
Tgif1(Homeobox)/mES-Tgif1-ChIP-Seq(GSE55404)/Homer	YTGWCADY	1	-0.01342	1	6273	0.3576	8526.1	0.3682
HNF6(Homeobox)/Liver-Hnf6-ChIP-Seq(ERP000394)/Homer	NTATYGATCH	1	-0.01254	1	748	0.0426	1094.6	0.0473
SGR5(C2H2)/colamp-SGR5-DAP-Seq(GSE60143)/Homer	TTTGTCTTTTTT	1	-0.01248	1	1290	0.0735	1840.3	0.0795
GATA12(C2C2gata)/col-GATA12-DAP-Seq(GSE60143)/Homer	YAGATCTRAW	1	-0.01193	1	787	0.0449	1149.3	0.0496
GATA3(Zf),DR4/iTreg-Gata3-ChIP-Seq(GSE20898)/Homer	AGATGKDGAGATAAG	1	-0.01177	1	101	0.0058	175	0.0076
REF6(Zf)/Arabidopsis-REF6-ChIP-Seq(GSE106942)/Homer	TVCTCTGTTT	1	-0.01158	1	1231	0.0702	1761.1	0.0761
VND4(NAC)/colamp-VND4-DAP-Seq(GSE60143)/Homer	WRCTTGWANWWCAAG	1	-0.01135	1	860	0.049	1251.8	0.0541
PRDM14(Zf)/H1-PRDM14-ChIP-Seq(GSE22767)/Homer	RGGTCTCTAACY	1	-0.01115	1	582	0.0332	865.8	0.0374
HSF7(HSF)/colamp-HSF7-DAP-Seq(GSE60143)/Homer	TTCTAGAAGCTTCTA	1	-0.01094	1	221	0.0126	353.8	0.0153
ANAC079(NAC)/colamp-ANAC079-DAP-Seq(GSE60143)/Homer	TACACGCAACCT	1	-0.01072	1	464	0.0264	700.4	0.0302
FEA4(bZIP)/Corn-FEA4-ChIP-Seq(GSE61954)/Homer	TGACGTCACS	1	-0.01016	1	1971	0.1124	2773.6	0.1198
At1g68670(G2like)/colamp-At1g68670-DAP-Seq(GSE60143)/Homer	WNWWHNRAAGATTCT	1	-0.009983	1	605	0.0345	899	0.0388
At2g41835(C2H2)/col-At2g41835-DAP-Seq(GSE60143)/Homer	TTTGAAAA	1	-0.009819	1	780	0.0445	1143.5	0.0494
ANAC004(NAC)/colamp-ANAC004-DAP-Seq(GSE60143)/Homer	WNCTTVYNNNRBAAG	1	-0.00973	1	480	0.0274	724.3	0.0313
VND2(NAC)/col-VND2-DAP-Seq(GSE60143)/Homer	DNCKTNNNNNNNAAG	1	-0.00968	1	1236	0.0705	1772.8	0.0766
STAT6(Stat)/CD4-Stat6-ChIP-Seq(GSE22104)/Homer	ABTTCYYRRGAA	1	-0.009501	1	1024	0.0584	1481.3	0.064
SPL14(SBP)/col-SPL14-DAP-Seq(GSE60143)/Homer	NNWHTGTACGGAHNH	1	-0.009393	1	131	0.0075	222.7	0.0096
ANAC071(NAC)/col-ANAC071-DAP-Seq(GSE60143)/Homer	DNCKTNDNNNHNAAG	1	-0.008608	1	1090	0.0621	1574.9	0.068
GATA14(C2C2gata)/col-GATA14-DAP-Seq(GSE60143)/Homer	AYCAGATCTG	1	-0.008148	1	963	0.0549	1400.2	0.0605
GATA20(C2C2gata)/colamp-GATA20-DAP-Seq(GSE60143)/Homer	TNGATCNDNM	1	-0.008112	1	3350	0.191	4642.7	0.2005
NST1(NAC)/colamp-NST1-DAP-Seq(GSE60143)/Homer	WRCTTRWWNWWYAAG	1	-0.008088	1	1060	0.0604	1534.9	0.0663
AT1G72740(MYBrelated)/colamp-AT1G72740-DAP-Seq(GSE60143)/Homer	NNWWAMCCTAAHWNN	1	-0.007775	1	1878	0.1071	2654.4	0.1146
IRF2(IRF)/Erythroblas-IRF2-ChIP-Seq(GSE36985)/Homer	GAAASYGAAASY	1	-0.007745	1	154	0.0088	258.6	0.0112
IDD4(C2H2)/col-IDD4-DAP-Seq(GSE60143)/Homer	TTTGTCTTTWTB	1	-0.007368	1	1492	0.085	2129.6	0.092
Dorsal(RHD)/Embryo-dl-ChIP-Seq(GSE65441)/Homer	GGGAAAAMCCCG	1	-0.007325	1	429	0.0245	656.4	0.0283
EKLF(Zf)/Erythrocyte-Klf1-ChIP-Seq(GSE20478)/Homer	NWGGGTGTGGCY	1	-0.007207	1	450	0.0257	686.3	0.0296
IRF1(IRF)/PBMC-IRF1-ChIP-Seq(GSE43036)/Homer	GAAAGTGAAAGT	1	-0.007196	1	205	0.0117	334.8	0.0145
CDX4(Homeobox)/ZebrafishEmbryos-Cdx4.Myc-ChIP-Seq(GSE48254)/Homer	NGYCATAAAWCH	1	-0.007138	1	1368	0.078	1960.8	0.0847
AT1G76880(Trihelix)/col-AT1G76880-DAP-Seq(GSE60143)/Homer	ACGGTAAAAW	1	-0.007123	1	452	0.0258	689.9	0.0298
SPL15(SBP)/colamp-SPL15-DAP-Seq(GSE60143)/Homer	WDWMMGTACADW	1	-0.007026	1	1771	0.101	2511.3	0.1084
IBL1(bHLH)/Seedling-IBL1-ChIP-Seq(GSE51120)/Homer	CACGTGCC	1	-0.006438	1	2656	0.1514	3714.5	0.1604
EGL-5(Homeobox)/cElegans-L3-EGL5-ChIP-Seq(modEncode)/Homer	ATTTAATGGG	1	-0.006325	1	2360	0.1345	3314.4	0.1431
SMB(NAC)/colamp-SMB-DAP-Seq(GSE60143)/Homer	CTTVNNNNDBAAGHW	1	-0.006193	1	1228	0.07	1771.3	0.0765
Snail1(Zf)/LS174T-SNAIL1.HA-ChIP-Seq(GSE127183)/Homer	TRCACCTGCY	1	-0.005736	1	1798	0.1025	2553.4	0.1103
ANAC011(NAC)/col-ANAC011-DAP-Seq(GSE60143)/Homer	TDCTTGYRNNDCAAG	1	-0.005595	1	425	0.0242	655	0.0283
BIM1(bHLH)/colamp-BIM1-DAP-Seq(GSE60143)/Homer	NNNNNNVTCACGTGM	1	-0.005181	1	155	0.0088	263.5	0.0114
AT5G56840(MYBrelated)/colamp-AT5G56840-DAP-Seq(GSE60143)/Homer	TGGATAAGGT	1	-0.00518	1	2123	0.121	2998.8	0.1295
HOXA9(Homeobox)/HSC-Hoxa9-ChIP-Seq(GSE33509)/Homer	GGCCATAAATCA	1	-0.00506	1	1061	0.0605	1545.7	0.0668
GBF3(bZIP)/Arabidopsis-GBF3-ChIP-Seq(GSE80564)/Homer	TGCCACGTSAYC	1	-0.005057	1	539	0.0307	817.4	0.0353
ZEB2(Zf)/SNU398-ZEB2-ChIP-Seq(GSE103048)/Homer	GNMCAGGTGTGC	1	-0.004992	1	1739	0.0991	2476.2	0.1069
EBNA1(EBV-virus)/Raji-EBNA1-ChIP-Seq(GSE30709)/Homer	GGYAGCAYDTGCTDCCCNNN	1	-0.004785	1	23	0.0013	55.2	0.0024
NTM2(NAC)/col-NTM2-DAP-Seq(GSE60143)/Homer	CTTRTNNNAYAAGBH	1	-0.004772	1	717	0.0409	1068.6	0.0461
Unknown6/Drosophila-Promoters/Homer	AATTTTAAAA	1	-0.004674	1	922	0.0526	1354.1	0.0585
CEBP:CEBP(bZIP)/MEF-Chop-ChIP-Seq(GSE35681)/Homer	NTNATGCAAYMNNHTGMAAY	1	-0.004654	1	215	0.0123	353.1	0.0152
ANAC020(NAC)/col-ANAC020-DAP-Seq(GSE60143)/Homer	DVCKTGHNNNDCAAG	1	-0.004602	1	723	0.0412	1078	0.0466
BPC1(BBRBPC)/colamp-BPC1-DAP-Seq(GSE60143)/Homer	GARGAGAGAGAA	1	-0.004407	1	1387	0.0791	1997.6	0.0863
MNT(bHLH)/HepG2-MNT-ChIP-Seq(Encode)/Homer	DGCACACGTG	1	-0.004381	1	1513	0.0862	2171	0.0938
AT2G01818(PLATZ)/col-AT2G01818-DAP-Seq(GSE60143)/Homer	TCTAGAABSTTC	1	-0.004228	1	188	0.0107	314.8	0.0136
USF1(bHLH)/GM12878-Usf1-ChIP-Seq(GSE32465)/Homer	SGTCACGTGR	1	-0.004228	1	742	0.0423	1105.8	0.0478
DREB26(AP2EREBP)/col-DREB26-DAP-Seq(GSE60143)/Homer	CCACCGACAH	1	-0.004178	1	217	0.0124	357.7	0.0154
Brn2(POU,Homeobox)/NPC-Brn2-ChIP-Seq(GSE35496)/Homer	ATGAATATTC	1	-0.004108	1	107	0.0061	192.9	0.0083
AtGRF6(GRF)/col-AtGRF6-DAP-Seq(GSE60143)/Homer	NTGTCAGADNNNNNN	1	-0.003996	1	2481	0.1414	3491.9	0.1508
OCT:OCT-short(POU,Homeobox)/NPC-OCT6-ChIP-Seq(GSE43916)/Homer	ATGCATWATGCATRW	1	-0.003922	1	906	0.0516	1335.3	0.0577
THRb(NR)/HepG2-THRb.Flag-ChIP-Seq(Encode)/Homer	GGTCACCTGAGGTCA	1	-0.003901	1	1487	0.0848	2137.2	0.0923
HOXD13(Homeobox)/Chicken-Hoxd13-ChIP-Seq(GSE38910)/Homer	NCYAATAAAA	1	-0.003826	1	1591	0.0907	2280.2	0.0985
EMB1789(C3H)/col-EMB1789-DAP-Seq(GSE60143)/Homer	TWTTTACCGYND	1	-0.003786	1	565	0.0322	858.7	0.0371
RUNX(Runt)/HPC7-Runx1-ChIP-Seq(GSE22178)/Homer	SAAACCACAG	1	-0.003781	1	1354	0.0772	1955.5	0.0844
Pit1+1bp(Homeobox)/GCrat-Pit1-ChIP-Seq(GSE58009)/Homer	ATGCATAATTCA	1	-0.003771	1	326	0.0186	517.4	0.0223
Bcl6(Zf)/Liver-Bcl6-ChIP-Seq(GSE31578)/Homer	NNNCTTTCCAGGAAA	1	-0.003518	1	2841	0.1619	3982.7	0.172
ZNF519(Zf)/HEK293-ZNF519.GFP-ChIP-Seq(GSE58341)/Homer	GAGSCCGAGC	1	-0.003496	1	406	0.0231	633.2	0.0273
JKD(C2H2)/col-JKD-DAP-Seq(GSE60143)/Homer	TTTTGTCGTTTT	1	-0.003487	1	271	0.0154	438.5	0.0189
ETS:E-box(ETS,bHLH)/HPC7-Scl-ChIP-Seq(GSE22178)/Homer	AGGAARCAGCTG	1	-0.003471	1	207	0.0118	344	0.0149
Hnf6b(Homeobox)/LNCaP-Hnf6b-ChIP-Seq(GSE106305)/Homer	TATTGAYY	1	-0.003322	1	1283	0.0731	1860.9	0.0804
bHLH157(bHLH)/col-bHLH157-DAP-Seq(GSE60143)/Homer	KACACGTCTCTY	1	-0.003264	1	263	0.015	428	0.0185
c-Myc(bHLH)/mES-cMyc-ChIP-Seq(GSE11431)/Homer	VVCCACGTGG	1	-0.00326	1	699	0.0398	1049.3	0.0453
AT3G10580(MYBrelated)/colamp-AT3G10580-DAP-Seq(GSE60143)/Homer	TACCTAACWNHW	1	-0.003218	1	581	0.0331	883.9	0.0382
PR(NR)/T47D-PR-ChIP-Seq(GSE31130)/Homer	VAGRACAKNCTGTBC	1	-0.00314	1	4044	0.2305	5606.8	0.2421
IRF4(IRF)/GM12878-IRF4-ChIP-Seq(GSE32465)/Homer	ACTGAAACCA	1	-0.003122	1	732	0.0417	1096.5	0.0474
ZNF264(Zf)/HEK293-ZNF264.GFP-ChIP-Seq(GSE58341)/Homer	RGGGCACTAACY	1	-0.003017	1	1283	0.0731	1862.5	0.0804
PIF4(bHLH)/Seedling-PIF4-ChIP-Seq(GSE35315)/Homer	NNBCACGTGN	1	-0.002969	1	1978	0.1128	2815.4	0.1216
bZIP52(bZIP)/colamp-bZIP52-DAP-Seq(GSE60143)/Homer	NDNHCAGCTGTCANN	1	-0.002826	1	3156	0.1799	4414.2	0.1906
TAGL1(MADS)/Tomato-TAGL1-ChIP-Seq(GSE116581)/Homer	CCAAAAATRG	1	-0.00281	1	1688	0.0962	2420.7	0.1045
GATA:SCL(Zf,bHLH)/Ter119-SCL-ChIP-Seq(GSE18720)/Homer	CRGCTGBNGNSNNSAGATAA	1	-0.002771	1	236	0.0135	389.5	0.0168
AT1G44830(AP2EREBP)/col-AT1G44830-DAP-Seq(GSE60143)/Homer	NCCACCGACA	1	-0.002675	1	324	0.0185	518.4	0.0224
bHLHE40(bHLH)/HepG2-BHLHE40-ChIP-Seq(GSE31477)/Homer	KCACGTGMCN	1	-0.002543	1	436	0.0249	680.2	0.0294
WRKY42(WRKY)/colamp-WRKY42-DAP-Seq(GSE60143)/Homer	NAAAGTCAACGN	1	-0.002525	1	459	0.0262	713.6	0.0308
BHLHA15(bHLH)/NIH3T3-BHLHB8.HA-ChIP-Seq(GSE119782)/Homer	NAMCAGCTGK	1	-0.002484	1	3354	0.1912	4685.1	0.2023
TATA-box/SacCer-Promoters/Homer	BBHWTATATA	1	-0.002397	1	409	0.0233	642	0.0277
TCP3(TCP)/colamp-TCP3-DAP-Seq(GSE60143)/Homer	WGTGGTCCCAAHWWW	1	-0.00237	1	395	0.0225	623	0.0269
HRE(HSF)/Striatum-HSF1-ChIP-Seq(GSE38000)/Homer	TTCTAGAABNTTCTA	1	-0.002187	1	248	0.0141	409.8	0.0177
RAP21(AP2EREBP)/colamp-RAP21-DAP-Seq(GSE60143)/Homer	BCACCGACAHNN	1	-0.002069	1	133	0.0076	237.9	0.0103
ANAC016(NAC)/col-ANAC016-DAP-Seq(GSE60143)/Homer	WNCTTGNNNNNCAMG	1	-0.002064	1	999	0.0569	1476.9	0.0638
Nkx2.2(Homeobox)/NPC-Nkx2.2-ChIP-Seq(GSE61673)/Homer	BTBRAGTGSN	1	-0.00203	1	4114	0.2345	5714.6	0.2468
TBP3(MYBrelated)/col-TBP3-DAP-Seq(GSE60143)/Homer	VYTAGGGCAN	1	-0.001961	1	1666	0.095	2398.2	0.1036
DMRT6(DM)/Testis-DMRT6-ChIP-Seq(GSE60440)/Homer	YDGHTACAWTGTADC	1	-0.001852	1	228	0.013	381.6	0.0165
SeqBias: polyA-repeat	AAAAAAAAAA	1	-0.001671	1	17028	0.9706	22585.4	0.9753
Hoxc9(Homeobox)/Ainv15-Hoxc9-ChIP-Seq(GSE21812)/Homer	GGCCATAAATCA	1	-0.001629	1	724	0.0413	1095	0.0473
Srebp1a(bHLH)/HepG2-Srebp1a-ChIP-Seq(GSE31477)/Homer	RTCACSCCAY	1	-0.001569	1	402	0.0229	637.3	0.0275
AT2G20400(G2like)/colamp-AT2G20400-DAP-Seq(GSE60143)/Homer	DNVGAATATTCBNHN	1	-0.001514	1	138	0.0079	247.9	0.0107
MYB3R5(MYB)/col-MYB3R5-DAP-Seq(GSE60143)/Homer	THYAACGGTHAWAWT	1	-0.001486	1	70	0.004	140.6	0.0061
bZIP48(bZIP)/colamp-bZIP48-DAP-Seq(GSE60143)/Homer	DDWWKVTSACGTGGC	1	-0.001436	1	384	0.0219	612.6	0.0265
Cbf1(bHLH)/Yeast-Cbf1-ChIP-Seq(GSE29506)/Homer	TCACGTGAYH	1	-0.001424	1	422	0.0241	668	0.0288
HSFC1(HSF)/col-HSFC1-DAP-Seq(GSE60143)/Homer	HTTCTAGAADCTTCT	1	-0.001339	1	226	0.0129	381.7	0.0165
PSE(SNAPc)/K562-mStart-Seq/Homer	WAVTCACCMTAASYDAAAAG	1	-0.001286	1	769	0.0438	1162.3	0.0502
At1g19000(MYBrelated)/colamp-At1g19000-DAP-Seq(GSE60143)/Homer	WWTGGATAADDT	1	-0.00128	1	1249	0.0712	1832	0.0791
SND2(NAC)/colamp-SND2-DAP-Seq(GSE60143)/Homer	CTTVWNNNWBAAGNW	1	-0.001263	1	628	0.0358	963.4	0.0416
PIF5ox(bHLH)/Arabidopsis-PIF5ox-ChIP-Seq(GSE35062)/Homer	BCACGTGVDN	1	-0.001255	1	1680	0.0958	2427	0.1048
BIM2(bHLH)/col-BIM2-DAP-Seq(GSE60143)/Homer	NNNNCACGTGNN	1	-0.001221	1	1296	0.0739	1898.9	0.082
Unknown4/Arabidopsis-Promoters/Homer	CKTCKTCTTY	1	-0.001128	1	1618	0.0922	2344.6	0.1012
ANAC070(NAC)/colamp-ANAC070-DAP-Seq(GSE60143)/Homer	CTTRHDNHNBAAGHW	1	-0.001106	1	1432	0.0816	2088.3	0.0902
ZNF675(Zf)/HEK293-ZNF675.GFP-ChIP-Seq(GSE58341)/Homer	ARGAGGMCAAAATGW	1	-0.001074	1	222	0.0127	377.2	0.0163
Mouse_Recombination_Hotspot(Zf)/Testis-DMC1-ChIP-Seq(GSE24438)/Homer	ACTYKNATTCGTGNTACTTC	1	-0.001067	1	75	0.0043	150.4	0.0065
ZNF322(Zf)/HEK293-ZNF322.GFP-ChIP-Seq(GSE58341)/Homer	GAGCCTGGTACTGWGCCTGR	1	-0.00105	1	577	0.0329	893.5	0.0386
MYNN(Zf)/HEK293-MYNN.eGFP-ChIP-Seq(Encode)/Homer	TTCAAAWTAAAAGTC	1	-0.001042	1	365	0.0208	588.8	0.0254
bHLH28(bHLH)/col-bHLH28-DAP-Seq(GSE60143)/Homer	NHHTGTACGGAH	1	-0.000999	1	191	0.0109	331.3	0.0143
At1g74840(MYBrelated)/col100-At1g74840-DAP-Seq(GSE60143)/Homer	YHTTATCCAWWT	1	-0.00093	1	1195	0.0681	1763.3	0.0761
SPL13(SBP)/col-SPL13-DAP-Seq(GSE60143)/Homer	WAHTGTACGGAH	1	-0.00093	1	66	0.0038	136.5	0.0059
AT3G09735(S1Falike)/col-AT3G09735-DAP-Seq(GSE60143)/Homer	TTCTAGAANMTTCTA	1	-0.00091	1	533	0.0304	832.2	0.0359
Nkx2.5(Homeobox)/HL1-Nkx2.5.biotin-ChIP-Seq(GSE21529)/Homer	RRSCACTYAA	1	-0.000876	1	4505	0.2568	6266	0.2706
AS2(LOBAS2)/col-AS2-DAP-Seq(GSE60143)/Homer	CCGDAAWWHMCGSCG	1	-0.000867	1	55	0.0031	118.4	0.0051
HSFA1E(HSF)/col-HSFA1E-DAP-Seq(GSE60143)/Homer	TTCTAGAAGCTTCTA	1	-0.000862	1	70	0.004	143.6	0.0062
SeqBias: CG bias	SSSSSSSSSS	1	-0.000858	1	14954	0.8524	19991.7	0.8633
Max(bHLH)/K562-Max-ChIP-Seq(GSE31477)/Homer	RCCACGTGGYYN	1	-0.000779	1	1002	0.0571	1497.8	0.0647
Usf2(bHLH)/C2C12-Usf2-ChIP-Seq(GSE36030)/Homer	GTCACGTGGT	1	-0.000717	1	563	0.0321	878.8	0.0379
VND6(NAC)/col-VND6-DAP-Seq(GSE60143)/Homer	DCTTNHTTTTYAMGY	1	-0.000679	1	1488	0.0848	2175.6	0.094
Hoxd12(Homeobox)/ChickenMSG-Hoxd12.Flag-ChIP-Seq(GSE86088)/Homer	HDGYAATGAAAN	1	-0.000671	1	2928	0.1669	4145.9	0.179
GBF6(bZIP)/colamp-GBF6-DAP-Seq(GSE60143)/Homer	WWTGMCACGTCABCW	1	-0.00064	1	239	0.0136	407.8	0.0176
SND3(NAC)/col-SND3-DAP-Seq(GSE60143)/Homer	CTTNHNNNDNAAGNH	1	-0.000633	1	914	0.0521	1377.5	0.0595
At1g49010(MYBrelated)/col-At1g49010-DAP-Seq(GSE60143)/Homer	RGATAASNTT	1	-0.00063	1	3281	0.187	4625.1	0.1997
DEAR5(AP2EREBP)/col-DEAR5-DAP-Seq(GSE60143)/Homer	NDWTGTCGGTGRWDN	1	-0.000582	1	112	0.0064	213.2	0.0092
Unknown2/Drosophila-Promoters/Homer	CATCMCTA	1	-0.000576	1	2775	0.1582	3941.2	0.1702
Replumless(BLH)/Arabidopsis-RPL.GFP-ChIP-Seq(GSE78727)/Homer	HGTCWHATCA	1	-0.000571	1	1873	0.1068	2709.8	0.117
n-Myc(bHLH)/mES-nMyc-ChIP-Seq(GSE11431)/Homer	VRCCACGTGG	1	-0.000542	1	1047	0.0597	1566.7	0.0677
BMAL1(bHLH)/Liver-Bmal1-ChIP-Seq(GSE39860)/Homer	GNCACGTG	1	-0.000541	1	2857	0.1629	4054.7	0.1751
M1BP(Zf)/S2R+-M1BP-ChIP-Seq(GSE49842)/Homer	CAGTGTGACCGT	1	-0.000514	1	392	0.0223	635.3	0.0274
WUS1(Homeobox)/colamp-WUS1-DAP-Seq(GSE60143)/Homer	CAWTCATTCA	1	-0.000424	1	737	0.042	1133.5	0.049
AT4G00250(GeBP)/col-AT4G00250-DAP-Seq(GSE60143)/Homer	WDTGGATAAKRT	1	-0.000422	1	862	0.0491	1310.5	0.0566
ANAC057(NAC)/colamp-ANAC057-DAP-Seq(GSE60143)/Homer	DVCKTGNNNNNCAMG	1	-0.000361	1	871	0.0496	1325.5	0.0572
At2g44940(AP2EREBP)/colamp-At2g44940-DAP-Seq(GSE60143)/Homer	NYACCGACAHNNNNN	1	-0.000359	1	161	0.0092	293.8	0.0127
AT1G76870(Trihelix)/col-AT1G76870-DAP-Seq(GSE60143)/Homer	AAAACCRGWW	1	-0.000324	1	660	0.0376	1027.1	0.0444
NFkB-p65(RHD)/GM12787-p65-ChIP-Seq(GSE19485)/Homer	WGGGGATTTCCC	1	-0.00029	1	1227	0.0699	1828.1	0.0789
HSFA6B(HSF)/colamp-HSFA6B-DAP-Seq(GSE60143)/Homer	NTTCTAGAANHTTCT	1	-0.000278	1	674	0.0384	1049.3	0.0453
AR-halfsite(NR)/LNCaP-AR-ChIP-Seq(GSE27824)/Homer	CCAGGAACAG	1	-0.000266	1	7369	0.4201	10123.8	0.4372
bHLH74(bHLH)/col-bHLH74-DAP-Seq(GSE60143)/Homer	DRATCACGTGAB	1	-0.000254	1	330	0.0188	551.9	0.0238
bHLH34(bHLH)/colamp-bHLH34-DAP-Seq(GSE60143)/Homer	HGWGRHWGACACGTG	1	-0.000251	1	359	0.0205	594.9	0.0257
ARF2(ARF)/col-ARF2-DAP-Seq(GSE60143)/Homer	TTGTCGGMWN	1	-0.000226	1	5472	0.3119	7601.9	0.3283
Tlx?(NR)/NPC-H3K4me1-ChIP-Seq(GSE16256)/Homer	CTGGCAGSCTGCCA	1	-0.00022	1	982	0.056	1490	0.0643
AT3G60490(AP2EREBP)/colamp-AT3G60490-DAP-Seq(GSE60143)/Homer	NNRCCGACANNNNNN	1	-0.000215	1	223	0.0127	392.1	0.0169
MYB118(MYB)/colamp-MYB118-DAP-Seq(GSE60143)/Homer	TAWCCGTTAC	1	-0.000197	1	422	0.0241	689.4	0.0298
TFE3(bHLH)/MEF-TFE3-ChIP-Seq(GSE75757)/Homer	GTCACGTGACYV	1	-0.000194	1	148	0.0084	277.8	0.012
bZIP3(bZIP)/col-bZIP3-DAP-Seq(GSE60143)/Homer	DWKNHSACGTGGCAD	1	-0.000189	1	612	0.0349	966	0.0417
GAGA-repeat/Arabidopsis-Promoters/Homer	CTCTCTCTCY	1	-0.00018	1	2820	0.1607	4030.3	0.174
TINY(AP2EREBP)/col-TINY-DAP-Seq(GSE60143)/Homer	NNCACCGACA	1	-0.000169	1	195	0.0111	351.1	0.0152
PIF7(bHLH)/col-PIF7-DAP-Seq(GSE60143)/Homer	CCACGTGGNH	1	-0.000168	1	250	0.0143	435.7	0.0188
Hoxa11(Homeobox)/ChickenMSG-Hoxa11.Flag-ChIP-Seq(GSE86088)/Homer	TTTTATGGCM	1	-0.000156	1	3993	0.2276	5624.8	0.2429
Tal1	CATCTG	1	-0.00015	1	2792	0.1592	3996.5	0.1726
FHY3(FAR1)/Arabidopsis-FHY3-ChIP-Seq(GSE30711)/Homer	HHCACGCGCBTN	1	-0.000146	1	344	0.0196	577.1	0.0249
E-box(bHLH)/Promoter/Homer	SSGGTCACGTGA	1	-0.000146	1	126	0.0072	244.4	0.0106
BPC6(BBRBPC)/col-BPC6-DAP-Seq(GSE60143)/Homer	YTYTCTCTCTCTCTA	1	-0.000131	1	99	0.0056	201.2	0.0087
Unknown3/Arabidopsis-Promoters/Homer	AYTAAACCGG	1	-0.00013	1	244	0.0139	428.2	0.0185
NFAT:AP1(RHD,bZIP)/Jurkat-NFATC1-ChIP-Seq(Jolma_et_al.)/Homer	SARTGGAAAAWRTGAGTCAB	1	-0.000112	1	261	0.0149	455.9	0.0197
MyoD(bHLH)/Myotube-MyoD-ChIP-Seq(GSE21614)/Homer	RRCAGCTGYTSY	1	-0.000101	1	2106	0.12	3065.1	0.1324
Smad4(MAD)/ESC-SMAD4-ChIP-Seq(GSE29422)/Homer	VBSYGTCTGG	1	-9.9e-05	1	3356	0.1913	4773.8	0.2062
RKD2(RWPRK)/colamp-RKD2-DAP-Seq(GSE60143)/Homer	GACKTTTCRDCTTCC	1	-9.4e-05	1	1258	0.0717	1891	0.0817
HIF-1a(bHLH)/MCF7-HIF1a-ChIP-Seq(GSE28352)/Homer	TACGTGCV	1	-9.2e-05	1	315	0.018	538.4	0.0233
SPL9(SBP)/colamp-SPL9-DAP-Seq(GSE60143)/Homer	BTGTACTT	1	-8.8e-05	1	2932	0.1671	4199.2	0.1813
bHLH10(bHLH)/colamp-bHLH10-DAP-Seq(GSE60143)/Homer	YACCGACA	1	-8.7e-05	1	221	0.0126	396.8	0.0171
TCP16(TCP)/colamp-TCP16-DAP-Seq(GSE60143)/Homer	GTGGDCCYNNNNNNN	1	-8.3e-05	1	1078	0.0614	1639.8	0.0708
Atf2(bZIP)/3T3L1-Atf2-ChIP-Seq(GSE56872)/Homer	NRRTGACGTCAT	1	-7.5e-05	1	639	0.0364	1015.4	0.0438
PLT1(AP2EREBP)/colamp-PLT1-DAP-Seq(GSE60143)/Homer	GCACGAWTYCCGAGG	1	-7.2e-05	1	94	0.0054	196.8	0.0085
BIM3(bHLH)/col-BIM3-DAP-Seq(GSE60143)/Homer	TWVTCACGTGAB	1	-6.6e-05	1	188	0.0107	347.2	0.015
At5g58900(MYBrelated)/colamp-At5g58900-DAP-Seq(GSE60143)/Homer	WWWTYTTATCTWWWW	1	-6.3e-05	1	2227	0.1269	3241.4	0.14
OCT:OCT(POU,Homeobox)/NPC-OCT6-ChIP-Seq(GSE43916)/Homer	YATGCATATRCATRT	1	-6.1e-05	1	47	0.0027	116.8	0.005
GT2(Trihelix)/colamp-GT2-DAP-Seq(GSE60143)/Homer	AMGGTAAAWWWN	1	-5.9e-05	1	1569	0.0894	2332.5	0.1007
CDM1(C3H)/colamp-CDM1-DAP-Seq(GSE60143)/Homer	CCGAWAWTWTCGGAN	1	-5.3e-05	1	99	0.0056	207	0.0089
ABF2(bZIP)/col-ABF2-DAP-Seq(GSE60143)/Homer	KGMCACGTGDCMHHH	1	-5.2e-05	1	225	0.0128	406.3	0.0175
NFkB-p50,p52(RHD)/Monocyte-p50-ChIP-Chip(Schreiber_et_al.)/Homer	GGGGGAATCCCC	1	-4.6e-05	1	216	0.0123	393.4	0.017
SPL3(SBP)/colamp-SPL3-DAP-Seq(GSE60143)/Homer	WDTTGTACGGAH	1	-3.9e-05	1	22	0.0013	70.9	0.0031
bHLHE41(bHLH)/proB-Bhlhe41-ChIP-Seq(GSE93764)/Homer	KCACGTGMCN	1	-3.7e-05	1	1684	0.096	2500.2	0.108
Nkx2.1(Homeobox)/LungAC-Nkx2.1-ChIP-Seq(GSE43252)/Homer	RSCACTYRAG	1	-3.6e-05	1	5680	0.3238	7930.6	0.3425
SeqBias: TA-repeat	TATATATATA	1	-3.5e-05	1	3173	0.1809	4549	0.1964
HOXB13(Homeobox)/ProstateTumor-HOXB13-ChIP-Seq(GSE56288)/Homer	TTTTATKRGG	1	-3.4e-05	1	1742	0.0993	2582.4	0.1115
ANAC083(NAC)/col-ANAC083-DAP-Seq(GSE60143)/Homer	CKTRWNNNWYAMGTA	1	-3.3e-05	1	796	0.0454	1251.1	0.054
CHR(?)/Hela-CellCycle-Expression/Homer	SRGTTTCAAA	1	-3.2e-05	1	1057	0.0603	1623.5	0.0701
ZKSCAN1(Zf)/HepG2-ZKSCAN1-ChIP-Seq(Encode)/Homer	GCACAYAGTAGGKCY	1	-2.8e-05	1	32	0.0018	91.2	0.0039
AIL7(AP2EREBP)/colamp-AIL7-DAP-Seq(GSE60143)/Homer	KCACRAWTYYCGAGG	1	-2.8e-05	1	669	0.0381	1070.6	0.0462
MafB(bZIP)/BMM-Mafb-ChIP-Seq(GSE75722)/Homer	WNTGCTGASTCAGCANWTTY	1	-2.7e-05	1	1133	0.0646	1734	0.0749
LBD19(LOBAS2)/colamp-LBD19-DAP-Seq(GSE60143)/Homer	CCKGAAWTTCMGGAW	1	-2.7e-05	1	3509	0.2	5011.6	0.2164
SHN3(AP2EREBP)/col-SHN3-DAP-Seq(GSE60143)/Homer	CCGCCGCC	1	-2.6e-05	1	256	0.0146	459.5	0.0198
Gfi1b(Zf)/HPC7-Gfi1b-ChIP-Seq(GSE22178)/Homer	MAATCACTGC	1	-2.5e-05	1	1391	0.0793	2097.8	0.0906
AT3G58630(Trihelix)/col-AT3G58630-DAP-Seq(GSE60143)/Homer	TCTCCGGCGA	1	-2.5e-05	1	178	0.0101	338.2	0.0146
SPL5(SBP)/colamp-SPL5-DAP-Seq(GSE60143)/Homer	NNHGTACGGHNN	1	-2.3e-05	1	359	0.0205	616.6	0.0266
MYB3R1(MYB)/col-MYB3R1-DAP-Seq(GSE60143)/Homer	WWDTDACCGTTR	1	-2.3e-05	1	279	0.0159	495.2	0.0214
E2A(bHLH)/proBcell-E2A-ChIP-Seq(GSE21978)/Homer	DNRCAGCTGY	1	-2.3e-05	1	3742	0.2133	5331.8	0.2303
ABF1(bZIP)/Arabidopsis-ABF1-ChIP-Seq(GSE80564)/Homer	CACGTGGC	1	-2.1e-05	1	1255	0.0715	1910	0.0825
FOXA1:AR(Forkhead,NR)/LNCAP-AR-ChIP-Seq(GSE27824)/Homer	AGTAAACAAAAAAGAACAND	1	-2e-05	1	50	0.0029	126.5	0.0055
c-Myc(bHLH)/LNCAP-cMyc-ChIP-Seq(Unpublished)/Homer	VCCACGTG	1	-2e-05	1	603	0.0344	978.2	0.0422
DMRT1(DM)/Testis-DMRT1-ChIP-Seq(GSE64892)/Homer	TWGHWACAWTGTWDC	1	-1.9e-05	1	259	0.0148	467	0.0202
NPAS(bHLH)/Liver-NPAS-ChIP-Seq(GSE39860)/Homer	NVCACGTG	1	-1.9e-05	1	2420	0.1379	3530.1	0.1524
RUNX1(Runt)/Jurkat-RUNX1-ChIP-Seq(GSE29180)/Homer	AAACCACARM	1	-1.9e-05	1	1916	0.1092	2834.7	0.1224
MYB56(MYB)/colamp-MYB56-DAP-Seq(GSE60143)/Homer	HTAACGRMHY	1	-1.5e-05	1	1263	0.072	1925.4	0.0831
CEBP(bZIP)/ThioMac-CEBPb-ChIP-Seq(GSE21512)/Homer	ATTGCGCAAC	1	-1.4e-05	1	1092	0.0622	1684.1	0.0727
Hoxd11(Homeobox)/ChickenMSG-Hoxd11.Flag-ChIP-Seq(GSE86088)/Homer	VGCCATAAAA	1	-1.4e-05	1	4248	0.2421	6029	0.2604
CAMTA5(CAMTA)/col-CAMTA5-DAP-Seq(GSE60143)/Homer	ACGCGTTTTANACRC	1	-1.3e-05	1	254	0.0145	461.6	0.0199
Nanog(Homeobox)/mES-Nanog-ChIP-Seq(GSE11724)/Homer	RGCCATTAAC	1	-1.3e-05	1	8466	0.4826	11661.5	0.5036
TATA-Box(TBP)/Promoter/Homer	CCTTTTAWAGSC	1	-1.3e-05	1	2343	0.1336	3431.7	0.1482
At5g65130(AP2EREBP)/colamp-At5g65130-DAP-Seq(GSE60143)/Homer	CCRCCGACAWTN	1	-1.3e-05	1	230	0.0131	424.7	0.0183
ANAC046(NAC)/colamp-ANAC046-DAP-Seq(GSE60143)/Homer	ACACGYWAYC	1	-1.2e-05	1	2910	0.1659	4211.4	0.1819
At4g38000(C2C2dof)/col-At4g38000-DAP-Seq(GSE60143)/Homer	WWWTWACTTTTT	1	-1.1e-05	1	1579	0.09	2373.3	0.1025
Nrf2(bZIP)/Lymphoblast-Nrf2-ChIP-Seq(GSE37589)/Homer	HTGCTGAGTCAT	1	-1.1e-05	1	216	0.0123	403.3	0.0174
NeuroG2(bHLH)/Fibroblast-NeuroG2-ChIP-Seq(GSE75910)/Homer	ACCATCTGTT	1	-1.1e-05	1	3445	0.1964	4943.3	0.2135
TATA-box/Drosophila-Promoters/Homer	CTATAAAAGCSV	1	-1.1e-05	1	79	0.0045	180.2	0.0078
MYB119(MYB)/colamp-MYB119-DAP-Seq(GSE60143)/Homer	YRACCGTTACDD	1	-1.1e-05	1	387	0.0221	665.4	0.0287
Hoxa9(Homeobox)/ChickenMSG-Hoxa9.Flag-ChIP-Seq(GSE86088)/Homer	RGCAATNAAA	1	-1e-05	1	4995	0.2847	7042.3	0.3041
At1g22810(AP2EREBP)/colamp-At1g22810-DAP-Seq(GSE60143)/Homer	BCACCGACANNN	1	-1e-05	1	337	0.0192	590.7	0.0255
Egr2(Zf)/Thymocytes-Egr2-ChIP-Seq(GSE34254)/Homer	NGCGTGGGCGGR	1	-1e-05	1	315	0.018	557.9	0.0241
KANADI1(Myb)/Seedling-KAN1-ChIP-Seq(GSE48081)/Homer	ARGAATAWWN	1	-9e-06	1	1510	0.0861	2280	0.0985
MYB3R4(MYB)/col-MYB3R4-DAP-Seq(GSE60143)/Homer	AWWTAACCGTTR	1	-9e-06	1	149	0.0085	298.8	0.0129
bZIP18(bZIP)/colamp-bZIP18-DAP-Seq(GSE60143)/Homer	KGMCAGCTND	1	-9e-06	1	10551	0.6014	14411.2	0.6223
At4g28140(AP2EREBP)/colamp-At4g28140-DAP-Seq(GSE60143)/Homer	DCCACCGACCAW	1	-8e-06	1	279	0.0159	503.3	0.0217
At5g08520(MYBrelated)/colamp-At5g08520-DAP-Seq(GSE60143)/Homer	ADBSTTATCY	1	-8e-06	1	1864	0.1063	2776.9	0.1199
E-box/Arabidopsis-Promoters/Homer	GCCACGTG	1	-8e-06	1	576	0.0328	948.2	0.0409
Bach1(bZIP)/K562-Bach1-ChIP-Seq(GSE31477)/Homer	AWWNTGCTGAGTCAT	1	-7e-06	1	237	0.0135	439.4	0.019
Hoxd10(Homeobox)/ChickenMSG-Hoxd10.Flag-ChIP-Seq(GSE86088)/Homer	GGCMATGAAA	1	-6e-06	1	1914	0.1091	2850.7	0.1231
AGL95(ND)/col-AGL95-DAP-Seq(GSE60143)/Homer	TTCTAGAAGCTTCTA	1	-6e-06	1	96	0.0055	212.4	0.0092
bZIP28(bZIP)/col-bZIP28-DAP-Seq(GSE60143)/Homer	TGCCACGTSABH	1	-5e-06	1	278	0.0158	505	0.0218
LEP(AP2EREBP)/col-LEP-DAP-Seq(GSE60143)/Homer	CDCCGCCGTC	1	-4e-06	1	224	0.0128	422.4	0.0182
TCF4(bHLH)/SHSY5Y-TCF4-ChIP-Seq(GSE96915)/Homer	SMCATCTGKH	1	-4e-06	1	3488	0.1988	5022.4	0.2169
At3g12730(G2like)/colamp-At3g12730-DAP-Seq(GSE60143)/Homer	AAGATTCT	1	-4e-06	1	2491	0.142	3656	0.1579
LOB(LOBAS2)/col-LOB-DAP-Seq(GSE60143)/Homer	CGCCGKAWWTTHCGS	1	-4e-06	1	223	0.0127	421.4	0.0182
SPCH(bHLH)/Seedling-SPCH-ChIP-Seq(GSE57497)/Homer	WNBCACGTGA	1	-4e-06	1	1559	0.0889	2361.4	0.102
MITF(bHLH)/MastCells-MITF-ChIP-Seq(GSE48085)/Homer	RTCATGTGAC	1	-3e-06	1	1759	0.1003	2644.8	0.1142
ABF1/SacCer-Promoters/Homer	CGTRNAAARTGA	1	-3e-06	1	215	0.0123	410.7	0.0177
ZNF341(Zf)/EBV-ZNF341-ChIP-Seq(GSE113194)/Homer	GGAACAGCCG	1	-3e-06	1	1472	0.0839	2243.4	0.0969
STOP1(C2H2)/colamp-STOP1-DAP-Seq(GSE60143)/Homer	DTATCTGGKGRAGGT	1	-3e-06	1	713	0.0406	1159.7	0.0501
Pho2(bHLH)/Yeast-Pho2-ChIP-Seq(GSE29506)/Homer	CCCACGTGCT	1	-3e-06	1	561	0.032	936.4	0.0404
MYB98(MYB)/col-MYB98-DAP-Seq(GSE60143)/Homer	NWDCCGTTAC	1	-3e-06	1	416	0.0237	720.6	0.0311
Oct4:Sox17(POU,Homeobox,HMG)/F9-Sox17-ChIP-Seq(GSE44553)/Homer	CCATTGTATGCAAAT	1	-3e-06	1	211	0.012	405.9	0.0175
Ascl1(bHLH)/NeuralTubes-Ascl1-ChIP-Seq(GSE55840)/Homer	NNVVCAGCTGBN	1	-2e-06	1	3991	0.2275	5718.5	0.2469
ZNF415(Zf)/HEK293-ZNF415.GFP-ChIP-Seq(GSE58341)/Homer	GRTGMTRGAGCC	1	-2e-06	1	1100	0.0627	1720.1	0.0743
JunD(bZIP)/K562-JunD-ChIP-Seq/Homer	ATGACGTCATCN	1	-2e-06	1	156	0.0089	318.5	0.0138
DEAR3(AP2EREBP)/colamp-DEAR3-DAP-Seq(GSE60143)/Homer	BCACCGACAWNNNNN	1	-2e-06	1	237	0.0135	448.9	0.0194
CTCF-SatelliteElement(Zf?)/CD4+-CTCF-ChIP-Seq(Barski_et_al.)/Homer	TGCAGTTCCMVNWRTGGCCA	1	-2e-06	1	39	0.0022	114.2	0.0049
Hoxa10(Homeobox)/ChickenMSG-Hoxa10.Flag-ChIP-Seq(GSE86088)/Homer	GGYAATGAAA	1	-2e-06	1	932	0.0531	1482.2	0.064
Atoh1(bHLH)/Cerebellum-Atoh1-ChIP-Seq(GSE22111)/Homer	VNRVCAGCTGGY	1	-2e-06	1	2677	0.1526	3929.4	0.1697
Bcl11a(Zf)/HSPC-BCL11A-ChIP-Seq(GSE104676)/Homer	TYTGACCASWRG	1	-1e-06	1	1824	0.104	2748.4	0.1187
AARE(HLH)/mES-cMyc-ChIP-Seq/Homer	GATTGCATCA	1	-1e-06	1	120	0.0068	260.4	0.0112
AREB3(bZIP)/col-AREB3-DAP-Seq(GSE60143)/Homer	NKGMCACGTGDCMNN	1	-1e-06	1	315	0.018	573	0.0247
BOS1(MYB)/col-BOS1-DAP-Seq(GSE60143)/Homer	NNRCCTAACT	1	-1e-06	1	1600	0.0912	2437.1	0.1052
ABI5(bZIP)/col-ABI5-DAP-Seq(GSE60143)/Homer	GCCACGTG	1	-1e-06	1	443	0.0253	769.6	0.0332
Twist2(bHLH)/Myoblast-Twist2.Ty1-ChIP-Seq(GSE127998)/Homer	MCAGCTGBYH	1	-1e-06	1	4001	0.2281	5750.3	0.2483
ETS:RUNX(ETS,Runt)/Jurkat-RUNX1-ChIP-Seq(GSE17954)/Homer	RCAGGATGTGGT	1	-1e-06	1	157	0.0089	324.2	0.014
dof42(C2C2dof)/col-dof42-DAP-Seq(GSE60143)/Homer	AAAAAGGC	1	-1e-06	1	1179	0.0672	1844.8	0.0797
PRDM10(Zf)/HEK293-PRDM10.eGFP-ChIP-Seq(Encode)/Homer	TGGTACATTCCA	1	-1e-06	1	1164	0.0664	1823.3	0.0787
MYB33(MYB)/col-MYB33-DAP-Seq(GSE60143)/Homer	DDTYNGTTAN	1	-1e-06	1	2742	0.1563	4032	0.1741
WIP5(C2H2)/colamp-WIP5-DAP-Seq(GSE60143)/Homer	TDTTCTCMAGGT	1	-1e-06	1	2205	0.1257	3292.6	0.1422
Npas4(bHLH)/Neuron-Npas4-ChIP-Seq(GSE127793)/Homer	NHRTCACGACDN	1	-1e-06	1	1106	0.063	1744.5	0.0753
c-Jun-CRE(bZIP)/K562-cJun-ChIP-Seq(GSE31477)/Homer	ATGACGTCATCY	1	-1e-06	1	583	0.0332	983.5	0.0425
AT1G24250(Orphan)/col-AT1G24250-DAP-Seq(GSE60143)/Homer	KTDGTTGGTDGTTGG	1	-1e-06	1	394	0.0225	699.3	0.0302
AT3G16280(AP2EREBP)/colamp-AT3G16280-DAP-Seq(GSE60143)/Homer	HCACCGACAHHDHHN	1	-1e-06	1	258	0.0147	489.1	0.0211
ZNF711(Zf)/SHSY5Y-ZNF711-ChIP-Seq(GSE20673)/Homer	AGGCCTAG	1	-1e-06	1	4359	0.2485	6248.5	0.2698
ERF5(AP2EREBP)/colamp-ERF5-DAP-Seq(GSE60143)/Homer	DCMGCCGCCA	1	-1e-06	1	453	0.0258	790	0.0341
NFAT(RHD)/Jurkat-NFATC1-ChIP-Seq(Jolma_et_al.)/Homer	ATTTTCCATT	1	0	1	1553	0.0885	2383.5	0.1029
AT1G69570(C2C2dof)/col-AT1G69570-DAP-Seq(GSE60143)/Homer	WAAAAGTGHH	1	0	1	2059	0.1174	3093.7	0.1336
TGA1(bZIP)/colamp-TGA1-DAP-Seq(GSE60143)/Homer	TGACGTCAKC	1	0	1	592	0.0337	1001.8	0.0433
HEB(bHLH)/mES-Heb-ChIP-Seq(GSE53233)/Homer	VCAGCTGBNN	1	0	1	4582	0.2612	6558.7	0.2832
FRS9(ND)/col-FRS9-DAP-Seq(GSE60143)/Homer	RGAGAGAGAAAG	1	0	1	670	0.0382	1118	0.0483
PRDM15(Zf)/ESC-Prdm15-ChIP-Seq(GSE73694)/Homer	YCCDNTCCAGGTTTT	1	0	1	1941	0.1106	2933.5	0.1267
ERF38(AP2EREBP)/col-ERF38-DAP-Seq(GSE60143)/Homer	CACCGACA	1	0	1	350	0.02	637.3	0.0275
Rfx5(HTH)/GM12878-Rfx5-ChIP-Seq(GSE31477)/Homer	SCCTAGCAACAG	1	0	1	652	0.0372	1093.7	0.0472
AT5G61620(MYBrelated)/colamp-AT5G61620-DAP-Seq(GSE60143)/Homer	CTTATCCA	1	0	1	2408	0.1373	3588.5	0.155
Nkx3.1(Homeobox)/LNCaP-Nkx3.1-ChIP-Seq(GSE28264)/Homer	AAGCACTTAA	1	0	1	4371	0.2492	6280.6	0.2712
AT5G22990(C2H2)/col-AT5G22990-DAP-Seq(GSE60143)/Homer	WCGAHDTCGWHN	1	0	1	46	0.0026	135.9	0.0059
Unknown3/Drosophila-Promoters/Homer	ACVAKCTGGCAGCGC	1	0	1	143	0.0082	309.6	0.0134
Sox7(HMG)/ESC-Sox7-ChIP-Seq(GSE133899)/Homer	VVRRAACAATGG	1	0	1	761	0.0434	1258.6	0.0544
bZIP16(bZIP)/colamp-bZIP16-DAP-Seq(GSE60143)/Homer	TGCCACGTGD	1	0	1	274	0.0156	523	0.0226
ZFX(Zf)/mES-Zfx-ChIP-Seq(GSE11431)/Homer	AGGCCTRG	1	0	1	3346	0.1907	4893.3	0.2113
GTL1(Trihelix)/colamp-GTL1-DAP-Seq(GSE60143)/Homer	WWTTTACCKY	1	0	1	1734	0.0988	2659.9	0.1149
At5g29000(G2like)/col-At5g29000-DAP-Seq(GSE60143)/Homer	RGAATATTCYHH	1	0	1	275	0.0157	527.8	0.0228
NFE2L2(bZIP)/HepG2-NFE2L2-ChIP-Seq(Encode)/Homer	AWWWTGCTGAGTCAT	1	0	1	188	0.0107	388	0.0168
CRE(bZIP)/Promoter/Homer	CSGTGACGTCAC	1	0	1	363	0.0207	666	0.0288
ANAC045(NAC)/col-ANAC045-DAP-Seq(GSE60143)/Homer	DNCKTVNNNNNNAMG	1	0	1	3336	0.1902	4887.4	0.2111
Atf1(bZIP)/K562-ATF1-ChIP-Seq(GSE31477)/Homer	GATGACGTCA	1	0	1	1213	0.0691	1923.5	0.0831
ANAC094(NAC)/col-ANAC094-DAP-Seq(GSE60143)/Homer	DVCGTRNNNNNYACG	1	0	1	279	0.0159	536.8	0.0232
Tcf12(bHLH)/GM12878-Tcf12-ChIP-Seq(GSE32465)/Homer	VCAGCTGYTG	1	0	1	2791	0.1591	4141.7	0.1789
Atf7(bZIP)/3T3L1-Atf7-ChIP-Seq(GSE56872)/Homer	NGRTGACGTCAY	1	0	1	894	0.051	1465.3	0.0633
Smad2(MAD)/ES-SMAD2-ChIP-Seq(GSE29422)/Homer	CTGTCTGG	1	0	1	3320	0.1892	4875.4	0.2105
PLT3(AP2EREBP)/col-PLT3-DAP-Seq(GSE60143)/Homer	GCACGNWTHYCGAGG	1	0	1	58	0.0033	165.9	0.0072
GAGA-repeat/SacCer-Promoters/Homer	CTYTCTYTCTCTCTC	1	0	1	7747	0.4416	10847.2	0.4684
CBF3(AP2EREBP)/colamp-CBF3-DAP-Seq(GSE60143)/Homer	YNRCCGACATNN	1	0	1	395	0.0225	723.2	0.0312
MYB94(MYB)/col-MYB94-DAP-Seq(GSE60143)/Homer	WGGTRGTTGGKA	1	0	1	629	0.0359	1079.4	0.0466
Ptf1a(bHLH)/Panc1-Ptf1a-ChIP-Seq(GSE47459)/Homer	ACAGCTGTTN	1	0	1	6078	0.3465	8625.6	0.3725
STAT6(Stat)/Macrophage-Stat6-ChIP-Seq(GSE38377)/Homer	TTCCKNAGAA	1	0	1	1024	0.0584	1662.7	0.0718
ERF9(AP2EREBP)/colamp-ERF9-DAP-Seq(GSE60143)/Homer	AWATGGCGGCGG	1	0	1	224	0.0128	454.5	0.0196
HSF3(HSF)/colamp-HSF3-DAP-Seq(GSE60143)/Homer	NTTCTAGAAKCTTCT	1	0	1	1365	0.0778	2155.3	0.0931
TCP1(TCP)/col-TCP1-DAP-Seq(GSE60143)/Homer	GGGGGCCCMMCN	1	0	1	566	0.0323	987.8	0.0427
At3g04030(G2like)/col-At3g04030-DAP-Seq(GSE60143)/Homer	DRGAATCT	1	0	1	1677	0.0956	2601	0.1123
ANAC038(NAC)/col-ANAC038-DAP-Seq(GSE60143)/Homer	ACACGTWAYC	1	0	1	3243	0.1849	4785.6	0.2067
ZBTB33(Zf)/GM12878-ZBTB33-ChIP-Seq(GSE32465)/Homer	GGVTCTCGCGAGAAC	1	0	1	36	0.0021	123.1	0.0053
MYB121(MYB)/col-MYB121-DAP-Seq(GSE60143)/Homer	YNTACCTAACWW	1	0	1	454	0.0259	818.5	0.0353
TGA10(bZIP)/colamp-TGA10-DAP-Seq(GSE60143)/Homer	ATGACGTC	1	0	1	700	0.0399	1191.6	0.0515
At5g47390(MYBrelated)/col-At5g47390-DAP-Seq(GSE60143)/Homer	CTTATCCA	1	0	1	2003	0.1142	3065.2	0.1324
Zfp57(Zf)/H1-ZFP57.HA-ChIP-Seq(GSE115387)/Homer	NANTGCSGCA	1	0	1	548	0.0312	963.6	0.0416
LBD2(LOBAS2)/colamp-LBD2-DAP-Seq(GSE60143)/Homer	TCCGAWTTTTTCGGN	1	0	1	338	0.0193	641.5	0.0277
TGA3(bZIP)/colamp-TGA3-DAP-Seq(GSE60143)/Homer	WTGATGACGTCATCW	1	0	1	87	0.005	224.8	0.0097
At4g31060(AP2EREBP)/colamp-At4g31060-DAP-Seq(GSE60143)/Homer	CACCGACAAW	1	0	1	294	0.0168	572.3	0.0247
At3g11280(MYBrelated)/col-At3g11280-DAP-Seq(GSE60143)/Homer	GATAAGRT	1	0	1	1402	0.0799	2218	0.0958
MYB81(MYB)/col-MYB81-DAP-Seq(GSE60143)/Homer	NWAACSGWTWNN	1	0	1	2153	0.1227	3283.2	0.1418
ZNF143|STAF(Zf)/CUTLL-ZNF143-ChIP-Seq(GSE29600)/Homer	ATTTCCCAGVAKSCY	1	0	1	743	0.0424	1260.6	0.0544
STAT1(Stat)/HelaS3-STAT1-ChIP-Seq(GSE12782)/Homer	NATTTCCNGGAAAT	1	0	1	491	0.028	881.3	0.0381
AT1G12630(AP2EREBP)/colamp-AT1G12630-DAP-Seq(GSE60143)/Homer	TGTCGGCA	1	0	1	441	0.0251	806.7	0.0348
DDF1(AP2EREBP)/col-DDF1-DAP-Seq(GSE60143)/Homer	GCCGACAT	1	0	1	334	0.019	639.8	0.0276
RBPJ:Ebox(?,bHLH)/Panc1-Rbpj1-ChIP-Seq(GSE47459)/Homer	GGGRAARRGRMCAGMTG	1	0	1	739	0.0421	1258.7	0.0544
TGA5(bZIP)/col-TGA5-DAP-Seq(GSE60143)/Homer	NNGATGACGTCATCN	1	0	1	135	0.0077	314	0.0136
MYB62(MYB)/colamp-MYB62-DAP-Seq(GSE60143)/Homer	NTACCTAACT	1	0	1	2297	0.1309	3495.3	0.1509
ZNF189(Zf)/HEK293-ZNF189.GFP-ChIP-Seq(GSE58341)/Homer	TGGAACAGMA	1	0	1	1684	0.096	2631.1	0.1136
CREB5(bZIP)/LNCaP-CREB5.V5-ChIP-Seq(GSE137775)/Homer	VVATGACGTCAT	1	0	1	678	0.0386	1170.4	0.0505
bZIP53(bZIP)/colamp-bZIP53-DAP-Seq(GSE60143)/Homer	NDNHSACGTGKMNNN	1	0	1	317	0.0181	615.7	0.0266
HIF2a(bHLH)/785_O-HIF2a-ChIP-Seq(GSE34871)/Homer	GCACGTACCC	1	0	1	438	0.025	805.7	0.0348
bZIP68(bZIP)/col-bZIP68-DAP-Seq(GSE60143)/Homer	WGCCACGTGK	1	0	1	339	0.0193	651.1	0.0281
ERF2(AP2EREBP)/colamp-ERF2-DAP-Seq(GSE60143)/Homer	GGCGGCTG	1	0	1	734	0.0418	1256.4	0.0543
Sox4(HMG)/proB-Sox4-ChIP-Seq(GSE50066)/Homer	YCTTTGTTCC	1	0	1	2339	0.1333	3561	0.1538
LBD18(LOBAS2)/colamp-LBD18-DAP-Seq(GSE60143)/Homer	CKGAWWTTCHGS	1	0	1	4734	0.2699	6857.3	0.2961
Arnt:Ahr(bHLH)/MCF7-Arnt-ChIP-Seq(Lo_et_al.)/Homer	TBGCACGCAA	1	0	1	1027	0.0585	1691.3	0.073
SEP3(MADS)/Arabidoposis-Flower-Sep3-ChIP-Seq/Homer	CCAAAAAGGG	1	0	1	1862	0.1061	2892.6	0.1249
Sox9(HMG)/Limb-SOX9-ChIP-Seq(GSE73225)/Homer	AGGVNCCTTTGT	1	0	1	2288	0.1304	3492.5	0.1508
ERF1(AP2EREBP)/colamp-ERF1-DAP-Seq(GSE60143)/Homer	GGCGGCTR	1	0	1	654	0.0373	1143.2	0.0494
HSF6(HSF)/col-HSF6-DAP-Seq(GSE60143)/Homer	TTYTAGAAGCTTCTA	1	0	1	329	0.0188	641.6	0.0277
Tgif2(Homeobox)/mES-Tgif2-ChIP-Seq(GSE55404)/Homer	TGTCANYT	1	0	1	6621	0.3774	9414	0.4065
NF-E2(bZIP)/K562-NFE2-ChIP-Seq(GSE31477)/Homer	GATGACTCAGCA	1	0	1	240	0.0137	498.1	0.0215
DREB2(AP2EREBP)/col-DREB2-DAP-Seq(GSE60143)/Homer	TMACCGACATWA	1	0	1	438	0.025	814.4	0.0352
RRTF1(AP2EREBP)/colamp-RRTF1-DAP-Seq(GSE60143)/Homer	CCGCCGCHATTT	1	0	1	237	0.0135	494.7	0.0214
MafA(bZIP)/Islet-MafA-ChIP-Seq(GSE30298)/Homer	TGCTGACTCA	1	0	1	2154	0.1228	3317.6	0.1433
At1g25550(G2like)/colamp-At1g25550-DAP-Seq(GSE60143)/Homer	NAGATTCY	1	0	1	2031	0.1158	3145.5	0.1358
Brachyury(T-box)/Mesoendoderm-Brachyury-ChIP-exo(GSE54963)/Homer	ANTTMRCASBNNNGTGYKAAN	1	0	1	464	0.0264	859.2	0.0371
PABPC1(?)/MEL-PABC1-CLIP-Seq(GSE69755)/Homer	HAATAAAGNN	1	0	1	2314	0.1319	3546.7	0.1532
At5g08750(C3H)/col-At5g08750-DAP-Seq(GSE60143)/Homer	NWDTTGCGGCTR	1	0	1	589	0.0336	1051.8	0.0454
E2F7(E2F)/Hela-E2F7-ChIP-Seq(GSE32673)/Homer	VDTTTCCCGCCA	1	0	1	188	0.0107	415.5	0.0179
At2g03500(G2like)/col-At2g03500-DAP-Seq(GSE60143)/Homer	WWAGAATATTCT	1	0	1	243	0.0139	509	0.022
MS188(MYB)/colamp-MS188-DAP-Seq(GSE60143)/Homer	WARKTAGGTRRA	1	0	1	1000	0.057	1670.9	0.0722
AT4G37180(G2like)/col-AT4G37180-DAP-Seq(GSE60143)/Homer	AGAATCTTNN	1	0	1	2247	0.1281	3464	0.1496
GATA3(Zf),DR8/iTreg-Gata3-ChIP-Seq(GSE20898)/Homer	AGATSTNDNNDSAGATAASN	1	0	1	103	0.0059	267.2	0.0115
AT3G10030(Trihelix)/colamp-AT3G10030-DAP-Seq(GSE60143)/Homer	GCCGTTAA	1	0	1	877	0.05	1489.1	0.0643
RUNX2(Runt)/PCa-RUNX2-ChIP-Seq(GSE33889)/Homer	NWAACCACADNN	1	0	1	1494	0.0852	2389.7	0.1032
bHLH130(bHLH)/col-bHLH130-DAP-Seq(GSE60143)/Homer	GCAACTTG	1	0	1	1112	0.0634	1841	0.0795
AT3G57600(AP2EREBP)/col-AT3G57600-DAP-Seq(GSE60143)/Homer	GGCGGTGG	1	0	1	995	0.0567	1665.9	0.0719
dof43(C2C2dof)/colamp-dof43-DAP-Seq(GSE60143)/Homer	NAAAAAGTDA	1	0	1	2370	0.1351	3638.2	0.1571
At5g05790(MYBrelated)/col-At5g05790-DAP-Seq(GSE60143)/Homer	AYCTTATC	1	0	1	1450	0.0827	2335	0.1008
ESE1(AP2EREBP)/col-ESE1-DAP-Seq(GSE60143)/Homer	GGCGGCGG	1	0	1	792	0.0451	1367.3	0.059
AT4G18450(AP2EREBP)/col-AT4G18450-DAP-Seq(GSE60143)/Homer	ATGGCGGCKG	1	0	1	399	0.0227	764.6	0.033
MafK(bZIP)/C2C12-MafK-ChIP-Seq(GSE36030)/Homer	GCTGASTCAGCA	1	0	1	664	0.0378	1175.4	0.0508
ZNF416(Zf)/HEK293-ZNF416.GFP-ChIP-Seq(GSE58341)/Homer	WDNCTGGGCA	1	0	1	3169	0.1806	4754.5	0.2053
bHLH80(bHLH)/col-bHLH80-DAP-Seq(GSE60143)/Homer	NNNNDCAASTTGHNN	1	0	1	1524	0.0869	2440.1	0.1054
SeqBias: CA-repeat	CACACACACA	1	0	1	9082	0.5177	12711.8	0.5489
E2F(E2F)/Hela-CellCycle-Expression/Homer	TTSGCGCGAAAA	1	0	1	60	0.0034	186.6	0.0081
TGA4(bZIP)/colamp-TGA4-DAP-Seq(GSE60143)/Homer	RTGACGTCAKCW	1	0	1	384	0.0219	741.3	0.032
MYB63(MYB)/col-MYB63-DAP-Seq(GSE60143)/Homer	BHYACCWACCHH	1	0	1	615	0.0351	1104.9	0.0477
At3g09600(MYBrelated)/colamp-At3g09600-DAP-Seq(GSE60143)/Homer	AAAATATCTT	1	0	1	481	0.0274	895.6	0.0387
ASHR1(ND)/col-ASHR1-DAP-Seq(GSE60143)/Homer	NTGGTGAN	1	0	1	2287	0.1304	3527	0.1523
CRF4(AP2EREBP)/colamp-CRF4-DAP-Seq(GSE60143)/Homer	CGCCGCCA	1	0	1	523	0.0298	961.3	0.0415
MYB70(MYB)/col-MYB70-DAP-Seq(GSE60143)/Homer	WTAACNGTTA	1	0	1	2178	0.1242	3378.7	0.1459
Knotted(Homeobox)/Corn-KN1-ChIP-Seq(GSE39161)/Homer	GAYGNGACRGGN	1	0	1	2451	0.1397	3764.9	0.1626
ERF73(AP2EREBP)/col-ERF73-DAP-Seq(GSE60143)/Homer	CCGCCGCC	1	0	1	719	0.041	1265.1	0.0546
Sox2(HMG)/mES-Sox2-ChIP-Seq(GSE11431)/Homer	BCCATTGTTC	1	0	1	2448	0.1395	3833.9	0.1656
NeuroD1(bHLH)/Islet-NeuroD1-ChIP-Seq(GSE30298)/Homer	GCCATCTGTT	1	0	1	1988	0.1133	3111.5	0.1344
Zelda(Zf)/Embryo-zld-ChIP-Seq(GSE65441)/Homer	KBCTACCTGW	1	0	1	596	0.034	1078.2	0.0466
SeqBias: A/T bias	WWWWWWWWWW	1	0	1	13775	0.7852	18807.1	0.8122
Foxo1(Forkhead)/RAW-Foxo1-ChIP-Seq(Fan_et_al.)/Homer	CTGTTTAC	1	0	1	3871	0.2207	6152.6	0.2657
Rap210(AP2EREBP)/col-Rap210-DAP-Seq(GSE60143)/Homer	TGTCGGCA	1	0	1	476	0.0271	889.2	0.0384
HIF-1b(HLH)/T47D-HIF1b-ChIP-Seq(GSE59937)/Homer	RTACGTGC	1	0	1	1562	0.089	2506.6	0.1082
HINFP(Zf)/K562-HINFP.eGFP-ChIP-Seq(Encode)/Homer	TWVGGTCCGC	1	0	1	338	0.0193	675.7	0.0292
bHLH122(bHLH)/col100-bHLH122-DAP-Seq(GSE60143)/Homer	NDDCAASTTGHHNWW	1	0	1	1298	0.074	2122	0.0916
MYB73(MYB)/col-MYB73-DAP-Seq(GSE60143)/Homer	NNNNHAACNGHHDHN	1	0	1	3023	0.1723	4571.6	0.1974
JGL(C2H2)/col-JGL-DAP-Seq(GSE60143)/Homer	ACYTTCAGTT	1	0	1	2614	0.149	3991.1	0.1724
SPDEF(ETS)/VCaP-SPDEF-ChIP-Seq(SRA014231)/Homer	ASWTCCTGBT	1	0	1	2066	0.1178	3686.8	0.1592
Gata4(Zf)/Heart-Gata4-ChIP-Seq(GSE35151)/Homer	NBWGATAAGR	1	0	1	1839	0.1048	3061.6	0.1322
At2g33710(AP2EREBP)/colamp-At2g33710-DAP-Seq(GSE60143)/Homer	WTKGCGGCKR	1	0	1	2254	0.1285	3926.4	0.1696
At1g75490(AP2EREBP)/colamp-At1g75490-DAP-Seq(GSE60143)/Homer	CACCGMCT	1	0	1	2137	0.1218	3722.7	0.1608
AT5G47660(Trihelix)/colamp-AT5G47660-DAP-Seq(GSE60143)/Homer	AWTTTTACCG	1	0	1	2165	0.1234	3461.6	0.1495
ANAC042(NAC)/col-ANAC042-DAP-Seq(GSE60143)/Homer	CGTNDHNDHNACGKY	1	0	1	503	0.0287	960.5	0.0415
E2F1(E2F)/Hela-E2F1-ChIP-Seq(GSE22478)/Homer	CWGGCGGGAA	1	0	1	374	0.0213	729.1	0.0315
Hoxa13(Homeobox)/ChickenMSG-Hoxa13.Flag-ChIP-Seq(GSE86088)/Homer	CYHATAAAAN	1	0	1	4105	0.234	6061.4	0.2618
WT1(Zf)/Kidney-WT1-ChIP-Seq(GSE90016)/Homer	MCTCCCMCRCAB	1	0	1	1468	0.0837	2734.5	0.1181
E2A(bHLH),near_PU.1/Bcell-PU.1-ChIP-Seq(GSE21512)/Homer	NVCACCTGBN	1	0	1	2888	0.1646	4445.7	0.192
KLF10(Zf)/HEK293-KLF10.GFP-ChIP-Seq(GSE58341)/Homer	GGGGGTGTGTCC	1	0	1	1208	0.0689	2043.7	0.0883
Foxh1(Forkhead)/hESC-FOXH1-ChIP-Seq(GSE29422)/Homer	NNTGTGGATTSS	1	0	1	1046	0.0596	1786.3	0.0771
CTCF(Zf)/CD4+-CTCF-ChIP-Seq(Barski_et_al.)/Homer	AYAGTGCCMYCTRGTGGCCA	1	0	1	856	0.0488	3587.4	0.1549
Rbpj1(?)/Panc1-Rbpj1-ChIP-Seq(GSE47459)/Homer	HTTTCCCASG	1	0	1	3108	0.1772	4933.4	0.213
NAP(NAC)/col-NAP-DAP-Seq(GSE60143)/Homer	ARGTTACGTRTN	1	0	1	998	0.0569	1834.5	0.0792
Adof1(C2C2dof)/col-Adof1-DAP-Seq(GSE60143)/Homer	NRWAAAGYDV	1	0	1	4601	0.2623	7023.8	0.3033
CCA(Myb)/Arabidopsis-CCA.GFP-ChIP-Seq(GSE70533)/Homer	AGATATYTTT	1	0	1	828	0.0472	1613.8	0.0697
GATA3(Zf)/iTreg-Gata3-ChIP-Seq(GSE20898)/Homer	AGATAASR	1	0	1	2536	0.1446	4178.7	0.1805
bZIP50(bZIP)/colamp-bZIP50-DAP-Seq(GSE60143)/Homer	GATGACGTCA	1	0	1	1324	0.0755	2334.8	0.1008
MYB17(MYB)/colamp-MYB17-DAP-Seq(GSE60143)/Homer	GGTAGGTGRG	1	0	1	803	0.0458	1512	0.0653
CEBP:AP1(bZIP)/ThioMac-CEBPb-ChIP-Seq(GSE21512)/Homer	DRTGTTGCAA	1	0	1	1196	0.0682	2068.3	0.0893
ZNF7(Zf)/HepG2-ZNF7.Flag-ChIP-Seq(Encode)/Homer	CTGCCWVCTTTTRTA	1	0	1	864	0.0493	1587	0.0685
At5g52660(MYBrelated)/colamp-At5g52660-DAP-Seq(GSE60143)/Homer	HAAAAATATCTW	1	0	1	468	0.0267	883.9	0.0382
ELF3(ETS)/PDAC-ELF3-ChIP-Seq(GSE64557)/Homer	ANCAGGAAGT	1	0	1	1386	0.079	2667	0.1152
Znf263(Zf)/K562-Znf263-ChIP-Seq(GSE31477)/Homer	CVGTSCTCCC	1	0	1	4315	0.246	6472.3	0.2795
AT5G23930(mTERF)/col-AT5G23930-DAP-Seq(GSE60143)/Homer	GGCGGCTG	1	0	1	2935	0.1673	4651.5	0.2009
ZEB1(Zf)/PDAC-ZEB1-ChIP-Seq(GSE64557)/Homer	VCAGGTRDRY	1	0	1	3232	0.1842	4924.5	0.2127
FoxD3(forkhead)/ZebrafishEmbryo-Foxd3.biotin-ChIP-seq(GSE106676)/Homer	TGTTTAYTTAGC	1	0	1	1433	0.0817	2434.8	0.1051
Etv2(ETS)/ES-ER71-ChIP-Seq(GSE59402)/Homer	NNAYTTCCTGHN	1	0	1	1899	0.1082	3743.9	0.1617
AT1G28160(AP2EREBP)/colamp-AT1G28160-DAP-Seq(GSE60143)/Homer	GGCGGCGG	1	0	1	2299	0.131	3972	0.1715
AT1G49560(G2like)/colamp-AT1G49560-DAP-Seq(GSE60143)/Homer	GAWTCTNWDA	1	0	1	2474	0.141	3852.7	0.1664
KLF14(Zf)/HEK293-KLF14.GFP-ChIP-Seq(GSE58341)/Homer	RGKGGGCGKGGC	1	0	1	4418	0.2518	7502.6	0.324
Sox10(HMG)/SciaticNerve-Sox3-ChIP-Seq(GSE35132)/Homer	CCWTTGTYYB	1	0	1	4167	0.2375	6488.4	0.2802
ERF15(AP2EREBP)/colamp-ERF15-DAP-Seq(GSE60143)/Homer	WDHAGCMGCCAT	1	0	1	4062	0.2315	6135.1	0.2649
HLF(bZIP)/HSC-HLF.Flag-ChIP-Seq(GSE69817)/Homer	RTTATGYAAB	1	0	1	1147	0.0654	1915.8	0.0827
ERF11(AP2EREBP)/col-ERF11-DAP-Seq(GSE60143)/Homer	RTGGCGGCGG	1	0	1	876	0.0499	1625.2	0.0702
Zic2(Zf)/ESC-Zic2-ChIP-Seq(SRP197560)/Homer	CHCAGCRGGRGG	1	0	1	1807	0.103	3805.5	0.1643
Initiator/Drosophila-Promoters/Homer	NTCAGTYG	1	0	1	3998	0.2279	5972	0.2579
TCP7(TCP)/col-TCP7-DAP-Seq(GSE60143)/Homer	GTGGGSCCCACHHNN	1	0	1	921	0.0525	1763.8	0.0762
PU.1-IRF(ETS:IRF)/Bcell-PU.1-ChIP-Seq(GSE21512)/Homer	MGGAAGTGAAAC	1	0	1	2466	0.1406	4027.9	0.1739
Olig2(bHLH)/Neuron-Olig2-ChIP-Seq(GSE30882)/Homer	RCCATMTGTT	1	0	1	3962	0.2258	5891.4	0.2544
At3g45610(C2C2dof)/col-At3g45610-DAP-Seq(GSE60143)/Homer	TWACTTTTTS	1	0	1	2502	0.1426	3849.3	0.1662
Zac1(Zf)/Neuro2A-Plagl1-ChIP-Seq(GSE75942)/Homer	HAWGRGGCCM	1	0	1	6321	0.3603	9069.4	0.3917
AT3G52440(C2C2dof)/colamp-AT3G52440-DAP-Seq(GSE60143)/Homer	DTHACTTTTT	1	0	1	3844	0.2191	5930.7	0.2561
Tbx21(T-box)/GM12878-TBX21-ChIP-Seq(Encode)/Homer	AGGTGTGAAA	1	0	1	1673	0.0954	3064.9	0.1324
SUT1?/SacCer-Promoters/Homer	CCCCGCGC	1	0	1	11959	0.6817	16640.8	0.7186
AT4G26030(C2H2)/col-AT4G26030-DAP-Seq(GSE60143)/Homer	BYYACCWACY	1	0	1	1336	0.0762	2445.8	0.1056
LBD23(LOBAS2)/colamp-LBD23-DAP-Seq(GSE60143)/Homer	GCGNAWWWTNCGCYW	1	0	1	1276	0.0727	2295.1	0.0991
ERF10(AP2EREBP)/col-ERF10-DAP-Seq(GSE60143)/Homer	RTGGCGGCGG	1	0	1	707	0.0403	1260.7	0.0544
BBX31(Orphan)/col-BBX31-DAP-Seq(GSE60143)/Homer	NAAAAAGTDA	1	0	1	2545	0.1451	4051.7	0.175
E2F3(E2F)/MEF-E2F3-ChIP-Seq(GSE71376)/Homer	BTKGGCGGGAAA	1	0	1	1089	0.0621	1997.3	0.0863
SeqBias: GA-repeat	GAGAGAGAGA	1	0	1	12081	0.6887	16678.8	0.7203
Tbx5(T-box)/HL1-Tbx5.biotin-ChIP-Seq(GSE21529)/Homer	AGGTGTCA	1	0	1	5979	0.3408	9619.2	0.4154
ASL18(LOBAS2)/colamp-ASL18-DAP-Seq(GSE60143)/Homer	CCGGAAAWTCMGGAR	1	0	1	3188	0.1817	4860.9	0.2099
MYB92(MYB)/colamp-MYB92-DAP-Seq(GSE60143)/Homer	GGTAGGTR	1	0	1	1384	0.0789	2505.4	0.1082
LHY(Myb)/Seedling-LHY-ChIP-Seq(GSE52175)/Homer	ADAAATATCT	1	0	1	1033	0.0589	1750.5	0.0756
Fli1(ETS)/CD8-FLI-ChIP-Seq(GSE20898)/Homer	NRYTTCCGGH	1	0	1	2257	0.1287	4405.5	0.1903
MYB96(MYB)/colamp-MYB96-DAP-Seq(GSE60143)/Homer	WGGTRGTTGG	1	0	1	1375	0.0784	2364.4	0.1021
TRPS1(Zf)/MCF7-TRPS1-ChIP-Seq(GSE107013)/Homer	AGATAAGANN	1	0	1	3473	0.198	5367.1	0.2318
MYB61(MYB)/colamp-MYB61-DAP-Seq(GSE60143)/Homer	HCYACCTACC	1	0	1	2176	0.124	3772	0.1629
TGA2(bZIP)/colamp-TGA2-DAP-Seq(GSE60143)/Homer	ACGTCAYCHH	1	0	1	670	0.0382	1262.9	0.0545
ERF4(AP2EREBP)/colamp-ERF4-DAP-Seq(GSE60143)/Homer	WDWTGGCGGCGG	1	0	1	1059	0.0604	2031.1	0.0877
GLIS3(Zf)/Thyroid-Glis3.GFP-ChIP-Seq(GSE103297)/Homer	CTCCCTGGGAGGCCN	1	0	1	3819	0.2177	6480.7	0.2799
At1g19210(AP2EREBP)/colamp-At1g19210-DAP-Seq(GSE60143)/Homer	HCACCGACCAHN	1	0	1	1488	0.0848	2580.7	0.1114
Sox3(HMG)/NPC-Sox3-ChIP-Seq(GSE33059)/Homer	CCWTTGTY	1	0	1	4507	0.2569	6921.6	0.2989
IRF8(IRF)/BMDM-IRF8-ChIP-Seq(GSE77884)/Homer	GRAASTGAAAST	1	0	1	489	0.0279	984.5	0.0425
Stat3+il21(Stat)/CD4-Stat3-ChIP-Seq(GSE19198)/Homer	SVYTTCCNGGAARB	1	0	1	1340	0.0764	2241.9	0.0968
Zic3(Zf)/mES-Zic3-ChIP-Seq(GSE37889)/Homer	GGCCYCCTGCTGDGH	1	0	1	2360	0.1345	4812	0.2078
NGA4(ABI3VP1)/col-NGA4-DAP-Seq(GSE60143)/Homer	TKNTCAGGTG	1	0	1	5080	0.2896	7457.5	0.322
OCT4-SOX2-TCF-NANOG(POU,Homeobox,HMG)/mES-Oct4-ChIP-Seq(GSE11431)/Homer	ATTTGCATAACAATG	1	0	1	174	0.0099	1193.8	0.0516
FOXK2(Forkhead)/U2OS-FOXK2-ChIP-Seq(E-MTAB-2204)/Homer	SCHTGTTTACAT	1	0	1	1096	0.0625	2095.1	0.0905
DPL-1(E2F)/cElegans-Adult-ChIP-Seq(modEncode)/Homer	TAGCGCGC	1	0	1	813	0.0463	1769.5	0.0764
BATF(bZIP)/Th17-BATF-ChIP-Seq(GSE39756)/Homer	DATGASTCAT	1	0	1	1504	0.0857	2895.5	0.125
Tbox:Smad(T-box,MAD)/ESCd5-Smad2_3-ChIP-Seq(GSE29422)/Homer	AGGTGHCAGACA	1	0	1	322	0.0184	660	0.0285
Klf9(Zf)/GBM-Klf9-ChIP-Seq(GSE62211)/Homer	GCCACRCCCACY	1	0	1	970	0.0553	1945.2	0.084
Zfp281(Zf)/ES-Zfp281-ChIP-Seq(GSE81042)/Homer	CCCCTCCCCCAC	1	0	1	588	0.0335	1500.9	0.0648
Fox:Ebox(Forkhead,bHLH)/Panc1-Foxa2-ChIP-Seq(GSE47459)/Homer	NNNVCTGWGYAAACASN	1	0	1	1776	0.1012	3508.1	0.1515
At5g62940(C2C2dof)/col-At5g62940-DAP-Seq(GSE60143)/Homer	WHWHHACTTTTT	1	0	1	5914	0.3371	8932.5	0.3857
RAP26(AP2EREBP)/colamp-RAP26-DAP-Seq(GSE60143)/Homer	HDATGGCGGCGG	1	0	1	1230	0.0701	2338.6	0.101
TGA6(bZIP)/colamp-TGA6-DAP-Seq(GSE60143)/Homer	TGACGTCABC	1	0	1	777	0.0443	1475	0.0637
AT5G02460(C2C2dof)/col-AT5G02460-DAP-Seq(GSE60143)/Homer	CHCCTTTT	1	0	1	3925	0.2237	5965	0.2576
ATY13(MYB)/col-ATY13-DAP-Seq(GSE60143)/Homer	YYYAACYRHH	1	0	1	5235	0.2984	8043.8	0.3474
MYB40(MYB)/col-MYB40-DAP-Seq(GSE60143)/Homer	TGGTAGGTRARA	1	0	1	450	0.0257	907.4	0.0392
BORIS(Zf)/K562-CTCFL-ChIP-Seq(GSE32465)/Homer	CNNBRGCGCCCCCTGSTGGC	1	0	1	996	0.0568	3752.2	0.162
NFIL3(bZIP)/HepG2-NFIL3-ChIP-Seq(Encode)/Homer	VTTACGTAAYNNNNN	1	0	1	841	0.0479	1580.6	0.0683
MYB65(MYB)/colamp-MYB65-DAP-Seq(GSE60143)/Homer	RACNGTTA	1	0	1	1797	0.1024	2907.1	0.1255
Fra1(bZIP)/BT549-Fra1-ChIP-Seq(GSE46166)/Homer	NNATGASTCATH	1	0	1	1326	0.0756	2664.8	0.1151
MYB105(MYB)/colamp-MYB105-DAP-Seq(GSE60143)/Homer	RATWCCGTTA	1	0	1	753	0.0429	1364	0.0589
PU.1:IRF8(ETS:IRF)/pDC-Irf8-ChIP-Seq(GSE66899)/Homer	GGAAGTGAAAST	1	0	1	292	0.0166	660.6	0.0285
E2F4(E2F)/K562-E2F4-ChIP-Seq(GSE31477)/Homer	GGCGGGAAAH	1	0	1	735	0.0419	1534.1	0.0663
FOXA1(Forkhead)/MCF7-FOXA1-ChIP-Seq(GSE26831)/Homer	WAAGTAAACA	1	0	1	1427	0.0813	3149.8	0.136
MYB93(MYB)/colamp-MYB93-DAP-Seq(GSE60143)/Homer	GGTAGGTGRD	1	0	1	1704	0.0971	2998.7	0.1295
KLF5(Zf)/LoVo-KLF5-ChIP-Seq(GSE49402)/Homer	DGGGYGKGGC	1	0	1	3261	0.1859	5703.7	0.2463
PU.1(ETS)/ThioMac-PU.1-ChIP-Seq(GSE21512)/Homer	AGAGGAAGTG	1	0	1	935	0.0533	1669.6	0.0721
Egr1(Zf)/K562-Egr1-ChIP-Seq(GSE32465)/Homer	TGCGTGGGYG	1	0	1	1327	0.0756	2167.3	0.0936
AT2G15740(C2H2)/col-AT2G15740-DAP-Seq(GSE60143)/Homer	DHNDWATCGATD	1	0	1	699	0.0398	1408	0.0608
At1g72010(TCP)/colamp-At1g72010-DAP-Seq(GSE60143)/Homer	GGDCCCAC	1	0	1	834	0.0475	1484.6	0.0641
RVE1(MYBrelated)/col-RVE1-DAP-Seq(GSE60143)/Homer	AAATATCT	1	0	1	545	0.0311	1054.7	0.0455
MYB55(MYB)/colamp-MYB55-DAP-Seq(GSE60143)/Homer	YACCWAMC	1	0	1	1488	0.0848	2668.2	0.1152
JunB(bZIP)/DendriticCells-Junb-ChIP-Seq(GSE36099)/Homer	RATGASTCAT	1	0	1	1327	0.0756	2648.8	0.1144
Foxa2(Forkhead)/Liver-Foxa2-ChIP-Seq(GSE25694)/Homer	CYTGTTTACWYW	1	0	1	1315	0.075	2889.4	0.1248
Elk1(ETS)/Hela-Elk1-ChIP-Seq(GSE31477)/Homer	HACTTCCGGY	1	0	1	976	0.0556	2289.5	0.0989
MYB83(MYB)/colamp-MYB83-DAP-Seq(GSE60143)/Homer	CACCAACCWH	1	0	1	2363	0.1347	3837.1	0.1657
TCX2(CPP)/colamp-TCX2-DAP-Seq(GSE60143)/Homer	NNWWTTYRAAHN	1	0	1	2116	0.1206	3475.7	0.1501
Foxo3(Forkhead)/U2OS-Foxo3-ChIP-Seq(E-MTAB-2701)/Homer	DGTAAACA	1	0	1	1247	0.0711	2355	0.1017
LRF(Zf)/Erythroblasts-ZBTB7A-ChIP-Seq(GSE74977)/Homer	AAGACCCYYN	1	0	1	2970	0.1693	4937.7	0.2132
At1g69690(TCP)/colamp-At1g69690-DAP-Seq(GSE60143)/Homer	NHGTGGGGCCCACHW	1	0	1	396	0.0226	901	0.0389
KLF3(Zf)/MEF-Klf3-ChIP-Seq(GSE44748)/Homer	NRGCCCCRCCCHBNN	1	0	1	1231	0.0702	2580.3	0.1114
Elf4(ETS)/BMDM-Elf4-ChIP-Seq(GSE88699)/Homer	ACTTCCKGKT	1	0	1	2024	0.1154	3849.1	0.1662
ERF8(AP2EREBP)/colamp-ERF8-DAP-Seq(GSE60143)/Homer	CGCCGYCATW	1	0	1	1115	0.0636	2065.8	0.0892
Zic(Zf)/Cerebellum-ZIC1.2-ChIP-Seq(GSE60731)/Homer	CCTGCTGAGH	1	0	1	2690	0.1533	4973.7	0.2148
E2F6(E2F)/Hela-E2F6-ChIP-Seq(GSE31477)/Homer	GGCGGGAARN	1	0	1	971	0.0553	1804.4	0.0779
CRF10(AP2EREBP)/col100-CRF10-DAP-Seq(GSE60143)/Homer	DCCGCCGYHA	1	0	1	1140	0.065	2094.7	0.0905
TGA9(bZIP)/colamp-TGA9-DAP-Seq(GSE60143)/Homer	VTGACGTC	1	0	1	1560	0.0889	2777.3	0.1199
FOXA1(Forkhead)/LNCAP-FOXA1-ChIP-Seq(GSE27824)/Homer	WAAGTAAACA	1	0	1	1738	0.0991	3659.8	0.158
Ets1-distal(ETS)/CD4+-PolII-ChIP-Seq(Barski_et_al.)/Homer	MACAGGAAGT	1	0	1	608	0.0347	1100.7	0.0475
MYB3(MYB)/Arabidopsis-MYB3-ChIP-Seq(GSE80564)/Homer	GKTAGGTRGG	1	0	1	2769	0.1578	4811.3	0.2078
OBP3(C2C2dof)/col-OBP3-DAP-Seq(GSE60143)/Homer	NYWACTTTTT	1	0	1	5298	0.302	7846	0.3388
RUNX-AML(Runt)/CD4+-PolII-ChIP-Seq(Barski_et_al.)/Homer	GCTGTGGTTW	1	0	1	1358	0.0774	2239.7	0.0967
ELF5(ETS)/T47D-ELF5-ChIP-Seq(GSE30407)/Homer	ACVAGGAAGT	1	0	1	1372	0.0782	2590.7	0.1119
ABR1(AP2EREBP)/colamp-ABR1-DAP-Seq(GSE60143)/Homer	AAATGGCGGCGG	1	0	1	1040	0.0593	1945.9	0.084
At3g24120(G2like)/col-At3g24120-DAP-Seq(GSE60143)/Homer	NWWAGMATMW	1	0	1	5408	0.3083	7976.9	0.3445
HuR(?)/HEK293-HuR-CLIP-Seq(GSE87887)/Homer	BTTTGGTTTG	1	0	1	5787	0.3299	8854.3	0.3824
Klf4(Zf)/mES-Klf4-ChIP-Seq(GSE11431)/Homer	GCCACACCCA	1	0	1	845	0.0482	1554.5	0.0671
Tbr1(T-box)/Cortex-Tbr1-ChIP-Seq(GSE71384)/Homer	AAGGTGTKAA	1	0	1	2493	0.1421	4228	0.1826
CDF3(C2C2dof)/colamp-CDF3-DAP-Seq(GSE60143)/Homer	AAAAGTRM	1	0	1	2999	0.171	4745.2	0.2049
At5g04390(C2H2)/col200-At5g04390-DAP-Seq(GSE60143)/Homer	AGTGANDN	1	0	1	10661	0.6077	15035	0.6493
MYB4(MYB)/col200-MYB4-DAP-Seq(GSE60143)/Homer	WAGKTAGGTARR	1	0	1	806	0.0459	1445.4	0.0624
EPR1(MYBrelated)/colamp-EPR1-DAP-Seq(GSE60143)/Homer	AAATATCT	1	0	1	355	0.0202	799.7	0.0345
LHY1(MYBrelated)/col-LHY1-DAP-Seq(GSE60143)/Homer	AAATATCT	1	0	1	355	0.0202	799.7	0.0345
AZF1(C2H2)/colamp-AZF1-DAP-Seq(GSE60143)/Homer	DKSWCACT	1	0	1	10220	0.5826	14480.3	0.6253
CBF2(AP2EREBP)/colamp-CBF2-DAP-Seq(GSE60143)/Homer	YBRCCGACATNNNNN	1	0	1	362	0.0206	718.4	0.031
Rfx6(HTH)/Min6b1-Rfx6.HA-ChIP-Seq(GSE62844)/Homer	TGTTKCCTAGCAACM	1	0	1	2215	0.1263	3443	0.1487
Tbx6(T-box)/ESC-Tbx6-ChIP-Seq(GSE93524)/Homer	DAGGTGTBAA	1	0	1	1810	0.1032	3462.8	0.1495
RAP212(AP2EREBP)/col-RAP212-DAP-Seq(GSE60143)/Homer	CGCCGCCATTTT	1	0	1	716	0.0408	1429.6	0.0617
ERG(ETS)/VCaP-ERG-ChIP-Seq(GSE14097)/Homer	ACAGGAAGTG	1	0	1	3349	0.1909	5950.2	0.257
AT1G71450(AP2EREBP)/col-AT1G71450-DAP-Seq(GSE60143)/Homer	DHDWTGTCGGTG	1	0	1	1645	0.0938	3054	0.1319
At2g01060(G2like)/colamp-At2g01060-DAP-Seq(GSE60143)/Homer	AGATKCBNWW	1	0	1	5031	0.2868	7366.4	0.3181
AT5G66940(C2C2dof)/col-AT5G66940-DAP-Seq(GSE60143)/Homer	NNHACTTTWT	1	0	1	3184	0.1815	4873.4	0.2105
MYB101(MYB)/colamp-MYB101-DAP-Seq(GSE60143)/Homer	TAACNRMY	1	0	1	3381	0.1927	5433.7	0.2346
MYB67(MYB)/col-MYB67-DAP-Seq(GSE60143)/Homer	YYYACCTAAC	1	0	1	1300	0.0741	2373	0.1025
ERF3(AP2EREBP)/colamp-ERF3-DAP-Seq(GSE60143)/Homer	ATGGCGGCGG	1	0	1	657	0.0375	1226.4	0.053
HIC1(Zf)/Treg-ZBTB29-ChIP-Seq(GSE99889)/Homer	TGCCAGCB	1	0	1	4014	0.2288	6553.2	0.283
ZNF467(Zf)/HEK293-ZNF467.GFP-ChIP-Seq(GSE58341)/Homer	TGGGGAAGGGCM	1	0	1	2209	0.1259	3934.7	0.1699
AT5G60130(ABI3VP1)/col-AT5G60130-DAP-Seq(GSE60143)/Homer	WTTYTAAGVAAA	1	0	1	2744	0.1564	4241.8	0.1832
MYB49(MYB)/col-MYB49-DAP-Seq(GSE60143)/Homer	ARKTAGGTRR	1	0	1	1404	0.08	2408.6	0.104
AT2G20110(CPP)/colamp-AT2G20110-DAP-Seq(GSE60143)/Homer	ATTYAAATHY	1	0	1	2040	0.1163	3297.7	0.1424
AT2G28920(ND)/col-AT2G28920-DAP-Seq(GSE60143)/Homer	WAGATATTTWTW	1	0	1	233	0.0133	574.4	0.0248
KLF1(Zf)/HUDEP2-KLF1-CutnRun(GSE136251)/Homer	VDGGGYGGGGCY	1	0	1	2499	0.1424	4634.3	0.2001
Gata2(Zf)/K562-GATA2-ChIP-Seq(GSE18829)/Homer	BBCTTATCTS	1	0	1	1069	0.0609	1964.1	0.0848
TCP20(TCP)/col-TCP20-DAP-Seq(GSE60143)/Homer	GGDCCCAC	1	0	1	620	0.0353	1185.5	0.0512
BMYB(HTH)/Hela-BMYB-ChIP-Seq(GSE27030)/Homer	NHAACBGYYV	1	0	1	2753	0.1569	4644.2	0.2006
PHA-4(Forkhead)/cElegans-Embryos-PHA4-ChIP-Seq(modEncode)/Homer	KTGTTTGC	1	0	1	5228	0.298	8175.6	0.3531
ETS(ETS)/Promoter/Homer	AACCGGAAGT	1	0	1	525	0.0299	1435.2	0.062
AT1G47655(C2C2dof)/colamp-AT1G47655-DAP-Seq(GSE60143)/Homer	YHACTTTTTS	1	0	1	6038	0.3442	8872.6	0.3832
Oct4(POU,Homeobox)/mES-Oct4-ChIP-Seq(GSE11431)/Homer	ATTTGCATAW	1	0	1	611	0.0348	1878.2	0.0811
OBP1(C2C2dof)/col-OBP1-DAP-Seq(GSE60143)/Homer	NHHACTTTWT	1	0	1	4591	0.2617	6805.3	0.2939
Sp2(Zf)/HEK293-Sp2.eGFP-ChIP-Seq(Encode)/Homer	YGGCCCCGCCCC	1	0	1	4106	0.2341	7097.2	0.3065
Elk4(ETS)/Hela-Elk4-ChIP-Seq(GSE31477)/Homer	NRYTTCCGGY	1	0	1	985	0.0561	2285.6	0.0987
NFY(CCAAT)/Promoter/Homer	RGCCAATSRG	1	0	1	1585	0.0903	3170.9	0.1369
Sp5(Zf)/mES-Sp5.Flag-ChIP-Seq(GSE72989)/Homer	RGKGGGCGGAGC	1	0	1	2882	0.1643	5491.6	0.2372
Fos(bZIP)/TSC-Fos-ChIP-Seq(GSE110950)/Homer	NDATGASTCAYN	1	0	1	1378	0.0785	2729.1	0.1179
Chop(bZIP)/MEF-Chop-ChIP-Seq(GSE35681)/Homer	ATTGCATCAT	1	0	1	296	0.0169	625.9	0.027
MYB41(MYB)/col-MYB41-DAP-Seq(GSE60143)/Homer	BYTYACCTAA	1	0	1	569	0.0324	1076.5	0.0465
STZ(C2H2)/colamp-STZ-DAP-Seq(GSE60143)/Homer	HNBTCACT	1	0	1	10750	0.6128	15052.9	0.65
PQM-1(?)/cElegans-L3-ChIP-Seq(modEncode)/Homer	ACTGATAAGA	1	0	1	479	0.0273	910.8	0.0393
Trl(Zf)/S2-GAGAfactor-ChIP-Seq(GSE40646)/Homer	RGAGAGAG	1	0	1	5815	0.3315	8765.5	0.3785
AMYB(HTH)/Testes-AMYB-ChIP-Seq(GSE44588)/Homer	TGGCAGTTGG	1	0	1	2833	0.1615	4495.6	0.1941
Sox15(HMG)/CPA-Sox15-ChIP-Seq(GSE62909)/Homer	RAACAATGGN	1	0	1	2748	0.1566	4273.8	0.1846
EHF(ETS)/LoVo-EHF-ChIP-Seq(GSE49402)/Homer	AVCAGGAAGT	1	0	1	2485	0.1417	4536.7	0.1959
MYB30(MYB)/colamp-MYB30-DAP-Seq(GSE60143)/Homer	AGGTAGTTGG	1	0	1	1685	0.096	2903.3	0.1254
Gata6(Zf)/HUG1N-GATA6-ChIP-Seq(GSE51936)/Homer	YCTTATCTBN	1	0	1	1444	0.0823	2647	0.1143
AP-1(bZIP)/ThioMac-PU.1-ChIP-Seq(GSE21512)/Homer	VTGACTCATC	1	0	1	1739	0.0991	3208.8	0.1386
At3g60580(C2H2)/col-At3g60580-DAP-Seq(GSE60143)/Homer	WTTYTACT	1	0	1	9561	0.545	14105.3	0.6091
MYB(HTH)/ERMYB-Myb-ChIPSeq(GSE22095)/Homer	GGCVGTTR	1	0	1	3132	0.1785	5049.5	0.2181
EWS:ERG-fusion(ETS)/CADO_ES1-EWS:ERG-ChIP-Seq(SRA014231)/Homer	ATTTCCTGTN	1	0	1	1390	0.0792	2626.5	0.1134
Unknown5/Drosophila-Promoters/Homer	GCTGATAASV	1	0	1	959	0.0547	1721.4	0.0743
PUCHI(AP2EREBP)/colamp-PUCHI-DAP-Seq(GSE60143)/Homer	GCGCCGTY	1	0	1	550	0.0314	1091.1	0.0471
Maz(Zf)/HepG2-Maz-ChIP-Seq(GSE31477)/Homer	GGGGGGGG	1	0	1	3258	0.1857	5771.8	0.2493
MYB99(MYB)/colamp-MYB99-DAP-Seq(GSE60143)/Homer	GGTAGGTG	1	0	1	1245	0.071	2284.9	0.0987
ELF1(ETS)/Jurkat-ELF1-ChIP-Seq(SRA014231)/Homer	AVCCGGAAGT	1	0	1	878	0.05	2109	0.0911
MYB51(MYB)/col-MYB51-DAP-Seq(GSE60143)/Homer	GGTAGGTG	1	0	1	1182	0.0674	2120.2	0.0916
ETS1(ETS)/Jurkat-ETS1-ChIP-Seq(GSE17954)/Homer	ACAGGAAGTG	1	0	1	1971	0.1124	3971.3	0.1715
E2FA(E2FDP)/colamp-E2FA-DAP-Seq(GSE60143)/Homer	WWTGGCGCCAWWWNN	1	0	1	544	0.031	1471.8	0.0636
STAT5(Stat)/mCD4+-Stat5-ChIP-Seq(GSE12346)/Homer	RTTTCTNAGAAA	1	0	1	618	0.0352	1197	0.0517
STAT4(Stat)/CD4-Stat4-ChIP-Seq(GSE22104)/Homer	NYTTCCWGGAAR	1	0	1	1821	0.1038	2889.3	0.1248
GABPA(ETS)/Jurkat-GABPa-ChIP-Seq(GSE17954)/Homer	RACCGGAAGT	1	0	1	1739	0.0991	3528	0.1524
SpiB(ETS)/OCILY3-SPIB-ChIP-Seq(GSE56857)/Homer	AAAGRGGAAGTG	1	0	1	403	0.023	803	0.0347
Foxa3(Forkhead)/Liver-Foxa3-ChIP-Seq(GSE77670)/Homer	BSNTGTTTACWYWGN	1	0	1	560	0.0319	1452	0.0627
ETV1(ETS)/GIST48-ETV1-ChIP-Seq(GSE22441)/Homer	AACCGGAAGT	1	0	1	2736	0.156	5136.6	0.2218
CAMTA1(CAMTA)/col-CAMTA1-DAP-Seq(GSE60143)/Homer	WWAACGCGTT	1	0	1	412	0.0235	888.9	0.0384
Smad3(MAD)/NPC-Smad3-ChIP-Seq(GSE36673)/Homer	TWGTCTGV	1	0	1	6005	0.3423	8825.1	0.3811
CEJ1(AP2EREBP)/col-CEJ1-DAP-Seq(GSE60143)/Homer	WWTGTCGGTG	1	0	1	949	0.0541	1691.8	0.0731
At2g45680(TCP)/colamp-At2g45680-DAP-Seq(GSE60143)/Homer	GTGGGNCCCACNDND	1	0	1	118	0.0067	362.6	0.0157
AT5G63260(C3H)/col-AT5G63260-DAP-Seq(GSE60143)/Homer	RAAAAAGTRA	1	0	1	3950	0.2252	6158	0.2659
SCL(bHLH)/HPC7-Scl-ChIP-Seq(GSE13511)/Homer	AVCAGCTG	1	0	1	10040	0.5723	14290	0.6171
ERF115(AP2EREBP)/colamp-ERF115-DAP-Seq(GSE60143)/Homer	WTKRCGGCGB	1	0	1	1756	0.1001	3139	0.1356
dof45(C2C2dof)/col-dof45-DAP-Seq(GSE60143)/Homer	NVAWAAAGTN	1	0	1	4097	0.2335	6147.6	0.2655
FOXK1(Forkhead)/HEK293-FOXK1-ChIP-Seq(GSE51673)/Homer	NVWTGTTTAC	1	0	1	1652	0.0942	3057.9	0.1321
At4g01280(MYBrelated)/colamp-At4g01280-DAP-Seq(GSE60143)/Homer	AAATATCT	1	0	1	584	0.0333	1118.1	0.0483
EWS:FLI1-fusion(ETS)/SK_N_MC-EWS:FLI1-ChIP-Seq(SRA014231)/Homer	VACAGGAAAT	1	0	1	1193	0.068	2262.4	0.0977
Gata1(Zf)/K562-GATA1-ChIP-Seq(GSE18829)/Homer	SAGATAAGRV	1	0	1	964	0.055	1793.5	0.0775
Oct6(POU,Homeobox)/NPC-Pou3f1-ChIP-Seq(GSE35496)/Homer	WATGCAAATGAG	1	0	1	595	0.0339	1725	0.0745
Fra2(bZIP)/Striatum-Fra2-ChIP-Seq(GSE43429)/Homer	GGATGACTCATC	1	0	1	1139	0.0649	2439.3	0.1053
AT1G77200(AP2EREBP)/colamp-AT1G77200-DAP-Seq(GSE60143)/Homer	ACCGACAHWD	1	0	1	662	0.0377	1249.6	0.054
Atf3(bZIP)/GBM-ATF3-ChIP-Seq(GSE33912)/Homer	DATGASTCATHN	1	0	1	1555	0.0886	2968.8	0.1282
Sox17(HMG)/Endoderm-Sox17-ChIP-Seq(GSE61475)/Homer	CCATTGTTYB	1	0	1	1717	0.0979	2856.2	0.1233
LBD13(LOBAS2)/colamp-LBD13-DAP-Seq(GSE60143)/Homer	KCCGTNWTTTBCGGC	1	0	1	1081	0.0616	1883.9	0.0814
Unknown-ESC-element(?)/mES-Nanog-ChIP-Seq(GSE11724)/Homer	CACAGCAGGGGG	1	0	1	2336	0.1332	4506.1	0.1946
Pit1(Homeobox)/GCrat-Pit1-ChIP-Seq(GSE58009)/Homer	ATGMATATDC	1	0	1	1051	0.0599	1918.4	0.0828
ZNF692(Zf)/HEK293-ZNF692.GFP-ChIP-Seq(GSE58341)/Homer	GTGGGCCCCA	1	0	1	299	0.017	685.4	0.0296
DEAR2(AP2EREBP)/colamp-DEAR2-DAP-Seq(GSE60143)/Homer	HCACCGACAWHD	1	0	1	1021	0.0582	1949.3	0.0842
Jun-AP1(bZIP)/K562-cJun-ChIP-Seq(GSE31477)/Homer	GATGASTCATCN	1	0	1	618	0.0352	1676.4	0.0724
AT3G12130(C3H)/colamp-AT3G12130-DAP-Seq(GSE60143)/Homer	TMACTTTTTV	1	0	1	4166	0.2375	6408.3	0.2767
Sox21(HMG)/ESC-SOX21-ChIP-Seq(GSE110505)/Homer	BCCWTTGTBYKV	1	0	1	4315	0.246	6743.8	0.2912
DREB19(AP2EREBP)/colamp-DREB19-DAP-Seq(GSE60143)/Homer	AATGTCGGTK	1	0	1	522	0.0298	1010.5	0.0436
At5g18450(AP2EREBP)/col-At5g18450-DAP-Seq(GSE60143)/Homer	CACCGCTT	1	0	1	2181	0.1243	3873.3	0.1673
ERF7(AP2EREBP)/col-ERF7-DAP-Seq(GSE60143)/Homer	ATGRCGGCGG	1	0	1	1449	0.0826	2664.1	0.115
ERF105(AP2EREBP)/colamp-ERF105-DAP-Seq(GSE60143)/Homer	TGGCGGCT	1	0	1	1828	0.1042	3120	0.1347
MYB88(MYB)/col-MYB88-DAP-Seq(GSE60143)/Homer	HNACGCTCCT	1	0	1	3582	0.2042	5768.5	0.2491
LCL1(MYBrelated)/colamp-LCL1-DAP-Seq(GSE60143)/Homer	NAAAATATCTWHWWN	1	0	1	140	0.008	437.9	0.0189
AT2G28810(C2C2dof)/colamp-AT2G28810-DAP-Seq(GSE60143)/Homer	VAAAAAGTWA	1	0	1	4070	0.232	6454.8	0.2787
Bach2(bZIP)/OCILy7-Bach2-ChIP-Seq(GSE44420)/Homer	TGCTGAGTCA	1	0	1	615	0.0351	1437.5	0.0621
HY5(bZIP)/colamp-HY5-DAP-Seq(GSE60143)/Homer	RRTSACGTSD	1	0	1	877	0.05	1641.7	0.0709
MYB74(MYB)/colamp-MYB74-DAP-Seq(GSE60143)/Homer	YYYACCTACCWH	1	0	1	769	0.0438	1416.1	0.0612
PRDM9(Zf)/Testis-DMC1-ChIP-Seq(GSE35498)/Homer	ADGGYAGYAGCATCT	1	0	1	808	0.0461	1424.1	0.0615
At1g64620(C2C2dof)/colamp-At1g64620-DAP-Seq(GSE60143)/Homer	CACTTTTT	1	0	1	2551	0.1454	4187	0.1808
Foxf1(Forkhead)/Lung-Foxf1-ChIP-Seq(GSE77951)/Homer	WWATRTAAACAN	1	0	1	1302	0.0742	2579.8	0.1114
SRS7(SRS)/colamp-SRS7-DAP-Seq(GSE60143)/Homer	HATAGGTTTH	1	0	1	5872	0.3347	8956.9	0.3868
NF1-halfsite(CTF)/LNCaP-NF1-ChIP-Seq(Unpublished)/Homer	YTGCCAAG	1	0	1	3464	0.1975	5291.6	0.2285
Fosl2(bZIP)/3T3L1-Fosl2-ChIP-Seq(GSE56872)/Homer	NATGASTCABNN	1	0	1	825	0.047	2033.6	0.0878
SeqBias: CG-repeat	CGCGCGCGCG	1	0	1	1895	0.108	3200.6	0.1382
KLF6(Zf)/PDAC-KLF6-ChIP-Seq(GSE64557)/Homer	MKGGGYGTGGCC	1	0	1	2710	0.1545	4641.5	0.2004
ESE3(AP2EREBP)/col-ESE3-DAP-Seq(GSE60143)/Homer	GACGGTGG	1	0	1	1324	0.0755	2240.9	0.0968
ANAC047(NAC)/colamp-ANAC047-DAP-Seq(GSE60143)/Homer	WACACGTAACTT	1	0	1	746	0.0425	1318.5	0.0569
RAP211(AP2EREBP)/colamp-RAP211-DAP-Seq(GSE60143)/Homer	RGCCGGCYWW	1	0	1	4092	0.2333	6160.3	0.266
Eomes(T-box)/H9-Eomes-ChIP-Seq(GSE26097)/Homer	ATTAACACCT	1	0	1	3831	0.2184	6421.1	0.2773
AT5G45580(G2like)/colamp-AT5G45580-DAP-Seq(GSE60143)/Homer	ADRGAATCTH	1	0	1	2677	0.1526	4218.8	0.1822
Oct11(POU,Homeobox)/NCIH1048-POU2F3-ChIP-seq(GSE115123)/Homer	GATTTGCATA	1	0	1	393	0.0224	1310.5	0.0566
SOL1(CPP)/colamp-SOL1-DAP-Seq(GSE60143)/Homer	ATTTAAATHN	1	0	1	2035	0.116	3339.4	0.1442
Sp1(Zf)/Promoter/Homer	GGCCCCGCCCCC	1	0	1	772	0.044	1689.6	0.073
TF3A(C2H2)/col-TF3A-DAP-Seq(GSE60143)/Homer	NNDDGAGGAGGWNNN	1	0	1	3077	0.1754	4905.3	0.2118
FoxL2(Forkhead)/Ovary-FoxL2-ChIP-Seq(GSE60858)/Homer	WWTRTAAACAVG	1	0	1	1241	0.0707	2404.4	0.1038
ATAF1(NAC)/col-ATAF1-DAP-Seq(GSE60143)/Homer	YACGTMAY	1	0	1	3224	0.1838	5091.3	0.2199
Brn1(POU,Homeobox)/NPC-Brn1-ChIP-Seq(GSE35496)/Homer	TATGCWAATBAV	1	0	1	470	0.0268	1415.4	0.0611
ETV4(ETS)/HepG2-ETV4-ChIP-Seq(ENCODE)/Homer	ACCGGAAGTG	1	0	1	2270	0.1294	4312	0.1862
ATY19(MYB)/col-ATY19-DAP-Seq(GSE60143)/Homer	YYCACCWACCAT	1	0	1	941	0.0536	1622.9	0.0701
NAM(NAC)/col-NAM-DAP-Seq(GSE60143)/Homer	RGTTRCGTRW	1	0	1	1308	0.0746	2411.2	0.1041
DEL2(E2FDP)/col-DEL2-DAP-Seq(GSE60143)/Homer	WTTTCSCGCC	1	0	1	575	0.0328	1167.9	0.0504
DAG2(C2C2dof)/col-DAG2-DAP-Seq(GSE60143)/Homer	WWTTHACTTTTT	1	0	1	2581	0.1471	3993.6	0.1725
At1g36060(AP2EREBP)/colamp-At1g36060-DAP-Seq(GSE60143)/Homer	NNWWKGTCGGTG	1	0	1	615	0.0351	1186.7	0.0512
FOXP1(Forkhead)/H9-FOXP1-ChIP-Seq(GSE31006)/Homer	NYYTGTTTACHN	1	0	1	749	0.0427	1622.5	0.0701
AT3G10113(MYBrelated)/col-AT3G10113-DAP-Seq(GSE60143)/Homer	WNAAATATCWWN	1	0	1	445	0.0254	876.7	0.0379
MYB107(MYB)/col-MYB107-DAP-Seq(GSE60143)/Homer	RGTWGGTRRR	1	0	1	2388	0.1361	4141.4	0.1788
FOXM1(Forkhead)/MCF7-FOXM1-ChIP-Seq(GSE72977)/Homer	TRTTTACTTW	1	0	1	1519	0.0866	3260.5	0.1408
CBF1(AP2EREBP)/colamp-CBF1-DAP-Seq(GSE60143)/Homer	YRCCGACATN	1	0	1	536	0.0306	1052	0.0454
At4g16750(AP2EREBP)/col-At4g16750-DAP-Seq(GSE60143)/Homer	HACCGACAHA	1	0	1	619	0.0353	1188.5	0.0513
MYB10(MYB)/col-MYB10-DAP-Seq(GSE60143)/Homer	YCCACCTACCHH	1	0	1	526	0.03	1015.5	0.0439
MYB77(MYB)/col-MYB77-DAP-Seq(GSE60143)/Homer	NYAACBGYMC	1	0	1	2088	0.119	3466.3	0.1497
PRDM1(Zf)/Hela-PRDM1-ChIP-Seq(GSE31477)/Homer	ACTTTCACTTTC	1	0	1	957	0.0546	1650.8	0.0713
MYB13(MYB)/col-MYB13-DAP-Seq(GSE60143)/Homer	HYCACCWACCHH	1	0	1	944	0.0538	1624.8	0.0702
Ronin(THAP)/ES-Thap11-ChIP-Seq(GSE51522)/Homer	RACTACAACTCCCAGVAKGC	1	0	1	60	0.0034	313.3	0.0135
ELT-3(Gata)/cElegans-L1-ELT3-ChIP-Seq(modEncode)/Homer	AWTGATAAGA	1	0	1	480	0.0274	985.3	0.0425
COG1(C2C2dof)/col-COG1-DAP-Seq(GSE60143)/Homer	DAAAAAGTGA	1	0	1	2352	0.1341	3886.7	0.1678
dof24(C2C2dof)/col-dof24-DAP-Seq(GSE60143)/Homer	TWMCTTTTTG	1	0	1	3430	0.1955	5527.1	0.2387
Stat3(Stat)/mES-Stat3-ChIP-Seq(GSE11431)/Homer	CTTCCGGGAA	1	0	1	1035	0.059	1750.6	0.0756
Oct2(POU,Homeobox)/Bcell-Oct2-ChIP-Seq(GSE21512)/Homer	ATATGCAAAT	1	0	1	306	0.0174	1115.2	0.0482
CBF4(AP2EREBP)/colamp-CBF4-DAP-Seq(GSE60143)/Homer	NRCCGACDWNNNNNN	1	0	1	525	0.0299	1055	0.0456
AT5G05550(Trihelix)/col-AT5G05550-DAP-Seq(GSE60143)/Homer	HDNHDTCKCCGGMGA	1	0	1	2054	0.1171	3489.2	0.1507
At5g08330(TCP)/col-At5g08330-DAP-Seq(GSE60143)/Homer	GGRCCCAC	1	0	1	1059	0.0604	1790.8	0.0773
OBP4(C2C2dof)/col-OBP4-DAP-Seq(GSE60143)/Homer	WTTHACTTTTTB	1	0	1	2270	0.1294	3609.7	0.1559
Sox6(HMG)/Myotubes-Sox6-ChIP-Seq(GSE32627)/Homer	CCATTGTTNY	1	0	1	3583	0.2042	5524	0.2386
ERF13(AP2EREBP)/colamp-ERF13-DAP-Seq(GSE60143)/Homer	TYAGCCGCCATT	1	0	1	1525	0.0869	2598.8	0.1122
NRF(NRF)/Promoter/Homer	STGCGCATGCGC	1	0	1	202	0.0115	493.6	0.0213
NRF1(NRF)/MCF7-NRF1-ChIP-Seq(Unpublished)/Homer	CTGCGCATGCGC	1	0	1	149	0.0085	435.2	0.0188
MYB58(MYB)/colamp-MYB58-DAP-Seq(GSE60143)/Homer	YYYACCWACC	1	0	1	1292	0.0736	2359.9	0.1019
Atf4(bZIP)/MEF-Atf4-ChIP-Seq(GSE35681)/Homer	MTGATGCAAT	1	0	1	388	0.0221	768.6	0.0332
ERF104(AP2EREBP)/col-ERF104-DAP-Seq(GSE60143)/Homer	GGCGGCGG	1	0	1	1116	0.0636	1885.7	0.0814
Tbet(T-box)/CD8-Tbet-ChIP-Seq(GSE33802)/Homer	AGGTGTGAAM	1	0	1	1734	0.0988	3042.8	0.1314
GFY-Staf(?,Zf)/Promoter/Homer	RACTACAATTCCCAGAAKGC	1	0	1	87	0.005	360.3	0.0156
YY1(Zf)/Promoter/Homer	CAAGATGGCGGC	1	0	1	60	0.0034	267.7	0.0116
GFY(?)/Promoter/Homer	ACTACAATTCCC	1	0	1	139	0.0079	389.3	0.0168
GFX(?)/Promoter/Homer	ATTCTCGCGAGA	1	0	1	9	0.0005	75	0.0032
AT4G12670(MYBrelated)/col-AT4G12670-DAP-Seq(GSE60143)/Homer	AGGGTTTAGGGTTTA	1	0	1	0	0	4.4	0.0002

## Sheet: Legend
The results output from HOMER motif enrichment analysis of ATAC-seq peaks specific to day-18 CHD3-WT CNCCs.
