# Supplementary material for: The NuRD component CHD3 promotes BMP signalling during cranial neural crest cell specification
Source: EMBO Rep. 2025 Aug 20;26(19):4723–41. doi: 10.1038/s44319-025-00555-w (PMC12508100; doi:10.1038/s44319-025-00555-w)
Supplement: Supplementary file 11 — Source data Fig. 4 [file 44319_2025_555_MOESM11_ESM.zip]

Archive with 28 entries (21 files):
- EMBOR-2025-61878-T_SourceDataForFigure4/
- __MACOSX/._EMBOR-2025-61878-T_SourceDataForFigure4
- EMBOR-2025-61878-T_SourceDataForFigure4/.DS_Store
- __MACOSX/EMBOR-2025-61878-T_SourceDataForFigure4/._.DS_Store
- EMBOR-2025-61878-T_SourceDataForFigure4/4B/
- __MACOSX/EMBOR-2025-61878-T_SourceDataForFigure4/._4B
- EMBOR-2025-61878-T_SourceDataForFigure4/4C/
- __MACOSX/EMBOR-2025-61878-T_SourceDataForFigure4/._4C
- EMBOR-2025-61878-T_SourceDataForFigure4/4D/
- __MACOSX/EMBOR-2025-61878-T_SourceDataForFigure4/._4D
- EMBOR-2025-61878-T_SourceDataForFigure4/4A/
- __MACOSX/EMBOR-2025-61878-T_SourceDataForFigure4/._4A
- EMBOR-2025-61878-T_SourceDataForFigure4/4F/
- __MACOSX/EMBOR-2025-61878-T_SourceDataForFigure4/._4F
- EMBOR-2025-61878-T_SourceDataForFigure4/4G/
- __MACOSX/EMBOR-2025-61878-T_SourceDataForFigure4/._4G
- EMBOR-2025-61878-T_SourceDataForFigure4/4B/DESeq2_output_D14_KO_vs_WT_all_genes.xlsx
- __MACOSX/EMBOR-2025-61878-T_SourceDataForFigure4/4B/._DESeq2_output_D14_KO_vs_WT_all_genes.xlsx
- EMBOR-2025-61878-T_SourceDataForFigure4/4C/enrichment_results_wg_downregulated_d14.xlsx
- __MACOSX/EMBOR-2025-61878-T_SourceDataForFigure4/4C/._enrichment_results_wg_downregulated_d14.xlsx
- EMBOR-2025-61878-T_SourceDataForFigure4/4D/enrichment_results_wg_upregulated_d14.xlsx
- __MACOSX/EMBOR-2025-61878-T_SourceDataForFigure4/4D/._enrichment_results_wg_upregulated_d14.xlsx
- EMBOR-2025-61878-T_SourceDataForFigure4/4A/TPM_matrix_d14_meso_ecto_heatmap.xlsx
- __MACOSX/EMBOR-2025-61878-T_SourceDataForFigure4/4A/._TPM_matrix_d14_meso_ecto_heatmap.xlsx
- EMBOR-2025-61878-T_SourceDataForFigure4/4F/D14_WT_HOMER_knownResults.xlsx
- __MACOSX/EMBOR-2025-61878-T_SourceDataForFigure4/4F/._D14_WT_HOMER_knownResults.xlsx
- EMBOR-2025-61878-T_SourceDataForFigure4/4G/D14_KO_HOMER_knownResults.xlsx
- __MACOSX/EMBOR-2025-61878-T_SourceDataForFigure4/4G/._D14_KO_HOMER_knownResults.xlsx
