# Supplementary material for: The NuRD component CHD3 promotes BMP signalling during cranial neural crest cell specification
Source: EMBO Rep. 2025 Aug 20;26(19):4723–41. doi: 10.1038/s44319-025-00555-w (PMC12508100; doi:10.1038/s44319-025-00555-w)
Supplement: Supplementary file 11 — Source data Fig. 4 [file 44319_2025_555_MOESM11_ESM.zip › EMBOR-2025-61878-T_SourceDataForFigure4/4C/enrichment_results_wg_downregulated_d14.xlsx]

## Sheet: enrichment_results_wg_result171
geneSet	description	link	size	overlap	expect	enrichmentRatio	pValue	FDR	overlapId	database	userId
GO:0022008	neurogenesis	http://amigo.geneontology.org/amigo/term/GO:0022008	1551	124	58.1776	2.1314	2.22045e-16	2.50777e-12	183;463;566;590;652;706;1009;1028;1608;1735;1749;1948;2043;2045;2128;2253;2348;2535;2624;2737;2817;2852;3084;3399;3996;4010;4036;4647;4826;4902;4908;4920;5076;5081;5308;5362;5453;5454;5649;6495;6496;6604;6660;6911;7025;7054;7349;7478;7479;7732;7855;7869;8200;8321;8325;8326;8408;8506;8507;8536;8854;9241;9289;9355;9423;10154;10211;10417;10752;11075;11141;22876;23017;23373;23418;23513;25777;50944;51…	geneontology_Biological_Process	ACAP3;ADGRG1;AGRN;AGT;ALDH1A2;AZU1;BCHE;BMP4;BOC;BTBD2;C12orf57;CAMK1;CDH11;CDKN1C;CEND1;CHL1;CNTNAP1;CRB1;CRTC1;DCLK2;DDIT4;DGKG;DIO3;DISP3;DLX5;DMRT3;DMRTA2;DPYSL5;EFNB2;ENC1;EPHA4;EPHA7;EVX1;FAIM2;FAT4;FGF8;FLOT1;FOLR1;FZD1;FZD2;FZD5;FZD8;FZD9;GATA2;GDF5;GLI3;GPC1;GPER1;HES3;HES4;HES6;ID3;IGSF9;IL1RAPL1;INPP5F;LHX2;LHX5;LHX9;LLGL1;LMX1B;LRP2;MAP1S;MDGA1;METRN;MICALL2;MXRA8;MYO7A;NEUROG2;NNAT;N…
GO:0048699	generation of neurons	http://amigo.geneontology.org/amigo/term/GO:0048699	1454	116	54.5392	2.12691	3.10862e-15	1.75544e-11	183;463;590;652;706;1009;1028;1608;1735;1749;1948;2043;2045;2128;2253;2348;2535;2624;2737;2817;2852;3084;3399;3996;4010;4036;4647;4826;4902;4908;5076;5081;5308;5362;5454;5649;6495;6496;6604;6660;6911;7025;7054;7349;7478;7479;7732;7855;7869;8200;8321;8325;8326;8408;8506;8507;8536;8854;9241;9289;9355;9423;10154;10211;10417;10752;11075;11141;22876;23017;23373;23418;23513;50944;51286;54541;54549;5520…	geneontology_Biological_Process	ACAP3;ADGRG1;AGRN;AGT;ALDH1A2;BCHE;BMP4;BOC;C12orf57;CAMK1;CDH11;CDKN1C;CEND1;CHL1;CNTNAP1;CRB1;CRTC1;DCLK2;DDIT4;DGKG;DIO3;DISP3;DLX5;DMRT3;DMRTA2;DPYSL5;EFNB2;ENC1;EPHA4;EPHA7;EVX1;FAIM2;FAT4;FGF8;FLOT1;FOLR1;FZD1;FZD2;FZD5;FZD8;FZD9;GATA2;GDF5;GLI3;GPC1;GPER1;HES3;HES4;HES6;ID3;IGSF9;IL1RAPL1;INPP5F;LHX2;LHX5;LHX9;LLGL1;LMX1B;LRP2;MAP1S;MDGA1;METRN;MICALL2;MYO7A;NEUROG2;NNAT;NOG;NR2F1;NRG1;NRN…
GO:0030182	neuron differentiation	http://amigo.geneontology.org/amigo/term/GO:0030182	1313	107	49.2503	2.17258	1.13243e-14	4.26321e-11	183;463;652;706;1009;1028;1608;1735;1749;1948;2043;2045;2128;2253;2348;2535;2624;2737;2817;3084;3399;3996;4010;4036;4647;4826;4902;4908;5076;5081;5308;5362;5454;5649;6495;6496;6911;7025;7054;7349;7478;7479;7732;7855;7869;8200;8321;8325;8408;8506;8507;8536;8854;9241;9355;9423;10154;10211;10417;10752;11075;11141;22876;23017;23373;23418;23513;50944;51286;54541;54549;55201;55558;56896;56956;56963;575…	geneontology_Biological_Process	ACAP3;AGRN;AGT;ALDH1A2;BMP4;BOC;C12orf57;CAMK1;CDH11;CDKN1C;CEND1;CHL1;CNTNAP1;CRB1;CRTC1;DCLK2;DDIT4;DGKG;DIO3;DISP3;DLX5;DMRT3;DMRTA2;DPYSL5;EFNB2;ENC1;EPHA4;EPHA7;EVX1;FAIM2;FAT4;FGF8;FLOT1;FOLR1;FZD1;FZD2;FZD5;FZD8;GATA2;GDF5;GLI3;GPC1;HES3;ID3;IGSF9;IL1RAPL1;INPP5F;LHX2;LHX5;LHX9;LLGL1;LMX1B;LRP2;MAP1S;MDGA1;METRN;MICALL2;MYO7A;NEUROG2;NNAT;NOG;NR2F1;NRG1;NRN1L;NRTN;NTF3;NTN1;NTNG2;PAX2;PAX7…
GO:0090596	sensory organ morphogenesis	http://amigo.geneontology.org/amigo/term/GO:0090596	250	37	9.37744	3.94564	8.39329e-13	2.36984e-09	525;652;1280;1735;1749;1750;2253;2254;2535;2624;2737;4487;4647;4920;5013;5076;5308;6495;6496;7020;7021;7054;7855;9241;9423;9935;23418;23513;24147;54549;56603;57822;80736;84189;89780;113246;161497	geneontology_Biological_Process	ATP6V1B1;BMP4;C12orf57;COL2A1;CRB1;CYP26B1;DIO3;DLX5;DLX6;FGF8;FGF9;FJX1;FZD2;FZD5;GATA2;GLI3;GRHL3;MAFB;MSX1;MYO7A;NOG;NTN1;OTX1;PAX2;PITX2;ROR2;SCRIB;SDK2;SIX1;SIX3;SLC44A4;SLITRK6;STRC;TFAP2A;TFAP2B;TH;WNT3A
GO:0007417	central nervous system development	http://amigo.geneontology.org/amigo/term/GO:0007417	949	82	35.5968	2.30358	1.06604e-12	2.40796e-09	463;572;652;1009;1280;1404;1463;1749;2043;2045;2128;2253;2254;2290;2296;2624;2737;3014;3084;3208;3399;4036;4192;4487;4826;4861;4900;4920;5013;5076;5081;5308;5310;5362;5453;5454;5649;6495;6496;7020;7054;7704;8321;8506;8646;8820;8854;9241;9289;9355;9600;9935;10991;23017;23135;23152;23513;25777;30062;50944;51286;53615;54541;55201;55553;55558;56848;57822;58524;63950;64211;65078;79633;84630;89780;1132…	geneontology_Biological_Process	ADGRG1;ALDH1A2;BAD;BMP4;C12orf57;CDH11;CEND1;CHRD;CIC;CNTNAP1;COL2A1;CYP26C1;DCLK2;DDIT4;DLX5;DMRT3;DMRTA2;EPHA4;EPHA7;EVX1;FAIM2;FAT4;FGF8;FGF9;FOXC1;FOXG1;FZD1;GATA2;GLI3;GRHL3;H2AFX;HAPLN1;HES3;HESX1;HPCA;ID3;KDM6B;KLHL17;LHX2;LHX5;LRP2;MAFB;MAP1S;MBD3;MDGA1;MDK;MSX1;NCAN;NNAT;NOG;NPAS1;NRG1;NRGN;OTX1;PAX2;PAX7;PITPNM1;PITX2;PKD1;PLXNA2;PLXNA3;POU3F1;POU3F2;RAX;RELN;ROR2;RTN4R;RTN4RL1;SCRIB;SH…
GO:0007423	sensory organ development	http://amigo.geneontology.org/amigo/term/GO:0007423	531	56	19.9177	2.81157	2.69385e-12	4.49769e-09	525;652;1028;1280;1735;1749;1750;2103;2253;2254;2296;2535;2624;2737;3208;3982;4212;4487;4647;4920;4990;5013;5076;5308;6495;6496;6604;7020;7021;7054;7855;8854;9241;9355;9423;9935;23418;23513;23770;24147;30062;54549;56603;57822;63976;79633;80736;81029;84189;89780;94235;113246;114902;147912;161497;343035	geneontology_Biological_Process	ALDH1A2;ATP6V1B1;BMP4;C12orf57;C1QTNF5;CDKN1C;COL2A1;CRB1;CYP26B1;DIO3;DLX5;DLX6;ESRRB;FAT4;FGF8;FGF9;FJX1;FKBP8;FOXC1;FZD2;FZD5;GATA2;GLI3;GNG8;GRHL3;HPCA;LHX2;LIM2;MAFB;MEIS2;MSX1;MYO7A;NOG;NTN1;OTX1;PAX2;PITX2;PRDM16;RAX;RD3;ROR2;SCRIB;SDK2;SIX1;SIX3;SIX5;SIX6;SLC44A4;SLITRK6;SMARCD3;STRC;TFAP2A;TFAP2B;TH;WNT3A;WNT5B
GO:0003002	regionalization	http://amigo.geneontology.org/amigo/term/GO:0003002	340	43	12.7533	3.37167	2.78766e-12	4.49769e-09	652;2128;2253;2296;2737;4010;4036;4487;4488;4920;5013;5076;5081;5308;5362;5649;6495;6496;6604;6911;7478;7479;7704;7855;8646;8854;9241;9289;9355;9935;23770;26585;55502;56603;57801;58524;63950;89780;140628;221833;286204;340665;390992	geneontology_Biological_Process	ADGRG1;ALDH1A2;BMP4;CHRD;CRB2;CYP26B1;CYP26C1;DMRT3;DMRTA2;EVX1;FGF8;FKBP8;FOXC1;FZD5;GATA5;GLI3;GREM1;HES3;HES4;HES6;LHX2;LMX1B;LRP2;MAFB;MSX1;MSX2;NOG;OTX1;PAX2;PAX7;PITX2;PLXNA2;RELN;ROR2;SIX1;SIX3;SMARCD3;SP8;TBX6;WNT3A;WNT8A;WNT8B;ZBTB16
GO:0042472	inner ear morphogenesis	http://amigo.geneontology.org/amigo/term/GO:0042472	96	22	3.60094	6.10952	5.97555e-12	8.43599e-09	525;1280;1749;1750;2253;2254;2535;2624;4647;4920;5013;5076;6495;7020;9423;9935;23513;57822;80736;84189;89780;161497	geneontology_Biological_Process	ATP6V1B1;COL2A1;DLX5;DLX6;FGF8;FGF9;FZD2;GATA2;GRHL3;MAFB;MYO7A;NTN1;OTX1;PAX2;ROR2;SCRIB;SIX1;SLC44A4;SLITRK6;STRC;TFAP2A;WNT3A
GO:0042471	ear morphogenesis	http://amigo.geneontology.org/amigo/term/GO:0042471	116	24	4.35113	5.51581	6.84908e-12	8.59483e-09	525;1280;1749;1750;2253;2254;2535;2624;4487;4647;4920;5013;5076;6495;7020;9241;9423;9935;23513;57822;80736;84189;89780;161497	geneontology_Biological_Process	ATP6V1B1;COL2A1;DLX5;DLX6;FGF8;FGF9;FZD2;GATA2;GRHL3;MAFB;MSX1;MYO7A;NOG;NTN1;OTX1;PAX2;ROR2;SCRIB;SIX1;SLC44A4;SLITRK6;STRC;TFAP2A;WNT3A
GO:0007389	pattern specification process	http://amigo.geneontology.org/amigo/term/GO:0007389	433	48	16.2417	2.95535	1.8201e-11	2.05562e-08	652;2128;2253;2296;2348;2737;4010;4036;4242;4487;4488;4920;5013;5076;5081;5308;5362;5649;6495;6496;6604;6911;7478;7479;7704;7855;8646;8854;9241;9289;9355;9935;10297;23770;26585;30062;55502;56603;57801;57822;58524;63950;89780;140628;221833;286204;340665;390992	geneontology_Biological_Process	ADGRG1;ALDH1A2;APC2;BMP4;CHRD;CRB2;CYP26B1;CYP26C1;DMRT3;DMRTA2;EVX1;FGF8;FKBP8;FOLR1;FOXC1;FZD5;GATA5;GLI3;GREM1;GRHL3;HES3;HES4;HES6;LHX2;LMX1B;LRP2;MAFB;MFNG;MSX1;MSX2;NOG;OTX1;PAX2;PAX7;PITX2;PLXNA2;RAX;RELN;ROR2;SIX1;SIX3;SMARCD3;SP8;TBX6;WNT3A;WNT8A;WNT8B;ZBTB16
GO:0060322	head development	http://amigo.geneontology.org/amigo/term/GO:0060322	758	66	28.4324	2.3213	1.521e-10	1.56165e-07	463;572;652;1280;1749;1750;2045;2253;2254;2290;2296;2624;2737;3014;3084;3208;4036;4192;4487;4826;4900;5013;5076;5308;5362;5453;5454;5649;6496;7054;7122;8321;8646;8820;8854;9241;9289;9355;9600;9935;10991;23017;23135;23152;23513;25777;30062;50944;51286;53615;54541;55201;55558;56848;63950;64211;65078;79633;84630;89780;113246;146760;166614;266727;339451;390992	geneontology_Biological_Process	ADGRG1;ALDH1A2;BAD;BMP4;C12orf57;CEND1;CHRD;CIC;CLDN5;COL2A1;DCLK2;DDIT4;DLX5;DLX6;DMRTA2;EPHA7;FAIM2;FAT4;FGF8;FGF9;FOXC1;FOXG1;FZD1;GATA2;GLI3;H2AFX;HES3;HESX1;HPCA;KDM6B;KLHL17;LHX2;LHX5;LRP2;MAFB;MAP1S;MBD3;MDGA1;MDK;MSX1;NNAT;NOG;NRG1;NRGN;OTX1;PAX2;PITPNM1;PITX2;PLXNA2;PLXNA3;POU3F1;POU3F2;RAX;RELN;RTN4R;RTN4RL1;SCRIB;SHANK1;SIX3;SLC38A3;SPHK2;SUN2;TH;TTBK1;WNT3A;ZFHX3
GO:0007420	brain development	http://amigo.geneontology.org/amigo/term/GO:0007420	714	63	26.782	2.35233	2.38985e-10	2.24925e-07	463;572;652;1749;2045;2253;2254;2290;2296;2624;2737;3014;3084;3208;4036;4192;4487;4826;4900;5013;5076;5308;5362;5453;5454;5649;6496;7054;8321;8646;8820;8854;9241;9289;9355;9600;9935;10991;23017;23135;23152;23513;25777;30062;50944;51286;53615;54541;55201;55558;56848;63950;64211;65078;79633;84630;89780;113246;146760;166614;266727;339451;390992	geneontology_Biological_Process	ADGRG1;ALDH1A2;BAD;BMP4;C12orf57;CEND1;CHRD;CIC;DCLK2;DDIT4;DLX5;DMRTA2;EPHA7;FAIM2;FAT4;FGF8;FGF9;FOXC1;FOXG1;FZD1;GATA2;GLI3;H2AFX;HES3;HESX1;HPCA;KDM6B;KLHL17;LHX2;LHX5;LRP2;MAFB;MAP1S;MBD3;MDGA1;MDK;MSX1;NNAT;NOG;NRG1;NRGN;OTX1;PAX2;PITPNM1;PITX2;PLXNA2;PLXNA3;POU3F1;POU3F2;RAX;RELN;RTN4R;RTN4RL1;SCRIB;SHANK1;SIX3;SLC38A3;SPHK2;SUN2;TH;TTBK1;WNT3A;ZFHX3
GO:0048839	inner ear development	http://amigo.geneontology.org/amigo/term/GO:0048839	185	28	6.9393	4.03499	3.06311e-10	2.66113e-07	525;652;1280;1749;1750;2103;2253;2254;2535;2624;2737;3208;4647;4920;5013;5076;6495;7020;9423;9935;23513;57822;79633;80736;84189;89780;114902;161497	geneontology_Biological_Process	ATP6V1B1;BMP4;C1QTNF5;COL2A1;DLX5;DLX6;ESRRB;FAT4;FGF8;FGF9;FZD2;GATA2;GLI3;GRHL3;HPCA;MAFB;MYO7A;NTN1;OTX1;PAX2;ROR2;SCRIB;SIX1;SLC44A4;SLITRK6;STRC;TFAP2A;WNT3A
GO:0043583	ear development	http://amigo.geneontology.org/amigo/term/GO:0043583	212	30	7.95207	3.7726	3.83134e-10	3.0908e-07	525;652;1280;1749;1750;2103;2253;2254;2535;2624;2737;3208;4487;4647;4920;5013;5076;6495;7020;9241;9423;9935;23513;57822;79633;80736;84189;89780;114902;161497	geneontology_Biological_Process	ATP6V1B1;BMP4;C1QTNF5;COL2A1;DLX5;DLX6;ESRRB;FAT4;FGF8;FGF9;FZD2;GATA2;GLI3;GRHL3;HPCA;MAFB;MSX1;MYO7A;NOG;NTN1;OTX1;PAX2;ROR2;SCRIB;SIX1;SLC44A4;SLITRK6;STRC;TFAP2A;WNT3A
GO:0048568	embryonic organ development	http://amigo.geneontology.org/amigo/term/GO:0048568	423	44	15.8666	2.77312	9.94352e-10	7.48681e-07	525;652;1028;1280;1749;1750;2103;2253;2254;2296;2348;2535;2624;2737;3399;3481;3726;4487;4647;4920;5013;5076;5310;6495;6496;7020;7054;7274;7732;7855;8854;9241;9423;9935;22846;23513;53615;57822;80736;84189;89780;161497;161882;286204	geneontology_Biological_Process	ALDH1A2;ATP6V1B1;BMP4;CDKN1C;COL2A1;CRB2;DLX5;DLX6;ESRRB;FGF8;FGF9;FOLR1;FOXC1;FZD2;FZD5;GATA2;GLI3;GRHL3;ID3;IGF2;JUNB;MAFB;MBD3;MSX1;MYO7A;NOG;NTN1;OTX1;PAX2;PKD1;RNF112;ROR2;SCRIB;SIX1;SIX3;SLC44A4;SLITRK6;STRC;TFAP2A;TH;TTPA;VASH1;WNT3A;ZFPM1
GO:0051960	regulation of nervous system development	http://amigo.geneontology.org/amigo/term/GO:0051960	879	70	32.9711	2.12307	1.97015e-09	1.39068e-06	183;463;652;706;1735;1948;2043;2045;2535;2624;2737;2852;3084;3399;4036;4908;5076;5362;5454;5649;6495;6496;6604;6911;7025;7162;7732;7869;8200;8321;8507;8536;8646;9241;9289;9355;9423;10154;11075;11141;22876;23373;50944;51286;55502;55558;56963;57540;57801;57822;63950;64211;65078;78999;79006;80725;84189;84628;84630;89780;94030;116983;146760;221074;266727;347730;375790;386724;390992;441381	geneontology_Biological_Process	ACAP3;ADGRG1;AGRN;AGT;AMIGO3;BMP4;CAMK1;CEND1;CHRD;CRTC1;DIO3;DISP3;DMRTA2;EFNB2;ENC1;EPHA4;EPHA7;FZD1;FZD2;GATA2;GDF5;GLI3;GPER1;GRHL3;HES3;HES4;HES6;ID3;IL1RAPL1;INPP5F;LHX2;LHX5;LRFN4;LRP2;LRRC24;LRRC4B;LRRTM1;MDGA1;METRN;NOG;NR2F1;NRG1;NTF3;NTN1;NTNG2;PAX2;PLXNA2;PLXNA3;PLXNC1;POU3F2;RELN;RGMA;RNF112;RTN4R;RTN4RL1;SEMA3B;SHANK1;SIX1;SIX3;SLC39A12;SLITRK6;SMARCD3;SRCIN1;STMN2;TBX6;TPBG;TSPO;TT…
GO:0009790	embryo development	http://amigo.geneontology.org/amigo/term/GO:0009790	980	75	36.7596	2.04029	2.88545e-09	1.91696e-06	187;525;652;1028;1280;1749;1750;1877;2103;2128;2253;2254;2296;2348;2535;2624;2737;3399;3481;3726;3911;4010;4036;4242;4487;4488;4647;4846;4920;5013;5076;5081;5310;5362;6495;6496;6911;7020;7054;7274;7478;7479;7704;7732;7855;8200;8321;8646;8854;9241;9355;9423;9935;10161;22846;23135;23513;23770;26585;53615;53820;55502;55553;56603;57801;57822;80736;84189;89780;140467;161497;161882;221833;286204;390992	geneontology_Biological_Process	ALDH1A2;APLNR;ATP6V1B1;BMP4;CDKN1C;CHRD;COL2A1;CRB2;CYP26B1;DLX5;DLX6;E4F1;ESRRB;EVX1;FGF8;FGF9;FKBP8;FOLR1;FOXC1;FZD1;FZD2;FZD5;GATA2;GDF5;GLI3;GREM1;GRHL3;HES3;HES4;HES6;ID3;IGF2;JUNB;KDM6B;LAMA5;LHX2;LMX1B;LPAR6;LRP2;MAFB;MBD3;MFNG;MSX1;MSX2;MYO7A;NOG;NOS3;NTN1;OTX1;PAX2;PAX7;PKD1;PLXNA2;RIPPLY3;RNF112;ROR2;SCRIB;SIX1;SIX3;SLC44A4;SLITRK6;SOX6;SP8;STRC;TBX6;TFAP2A;TH;TTPA;VASH1;WNT3A;WNT8A;WNT…
GO:0048598	embryonic morphogenesis	http://amigo.geneontology.org/amigo/term/GO:0048598	571	52	21.4181	2.42786	3.29242e-09	2.06581e-06	187;525;652;1028;1280;1749;1750;2253;2254;2296;2348;2535;2624;2737;3481;3911;4036;4487;4488;4647;4920;5013;5076;6495;6496;6911;7020;7054;7479;7704;7855;8200;8321;8646;8854;9241;9355;9423;9935;23135;23513;26585;56603;57822;80736;84189;89780;140467;161497;221833;286204;390992	geneontology_Biological_Process	ALDH1A2;APLNR;ATP6V1B1;BMP4;CDKN1C;CHRD;COL2A1;CRB2;CYP26B1;DLX5;DLX6;FGF8;FGF9;FOLR1;FOXC1;FZD1;FZD2;FZD5;GATA2;GDF5;GLI3;GREM1;GRHL3;HES3;IGF2;KDM6B;LAMA5;LHX2;LRP2;MAFB;MSX1;MSX2;MYO7A;NOG;NTN1;OTX1;PAX2;ROR2;SCRIB;SIX1;SIX3;SLC44A4;SLITRK6;SP8;STRC;TBX6;TFAP2A;TH;WNT3A;WNT8B;ZBTB16;ZNF358
GO:0045595	regulation of cell differentiation	http://amigo.geneontology.org/amigo/term/GO:0045595	1699	111	63.7291	1.74175	3.68097e-09	2.09941e-06	183;463;572;652;706;1003;1028;1735;1760;1948;2043;2045;2103;2192;2253;2254;2296;2624;2737;2817;2852;3084;3399;3481;3488;3726;4004;4036;4212;4487;4488;4739;4908;4920;5076;5081;5362;5454;5649;6495;6496;6604;6660;6911;7020;7021;7025;7066;7122;7274;7704;7732;7869;8200;8321;8425;8507;8536;8643;8646;8850;9241;9289;9355;9423;9636;9935;10154;10211;10297;11007;11075;11141;11173;22876;23373;26585;27120;509…	geneontology_Biological_Process	ACAP3;ADAMTS7;ADGRG1;AGT;APC2;BAD;BMP4;BOC;CAMK1;CCDC85B;CDH5;CDKN1C;CHADL;CHRD;CLDN5;CMTM5;CRB2;CRTC1;CYP26B1;DIO3;DISP3;DKKL1;DMPK;DMRTA2;EFNB2;ENC1;EPHA4;EPHA7;ESRRB;FAT4;FBLN1;FGF8;FGF9;FLOT1;FOXC1;FZD1;GATA2;GATA5;GDF5;GLI3;GPC1;GPER1;GREM1;HES3;HES4;HES6;ID3;IGF2;IGFBP5;IL1RAPL1;INPP5F;ISG15;JUNB;KAT2B;LHX2;LMO1;LMO3;LRP2;LTBP4;MAFB;MCRIP1;MEIS2;METRN;MSX1;MSX2;NEDD9;NOG;NR2F1;NRG1;NTF3;NTN…
GO:2000026	regulation of multicellular organismal development	http://amigo.geneontology.org/amigo/term/GO:2000026	1908	121	71.5686	1.69069	3.71774e-09	2.09941e-06	89;183;187;268;463;572;652;706;1003;1028;1735;1877;1948;2043;2045;2253;2254;2296;2516;2535;2624;2737;2817;2852;3084;3399;3911;4004;4036;4212;4487;4488;4846;4908;4920;4982;5076;5362;5454;5649;6495;6496;6604;6660;6665;6911;7020;7025;7066;7122;7162;7704;7732;7855;7869;8200;8321;8326;8507;8536;8643;8646;8850;9241;9289;9355;9423;9636;9935;10154;10211;11075;11117;11141;11173;22846;22876;23166;23373;265…	geneontology_Biological_Process	ACAP3;ACTN3;ADAMTS7;ADGRG1;AGRN;AGT;AMH;AMIGO3;ANGPTL4;APLNR;BAD;BMP4;CAMK1;CDH5;CDKN1C;CEND1;CHADL;CHRD;CLDN5;CRB2;CRTC1;CYP26B1;DIO3;DISP3;DMRT3;DMRTA2;E4F1;EFNB2;EMILIN1;ENC1;EPHA4;EPHA7;FAT4;FGF8;FGF9;FLOT1;FOXC1;FZD1;FZD2;FZD5;FZD9;GATA2;GATA5;GDF5;GLI3;GPC1;GPER1;GREM1;GRHL3;HES3;HES4;HES6;ID3;IL1RAPL1;INPP5F;ISG15;KAT2B;LAMA5;LHX2;LHX5;LMO1;LRFN4;LRP2;LRRC24;LRRC4B;LRRTM1;MAFB;MCRIP1;MDGA1…
GO:0009887	animal organ morphogenesis	http://amigo.geneontology.org/amigo/term/GO:0009887	974	74	36.5345	2.02548	5.08207e-09	2.73319e-06	183;333;525;652;1280;1735;1747;1749;1750;1948;2253;2254;2261;2296;2313;2348;2535;2548;2624;2737;3084;3399;3481;3488;3911;4036;4487;4488;4625;4647;4782;4846;4887;4920;4982;4990;5013;5076;5081;5308;5310;6495;6496;6604;7020;7021;7054;7122;7855;8321;8854;9241;9423;9935;23418;23513;24147;26585;50944;54549;56603;56956;57822;58524;79633;80736;80816;84189;89780;113246;140628;161497;161882;286204	geneontology_Biological_Process	AGT;ALDH1A2;APLP1;ASXL3;ATP6V1B1;BMP4;C12orf57;CLDN5;COL2A1;CRB1;CRB2;CYP26B1;DIO3;DLX3;DLX5;DLX6;DMRT3;EFNB2;FAT4;FGF8;FGF9;FGFR3;FJX1;FLI1;FOLR1;FOXC1;FZD1;FZD2;FZD5;GAA;GATA2;GATA5;GLI3;GREM1;GRHL3;ID3;IGF2;IGFBP5;LAMA5;LHX9;LRP2;MAFB;MSX1;MSX2;MYH7;MYO7A;NFIC;NOG;NOS3;NPY2R;NRG1;NTN1;OTX1;PAX2;PAX7;PITX2;PKD1;ROR2;SCRIB;SDK2;SHANK1;SIX1;SIX3;SIX6;SLC44A4;SLITRK6;SMARCD3;STRC;TFAP2A;TFAP2B;TH;…
GO:0048736	appendage development	http://amigo.geneontology.org/amigo/term/GO:0048736	177	25	6.63923	3.7655	1.16379e-08	5.71473e-06	652;1280;1749;1750;2253;2254;2737;4487;4488;4920;5308;5362;7020;7021;7704;8200;8850;8854;9241;26585;30062;51222;56603;140467;221833	geneontology_Biological_Process	ALDH1A2;BMP4;COL2A1;CYP26B1;DLX5;DLX6;FGF8;FGF9;GDF5;GLI3;GREM1;KAT2B;MSX1;MSX2;NOG;PITX2;PLXNA2;RAX;ROR2;SP8;TFAP2A;TFAP2B;ZBTB16;ZNF219;ZNF358
GO:0060173	limb development	http://amigo.geneontology.org/amigo/term/GO:0060173	177	25	6.63923	3.7655	1.16379e-08	5.71473e-06	652;1280;1749;1750;2253;2254;2737;4487;4488;4920;5308;5362;7020;7021;7704;8200;8850;8854;9241;26585;30062;51222;56603;140467;221833	geneontology_Biological_Process	ALDH1A2;BMP4;COL2A1;CYP26B1;DLX5;DLX6;FGF8;FGF9;GDF5;GLI3;GREM1;KAT2B;MSX1;MSX2;NOG;PITX2;PLXNA2;RAX;ROR2;SP8;TFAP2A;TFAP2B;ZBTB16;ZNF219;ZNF358
GO:0048666	neuron development	http://amigo.geneontology.org/amigo/term/GO:0048666	1068	77	40.0604	1.9221	2.34873e-08	1.10528e-05	183;706;1009;1028;1608;1735;1749;1948;2043;2045;2253;2348;2535;2624;2737;2817;3996;4036;4647;4902;4908;5076;5362;5454;5649;6911;7025;7054;7349;7869;8321;8408;8506;8507;8536;9241;9355;9423;10154;10211;10417;10752;11075;11141;22876;23373;23418;23513;50944;55201;55558;56896;56956;56963;57549;65078;79006;79633;79778;80725;80736;84189;84628;89780;90249;91653;113246;116983;123904;128434;146760;161497;1…	geneontology_Biological_Process	ACAP3;AGRN;AGT;BOC;C12orf57;CAMK1;CDH11;CDKN1C;CHL1;CNTNAP1;CRB1;CRTC1;DCLK2;DGKG;DIO3;DLX5;DPYSL5;EFNB2;ENC1;EPHA4;EPHA7;FAT4;FGF8;FLOT1;FOLR1;FZD1;FZD2;GATA2;GLI3;GPC1;IGSF9;IL1RAPL1;INPP5F;LHX2;LHX9;LLGL1;LRP2;MAP1S;METRN;MICALL2;MYO7A;NOG;NR2F1;NRN1L;NRTN;NTF3;NTN1;NTNG2;PAX2;PLXNA2;PLXNA3;PLXNC1;POU3F2;RELN;RGMA;RTN4R;RTN4RL1;SAMD14;SCRIB;SEMA3B;SHANK1;SKOR1;SLC39A12;SLC44A4;SLITRK6;SPON2;SR…
GO:0035107	appendage morphogenesis	http://amigo.geneontology.org/amigo/term/GO:0035107	147	22	5.51393	3.98989	3.02615e-08	1.31451e-05	652;1280;1749;1750;2253;2254;2737;4487;4488;4920;5362;7020;7021;7704;8200;8854;9241;26585;51222;56603;140467;221833	geneontology_Biological_Process	ALDH1A2;BMP4;COL2A1;CYP26B1;DLX5;DLX6;FGF8;FGF9;GDF5;GLI3;GREM1;MSX1;MSX2;NOG;PLXNA2;ROR2;SP8;TFAP2A;TFAP2B;ZBTB16;ZNF219;ZNF358
GO:0035108	limb morphogenesis	http://amigo.geneontology.org/amigo/term/GO:0035108	147	22	5.51393	3.98989	3.02615e-08	1.31451e-05	652;1280;1749;1750;2253;2254;2737;4487;4488;4920;5362;7020;7021;7704;8200;8854;9241;26585;51222;56603;140467;221833	geneontology_Biological_Process	ALDH1A2;BMP4;COL2A1;CYP26B1;DLX5;DLX6;FGF8;FGF9;GDF5;GLI3;GREM1;MSX1;MSX2;NOG;PLXNA2;ROR2;SP8;TFAP2A;TFAP2B;ZBTB16;ZNF219;ZNF358
GO:0030900	forebrain development	http://amigo.geneontology.org/amigo/term/GO:0030900	375	37	14.0662	2.63043	8.65896e-08	3.62201e-05	572;652;1749;2253;2624;2737;3014;3084;4036;4192;4487;4900;5013;5308;5453;5454;5649;6496;7054;8646;8820;8854;9241;9289;9355;23135;25777;30062;55558;63950;64211;65078;79633;89780;113246;146760;166614	geneontology_Biological_Process	ADGRG1;ALDH1A2;BAD;BMP4;C12orf57;CHRD;DCLK2;DLX5;DMRTA2;FAT4;FGF8;GATA2;GLI3;H2AFX;HESX1;KDM6B;LHX2;LHX5;LRP2;MDK;MSX1;NOG;NRG1;NRGN;OTX1;PITX2;PLXNA3;POU3F1;POU3F2;RAX;RELN;RTN4R;RTN4RL1;SIX3;SUN2;TH;WNT3A
GO:0048562	embryonic organ morphogenesis	http://amigo.geneontology.org/amigo/term/GO:0048562	284	31	10.6528	2.91004	1.03837e-07	4.18833e-05	525;652;1280;1749;1750;2253;2254;2348;2535;2624;2737;4487;4647;4920;5013;5076;6495;6496;7020;7054;7855;9241;9423;9935;23513;57822;80736;84189;89780;161497;286204	geneontology_Biological_Process	ATP6V1B1;BMP4;COL2A1;CRB2;DLX5;DLX6;FGF8;FGF9;FOLR1;FZD2;FZD5;GATA2;GLI3;GRHL3;MAFB;MSX1;MYO7A;NOG;NTN1;OTX1;PAX2;ROR2;SCRIB;SIX1;SIX3;SLC44A4;SLITRK6;STRC;TFAP2A;TH;WNT3A
GO:0009953	dorsal/ventral pattern formation	http://amigo.geneontology.org/amigo/term/GO:0009953	88	16	3.30086	4.84722	1.50489e-07	5.86075e-05	652;2128;2253;2737;4010;5081;6496;7479;8646;9241;9355;23770;26585;58524;89780;221833	geneontology_Biological_Process	BMP4;CHRD;DMRT3;EVX1;FGF8;FKBP8;GLI3;GREM1;LHX2;LMX1B;NOG;PAX7;SIX3;SP8;WNT3A;WNT8B
GO:0007155	cell adhesion	http://amigo.geneontology.org/amigo/term/GO:0007155	1369	89	51.3509	1.73317	2.06964e-07	7.79149e-05	89;333;421;463;566;572;652;1003;1004;1008;1009;1288;1365;1404;1463;1948;2043;2045;2192;2737;3481;3671;3902;3911;4739;4887;5101;5239;5310;5362;5649;7087;7122;7148;7162;7450;7704;8416;8506;8646;9051;9289;9379;9423;9752;10154;10211;10278;10417;10752;11093;11117;11141;11151;11187;23145;23166;23513;26585;28316;51162;54549;55558;55698;56112;56138;57348;57549;78999;79633;79778;80725;83259;84628;89780;91…	geneontology_Biological_Process	ACTN3;ADAMTS13;ADGRG1;AMIGO3;ANXA9;APLP1;ARVCF;AZU1;BAD;BMP4;BOC;C1QTNF1;CCDC80;CDH10;CDH11;CDH20;CDH5;CDH6;CHL1;CHRD;CLDN3;CLDN5;CNTNAP1;COL4A6;CORO1A;EFNB2;EFS;EGFL7;EMID1;EMILIN1;EPHA4;EPHA7;FAT4;FBLN1;FBLN7;FLOT1;GATA5;GLI3;GREM1;HAPLN1;ICAM5;IGF2;IGSF9;IL1RAPL1;ISLR;LAG3;LAMA5;LRFN4;LRRC4B;MDGA1;MICALL2;NCAN;NEDD9;NPY2R;NRXN2;NTN1;NTNG2;PCDH11Y;PCDH9;PCDHA11;PCDHA9;PCDHGA3;PGM5;PKD1;PKP3;PLX…
GO:0007416	synapse assembly	http://amigo.geneontology.org/amigo/term/GO:0007416	164	22	6.1516	3.57631	2.21058e-07	8.05363e-05	1948;2045;3084;6495;7162;7855;8321;9379;9423;11141;50944;54549;78999;84189;84628;89780;94030;266727;347730;375790;386724;441381	geneontology_Biological_Process	AGRN;AMIGO3;EFNB2;EPHA7;FZD1;FZD5;IL1RAPL1;LRFN4;LRRC24;LRRC4B;LRRTM1;MDGA1;NRG1;NRXN2;NTN1;NTNG2;SDK2;SHANK1;SIX1;SLITRK6;TPBG;WNT3A
GO:0022610	biological adhesion	http://amigo.geneontology.org/amigo/term/GO:0022610	1377	89	51.6509	1.72311	2.673e-07	9.43404e-05	89;333;421;463;566;572;652;1003;1004;1008;1009;1288;1365;1404;1463;1948;2043;2045;2192;2737;3481;3671;3902;3911;4739;4887;5101;5239;5310;5362;5649;7087;7122;7148;7162;7450;7704;8416;8506;8646;9051;9289;9379;9423;9752;10154;10211;10278;10417;10752;11093;11117;11141;11151;11187;23145;23166;23513;26585;28316;51162;54549;55558;55698;56112;56138;57348;57549;78999;79633;79778;80725;83259;84628;89780;91…	geneontology_Biological_Process	ACTN3;ADAMTS13;ADGRG1;AMIGO3;ANXA9;APLP1;ARVCF;AZU1;BAD;BMP4;BOC;C1QTNF1;CCDC80;CDH10;CDH11;CDH20;CDH5;CDH6;CHL1;CHRD;CLDN3;CLDN5;CNTNAP1;COL4A6;CORO1A;EFNB2;EFS;EGFL7;EMID1;EMILIN1;EPHA4;EPHA7;FAT4;FBLN1;FBLN7;FLOT1;GATA5;GLI3;GREM1;HAPLN1;ICAM5;IGF2;IGSF9;IL1RAPL1;ISLR;LAG3;LAMA5;LRFN4;LRRC4B;MDGA1;MICALL2;NCAN;NEDD9;NPY2R;NRXN2;NTN1;NTNG2;PCDH11Y;PCDH9;PCDHA11;PCDHA9;PCDHGA3;PGM5;PKD1;PKP3;PLX…
GO:0048646	anatomical structure formation involved in morphogenesis	http://amigo.geneontology.org/amigo/term/GO:0048646	1067	73	40.0229	1.82396	4.36887e-07	0.000149521	183;187;652;1003;1280;1749;1750;1948;2253;2254;2296;2348;2535;2624;2737;2817;3726;3911;4036;4242;4487;4488;4846;4920;5076;5362;5649;6495;6604;6911;7020;7021;7478;7855;8321;8325;8506;8536;8646;8854;9149;9241;9289;9355;9935;10211;11117;22846;22904;23017;23135;23166;23513;24147;26585;51129;51162;51222;51286;54549;55502;57801;57822;64211;80736;84033;89780;126259;140628;161882;201294;286204;390992	geneontology_Biological_Process	ADGRG1;AGT;ALDH1A2;ANGPTL4;APLNR;BMP4;CAMK1;CDH5;CEND1;CHRD;CNTNAP1;COL2A1;CRB2;DLX5;DLX6;DYRK1B;EFNB2;EGFL7;EMILIN1;FAIM2;FGF8;FGF9;FJX1;FLOT1;FOLR1;FOXC1;FZD1;FZD2;FZD5;FZD8;GATA2;GATA5;GLI3;GPC1;GREM1;GRHL3;HES3;HES4;HES6;JUNB;KDM6B;LAMA5;LHX2;LHX5;LRP2;MAFB;MFNG;MSX1;MSX2;NOG;NOS3;OBSCN;PAX2;PLXNA2;RELN;ROR2;SBNO2;SCRIB;SDK2;SIX1;SLC44A4;SMARCD3;STAB1;TBX6;TFAP2A;TFAP2B;TMIGD2;UNC13D;VASH1;WN…
hsa05217	Basal cell carcinoma	http://www.kegg.jp/kegg-bin/show_pathway?hsa05217+10297+2535+2737+652+7478+7479+7855+81029+8321+8325+8326+8643+89780	63	13	2.36311	5.50121	4.81331e-07	0.000159887	10297;2535;2737;652;7478;7479;7855;81029;8321;8325;8326;8643;89780	pathway_KEGG	APC2;BMP4;FZD1;FZD2;FZD5;FZD8;FZD9;GLI3;PTCH2;WNT3A;WNT5B;WNT8A;WNT8B
GO:0001501	skeletal system development	http://amigo.geneontology.org/amigo/term/GO:0001501	506	43	18.9799	2.26555	5.32569e-07	0.000171852	652;1009;1028;1280;1298;1749;1750;2134;2253;2254;2261;2296;2313;2737;3481;4487;4488;4920;4982;5081;5308;5310;6495;6660;7020;7704;8200;8646;9241;10743;11173;26585;51222;55553;56603;79633;81029;117166;124565;150356;161882;338773;389125	geneontology_Biological_Process	ADAMTS7;BMP4;CDH11;CDKN1C;CHADL;CHRD;COL2A1;COL9A2;CYP26B1;DLX5;DLX6;EXTL1;FAT4;FGF8;FGF9;FGFR3;FLI1;FOXC1;GDF5;GLI3;GREM1;IGF2;MSX1;MSX2;MUSTN1;NOG;PAX7;PITX2;PKD1;RAI1;ROR2;SIX1;SLC38A10;SOX5;SOX6;TFAP2A;TMEM119;TNFRSF11B;WFIKKN1;WNT5B;ZBTB16;ZFPM1;ZNF219
GO:0061564	axon development	http://amigo.geneontology.org/amigo/term/GO:0061564	490	42	18.3798	2.28512	5.76185e-07	0.000178525	706;1009;1749;1948;2043;2045;2253;2348;2737;2817;3996;4902;5076;5362;5454;5649;7869;8408;9241;9355;9423;10154;10211;10417;10752;22876;55201;55558;56896;56956;56963;57549;65078;79006;84189;84628;89780;90249;91653;113246;128434;146760	geneontology_Biological_Process	BOC;C12orf57;CDH11;CHL1;DLX5;DPYSL5;EFNB2;EPHA4;EPHA7;FGF8;FLOT1;FOLR1;GLI3;GPC1;IGSF9;INPP5F;LHX2;LHX9;LLGL1;MAP1S;METRN;NOG;NRTN;NTN1;NTNG2;PAX2;PLXNA2;PLXNA3;PLXNC1;POU3F2;RELN;RGMA;RTN4R;RTN4RL1;SEMA3B;SLITRK6;SPON2;TSPO;ULK1;UNC5A;VSTM2L;WNT3A
GO:0071772	response to BMP	http://amigo.geneontology.org/amigo/term/GO:0071772	160	21	6.00156	3.49909	6.0067e-07	0.000178525	268;652;1280;1749;2253;4036;4487;4488;4920;7021;8200;8321;8646;9241;11173;23770;26585;56963;140628;286204;390598	geneontology_Biological_Process	ADAMTS7;AMH;BMP4;CHRD;COL2A1;CRB2;DLX5;FGF8;FKBP8;FZD1;GATA5;GDF5;GREM1;LRP2;MSX1;MSX2;NOG;RGMA;ROR2;SKOR1;TFAP2B
GO:0071773	cellular response to BMP stimulus	http://amigo.geneontology.org/amigo/term/GO:0071773	160	21	6.00156	3.49909	6.0067e-07	0.000178525	268;652;1280;1749;2253;4036;4487;4488;4920;7021;8200;8321;8646;9241;11173;23770;26585;56963;140628;286204;390598	geneontology_Biological_Process	ADAMTS7;AMH;BMP4;CHRD;COL2A1;CRB2;DLX5;FGF8;FKBP8;FZD1;GATA5;GDF5;GREM1;LRP2;MSX1;MSX2;NOG;RGMA;ROR2;SKOR1;TFAP2B
GO:0048863	stem cell differentiation	http://amigo.geneontology.org/amigo/term/GO:0048863	202	24	7.57697	3.16749	6.19087e-07	0.000179281	590;652;2103;2296;2348;2624;3084;3911;4004;4487;4488;4902;5076;5308;6496;6660;7478;7869;8321;8854;26585;55553;89780;340665	geneontology_Biological_Process	ALDH1A2;BCHE;BMP4;CYP26C1;ESRRB;FOLR1;FOXC1;FZD1;GATA2;GREM1;LAMA5;LMO1;MSX1;MSX2;NRG1;NRTN;PAX2;PITX2;SEMA3B;SIX3;SOX5;SOX6;WNT3A;WNT8A
GO:0031175	neuron projection development	http://amigo.geneontology.org/amigo/term/GO:0031175	940	66	35.2592	1.87185	6.61268e-07	0.000183496	183;706;1009;1749;1948;2043;2045;2253;2348;2737;2817;3996;4036;4647;4902;4908;5076;5362;5454;5649;6911;7025;7349;7869;8321;8408;8506;8507;8536;9241;9355;9423;10154;10211;10417;10752;11075;11141;22876;23373;23513;50944;55201;55558;56896;56956;56963;57549;65078;79006;79633;79778;80725;84189;84628;89780;90249;91653;113246;116983;123904;128434;146760;161497;201191;221074	geneontology_Biological_Process	ACAP3;AGT;BOC;C12orf57;CAMK1;CDH11;CHL1;CNTNAP1;CRTC1;DLX5;DPYSL5;EFNB2;ENC1;EPHA4;EPHA7;FAT4;FGF8;FLOT1;FOLR1;FZD1;GLI3;GPC1;IGSF9;IL1RAPL1;INPP5F;LHX2;LHX9;LLGL1;LRP2;MAP1S;METRN;MICALL2;MYO7A;NOG;NR2F1;NRN1L;NRTN;NTF3;NTN1;NTNG2;PAX2;PLXNA2;PLXNA3;PLXNC1;POU3F2;RELN;RGMA;RTN4R;RTN4RL1;SAMD14;SCRIB;SEMA3B;SHANK1;SLC39A12;SLITRK6;SPON2;SRCIN1;STMN2;STRC;TBX6;TSPO;UCN;ULK1;UNC5A;VSTM2L;WNT3A
GO:0021915	neural tube development	http://amigo.geneontology.org/amigo/term/GO:0021915	161	21	6.03907	3.47736	6.66917e-07	0.000183496	652;2253;2348;2535;2737;4036;5076;5081;5310;5362;8321;8646;8854;9241;9355;23513;23770;57822;89780;140467;390992	geneontology_Biological_Process	ALDH1A2;BMP4;CHRD;FGF8;FKBP8;FOLR1;FZD1;FZD2;GLI3;GRHL3;HES3;LHX2;LRP2;NOG;PAX2;PAX7;PKD1;PLXNA2;SCRIB;WNT3A;ZNF358
GO:0007610	behavior	http://amigo.geneontology.org/amigo/term/GO:0007610	582	47	21.8307	2.15293	6.82382e-07	0.000183496	183;463;590;706;1271;1312;1602;1815;2043;2548;2922;3084;4192;4212;4326;4861;4887;4900;4908;4987;5024;5649;6323;6496;7054;7122;7349;8326;8398;9379;10347;10752;22876;23152;23373;29801;50944;51286;54584;58524;84189;84630;91978;94235;113246;283869;347730	geneontology_Biological_Process	ABCA7;AGT;BCHE;C12orf57;CEND1;CHL1;CIC;CLDN5;CNTFR;COMT;CRTC1;DACH1;DMRT3;DRD4;EPHA4;FZD9;GAA;GNB1L;GNG8;GRP;INPP5F;LRRTM1;MDK;MEIS2;MMP17;NPAS1;NPW;NPY2R;NRG1;NRGN;NRXN2;NTF3;OPRL1;P2RX3;PLA2G6;RELN;SCN1A;SHANK1;SIX3;SLITRK6;TH;TPGS1;TSPO;TTBK1;UCN;ZDHHC8;ZFHX3
GO:0051093	negative regulation of developmental process	http://amigo.geneontology.org/amigo/term/GO:0051093	905	64	33.9463	1.88533	7.72388e-07	0.000201171	183;268;652;706;1735;1948;2043;2045;2103;2192;2253;2254;2261;2296;2516;2624;2737;2852;3084;3399;3488;4212;4282;4487;4488;4846;4982;5076;6495;6496;6665;6911;7025;7274;7704;7869;8200;8646;9241;9289;9355;9423;9935;10743;11007;11075;11117;11173;22846;22876;23166;26585;51286;55553;55558;56963;57540;65078;89780;116173;146760;150356;161882;390598	geneontology_Biological_Process	ADAMTS7;ADGRG1;AGT;AMH;BMP4;CCDC85B;CEND1;CHADL;CHRD;CMTM5;DIO3;DISP3;EFNB2;EMILIN1;EPHA4;EPHA7;ESRRB;FBLN1;FGF8;FGF9;FGFR3;FOXC1;GATA2;GDF5;GLI3;GPER1;GREM1;ID3;IGFBP5;INPP5F;LHX2;MAFB;MEIS2;MIF;MSX1;MSX2;NOG;NOS3;NR2F1;NR5A1;NRG1;NTN1;PAX2;PLXNA3;RAI1;RGMA;RTN4R;RTN4RL1;SEMA3B;SIX1;SIX3;SKOR1;SOX15;SOX6;STAB1;STMN2;TBX6;TNFRSF11B;TSPO;TTPA;VASH1;WNT3A;ZBTB16;ZFPM1
GO:0043009	chordate embryonic development	http://amigo.geneontology.org/amigo/term/GO:0043009	603	48	22.6184	2.12217	7.83737e-07	0.000201171	652;1028;1280;2103;2253;2254;2296;2348;2535;2624;2737;3481;3726;4010;4036;4242;4487;4846;4920;5076;5081;5310;5362;6495;6911;7020;7274;7478;7855;8321;8646;8854;9241;9355;10161;22846;23513;23770;53615;53820;55502;55553;57801;57822;89780;140467;286204;390992	geneontology_Biological_Process	ALDH1A2;BMP4;CDKN1C;CHRD;COL2A1;CRB2;ESRRB;FGF8;FGF9;FKBP8;FOLR1;FOXC1;FZD1;FZD2;FZD5;GATA2;GLI3;GRHL3;HES3;HES4;HES6;IGF2;JUNB;LHX2;LMX1B;LPAR6;LRP2;MBD3;MFNG;MSX1;NOG;NOS3;PAX2;PAX7;PKD1;PLXNA2;RIPPLY3;ROR2;SCRIB;SIX1;SOX6;TBX6;TFAP2A;TTPA;VASH1;WNT3A;WNT8A;ZNF358
GO:0009792	embryo development ending in birth or egg hatching	http://amigo.geneontology.org/amigo/term/GO:0009792	622	49	23.3311	2.1002	8.11817e-07	0.000203748	652;1028;1280;2103;2128;2253;2254;2296;2348;2535;2624;2737;3481;3726;4010;4036;4242;4487;4846;4920;5076;5081;5310;5362;6495;6911;7020;7274;7478;7855;8321;8646;8854;9241;9355;10161;22846;23513;23770;53615;53820;55502;55553;57801;57822;89780;140467;286204;390992	geneontology_Biological_Process	ALDH1A2;BMP4;CDKN1C;CHRD;COL2A1;CRB2;ESRRB;EVX1;FGF8;FGF9;FKBP8;FOLR1;FOXC1;FZD1;FZD2;FZD5;GATA2;GLI3;GRHL3;HES3;HES4;HES6;IGF2;JUNB;LHX2;LMX1B;LPAR6;LRP2;MBD3;MFNG;MSX1;NOG;NOS3;PAX2;PAX7;PKD1;PLXNA2;RIPPLY3;ROR2;SCRIB;SIX1;SOX6;TBX6;TFAP2A;TTPA;VASH1;WNT3A;WNT8A;ZNF358
GO:0003151	outflow tract morphogenesis	http://amigo.geneontology.org/amigo/term/GO:0003151	77	14	2.88825	4.84722	8.99209e-07	0.000220775	652;2253;2296;2348;2535;4036;4488;4887;5308;6495;7122;8321;9241;161882	geneontology_Biological_Process	BMP4;CLDN5;FGF8;FOLR1;FOXC1;FZD1;FZD2;LRP2;MSX2;NOG;NPY2R;PITX2;SIX1;ZFPM1
GO:0030326	embryonic limb morphogenesis	http://amigo.geneontology.org/amigo/term/GO:0030326	125	18	4.68872	3.839	9.69442e-07	0.000228102	652;1749;1750;2253;2254;2737;4487;4488;4920;7020;7704;8200;8854;9241;26585;56603;140467;221833	geneontology_Biological_Process	ALDH1A2;BMP4;CYP26B1;DLX5;DLX6;FGF8;FGF9;GDF5;GLI3;GREM1;MSX1;MSX2;NOG;ROR2;SP8;TFAP2A;ZBTB16;ZNF358
GO:0035113	embryonic appendage morphogenesis	http://amigo.geneontology.org/amigo/term/GO:0035113	125	18	4.68872	3.839	9.69442e-07	0.000228102	652;1749;1750;2253;2254;2737;4487;4488;4920;7020;7704;8200;8854;9241;26585;56603;140467;221833	geneontology_Biological_Process	ALDH1A2;BMP4;CYP26B1;DLX5;DLX6;FGF8;FGF9;GDF5;GLI3;GREM1;MSX1;MSX2;NOG;ROR2;SP8;TFAP2A;ZBTB16;ZNF358
hsa04550	Signaling pathways regulating pluripotency of stem cells	http://www.kegg.jp/kegg-bin/show_pathway?hsa04550+10297+1749+2103+2261+2535+3399+463+5013+64211+652+7478+7479+7855+81029+8321+8325+8326+8820+89780	139	19	5.21386	3.64414	1.09898e-06	0.000253304	10297;1749;2103;2261;2535;3399;463;5013;64211;652;7478;7479;7855;81029;8321;8325;8326;8820;89780	pathway_KEGG	APC2;BMP4;DLX5;ESRRB;FGFR3;FZD1;FZD2;FZD5;FZD8;FZD9;HESX1;ID3;LHX5;OTX1;WNT3A;WNT5B;WNT8A;WNT8B;ZFHX3
GO:0000981	DNA-binding transcription factor activity, RNA polymerase II-specific	http://amigo.geneontology.org/amigo/term/GO:0000981	1597	97	59.9031	1.61928	1.24695e-06	0.000281661	463;1602;1747;1748;1749;1750;1877;2103;2122;2128;2290;2296;2313;2516;2624;2737;2738;2852;3399;3726;4010;4212;4487;4488;4782;4861;4990;5013;5076;5081;5178;5308;5453;5454;6495;6496;6660;6665;6911;7020;7021;7025;7091;7704;8820;9355;9658;9935;10608;11013;22807;23144;23152;23619;30062;51222;51450;54897;55502;55553;55663;56917;56956;57801;57822;58524;63950;63973;63976;64211;79759;79776;80764;80818;8346…	geneontology_Molecular_Function	ARID3C;CASZ1;CIC;DACH1;DLX3;DLX4;DLX5;DLX6;DMRT3;DMRTA2;E4F1;ESRRB;EVX1;FLI1;FOXB2;FOXC1;FOXG1;GATA2;GATA5;GLI3;GLI4;GLIS2;GLIS3;GPER1;GRHL3;HES3;HES4;HES6;HESX1;ID3;IKZF2;JUNB;LHX2;LHX5;LHX9;LMX1B;MAFB;MECOM;MEIS2;MEIS3;MSX1;MSX2;MXD3;MXD4;NEUROG2;NFIC;NPAS1;NR2F1;NR5A1;OTX1;PAX2;PAX7;PEG3;PITX2;POU3F1;POU3F2;PRDM16;PRRX2;RAX;SIX1;SIX3;SIX5;SIX6;SKOR1;SOX15;SOX5;SOX6;SP8;SSBP4;TBX6;TFAP2A;TFAP2B…

## Sheet: Legend
The results output from webgestalt GO term enrichment analysis of the genes significantly downregulated in CHD3-KO day-14 CNCCs relative to CHD3-WT day-14 CNCCs identified using DESeq2.
