# Supplementary material for: The NuRD component CHD3 promotes BMP signalling during cranial neural crest cell specification
Source: EMBO Rep. 2025 Aug 20;26(19):4723–41. doi: 10.1038/s44319-025-00555-w (PMC12508100; doi:10.1038/s44319-025-00555-w)
Supplement: Supplementary file 11 — Source data Fig. 4 [file 44319_2025_555_MOESM11_ESM.zip › EMBOR-2025-61878-T_SourceDataForFigure4/4D/enrichment_results_wg_upregulated_d14.xlsx]

## Sheet: enrichment_results_wg_result171
geneSet	description	link	size	overlap	expect	enrichmentRatio	pValue	FDR	overlapId	database	userId
GO:0006952	defense response	http://amigo.geneontology.org/amigo/term/GO:0006952	1518	83	38.49570839371308	2.15608	1.426103679591506e-11	1.610641495730647e-7	114;301;306;654;725;841;857;948;960;1240;1380;1436;1620;1803;1906;2000;2113;2152;2558;2919;3570;3620;3624;3664;3684;3716;3725;3818;4057;4217;4502;4584;4599;4907;5054;5272;5603;5696;5724;5732;5734;5919;6318;6367;6374;6387;6406;6696;6850;6890;6997;7097;7425;7857;8061;8600;9076;9180;9235;9582;10164;10344;10622;10758;11005;11096;11262;23180;25818;25825;51083;51191;55337;57402;63940;64135;78989;80833;…	geneontology_Biological_Process	ADAMTS5;ADCY8;ANXA1;ANXA3;APOBEC3B;APOL3;BACE2;BMP6;BRINP1;C19orf66;C4BPB;CASP8;CAV1;CCL22;CCL26;CD36;CD44;CHST4;CLDN1;CLEC4D;CMKLR1;COLEC11;CR2;CSF1R;CXCL1;CXCL12;CXCL5;DPP4;EDN1;ELF4;ETS1;F3;FAM19A3;FOSL1;GABRA5;GAL;GPSM3;HERC5;IDO1;IFIH1;IL32;IL6R;INHBA;IRF6;ITGAM;JAK1;JUN;KLK5;KLKB1;LTF;MAP3K5;MAPK13;MT2A;MUC16;MUC3A;MX1;NT5E;OSMR;PIK3R6;POLR3G;PSMB8;PTAFR;PTGER2;PTGER4;RARRES2;RFTN1;S100A14;…
GO:0042127	regulation of cell proliferation	http://amigo.geneontology.org/amigo/term/GO:0042127	1564	83	39.662245011704385	2.092670245355667	6.477152147965626e-11	3.454907009370345e-7	133;150;301;302;467;646;654;687;857;860;928;943;1021;1030;1436;1803;1814;1906;2014;2113;2152;2246;2308;2321;2494;2651;2692;2919;2925;2984;3248;3351;3570;3620;3624;3642;3664;3725;3918;4057;4072;4217;4254;4781;4838;5578;5621;5724;5732;5920;6374;6387;6503;6595;6850;6997;7039;7097;7857;8061;8900;9180;9350;10148;10344;10451;10630;11040;11095;23493;23576;51083;54566;55612;63923;79152;79805;81606;85480;…	geneontology_Biological_Process	ADAMTS8;ADM;ADRA2A;ANXA1;ANXA2;APELA;ATF3;BMP6;BNC1;CAV1;CCL26;CCNA1;CD9;CDK6;CDKN2B;CER1;CSF1R;CXCL1;CXCL12;CXCL5;DDAH1;DPP4;DRD3;EBI3;EDN1;EMP3;EPB41L4B;EPCAM;ETS1;F3;FA2H;FERMT1;FGF1;FLT1;FOSL1;FOXO1;GAL;GCNT2;GHRHR;GRPR;GUCY2C;HEY2;HPGD;HTR1B;IDO1;IL6R;INHBA;INSM1;IRF6;JUN;KITLG;KLF9;LAMC2;LBH;LTF;MAP3K5;MYOCD;NFIB;NODAL;NR5A2;NRK;OSMR;PDPN;PIM2;PRKCA;PRNP;PTAFR;PTGER2;RARRES3;RUNX2;SCG2;SLA;…
GO:0032103	positive regulation of response to external stimulus	http://amigo.geneontology.org/amigo/term/GO:0032103	293	30	7.430331066770706	4.037505156959082	9.177192339393514e-11	3.454907009370345e-7	654;1240;1826;1906;2113;2152;3570;3620;3684;3818;4233;4852;5054;5578;5603;5734;5919;6387;7097;7857;8600;9180;9547;9750;10344;25818;57402;63940;85480;284467	geneontology_Biological_Process	BMP6;CCL26;CMKLR1;CXCL12;CXCL14;DSCAM;EDN1;ETS1;F3;FAM19A3;GPSM3;IDO1;IL6R;ITGAM;KLK5;KLKB1;MAPK13;MET;NPY;OSMR;PRKCA;PTGER4;RARRES2;RIPOR2;S100A14;SCG2;SERPINE1;TLR2;TNFSF11;TSLP
GO:0040017	positive regulation of locomotion	http://amigo.geneontology.org/amigo/term/GO:0040017	524	40	13.288373648422697	3.010150155188323	5.790564694407863e-10	1.5551377355205178e-6	150;301;306;857;1240;1436;1826;1906;2113;2152;2246;2321;2651;3570;3642;3725;3918;4233;4254;5054;5420;5578;5724;5919;6387;6870;6997;7857;9547;9750;10344;10630;10631;10769;54566;57402;63940;63978;642273;100506013	geneontology_Biological_Process	ADRA2A;ANXA1;ANXA3;APELA;CAV1;CCL26;CMKLR1;CSF1R;CXCL12;CXCL14;DSCAM;EDN1;EPB41L4B;ETS1;F3;FAM110C;FGF1;FLT1;GCNT2;GPSM3;IL6R;INSM1;JUN;KITLG;LAMC2;MET;PDPN;PLK2;PODXL;POSTN;PRDM14;PRKCA;PTAFR;RARRES2;RIPOR2;S100A14;SCG2;SERPINE1;TACR3;TDGF1
GO:0051272	positive regulation of cellular component movement	http://amigo.geneontology.org/amigo/term/GO:0051272	505	39	12.806543306208896	3.045318246110325	6.884796066586318e-10	1.5551377355205178e-6	150;301;306;857;1240;1436;1826;1906;2113;2152;2246;2321;2651;3570;3642;3725;3918;4233;4254;5054;5420;5578;5724;5919;6387;6870;6997;9547;9750;10344;10630;10631;10769;54566;57402;63940;63978;642273;100506013	geneontology_Biological_Process	ADRA2A;ANXA1;ANXA3;APELA;CAV1;CCL26;CMKLR1;CSF1R;CXCL12;CXCL14;DSCAM;EDN1;EPB41L4B;ETS1;F3;FAM110C;FGF1;FLT1;GCNT2;GPSM3;IL6R;INSM1;JUN;KITLG;LAMC2;MET;PDPN;PLK2;PODXL;POSTN;PRDM14;PRKCA;PTAFR;RARRES2;RIPOR2;S100A14;SERPINE1;TACR3;TDGF1
GO:0032101	regulation of response to external stimulus	http://amigo.geneontology.org/amigo/term/GO:0032101	771	50	19.552168097202095	2.5572611564829466	1.1129976940082997e-9	1.799085810938461e-6	301;302;654;725;857;928;948;1240;1259;1380;1814;1826;1906;2113;2152;2246;2895;3570;3620;3684;3818;4057;4233;4354;4852;4907;5054;5578;5603;5734;5919;6387;6696;6850;7097;7857;8600;9180;9547;9750;10344;10630;10758;11005;25818;51191;57402;63940;85480;284467	geneontology_Biological_Process	ANXA1;ANXA2;BMP6;C4BPB;CAV1;CCL26;CD36;CD9;CMKLR1;CNGA1;CR2;CXCL12;CXCL14;DRD3;DSCAM;EDN1;ETS1;F3;FAM19A3;FGF1;GPSM3;GRID2;HERC5;IDO1;IL6R;ITGAM;KLK5;KLKB1;LTF;MAPK13;MET;MPP1;NPY;NT5E;OSMR;PDPN;PRKCA;PTGER4;RARRES2;RIPOR2;S100A14;SCG2;SERPINE1;SPINK5;SPP1;SYK;TLR2;TNFSF11;TRAF3IP2;TSLP
GO:2000147	positive regulation of cell motility	http://amigo.geneontology.org/amigo/term/GO:2000147	493	38	12.502229405863337	3.0394579051779864	1.2153303918793767e-9	1.799085810938461e-6	150;301;306;857;1240;1436;1906;2113;2152;2246;2321;2651;3570;3642;3725;3918;4233;4254;5054;5420;5578;5724;5919;6387;6870;6997;9547;9750;10344;10630;10631;10769;54566;57402;63940;63978;642273;100506013	geneontology_Biological_Process	ADRA2A;ANXA1;ANXA3;APELA;CAV1;CCL26;CMKLR1;CSF1R;CXCL12;CXCL14;EDN1;EPB41L4B;ETS1;F3;FAM110C;FGF1;FLT1;GCNT2;GPSM3;IL6R;INSM1;JUN;KITLG;LAMC2;MET;PDPN;PLK2;PODXL;POSTN;PRDM14;PRKCA;PTAFR;RARRES2;RIPOR2;S100A14;SERPINE1;TACR3;TDGF1
GO:0043207	response to external biotic stimulus	http://amigo.geneontology.org/amigo/term/GO:0043207	899	55	22.79818303422138	2.4124729552983166	1.2743657240577022e-9	1.799085810938461e-6	133;306;654;841;857;948;1021;1607;1906;2706;2919;2925;3248;3570;3620;3725;4057;4599;4781;5054;5272;5578;5724;5732;5734;5919;6367;6374;6387;6406;6850;7079;7097;7425;8061;9076;9201;9582;10622;10758;11005;11040;11096;11145;25818;51191;54757;55008;55337;57088;57402;64135;78989;129607;338339	geneontology_Biological_Process	ADAMTS5;ADM;ANXA3;APOBEC3B;BMP6;C19orf66;CASP8;CAV1;CCL22;CD36;CDK6;CLDN1;CLEC4D;CMPK2;COLEC11;CXCL1;CXCL12;CXCL5;DCLK1;DGKB;EDN1;FAM20A;FOSL1;GJB2;GRPR;HERC5;HERC6;HPGD;IDO1;IFIH1;IL6R;JUN;KLK5;LTF;MX1;NFIB;PIM2;PLA2G16;PLSCR4;POLR3G;PRKCA;PTAFR;PTGER2;PTGER4;RARRES2;S100A14;SEMG1;SERPINB9;SERPINE1;SPINK5;SYK;TIMP4;TLR2;TRAF3IP2;VGF
GO:0051240	positive regulation of multicellular organismal process	http://amigo.geneontology.org/amigo/term/GO:0051240	1661	82	42.12211570616431	1.9467208288400342	2.7795665769048128e-9	3.1635346501301957e-6	133;150;301;302;306;654;841;857;860;943;948;1240;1272;1436;1620;1814;1826;1906;2034;2113;2152;2180;2246;2321;2651;2692;2895;3570;3620;3624;3716;3725;3897;4057;4233;4254;4838;5054;5578;5603;5724;5732;5734;5746;6262;6387;6696;6850;6860;6870;6997;7097;7225;7436;8600;8835;10148;10622;10630;10631;10769;23242;23493;23576;51083;54566;55612;55800;63940;63978;64135;79805;81606;81832;85480;93649;146850;158…	geneontology_Biological_Process	ACSL1;ADM;ADRA2A;ALKAL2;ANXA1;ANXA2;ANXA3;APELA;BMP6;BRINP1;CASP8;CAV1;CD36;CMKLR1;CNTN1;COBL;CSF1R;CXCL12;DDAH1;DRD3;DSCAM;EBI3;EDN1;EPAS1;EPB41L4B;ETS1;F3;FERMT1;FGF1;FLT1;GAL;GCNT2;GHRHR;GPSM3;GRID2;HEY2;IDO1;IFIH1;IL6R;INHBA;JAK1;JUN;KITLG;L1CAM;LBH;LINGO2;LTF;MAPK13;MET;MYOCD;NETO1;NODAL;PDPN;PIK3R6;PLK2;PLPPR5;POLR3G;POSTN;PRDM14;PRKCA;PTAFR;PTGER2;PTGER4;PTH2R;RUNX2;RYR2;SCN3B;SERPINE1;SOC…
GO:0008283	cell proliferation	http://amigo.geneontology.org/amigo/term/GO:0008283	1986	93	50.363950507189834	1.846558879187278	2.8010754826723883e-9	3.1635346501301957e-6	133;150;301;302;467;646;654;687;857;860;928;943;1021;1030;1295;1380;1436;1803;1814;1906;2000;2014;2113;2152;2246;2308;2321;2494;2651;2692;2919;2925;2984;3248;3351;3570;3620;3624;3642;3664;3725;3918;4057;4072;4217;4233;4254;4781;4838;4852;5163;5243;5578;5621;5724;5732;5920;6374;6387;6503;6595;6850;6997;7039;7097;7857;8061;8600;8900;9180;9350;10148;10344;10451;10622;10630;11040;11095;23493;23576;51…	geneontology_Biological_Process	ABCB1;ADAMTS8;ADM;ADRA2A;ANXA1;ANXA2;APELA;ATF3;BMP6;BNC1;CAV1;CCL26;CCNA1;CD9;CDK6;CDKN2B;CER1;COL8A1;CR2;CSF1R;CXCL1;CXCL12;CXCL5;DDAH1;DPP4;DRD3;EBI3;EDN1;ELF4;EMP3;EPB41L4B;EPCAM;ETS1;F3;FA2H;FERMT1;FGF1;FLT1;FOSL1;FOXO1;GAL;GCNT2;GHRHR;GRPR;GUCY2C;HEY2;HPGD;HTR1B;IDO1;IL6R;INHBA;INSM1;IRF6;JUN;KITLG;KLF9;LAMC2;LBH;LTF;MAP3K5;MET;MYOCD;NANOG;NFIB;NODAL;NPY;NR5A2;NRK;OSMR;PDK1;PDPN;PIM2;POLR3G…
GO:0051707	response to other organism	http://amigo.geneontology.org/amigo/term/GO:0051707	897	54	22.747464050830455	2.3738909919511926	3.223625921755513e-9	3.3097846509369786e-6	133;306;654;841;857;948;1021;1607;1906;2706;2919;3248;3570;3620;3725;4057;4599;4781;5054;5272;5578;5724;5732;5734;5919;6367;6374;6387;6406;6850;7079;7097;7425;8061;9076;9201;9582;10622;10758;11005;11040;11096;11145;25818;51191;54757;55008;55337;57088;57402;64135;78989;129607;338339	geneontology_Biological_Process	ADAMTS5;ADM;ANXA3;APOBEC3B;BMP6;C19orf66;CASP8;CAV1;CCL22;CD36;CDK6;CLDN1;CLEC4D;CMPK2;COLEC11;CXCL1;CXCL12;CXCL5;DCLK1;DGKB;EDN1;FAM20A;FOSL1;GJB2;HERC5;HERC6;HPGD;IDO1;IFIH1;IL6R;JUN;KLK5;LTF;MX1;NFIB;PIM2;PLA2G16;PLSCR4;POLR3G;PRKCA;PTAFR;PTGER2;PTGER4;RARRES2;S100A14;SEMG1;SERPINB9;SERPINE1;SPINK5;SYK;TIMP4;TLR2;TRAF3IP2;VGF
GO:0009607	response to biotic stimulus	http://amigo.geneontology.org/amigo/term/GO:0009607	926	55	23.482889309998885	2.3421308712885387	3.658388925131817e-9	3.4431537100365617e-6	133;306;654;841;857;948;1021;1607;1906;2706;2919;2925;3248;3570;3620;3725;4057;4599;4781;5054;5272;5578;5724;5732;5734;5919;6367;6374;6387;6406;6850;7079;7097;7425;8061;9076;9201;9582;10622;10758;11005;11040;11096;11145;25818;51191;54757;55008;55337;57088;57402;64135;78989;129607;338339	geneontology_Biological_Process	ADAMTS5;ADM;ANXA3;APOBEC3B;BMP6;C19orf66;CASP8;CAV1;CCL22;CD36;CDK6;CLDN1;CLEC4D;CMPK2;COLEC11;CXCL1;CXCL12;CXCL5;DCLK1;DGKB;EDN1;FAM20A;FOSL1;GJB2;GRPR;HERC5;HERC6;HPGD;IDO1;IFIH1;IL6R;JUN;KLK5;LTF;MX1;NFIB;PIM2;PLA2G16;PLSCR4;POLR3G;PRKCA;PTAFR;PTGER2;PTGER4;RARRES2;S100A14;SEMG1;SERPINB9;SERPINE1;SPINK5;SYK;TIMP4;TLR2;TRAF3IP2;VGF
GO:0030335	positive regulation of cell migration	http://amigo.geneontology.org/amigo/term/GO:0030335	472	36	11.969680080258613	3.007599180480536	4.468121428402583e-9	3.8817664163368286e-6	150;301;306;857;1240;1436;1906;2113;2152;2246;2321;2651;3570;3642;3725;3918;4233;4254;5054;5420;5578;5724;5919;6387;6997;9547;9750;10344;10630;10631;10769;54566;57402;63940;642273;100506013	geneontology_Biological_Process	ADRA2A;ANXA1;ANXA3;APELA;CAV1;CCL26;CMKLR1;CSF1R;CXCL12;CXCL14;EDN1;EPB41L4B;ETS1;F3;FAM110C;FGF1;FLT1;GCNT2;GPSM3;IL6R;INSM1;JUN;KITLG;LAMC2;MET;PDPN;PLK2;PODXL;POSTN;PRKCA;PTAFR;RARRES2;RIPOR2;S100A14;SERPINE1;TDGF1
GO:0030595	leukocyte chemotaxis	http://amigo.geneontology.org/amigo/term/GO:0030595	215	23	5.45229	4.218410426782519	6.44361275448091e-9	5.070537299071512e-6	301;1240;1906;2321;2919;3570;3680;4354;5054;5919;6367;6374;6387;6850;7857;8600;9023;9547;9750;10344;10451;57402;63940	geneontology_Biological_Process	ANXA1;CCL22;CCL26;CH25H;CMKLR1;CXCL1;CXCL12;CXCL14;CXCL5;EDN1;FLT1;GPSM3;IL6R;ITGA9;MPP1;RARRES2;RIPOR2;S100A14;SCG2;SERPINE1;SYK;TNFSF11;VAV3
GO:0022610	biological adhesion	http://amigo.geneontology.org/amigo/term/GO:0022610	1377	71	34.920020064652775	2.0332176175313426	6.734377500094979e-9	5.070537299071512e-6	176;301;302;306;857;928;948;960;999;1021;1237;1272;1295;1303;1462;1803;1826;2113;2651;2895;3570;3620;3680;3684;3687;3897;3910;3918;4057;4072;4254;4838;4907;5054;5100;5420;5578;5621;5724;6281;6387;6696;6850;8404;8600;9076;9124;9235;9750;10085;10148;10164;10451;10516;10630;10631;10893;11005;22854;50509;54566;55612;56136;56146;57451;57502;63827;63923;64129;94025;146850	geneontology_Biological_Process	ACAN;ANXA1;ANXA2;ANXA3;BCAN;CAV1;CCR8;CD36;CD44;CD9;CDH1;CDK6;CHST4;CLDN1;CNTN1;COL12A1;COL5A3;COL8A1;CXCL12;DPP4;DSCAM;EBI3;EDIL3;EPB41L4B;EPCAM;ETS1;FBLN5;FERMT1;GCNT2;GRID2;IDO1;IL32;IL6R;ITGA9;ITGAM;ITGAX;KITLG;L1CAM;LAMA4;LAMC2;LTF;MMP24;MUC16;NLGN4X;NODAL;NT5E;NTNG1;PCDH8;PCDHA13;PCDHA2;PDLIM1;PDPN;PIK3R6;PODXL;POSTN;PRKCA;PRNP;PTAFR;RIPOR2;S100A10;SERPINE1;SPARCL1;SPINK5;SPP1;SYK;TENM2;TIN…
GO:0010469	regulation of signaling receptor activity	http://amigo.geneontology.org/amigo/term/GO:0010469	551	39	13.973079924200201	2.7910811511537466	8.030498488409421e-9	5.668528120506e-6	133;150;306;654;1906;2246;2919;3570;3624;4254;4838;4852;4922;5054;6367;6374;6387;6696;6997;7039;7044;7425;7857;8600;9235;9350;9547;9573;10148;10344;27091;51083;54097;81832;85480;112609;149111;729993;100506013	geneontology_Biological_Process	ADM;ADRA2A;ANXA3;APELA;BMP6;CACNG5;CCL22;CCL26;CER1;CNIH3;CXCL1;CXCL12;CXCL14;CXCL5;EBI3;EDN1;FAM3B;FGF1;GAL;GDF3;IL32;IL6R;INHBA;KITLG;LEFTY2;MRAP2;NETO1;NODAL;NPY;NTS;SCG2;SERPINE1;SHISA9;SPP1;TDGF1;TGFA;TNFSF11;TSLP;VGF
GO:0007155	cell adhesion	http://amigo.geneontology.org/amigo/term/GO:0007155	1369	70	34.717144131089064	2.016294881159746	1.2306841767895094e-8	8.176086525094541e-6	176;301;302;306;857;928;948;960;999;1021;1237;1272;1295;1303;1462;1803;1826;2113;2651;2895;3570;3620;3680;3684;3687;3897;3910;3918;4072;4254;4838;4907;5054;5100;5420;5578;5621;5724;6281;6387;6696;6850;8404;8600;9076;9124;9235;9750;10085;10148;10164;10451;10516;10630;10631;10893;11005;22854;50509;54566;55612;56136;56146;57451;57502;63827;63923;64129;94025;146850	geneontology_Biological_Process	ACAN;ANXA1;ANXA2;ANXA3;BCAN;CAV1;CCR8;CD36;CD44;CD9;CDH1;CDK6;CHST4;CLDN1;CNTN1;COL12A1;COL5A3;COL8A1;CXCL12;DPP4;DSCAM;EBI3;EDIL3;EPB41L4B;EPCAM;ETS1;FBLN5;FERMT1;GCNT2;GRID2;IDO1;IL32;IL6R;ITGA9;ITGAM;ITGAX;KITLG;L1CAM;LAMA4;LAMC2;MMP24;MUC16;NLGN4X;NODAL;NT5E;NTNG1;PCDH8;PCDHA13;PCDHA2;PDLIM1;PDPN;PIK3R6;PODXL;POSTN;PRKCA;PRNP;PTAFR;RIPOR2;S100A10;SERPINE1;SPARCL1;SPINK5;SPP1;SYK;TENM2;TINAGL1…
GO:0098771	inorganic ion homeostasis	http://amigo.geneontology.org/amigo/term/GO:0098771	712	45	18.05595808716977	2.492252129892579	1.7508882788064284e-8	1.0705250666853683e-5	114;117;133;302;654;793;857;948;1237;1240;1356;1814;1906;2034;3351;3709;4057;4308;4493;4494;4495;4496;4499;4501;4502;5167;5621;5732;5734;6262;6340;6387;6444;7225;8600;8671;9429;10568;50617;54757;57402;57419;81855;169200;284612	geneontology_Biological_Process	ABCG2;ADCY8;ADCYAP1R1;ADM;ANXA2;ATP6V0A4;BMP6;CALB1;CAV1;CCR8;CD36;CMKLR1;CP;CXCL12;DRD3;EDN1;ENPP1;EPAS1;FAM20A;HTR1B;ITPR2;LTF;MT1E;MT1F;MT1G;MT1H;MT1M;MT1X;MT2A;PRNP;PTGER2;PTGER4;RYR2;S100A14;SCNN1G;SFXN3;SGCD;SLC24A3;SLC34A2;SLC4A4;SYPL2;TMEM64;TNFSF11;TRPC6;TRPM1
GO:0010273	detoxification of copper ion	http://amigo.geneontology.org/amigo/term/GO:0010273	14	7	0.35503288373648423	19.716483516483517	1.89574121955971e-8	1.0705250666853683e-5	4493;4494;4495;4496;4499;4501;4502	geneontology_Biological_Process	MT1E;MT1F;MT1G;MT1H;MT1M;MT1X;MT2A
GO:1990169	stress response to copper ion	http://amigo.geneontology.org/amigo/term/GO:1990169	14	7	0.35503288373648423	19.716483516483517	1.89574121955971e-8	1.0705250666853683e-5	4493;4494;4495;4496;4499;4501;4502	geneontology_Biological_Process	MT1E;MT1F;MT1G;MT1H;MT1M;MT1X;MT2A
GO:0009617	response to bacterium	http://amigo.geneontology.org/amigo/term/GO:0009617	595	40	15.08889755880058	2.6509557669221535	2.1509893644022782e-8	1.1568225657885397e-5	133;306;654;841;857;948;1607;1906;2706;2919;3248;3570;3620;3725;4057;4781;5054;5272;5578;5724;5732;5734;5919;6374;6406;6850;7079;7097;7425;9076;11005;11096;11145;25818;54757;55008;57088;57402;129607;338339	geneontology_Biological_Process	ADAMTS5;ADM;ANXA3;BMP6;CASP8;CAV1;CD36;CLDN1;CLEC4D;CMPK2;CXCL1;CXCL5;DGKB;EDN1;FAM20A;GJB2;HERC6;HPGD;IDO1;IL6R;JUN;KLK5;LTF;NFIB;PLA2G16;PLSCR4;PRKCA;PTAFR;PTGER2;PTGER4;RARRES2;S100A14;SEMG1;SERPINB9;SERPINE1;SPINK5;SYK;TIMP4;TLR2;VGF
GO:0060326	cell chemotaxis	http://amigo.geneontology.org/amigo/term/GO:0060326	289	26	7.3288930999888535	3.5476025704399405	2.5328023234294506e-8	1.3002486109460097e-5	301;1237;1240;1906;2246;2321;2919;3570;3680;4233;4354;5054;5919;6367;6374;6387;6850;7857;8600;9023;9547;9750;10344;10451;57402;63940	geneontology_Biological_Process	ANXA1;CCL22;CCL26;CCR8;CH25H;CMKLR1;CXCL1;CXCL12;CXCL14;CXCL5;EDN1;FGF1;FLT1;GPSM3;IL6R;ITGA9;MET;MPP1;RARRES2;RIPOR2;S100A14;SCG2;SERPINE1;SYK;TNFSF11;VAV3
GO:0050900	leukocyte migration	http://amigo.geneontology.org/amigo/term/GO:0050900	419	32	10.625627020399063	3.011586981038055	3.219343525096008e-8	1.5707664500492768e-5	301;857;960;1240;1906;2321;2919;3570;3680;3684;3687;3897;4072;4254;4354;5054;5724;5734;5919;6367;6374;6387;6850;7857;8600;9023;9547;9750;10344;10451;57402;63940	geneontology_Biological_Process	ANXA1;CAV1;CCL22;CCL26;CD44;CH25H;CMKLR1;CXCL1;CXCL12;CXCL14;CXCL5;EDN1;EPCAM;FLT1;GPSM3;IL6R;ITGA9;ITGAM;ITGAX;KITLG;L1CAM;MPP1;PTAFR;PTGER4;RARRES2;RIPOR2;S100A14;SCG2;SERPINE1;SYK;TNFSF11;VAV3
GO:0097529	myeloid leukocyte migration	http://amigo.geneontology.org/amigo/term/GO:0097529	198	21	5.0211793557017055	4.182284382284382	3.4300517759433546e-8	1.5707664500492768e-5	301;1240;1906;2321;2919;3570;3680;4354;5054;5734;5919;6367;6374;6387;6850;7857;8600;9750;10344;10451;57402	geneontology_Biological_Process	ANXA1;CCL22;CCL26;CMKLR1;CXCL1;CXCL12;CXCL5;EDN1;FLT1;IL6R;ITGA9;MPP1;PTGER4;RARRES2;RIPOR2;S100A14;SCG2;SERPINE1;SYK;TNFSF11;VAV3
GO:0061687	detoxification of inorganic compound	http://amigo.geneontology.org/amigo/term/GO:0061687	15	7	0.3803923754319474	18.40205128205128	3.476993204465373e-8	1.5707664500492768e-5	4493;4494;4495;4496;4499;4501;4502	geneontology_Biological_Process	MT1E;MT1F;MT1G;MT1H;MT1M;MT1X;MT2A
GO:0040012	regulation of locomotion	http://amigo.geneontology.org/amigo/term/GO:0040012	938	53	23.787203210344444	2.228088755594086	3.8337098828833405e-8	1.6653045929724787e-5	150;301;306;753;857;999;1021;1240;1436;1814;1826;1906;2113;2152;2246;2321;2651;3352;3570;3642;3725;3910;3918;4233;4254;4354;4838;5054;5420;5578;5724;5734;5919;6387;6406;6870;6997;7857;9547;9750;10344;10630;10631;10769;54566;57402;63923;63940;63978;79772;93649;642273;100506013	geneontology_Biological_Process	ADRA2A;ANXA1;ANXA3;APELA;CAV1;CCL26;CDH1;CDK6;CMKLR1;CSF1R;CXCL12;CXCL14;DRD3;DSCAM;EDN1;EPB41L4B;ETS1;F3;FAM110C;FGF1;FLT1;GCNT2;GPSM3;HTR1D;IL6R;INSM1;JUN;KITLG;LAMA4;LAMC2;LDLRAD4;MCTP1;MET;MPP1;MYOCD;NODAL;PDPN;PLK2;PODXL;POSTN;PRDM14;PRKCA;PTAFR;PTGER4;RARRES2;RIPOR2;S100A14;SCG2;SEMG1;SERPINE1;TACR3;TDGF1;TNN
GO:0055065	metal ion homeostasis	http://amigo.geneontology.org/amigo/term/GO:0055065	638	41	16.179355701705497	2.5340934927141823	4.978050971438108e-8	2.0823002841267407e-5	114;117;133;302;654;793;857;948;1237;1240;1356;1814;1906;2034;3351;3709;4057;4308;4493;4494;4495;4496;4499;4501;4502;5621;5732;5734;6262;6340;6387;6444;7225;8600;9429;54757;57402;57419;81855;169200;284612	geneontology_Biological_Process	ABCG2;ADCY8;ADCYAP1R1;ADM;ANXA2;BMP6;CALB1;CAV1;CCR8;CD36;CMKLR1;CP;CXCL12;DRD3;EDN1;EPAS1;FAM20A;HTR1B;ITPR2;LTF;MT1E;MT1F;MT1G;MT1H;MT1M;MT1X;MT2A;PRNP;PTGER2;PTGER4;RYR2;S100A14;SCNN1G;SFXN3;SGCD;SLC24A3;SYPL2;TMEM64;TNFSF11;TRPC6;TRPM1
GO:0097501	stress response to metal ion	http://amigo.geneontology.org/amigo/term/GO:0097501	16	7	0.40575186712741057	17.251923076923077	6.046553391314546e-8	2.4198017675614025e-5	4493;4494;4495;4496;4499;4501;4502	geneontology_Biological_Process	MT1E;MT1F;MT1G;MT1H;MT1M;MT1X;MT2A
GO:0022838	substrate-specific channel activity	http://amigo.geneontology.org/amigo/term/GO:0022838	431	32	10.929940920744622	2.927737691542796	6.213409886601795e-8	2.4198017675614025e-5	302;1259;2554;2558;2562;2565;2568;2895;3351;3709;3752;3763;4308;6262;6340;7225;9312;10630;27091;55107;55799;55800;56479;57419;57685;63895;79041;89832;117531;140803;259232;348980	geneontology_Molecular_Function	ANO1;ANXA2;CACHD1;CACNA2D3;CACNG5;CHRFAM7A;CNGA1;GABRA1;GABRA5;GABRB3;GABRG1;GABRP;GRID2;HCN1;HTR1B;ITPR2;KCNB2;KCND3;KCNJ6;KCNQ5;NALCN;PDPN;PIEZO2;RYR2;SCN3B;SCNN1G;SLC24A3;TMC1;TMEM38A;TRPC6;TRPM1;TRPM6
GO:0048878	chemical homeostasis	http://amigo.geneontology.org/amigo/term/GO:0048878	1119	59	28.377271207223277	2.0791287354290033	7.033517657184518e-8	2.5687294949912208e-5	108;114;117;133;150;302;654;793;857;948;1237;1240;1356;1814;1906;2034;2308;2494;2692;3351;3709;4057;4233;4308;4493;4494;4495;4496;4499;4501;4502;5167;5621;5732;5734;6262;6340;6387;6444;7225;7425;8600;8671;9076;9429;10568;25825;50617;54097;54757;55107;55800;57402;57419;79152;81855;116285;169200;284612	geneontology_Biological_Process	ABCG2;ACSM1;ADCY2;ADCY8;ADCYAP1R1;ADM;ADRA2A;ANO1;ANXA2;ATP6V0A4;BACE2;BMP6;CALB1;CAV1;CCR8;CD36;CLDN1;CMKLR1;CP;CXCL12;DRD3;EDN1;ENPP1;EPAS1;FA2H;FAM20A;FAM3B;FOXO1;GHRHR;HTR1B;ITPR2;LTF;MET;MT1E;MT1F;MT1G;MT1H;MT1M;MT1X;MT2A;NR5A2;PRNP;PTGER2;PTGER4;RYR2;S100A14;SCN3B;SCNN1G;SFXN3;SGCD;SLC24A3;SLC34A2;SLC4A4;SYPL2;TMEM64;TNFSF11;TRPC6;TRPM1;VGF
GO:0015267	channel activity	http://amigo.geneontology.org/amigo/term/GO:0015267	456	33	11.5639	2.8537015615962984	7.050700756572326e-8	2.5687294949912208e-5	302;1259;2554;2558;2562;2565;2568;2706;2895;3351;3709;3752;3763;4308;6262;6340;7225;9312;10630;27091;55107;55799;55800;56479;57419;57685;63895;79041;89832;117531;140803;259232;348980	geneontology_Molecular_Function	ANO1;ANXA2;CACHD1;CACNA2D3;CACNG5;CHRFAM7A;CNGA1;GABRA1;GABRA5;GABRB3;GABRG1;GABRP;GJB2;GRID2;HCN1;HTR1B;ITPR2;KCNB2;KCND3;KCNJ6;KCNQ5;NALCN;PDPN;PIEZO2;RYR2;SCN3B;SCNN1G;SLC24A3;TMC1;TMEM38A;TRPC6;TRPM1;TRPM6
GO:0022803	passive transmembrane transporter activity	http://amigo.geneontology.org/amigo/term/GO:0022803	457	33	11.589287704826665	2.847457138047947	7.423747350188137e-8	2.6201188304070255e-5	302;1259;2554;2558;2562;2565;2568;2706;2895;3351;3709;3752;3763;4308;6262;6340;7225;9312;10630;27091;55107;55799;55800;56479;57419;57685;63895;79041;89832;117531;140803;259232;348980	geneontology_Molecular_Function	ANO1;ANXA2;CACHD1;CACNA2D3;CACNG5;CHRFAM7A;CNGA1;GABRA1;GABRA5;GABRB3;GABRG1;GABRP;GJB2;GRID2;HCN1;HTR1B;ITPR2;KCNB2;KCND3;KCNJ6;KCNQ5;NALCN;PDPN;PIEZO2;RYR2;SCN3B;SCNN1G;SLC24A3;TMC1;TMEM38A;TRPC6;TRPM1;TRPM6
GO:0048646	anatomical structure formation involved in morphogenesis	http://amigo.geneontology.org/amigo/term/GO:0048646	1067	57	27.05857763905919	2.1065408817986135	7.740320917548615e-8	2.6490661952361837e-5	133;301;302;306;793;857;928;948;963;1295;1303;1826;1906;2034;2113;2152;2246;2308;2321;2895;3624;3716;3725;4781;4838;5054;5100;5420;5460;5578;6850;6997;7097;7111;7273;7857;8553;9573;9750;10451;10630;10769;11005;11061;23136;23242;23493;23576;25818;26509;54757;63978;79805;79923;144165;146850;100506013	geneontology_Biological_Process	ADM;ANXA1;ANXA2;ANXA3;APELA;BHLHE40;CALB1;CAV1;CD36;CD53;CD9;CNMD;COBL;COL12A1;COL8A1;DDAH1;DSCAM;EDN1;EPAS1;EPB41L3;ETS1;F3;FAM20A;FGF1;FLT1;FOXO1;GDF3;GRID2;HEY2;INHBA;JAK1;JUN;KLK5;MYOF;NANOG;NFIB;NODAL;PCDH8;PDPN;PIK3R6;PLK2;PODXL;POU5F1;PRDM14;PRICKLE1;PRKCA;RIPOR2;SCG2;SERPINE1;SPINK5;SYK;TDGF1;TLR2;TMOD1;TTN;VASH2;VAV3
GO:0050801	ion homeostasis	http://amigo.geneontology.org/amigo/term/GO:0050801	776	46	19.67896555567941	2.337521241644953	8.191565892268216e-8	2.7210454466846245e-5	114;117;133;302;654;793;857;948;1237;1240;1356;1814;1906;2034;3351;3709;4057;4308;4493;4494;4495;4496;4499;4501;4502;5167;5621;5732;5734;6262;6340;6387;6444;7225;8600;8671;9429;10568;50617;54757;55800;57402;57419;81855;169200;284612	geneontology_Biological_Process	ABCG2;ADCY8;ADCYAP1R1;ADM;ANXA2;ATP6V0A4;BMP6;CALB1;CAV1;CCR8;CD36;CMKLR1;CP;CXCL12;DRD3;EDN1;ENPP1;EPAS1;FAM20A;HTR1B;ITPR2;LTF;MT1E;MT1F;MT1G;MT1H;MT1M;MT1X;MT2A;PRNP;PTGER2;PTGER4;RYR2;S100A14;SCN3B;SCNN1G;SFXN3;SGCD;SLC24A3;SLC34A2;SLC4A4;SYPL2;TMEM64;TNFSF11;TRPC6;TRPM1
GO:0055080	cation homeostasis	http://amigo.geneontology.org/amigo/term/GO:0055080	701	43	17.777003678519677	2.418855324418805	8.640589899133744e-8	2.7485042879218627e-5	114;117;133;302;654;793;857;948;1237;1240;1356;1814;1906;2034;3351;3709;4057;4308;4493;4494;4495;4496;4499;4501;4502;5621;5732;5734;6262;6340;6387;6444;7225;8600;8671;9429;50617;54757;57402;57419;81855;169200;284612	geneontology_Biological_Process	ABCG2;ADCY8;ADCYAP1R1;ADM;ANXA2;ATP6V0A4;BMP6;CALB1;CAV1;CCR8;CD36;CMKLR1;CP;CXCL12;DRD3;EDN1;EPAS1;FAM20A;HTR1B;ITPR2;LTF;MT1E;MT1F;MT1G;MT1H;MT1M;MT1X;MT2A;PRNP;PTGER2;PTGER4;RYR2;S100A14;SCNN1G;SFXN3;SGCD;SLC24A3;SLC4A4;SYPL2;TMEM64;TNFSF11;TRPC6;TRPM1
GO:0005216	ion channel activity	http://amigo.geneontology.org/amigo/term/GO:0005216	415	31	10.524189053617212	2.945595127763802	8.760948677632996e-8	2.7485042879218627e-5	302;1259;2554;2558;2562;2565;2568;2895;3351;3709;3752;3763;4308;6262;6340;7225;9312;27091;55107;55799;55800;56479;57419;57685;63895;79041;89832;117531;140803;259232;348980	geneontology_Molecular_Function	ANO1;ANXA2;CACHD1;CACNA2D3;CACNG5;CHRFAM7A;CNGA1;GABRA1;GABRA5;GABRB3;GABRG1;GABRP;GRID2;HCN1;HTR1B;ITPR2;KCNB2;KCND3;KCNJ6;KCNQ5;NALCN;PIEZO2;RYR2;SCN3B;SCNN1G;SLC24A3;TMC1;TMEM38A;TRPC6;TRPM1;TRPM6
GO:0051270	regulation of cellular component movement	http://amigo.geneontology.org/amigo/term/GO:0051270	942	52	23.888641177126296	2.1767667576584775	1.0964047669759225e-7	3.346701469790829e-5	150;301;306;753;857;928;999;1021;1240;1436;1826;1906;2113;2152;2246;2321;2651;3570;3642;3725;3910;3918;4233;4254;4354;4838;5054;5420;5578;5724;5734;5919;6262;6387;6406;6870;6997;9547;9750;10344;10630;10631;10769;54566;57402;63923;63940;63978;79772;93649;642273;100506013	geneontology_Biological_Process	ADRA2A;ANXA1;ANXA3;APELA;CAV1;CCL26;CD9;CDH1;CDK6;CMKLR1;CSF1R;CXCL12;CXCL14;DSCAM;EDN1;EPB41L4B;ETS1;F3;FAM110C;FGF1;FLT1;GCNT2;GPSM3;IL6R;INSM1;JUN;KITLG;LAMA4;LAMC2;LDLRAD4;MCTP1;MET;MPP1;MYOCD;NODAL;PDPN;PLK2;PODXL;POSTN;PRDM14;PRKCA;PTAFR;PTGER4;RARRES2;RIPOR2;RYR2;S100A14;SEMG1;SERPINE1;TACR3;TDGF1;TNN
GO:2000145	regulation of cell motility	http://amigo.geneontology.org/amigo/term/GO:2000145	863	49	21.88524133318471	2.238951778233354	1.1296139268424099e-7	3.357331497304784e-5	150;301;306;753;857;999;1021;1240;1436;1906;2113;2152;2246;2321;2651;3570;3642;3725;3910;3918;4233;4254;4354;4838;5054;5420;5578;5724;5734;5919;6387;6406;6870;6997;9547;9750;10344;10630;10631;10769;54566;57402;63923;63940;63978;79772;93649;642273;100506013	geneontology_Biological_Process	ADRA2A;ANXA1;ANXA3;APELA;CAV1;CCL26;CDH1;CDK6;CMKLR1;CSF1R;CXCL12;CXCL14;EDN1;EPB41L4B;ETS1;F3;FAM110C;FGF1;FLT1;GCNT2;GPSM3;IL6R;INSM1;JUN;KITLG;LAMA4;LAMC2;LDLRAD4;MCTP1;MET;MPP1;MYOCD;NODAL;PDPN;PLK2;PODXL;POSTN;PRDM14;PRKCA;PTAFR;PTGER4;RARRES2;RIPOR2;S100A14;SEMG1;SERPINE1;TACR3;TDGF1;TNN
GO:0072507	divalent inorganic cation homeostasis	http://amigo.geneontology.org/amigo/term/GO:0072507	494	34	12.527588897558802	2.714009876762913	1.4768881062554584e-7	4.273105999098581e-5	114;117;133;302;793;857;948;1237;1240;1814;1906;3351;3709;4308;4493;4494;4495;4496;4499;4501;4502;5621;5732;5734;6262;6387;6444;7225;8600;54757;57402;57419;169200;284612	geneontology_Biological_Process	ADCY8;ADCYAP1R1;ADM;ANXA2;CALB1;CAV1;CCR8;CD36;CMKLR1;CXCL12;DRD3;EDN1;FAM20A;HTR1B;ITPR2;MT1E;MT1F;MT1G;MT1H;MT1M;MT1X;MT2A;PRNP;PTGER2;PTGER4;RYR2;S100A14;SGCD;SLC24A3;SYPL2;TMEM64;TNFSF11;TRPC6;TRPM1
GO:0008284	positive regulation of cell proliferation	http://amigo.geneontology.org/amigo/term/GO:0008284	898	50	22.77282354252592	2.195599500721995	1.5134074726752544e-7	4.273105999098581e-5	133;150;301;302;467;646;654;860;1021;1436;1803;1814;1906;2113;2152;2246;2321;2651;2692;3248;3351;3570;3642;3725;3918;4057;4072;4217;4254;4838;5578;5724;6374;6387;6850;6997;7039;7857;8061;8900;9180;10148;10344;10451;23493;79805;81606;85480;93649;100506013	geneontology_Biological_Process	ADM;ADRA2A;ANXA1;ANXA2;APELA;ATF3;BMP6;BNC1;CCL26;CCNA1;CDK6;CSF1R;CXCL12;CXCL5;DPP4;DRD3;EBI3;EDN1;EPCAM;ETS1;F3;FGF1;FLT1;FOSL1;GCNT2;GHRHR;HEY2;HPGD;HTR1B;IL6R;INSM1;JUN;KITLG;LAMC2;LBH;LTF;MAP3K5;MYOCD;NODAL;OSMR;PRKCA;PTAFR;RUNX2;SCG2;SYK;TDGF1;TGFA;TSLP;VASH2;VAV3
GO:0005125	cytokine activity	http://amigo.geneontology.org/amigo/term/GO:0005125	217	21	5.503009697915505	3.8160935838355194	1.6651755829766302e-7	4.523786509359949e-5	654;1906;2919;3624;4254;4838;6367;6374;6387;6696;7044;7857;8600;9235;9350;9547;9573;10148;10344;54097;85480	geneontology_Molecular_Function	BMP6;CCL22;CCL26;CER1;CXCL1;CXCL12;CXCL14;CXCL5;EBI3;EDN1;FAM3B;GDF3;IL32;INHBA;KITLG;LEFTY2;NODAL;SCG2;SPP1;TNFSF11;TSLP
GO:0071280	cellular response to copper ion	http://amigo.geneontology.org/amigo/term/GO:0071280	26	8	0.6593467840820422	12.133220625528317	1.682300632133149e-7	4.523786509359949e-5	4493;4494;4495;4496;4499;4501;4502;5621	geneontology_Biological_Process	MT1E;MT1F;MT1G;MT1H;MT1M;MT1X;MT2A;PRNP
GO:0040011	locomotion	http://amigo.geneontology.org/amigo/term/GO:0040011	1738	79	44.07479656671497	1.7924075924075924	1.9946441875973164e-7	5.238956152261417e-5	150;301;306;753;857;960;999;1021;1237;1240;1436;1803;1814;1826;1906;2113;2152;2246;2321;2651;2919;3352;3570;3642;3680;3684;3687;3725;3897;3910;3918;4072;4233;4254;4354;4781;4838;5054;5337;5420;5578;5724;5734;5919;6367;6374;6387;6406;6850;6870;6997;7436;7857;8061;8600;9023;9201;9350;9547;9750;10344;10451;10630;10631;10769;26468;53358;54566;55612;57402;63923;63940;63978;79772;89884;93649;167826;642…	geneontology_Biological_Process	ADRA2A;ANXA1;ANXA3;APELA;CAV1;CCL22;CCL26;CCR8;CD44;CDH1;CDK6;CER1;CH25H;CMKLR1;CSF1R;CXCL1;CXCL12;CXCL14;CXCL5;DCLK1;DPP4;DRD3;DSCAM;EDN1;EPB41L4B;EPCAM;ETS1;F3;FAM110C;FERMT1;FGF1;FLT1;FOSL1;GCNT2;GPSM3;HTR1D;IL6R;INSM1;ITGA9;ITGAM;ITGAX;JUN;KITLG;L1CAM;LAMA4;LAMC2;LDLRAD4;LHX4;LHX6;MCTP1;MET;MPP1;MYOCD;NFIB;NODAL;OLIG3;PDPN;PLD1;PLK2;PODXL;POSTN;PRDM14;PRKCA;PTAFR;PTGER4;RARRES2;RIPOR2;S100A14…
GO:0034097	response to cytokine	http://amigo.geneontology.org/amigo/term/GO:0034097	1100	57	27.895440865009476	2.0433446553446553	2.1436110975159295e-7	5.5022599398511154e-5	301;302;841;857;943;948;960;1237;1240;1436;1906;2113;2152;2180;2308;2494;2919;2939;3570;3664;3684;3687;3716;3725;4168;4217;4311;4501;4502;4599;5578;5603;5696;5724;6367;6374;6387;6850;6997;7079;7097;8061;8600;8835;9076;9180;9235;9750;10148;10344;10631;53832;55337;56155;64135;79923;85480	geneontology_Biological_Process	ACSL1;ANXA1;ANXA2;C19orf66;CASP8;CAV1;CCL22;CCL26;CCR8;CD36;CD44;CLDN1;CMKLR1;CSF1R;CXCL1;CXCL12;CXCL5;EBI3;EDN1;ETS1;F3;FOSL1;FOXO1;GSTA2;IFIH1;IL20RA;IL32;IL6R;IRF6;ITGAM;ITGAX;JAK1;JUN;MAP3K5;MAPK13;MCF2;MME;MT1X;MT2A;MX1;NANOG;NR5A2;OSMR;POSTN;PRKCA;PSMB8;PTAFR;RIPOR2;SOCS2;SYK;TDGF1;TEX14;TIMP4;TLR2;TNFRSF8;TNFSF11;TSLP
GO:0005102	signaling receptor binding	http://amigo.geneontology.org/amigo/term/GO:0005102	1538	72	39.00289822762234	1.8460166621414995	2.5189510688417016e-7	6.322007415888484e-5	133;150;301;654;841;857;928;948;1803;1814;1906;2246;2558;2565;2919;3570;3624;3716;3910;4254;4838;4852;4922;5054;5167;5578;5621;5919;6367;6374;6387;6696;6850;6890;6997;7039;7044;7097;7425;7857;8600;8835;9235;9350;9547;9573;9630;10085;10148;10344;10451;10516;10630;10758;10886;11095;11096;26052;51083;53358;54097;57088;57402;57502;63923;65997;81832;85480;112609;285016;338339;100506013	geneontology_Molecular_Function	ADAMTS5;ADAMTS8;ADM;ADRA2A;ALKAL2;ANXA1;APELA;BMP6;CASP8;CAV1;CCL22;CCL26;CD36;CD9;CER1;CLEC4D;CXCL1;CXCL12;CXCL14;CXCL5;DNM3;DPP4;DRD3;EBI3;EDIL3;EDN1;ENPP1;FAM3B;FBLN5;FGF1;GABRA5;GABRG1;GAL;GDF3;GNA14;IL32;IL6R;INHBA;JAK1;KITLG;LAMA4;LEFTY2;MRAP2;NETO1;NLGN4X;NODAL;NPFFR2;NPY;NTS;PDPN;PLSCR4;PRKCA;PRNP;RARRES2;RASL11B;S100A14;SCG2;SERPINE1;SHC3;SOCS2;SPP1;SYK;TAP1;TDGF1;TGFA;TLR2;TNFSF11;TNN;T…
GO:0030198	extracellular matrix organization	http://amigo.geneontology.org/amigo/term/GO:0030198	347	27	8.799743618325717	3.0682712100579534	2.7007967284831125e-7	6.631043098149624e-5	176;302;960;999;1295;1303;1462;1803;2113;3680;3684;3687;3818;3910;3918;5054;6696;10516;10630;10631;11005;11096;25818;50509;54507;55612;63827	geneontology_Biological_Process	ACAN;ADAMTS5;ADAMTSL4;ANXA2;BCAN;CD44;CDH1;COL12A1;COL5A3;COL8A1;DPP4;ETS1;FBLN5;FERMT1;ITGA9;ITGAM;ITGAX;KLK5;KLKB1;LAMA4;LAMC2;PDPN;POSTN;SERPINE1;SPINK5;SPP1;VCAN
GO:0016477	cell migration	http://amigo.geneontology.org/amigo/term/GO:0016477	1368	66	34.6918	1.9024677077308656	2.959187306306177e-7	7.110864135621694e-5	150;301;306;753;857;960;999;1237;1240;1436;1803;1906;2113;2152;2246;2321;2651;2919;3570;3642;3680;3684;3687;3725;3897;3910;3918;4072;4233;4254;4354;4838;5054;5420;5578;5724;5734;5919;6367;6374;6387;6850;6997;7857;8600;9023;9201;9350;9547;9750;10344;10451;10630;10631;10769;26468;54566;55612;57402;63923;63940;79772;93649;167826;642273;100506013	geneontology_Biological_Process	ADRA2A;ANXA1;ANXA3;APELA;CAV1;CCL22;CCL26;CCR8;CD44;CDH1;CER1;CH25H;CMKLR1;CSF1R;CXCL1;CXCL12;CXCL14;CXCL5;DCLK1;DPP4;EDN1;EPB41L4B;EPCAM;ETS1;F3;FAM110C;FERMT1;FGF1;FLT1;GCNT2;GPSM3;IL6R;INSM1;ITGA9;ITGAM;ITGAX;JUN;KITLG;L1CAM;LAMA4;LAMC2;LDLRAD4;LHX6;MCTP1;MET;MPP1;MYOCD;NODAL;OLIG3;PDPN;PLK2;PODXL;POSTN;PRKCA;PTAFR;PTGER4;RARRES2;RIPOR2;S100A14;SCG2;SERPINE1;SYK;TDGF1;TNFSF11;TNN;VAV3
GO:0007267	cell-cell signaling	http://amigo.geneontology.org/amigo/term/GO:0007267	1576	73	39.96655891204994	1.8265270262732192	3.0886133961516293e-7	7.230784341979936e-5	114;133;150;301;654;793;857;999;1607;1803;1814;1837;1906;2308;2554;2558;2562;2565;2568;2692;2706;2895;3351;3352;3624;3684;3709;4233;4838;4852;5100;5578;5621;6262;6367;6374;6582;6696;6860;7097;7425;8600;9350;9465;9547;9568;10164;10344;10769;11069;22854;23043;23551;25924;27091;51083;53358;54097;55107;55612;55800;57502;57616;60482;63923;79705;79772;81832;89832;144165;149111;169200;729993	geneontology_Biological_Process	ADCY8;ADM;ADRA2A;AKAP7;ANO1;ANXA1;BMP6;CACNG5;CALB1;CAV1;CCL22;CCL26;CDH1;CER1;CHRFAM7A;CHST4;CNIH3;CXCL14;CXCL5;DGKB;DPP4;DRD3;DTNA;EDN1;FAM3B;FERMT1;FOXO1;GABBR2;GABRA1;GABRA5;GABRB3;GABRG1;GABRP;GAL;GHRHR;GJB2;GRID2;HTR1B;HTR1D;INHBA;ITGAM;ITPR2;LRRK1;MCTP1;MET;MYRIP;NETO1;NLGN4X;NODAL;NPY;NTNG1;PCDH8;PLK2;PRICKLE1;PRKCA;PRNP;RAPGEF4;RASD2;RYR2;SCN3B;SHC3;SHISA9;SLC22A2;SLC5A7;SPP1;SYT4;TLR2;T…
GO:0048870	cell motility	http://amigo.geneontology.org/amigo/term/GO:0048870	1518	71	38.49570839371308	1.8443614356657834	3.204173848470049e-7	7.230784341979936e-5	150;301;306;753;857;960;999;1021;1237;1240;1436;1803;1906;2113;2152;2246;2321;2651;2919;3570;3642;3680;3684;3687;3725;3897;3910;3918;4072;4233;4254;4354;4838;5054;5337;5420;5578;5724;5734;5919;6367;6374;6387;6406;6850;6870;6997;7857;8600;9023;9201;9350;9547;9750;10344;10451;10630;10631;10769;26468;54566;55612;57402;63923;63940;63978;79772;93649;167826;642273;100506013	geneontology_Biological_Process	ADRA2A;ANXA1;ANXA3;APELA;CAV1;CCL22;CCL26;CCR8;CD44;CDH1;CDK6;CER1;CH25H;CMKLR1;CSF1R;CXCL1;CXCL12;CXCL14;CXCL5;DCLK1;DPP4;EDN1;EPB41L4B;EPCAM;ETS1;F3;FAM110C;FERMT1;FGF1;FLT1;GCNT2;GPSM3;IL6R;INSM1;ITGA9;ITGAM;ITGAX;JUN;KITLG;L1CAM;LAMA4;LAMC2;LDLRAD4;LHX6;MCTP1;MET;MPP1;MYOCD;NODAL;OLIG3;PDPN;PLD1;PLK2;PODXL;POSTN;PRDM14;PRKCA;PTAFR;PTGER4;RARRES2;RIPOR2;S100A14;SCG2;SEMG1;SERPINE1;SYK;TACR3;TD…
GO:0051674	localization of cell	http://amigo.geneontology.org/amigo/term/GO:0051674	1518	71	38.49570839371308	1.8443614356657834	3.204173848470049e-7	7.230784341979936e-5	150;301;306;753;857;960;999;1021;1237;1240;1436;1803;1906;2113;2152;2246;2321;2651;2919;3570;3642;3680;3684;3687;3725;3897;3910;3918;4072;4233;4254;4354;4838;5054;5337;5420;5578;5724;5734;5919;6367;6374;6387;6406;6850;6870;6997;7857;8600;9023;9201;9350;9547;9750;10344;10451;10630;10631;10769;26468;54566;55612;57402;63923;63940;63978;79772;93649;167826;642273;100506013	geneontology_Biological_Process	ADRA2A;ANXA1;ANXA3;APELA;CAV1;CCL22;CCL26;CCR8;CD44;CDH1;CDK6;CER1;CH25H;CMKLR1;CSF1R;CXCL1;CXCL12;CXCL14;CXCL5;DCLK1;DPP4;EDN1;EPB41L4B;EPCAM;ETS1;F3;FAM110C;FERMT1;FGF1;FLT1;GCNT2;GPSM3;IL6R;INSM1;ITGA9;ITGAM;ITGAX;JUN;KITLG;L1CAM;LAMA4;LAMC2;LDLRAD4;LHX6;MCTP1;MET;MPP1;MYOCD;NODAL;OLIG3;PDPN;PLD1;PLK2;PODXL;POSTN;PRDM14;PRKCA;PTAFR;PTGER4;RARRES2;RIPOR2;S100A14;SCG2;SEMG1;SERPINE1;SYK;TACR3;TD…

## Sheet: Legend
The results output from webgestalt GO term enrichment analysis of the genes significantly upregulated in CHD3-KO day-14 CNCCs relative to CHD3-WT day-14 CNCCs identified using DESeq2.
