# Supplementary material for: The NuRD component CHD3 promotes BMP signalling during cranial neural crest cell specification
Source: EMBO Rep. 2025 Aug 20;26(19):4723–41. doi: 10.1038/s44319-025-00555-w (PMC12508100; doi:10.1038/s44319-025-00555-w)
Supplement: Supplementary file 11 — Source data Fig. 4 [file 44319_2025_555_MOESM11_ESM.zip › EMBOR-2025-61878-T_SourceDataForFigure4/4A/TPM_matrix_d14_meso_ecto_heatmap.xlsx]

## Sheet: TPM_matrix_d14_meso_ecto_heatma
	WT1	WT2	KO1	KO2	KO3
TFAP2A	19.7351	16.5743	4.44654	7.19866	3.24259
NR2F1	2.22142	2.73878	0.121061	0.322544	0.0245428
SOX9	5.06319	5.41341	1.8421	3.43335	1.5337
DLX3	8.67352	4.82172	0.447659	1.41674	0.572091
DLX5	38.7068	27.1261	2.97884	7.64692	2.9527
MSX2	22.1064	21.259	2.44956	6.80026	3.03353
EOMES	0.0546632	0.071994	0.102025	0.0867074	0.128486
TBXT	0.424311	0.288769	0.240363	0.166399	0.0646072
TBX3	0.28689	0.246173	0.0338835	0.0822489	0.111658
TBX6	2.4659	2.63815	0.719186	0.502289	0.464844

## Sheet: Legend
Transcripts per million (TPM) values for genes of interest obtained from RNA-seq of CHD3-WT and CHD3-KO day-14 CNCCs.
