# Supplementary material for: The NuRD component CHD3 promotes BMP signalling during cranial neural crest cell specification
Source: EMBO Rep. 2025 Aug 20;26(19):4723–41. doi: 10.1038/s44319-025-00555-w (PMC12508100; doi:10.1038/s44319-025-00555-w)
Supplement: Supplementary file 12 — Source data Fig. 5 [file 44319_2025_555_MOESM12_ESM.zip]

Archive with 6 entries (4 files):
- EMBOR-2025-61878-T_SourceDataForFigure5/
- __MACOSX/._EMBOR-2025-61878-T_SourceDataForFigure5
- EMBOR-2025-61878-T_SourceDataForFigure5/5D/
- __MACOSX/EMBOR-2025-61878-T_SourceDataForFigure5/._5D
- EMBOR-2025-61878-T_SourceDataForFigure5/5D/TPM_for_dot_plot_SOX9_d14.xlsx
- __MACOSX/EMBOR-2025-61878-T_SourceDataForFigure5/5D/._TPM_for_dot_plot_SOX9_d14.xlsx
