# Supplementary material for: The NuRD component CHD3 promotes BMP signalling during cranial neural crest cell specification
Source: EMBO Rep. 2025 Aug 20;26(19):4723–41. doi: 10.1038/s44319-025-00555-w (PMC12508100; doi:10.1038/s44319-025-00555-w)
Supplement: Supplementary file 12 — Source data Fig. 5 [file 44319_2025_555_MOESM12_ESM.zip › EMBOR-2025-61878-T_SourceDataForFigure5/5D/TPM_for_dot_plot_SOX9_d14.xlsx]

## Sheet: TPM for SOX9
	D18_WTrep1	D18_WTrep2	D18_KOrep1	D18_KOrep2	D18_KOrep3
SOX9	5.06319	5.41341	1.8421	3.43335	1.5337

## Sheet: Legend
Transcripts per million (TPM) values for SOX9 obtained from RNA-seq of CHD3-WT and CHD3-KO day-14 CNCCs.
