# Supplementary material for: The NuRD component CHD3 promotes BMP signalling during cranial neural crest cell specification
Source: EMBO Rep. 2025 Aug 20;26(19):4723–41. doi: 10.1038/s44319-025-00555-w (PMC12508100; doi:10.1038/s44319-025-00555-w)
Supplement: Supplementary file 13 — Source data Fig. 6 [file 44319_2025_555_MOESM13_ESM.zip]

Archive with 20 entries (17 files):
- EMBOR-2025-61878-T_SourceDataForFigure6/
- __MACOSX/._EMBOR-2025-61878-T_SourceDataForFigure6
- EMBOR-2025-61878-T_SourceDataForFigure6/6A/
- __MACOSX/EMBOR-2025-61878-T_SourceDataForFigure6/._6A
- EMBOR-2025-61878-T_SourceDataForFigure6/.DS_Store
- __MACOSX/EMBOR-2025-61878-T_SourceDataForFigure6/._.DS_Store
- EMBOR-2025-61878-T_SourceDataForFigure6/6B/
- __MACOSX/EMBOR-2025-61878-T_SourceDataForFigure6/._6B
- EMBOR-2025-61878-T_SourceDataForFigure6/6A/qPCR_data_CHIRON_assay.xlsx
- __MACOSX/EMBOR-2025-61878-T_SourceDataForFigure6/6A/._qPCR_data_CHIRON_assay.xlsx
- EMBOR-2025-61878-T_SourceDataForFigure6/6B/.DS_Store
- __MACOSX/EMBOR-2025-61878-T_SourceDataForFigure6/6B/._.DS_Store
- EMBOR-2025-61878-T_SourceDataForFigure6/6B/CHD3_WT_d18_3um_chiron_TBX3.tif
- __MACOSX/EMBOR-2025-61878-T_SourceDataForFigure6/6B/._CHD3_WT_d18_3um_chiron_TBX3.tif
- EMBOR-2025-61878-T_SourceDataForFigure6/6B/CHD3_KO_d18_1um_chiron_TBX3.tif
- __MACOSX/EMBOR-2025-61878-T_SourceDataForFigure6/6B/._CHD3_KO_d18_1um_chiron_TBX3.tif
- EMBOR-2025-61878-T_SourceDataForFigure6/6B/CHD3_KO_d18_2um_chiron_TBX3.tif
- __MACOSX/EMBOR-2025-61878-T_SourceDataForFigure6/6B/._CHD3_KO_d18_2um_chiron_TBX3.tif
- EMBOR-2025-61878-T_SourceDataForFigure6/6B/CHD3_KO_d18_3um_chiron_TBX3.tif
- __MACOSX/EMBOR-2025-61878-T_SourceDataForFigure6/6B/._CHD3_KO_d18_3um_chiron_TBX3.tif
