# Supplementary material for: The NuRD component CHD3 promotes BMP signalling during cranial neural crest cell specification
Source: EMBO Rep. 2025 Aug 20;26(19):4723–41. doi: 10.1038/s44319-025-00555-w (PMC12508100; doi:10.1038/s44319-025-00555-w)
Supplement: Supplementary file 13 — Source data Fig. 6 [file 44319_2025_555_MOESM13_ESM.zip › EMBOR-2025-61878-T_SourceDataForFigure6/6A/qPCR_data_CHIRON_assay.xlsx]

## Sheet: qPCR data
Target	Sample	Cq	Cq Mean	Cq Std. Dev	Mean 18S	Delta CT	Delta Delta CT	fold gene expression
18S	WT	6.91015	7.5107	0.520244
18S	WT	7.79819	7.5107	0.520244
18S	WT	7.82374	7.5107	0.520244
18S	KO 3uM	6.81287	7.41997	0.651667
18S	KO 3uM	8.10854	7.41997	0.651667
18S	KO 3uM	7.3385	7.41997	0.651667
18S	KO 2uM	6.73564	7.07828	0.296786
18S	KO 2uM	7.2552	7.07828	0.296786
18S	KO 2uM	7.24399	7.07828	0.296786
18S	KO 1uM	6.40933	6.52914	0.530814
18S	KO 1uM	6.06847	6.52914	0.530814
18S	KO 1uM	7.10962	6.52914	0.530814
TFAP2A	WT	23.5481	23.3152	0.2049	7.5107	16.0374	0.23294	0.850899
TFAP2A	WT	23.1628	23.3152	0.2049	7.5107	15.6521	-0.15236	1.11139
TFAP2A	WT	23.2346	23.3152	0.2049	7.5107	15.7239	-0.0805802	1.05744
TFAP2A	KO 3uM	30.0099	29.7996	0.198599	7.41997	22.5899	6.78538	0.0090656
TFAP2A	KO 3uM	29.6152	29.7996	0.198599	7.41997	22.1952	6.3907	0.0119181
TFAP2A	KO 3uM	29.7738	29.7996	0.198599	7.41997	22.3539	6.54936	0.0106769
TFAP2A	KO 2uM	30.1895	30.378	0.1663	7.07828	23.1112	7.30668	0.00631639
TFAP2A	KO 2uM	30.4407	30.378	0.1663	7.07828	23.3624	7.55788	0.00530702
TFAP2A	KO 2uM	30.5038	30.378	0.1663	7.07828	23.4256	7.62107	0.00507959
TFAP2A	KO 1uM	28.0195	28.4702	0.636789	6.52914	21.4904	5.68587	0.019426
TFAP2A	KO 1uM	28.1924	28.4702	0.636789	6.52914	21.6633	5.85879	0.0172317
TFAP2A	KO 1uM	29.1987	28.4702	0.636789	6.52914	22.6696	6.86506	0.00857846
NR2F1	WT	25.3231	25.7992	0.463609	7.5107	17.8124	-0.476074	1.39095
NR2F1	WT	25.8252	25.7992	0.463609	7.5107	18.3145	0.0260272	0.982121
NR2F1	WT	26.2493	25.7992	0.463609	7.5107	18.7386	0.450047	0.732019
NR2F1	KO 3uM	32.5515	33.0913	0.488177	7.41997	25.1315	6.84301	0.00871061
NR2F1	KO 3uM	33.2207	33.0913	0.488177	7.41997	25.8007	7.51223	0.00547766
NR2F1	KO 3uM	33.5018	33.0913	0.488177	7.41997	26.0818	7.7933	0.00450799
NR2F1	KO 2uM	32.2879	32.6142	0.505068	7.07828	25.2096	6.92112	0.00825152
NR2F1	KO 2uM	32.3588	32.6142	0.505068	7.07828	25.2805	6.99196	0.00785613
NR2F1	KO 2uM	33.196	32.6142	0.505068	7.07828	26.1177	7.82919	0.00439721
NR2F1	KO 1uM	32.3484	32.1636	0.555375	6.52914	25.8193	7.53076	0.00540775
NR2F1	KO 1uM	32.6031	32.1636	0.555375	6.52914	26.074	7.78545	0.00453259
NR2F1	KO 1uM	31.5394	32.1636	0.555375	6.52914	25.0103	6.72179	0.00947411
SOX9	WT	23.4089	23.6132	0.277246	7.5107	15.8982	-0.204344	1.15216
SOX9	WT	23.9288	23.6132	0.277246	7.5107	16.4181	0.315592	0.803521
SOX9	WT	23.502	23.6132	0.277246	7.5107	15.9913	-0.111248	1.08016
SOX9	KO 3uM	25.3638	25.7319	0.404467	7.41997	17.9438	1.84128	0.279074
SOX9	KO 3uM	26.1649	25.7319	0.404467	7.41997	18.7449	2.6424	0.160162
SOX9	KO 3uM	25.6672	25.7319	0.404467	7.41997	18.2472	2.14469	0.226143
SOX9	KO 2uM	27.7353	27.3438	0.352396	7.07828	20.657	4.55447	0.0425566
SOX9	KO 2uM	27.0518	27.3438	0.352396	7.07828	19.9736	3.87106	0.0683434
SOX9	KO 2uM	27.2444	27.3438	0.352396	7.07828	20.1661	4.06359	0.0598052
SOX9	KO 1uM	26.0709	26.5164	0.385985	6.52914	19.5417	3.43923	0.0921911
SOX9	KO 1uM	26.7292	26.5164	0.385985	6.52914	20.2	4.09752	0.0584149
SOX9	KO 1uM	26.7492	26.5164	0.385985	6.52914	20.2201	4.11758	0.0576084
TWIST1	WT	27.5573	27.4957	0.101701	7.5107	20.0466	0.0615525	0.958232
TWIST1	WT	27.5516	27.4957	0.101701	7.5107	20.0409	0.0558349	0.962038
TWIST1	WT	27.3783	27.4957	0.101701	7.5107	19.8677	-0.117387	1.08477
TWIST1	KO 3uM	30.8746	30.5666	0.309151	7.41997	23.4546	3.4696	0.0902708
TWIST1	KO 3uM	30.5689	30.5666	0.309151	7.41997	23.1489	3.16385	0.11158
TWIST1	KO 3uM	30.2563	30.5666	0.309151	7.41997	22.8363	2.85131	0.138571
TWIST1	KO 2uM	30.1387	30.4681	0.291886	7.07828	23.0604	3.07534	0.11864
TWIST1	KO 2uM	30.6945	30.4681	0.291886	7.07828	23.6163	3.63122	0.080704
TWIST1	KO 2uM	30.571	30.4681	0.291886	7.07828	23.4927	3.50769	0.0879183
TWIST1	KO 1uM	29.8839	29.8573	0.190253	6.52914	23.3548	3.36977	0.0967384
TWIST1	KO 1uM	30.0328	29.8573	0.190253	6.52914	23.5037	3.51865	0.0872529
TWIST1	KO 1uM	29.6551	29.8573	0.190253	6.52914	23.126	3.14096	0.113365
EOMES	WT	27.3015	27.4973	0.34799	7.5107	19.7908	-0.195843	1.14539
EOMES	WT	27.8991	27.4973	0.34799	7.5107	20.3884	0.401782	0.756923
EOMES	WT	27.2914	27.4973	0.34799	7.5107	19.7807	-0.205938	1.15344
EOMES	KO 3uM	24.7694	24.3649	0.380501	7.41997	17.3495	-2.63715	6.221
EOMES	KO 3uM	24.3111	24.3649	0.380501	7.41997	16.8911	-3.0955	8.54746
EOMES	KO 3uM	24.0142	24.3649	0.380501	7.41997	16.5942	-3.39242	10.5007
EOMES	KO 2uM	26.1455	26.2731	0.133344	7.07828	19.0672	-0.919404	1.89133
EOMES	KO 2uM	26.2622	26.2731	0.133344	7.07828	19.184	-0.802652	1.7443
EOMES	KO 2uM	26.4115	26.2731	0.133344	7.07828	19.3332	-0.653379	1.57285
EOMES	KO 1uM	31.1138	31.4951	0.454228	6.52914	24.5847	4.59806	0.0412902
EOMES	KO 1uM	31.3738	31.4951	0.454228	6.52914	24.8446	4.85804	0.0344813
EOMES	KO 1uM	31.9976	31.4951	0.454228	6.52914	25.4685	5.48189	0.0223762
18S	WT	7.66501	7.43756	0.339655
18S	WT	7.60055	7.43756	0.339655
18S	WT	7.04713	7.43756	0.339655
18S	KO 3uM	6.9057	6.92185	0.0767359
18S	KO 3uM	6.85448	6.92185	0.0767359
18S	KO 3uM	7.00538	6.92185	0.0767359
18S	KO 2uM	7.24711	7.15144	0.0843911
18S	KO 2uM	7.08758	7.15144	0.0843911
18S	KO 2uM	7.11963	7.15144	0.0843911
18S	KO 1uM	6.30421	6.45477	0.163044
18S	KO 1uM	6.62794	6.45477	0.163044
18S	KO 1uM	6.43216	6.45477	0.163044
TFAP2A	WT	24.3597	24.3808	0.116229	7.43756	16.9221	-0.0211854	1.01479
TFAP2A	WT	24.5062	24.3808	0.116229	7.43756	17.0686	0.125365	0.916772
TFAP2A	WT	24.2767	24.3808	0.116229	7.43756	16.8391	-0.10418	1.07488
TFAP2A	KO 3uM	29.0762	29.2552	0.295175	6.92185	22.1544	5.21108	0.0269965
TFAP2A	KO 3uM	29.0935	29.2552	0.295175	6.92185	22.1717	5.2284	0.0266743
TFAP2A	KO 3uM	29.5959	29.2552	0.295175	6.92185	22.6741	5.73078	0.0188305
TFAP2A	KO 2uM	28.1961	28.244	0.10339	7.15144	21.0447	4.10137	0.0582591
TFAP2A	KO 2uM	28.3627	28.244	0.10339	7.15144	21.2112	4.26794	0.0519067
TFAP2A	KO 2uM	28.1733	28.244	0.10339	7.15144	21.0218	4.07854	0.0591886
TFAP2A	KO 1uM	26.6589	26.722	0.0612008	6.45477	20.2042	3.26089	0.104321
TFAP2A	KO 1uM	26.7258	26.722	0.0612008	6.45477	20.271	3.32773	0.0995985
TFAP2A	KO 1uM	26.7812	26.722	0.0612008	6.45477	20.3264	3.38312	0.0958475
NR2F1	WT	24.4027	24.3389	0.0884954	7.43756	16.9651	0.0637911	0.956747
NR2F1	WT	24.3761	24.3389	0.0884954	7.43756	16.9385	0.037238	0.974519
NR2F1	WT	24.2378	24.3389	0.0884954	7.43756	16.8003	-0.101029	1.07254
NR2F1	KO 3uM	28.0036	28.0347	0.0373648	6.92185	21.0818	4.18045	0.0551516
NR2F1	KO 3uM	28.0761	28.0347	0.0373648	6.92185	21.1543	4.25298	0.0524477
NR2F1	KO 3uM	28.0243	28.0347	0.0373648	6.92185	21.1024	4.2011	0.0543679
NR2F1	KO 2uM	26.9421	26.9627	0.0355708	7.15144	19.7906	2.88934	0.134965
NR2F1	KO 2uM	26.9422	26.9627	0.0355708	7.15144	19.7907	2.88943	0.134957
NR2F1	KO 2uM	27.0037	26.9627	0.0355708	7.15144	19.8523	2.95099	0.129319
NR2F1	KO 1uM	26.1556	26.0925	0.0548152	6.45477	19.7009	2.79956	0.143632
NR2F1	KO 1uM	26.0647	26.0925	0.0548152	6.45477	19.6099	2.7086	0.152978
NR2F1	KO 1uM	26.0571	26.0925	0.0548152	6.45477	19.6024	2.70107	0.153779
SOX9	WT	28.2596	27.2416	1.27423	7.43756	20.822	1.01799	0.493803
SOX9	WT	27.6526	27.2416	1.27423	7.43756	20.2151	0.411015	0.752094
SOX9	WT	25.8126	27.2416	1.27423	7.43756	18.375	-1.42901	2.69261
SOX9	KO 3uM	28.6597	28.0679	0.583269	6.92185	21.7379	1.93383	0.261733
SOX9	KO 3uM	28.0503	28.0679	0.583269	6.92185	21.1285	1.32443	0.399308
SOX9	KO 3uM	27.4936	28.0679	0.583269	6.92185	20.5717	0.767691	0.587357
SOX9	KO 2uM	26.6838	26.7769	0.0818933	7.15144	19.5324	-0.271685	1.20722
SOX9	KO 2uM	26.8089	26.7769	0.0818933	7.15144	19.6574	-0.146637	1.10699
SOX9	KO 2uM	26.8379	26.7769	0.0818933	7.15144	19.6865	-0.117554	1.08489
SOX9	KO 1uM	26.2076	26.0416	0.164877	6.45477	19.7528	-0.0512538	1.03617
SOX9	KO 1uM	25.8778	26.0416	0.164877	6.45477	19.4231	-0.380985	1.30223
SOX9	KO 1uM	26.0394	26.0416	0.164877	6.45477	19.5846	-0.219431	1.16427
TWIST1	WT	23.2807	22.7241	0.544034	7.43756	15.8431	0.55658	0.679912
TWIST1	WT	22.6981	22.7241	0.544034	7.43756	15.2605	-0.0260253	1.0182
TWIST1	WT	22.1936	22.7241	0.544034	7.43756	14.756	-0.530554	1.44448
TWIST1	KO 3uM	27.3073	26.7078	0.524229	6.92185	20.3854	5.09889	0.0291797
TWIST1	KO 3uM	26.4806	26.7078	0.524229	6.92185	19.5588	4.27222	0.0517528
TWIST1	KO 3uM	26.3355	26.7078	0.524229	6.92185	19.4136	4.12707	0.0572307
TWIST1	KO 2uM	25.5084	25.5001	0.0404463	7.15144	18.357	3.07043	0.119044
TWIST1	KO 2uM	25.5357	25.5001	0.0404463	7.15144	18.3842	3.09766	0.116818
TWIST1	KO 2uM	25.4561	25.5001	0.0404463	7.15144	18.3046	3.01808	0.123443
TWIST1	KO 1uM	24.9702	24.8794	0.0787213	6.45477	18.5155	3.22891	0.10666
TWIST1	KO 1uM	24.8361	24.8794	0.0787213	6.45477	18.3814	3.09481	0.11705
TWIST1	KO 1uM	24.8317	24.8794	0.0787213	6.45477	18.377	3.09042	0.117407
EOMES	WT	26.1976	26.1005	0.0841902	7.43756	18.7601	-0.285995	1.21925
EOMES	WT	26.0477	26.1005	0.0841902	7.43756	18.6101	-0.0528727	1.03733
EOMES	WT	26.0563	26.1005	0.0841902	7.43756	18.6188	-0.044213	1.03112
EOMES	KO 3uM	23.1922	23.249	0.0995352	6.92185	16.2704	-2.39261	5.25108
EOMES	KO 3uM	23.3639	23.249	0.0995352	6.92185	16.4421	-2.22089	4.66182
EOMES	KO 3uM	23.1909	23.249	0.0995352	6.92185	16.269	-2.39396	5.25599
EOMES	KO 2uM	25.9461	25.8528	0.0939292	7.15144	18.7947	0.131688	0.912763
EOMES	KO 2uM	25.7582	25.8528	0.0939292	7.15144	18.6068	-0.0561596	1.03969
EOMES	KO 2uM	25.8539	25.8528	0.0939292	7.15144	18.7025	0.0395405	0.972965
EOMES	KO 1uM	29.3116	29.3072	0.0255008	6.45477	22.8568	4.19383	0.0546425
EOMES	KO 1uM	29.3302	29.3072	0.0255008	6.45477	22.8754	4.21242	0.053943
EOMES	KO 1uM	29.2797	29.3072	0.0255008	6.45477	22.825	4.16199	0.0558618

## Sheet: Legend
Raw Cq values obtained from RT-qPCR and derived fold change values relative to the CHD3-WT.
